# Supplementary material for: In vivo CRISPR screen reveals regulation of macrophage states in neuroinflammation
Source: Nat Neurosci. 2025 Dec 4;29(2):493–509. doi: 10.1038/s41593-025-02151-6 (PMC12880918; doi:10.1038/s41593-025-02151-6)
Supplement: Supplementary file 3 — Primer, oligonucleotides, sgRNAs and PCR protocols for cloning, library preparations and sequencing. [file 41593_2025_2151_MOESM3_ESM.xlsx]

## Sheet: Primers for plasmids and Sanger
	5’ - 3’	5’ - 3’
MSCV-pU6-(BbsI)-Pgk-Puro-T2A-GFP	F1	R1
with v2 scaffold	gccggaattcgttaaccgggcaggaagagggc	ttgctcactgggccaggattctcct
	F2	R2
	tggcccagtgagcaagggcgaggag	taagcttggctgcaggcttacttgtacagctcgtccatg
MSCV-pU6-(BbsI)-Pgk-Puro-T2A-BFP	CCCctcgagggaagagggcctatttcccatg	GGGgtcgacgcggccgctcaattaagct
with v2 scaffold
pMSCV-v2-U6-(sgNon-Targeted)-Pgk-Puro-T2A-Tdtomato	F1	R1
with v2 scaffold	gccggaattcgttaaccgggcaggaagagggc	ttactcactgggccaggattctcctcc
	F2	R2
	ctggcccagtgagtaagggcgagga	taagcttggctgcaggcgttacttatacagctcatccatgcc
pMSCV-v2-U6-(BbsI)-Pgk-mTFP1	F1	R1
with v2 scaffold	acctgcatccatctagatcaccggtcgccaccat	gcttggctgcagggcagctcgagatctgagtccgg
hU6	GAGGGCCTATTTCCCATGATT

## Sheet: oPool Cloning 
Oligo design	5’- GCAGATGGCTCTTTGTCCTAGACATCGAAGACAACACCGN20GTTTTAGTCTTCTCGTCGCC-3’
	N20:sgrna sequence
Oligo_Amp_F	GCAGATGGCTCTTTGTCCTA
Oligo_Amp_R	GGCGACGAGAAGACTAAAAC
Library Amplification PCR		Program
5x Q5 Buffer	10ul	1	98°C	10s	Step 2-4 2 Cycles
dNTPs	1ul	2	98°C	10s
Oligo_Amp_F (10uM)	1.5ul	3	64°C	15s
Oligo_Amp_R (10uM)	1.5ul	4	72°C	15s
dH2O	34.5ul	5	72°C	2m
Library (100ng/ul)	1ul	6	4°C	Hold
Q5 enzyme	0.5ul
Total	50ul
Library Digestion
10x FD Buffer	2.5ul	1	37°C	2h
Oligo Pool	X
dH2O	Y
FD BpiI	1ul
Total	30ul
Library Ligation
3ng Insert	X	1	16°C	16h
40ng Vector	Y
10x T4 Ligase Buffer	2ul
dH2O	Z
T4 Ligase	1ul
Total	20ul

## Sheet: NGS Library preparation
Library preparation primers	Universal Adapter	Vector
Fwd-Lib	AATGATACGGCGACCACCGAGATCTACACTCTTTCCCTACACGACGCTCTTCCGATCT	TTGTGGAAAGGACGAAACACCG
Rev-Lib	CAAGCAGAAGACGGCATACGAGATNNNNNNNNGTGACTGGAGTTCAGACGTGTGCTCTTCCGATCT	CGACTCGGTGCCACTTTTTCAA
	NNNNNNNN: Barcode
Fwd-Lib-1	AATGATACGGCGACCACCGAGATCTACACTCTTTCCCTACACGACGCTCTTCCGATCTTTGTGGAAAGGACGAAACACCG
Fwd-Lib-2	AATGATACGGCGACCACCGAGATCTACACTCTTTCCCTACACGACGCTCTTCCGATCTCTTGTGGAAAGGACGAAACACCG
Fwd-Lib-3	AATGATACGGCGACCACCGAGATCTACACTCTTTCCCTACACGACGCTCTTCCGATCTGCTTGTGGAAAGGACGAAACACCG
Fwd-Lib-4	AATGATACGGCGACCACCGAGATCTACACTCTTTCCCTACACGACGCTCTTCCGATCTAGCTTGTGGAAAGGACGAAACACCG
Fwd-Lib-5	AATGATACGGCGACCACCGAGATCTACACTCTTTCCCTACACGACGCTCTTCCGATCTCAACTTGTGGAAAGGACGAAACACCG
Fwd-Lib-6	AATGATACGGCGACCACCGAGATCTACACTCTTTCCCTACACGACGCTCTTCCGATCTTGCACCTTGTGGAAAGGACGAAACACCG
Fwd-Lib-7	AATGATACGGCGACCACCGAGATCTACACTCTTTCCCTACACGACGCTCTTCCGATCTACGCAACTTGTGGAAAGGACGAAACACCG
Fwd-Lib-8	AATGATACGGCGACCACCGAGATCTACACTCTTTCCCTACACGACGCTCTTCCGATCTGAAGACCCTTGTGGAAAGGACGAAACACCG
Rev-Lib-1	CAAGCAGAAGACGGCATACGAGATTCGCCTTGGTGACTGGAGTTCAGACGTGTGCTCTTCCGATCTCGACTCGGTGCCACTTTTTCAA
Rev-Lib-2	CAAGCAGAAGACGGCATACGAGATATAGCGTCGTGACTGGAGTTCAGACGTGTGCTCTTCCGATCTCGACTCGGTGCCACTTTTTCAA
Rev-Lib-3	CAAGCAGAAGACGGCATACGAGATGAAGAAGTGTGACTGGAGTTCAGACGTGTGCTCTTCCGATCTCGACTCGGTGCCACTTTTTCAA
Rev-Lib-4	CAAGCAGAAGACGGCATACGAGATATTCTAGGGTGACTGGAGTTCAGACGTGTGCTCTTCCGATCTCGACTCGGTGCCACTTTTTCAA
Rev-Lib-5	CAAGCAGAAGACGGCATACGAGATCGTTACCAGTGACTGGAGTTCAGACGTGTGCTCTTCCGATCTCGACTCGGTGCCACTTTTTCAA
Rev-Lib-6	CAAGCAGAAGACGGCATACGAGATGTCTGATGGTGACTGGAGTTCAGACGTGTGCTCTTCCGATCTCGACTCGGTGCCACTTTTTCAA
Rev-Lib-7	CAAGCAGAAGACGGCATACGAGATTTACGCACGTGACTGGAGTTCAGACGTGTGCTCTTCCGATCTCGACTCGGTGCCACTTTTTCAA
Rev-Lib-8	CAAGCAGAAGACGGCATACGAGATTTGAATAGGTGACTGGAGTTCAGACGTGTGCTCTTCCGATCTCGACTCGGTGCCACTTTTTCAA
Rev-Lib-9	CAAGCAGAAGACGGCATACGAGATCGGTTCAAGTGACTGGAGTTCAGACGTGTGCTCTTCCGATCTCGACTCGGTGCCACTTTTTCAA
Rev-Lib-10	CAAGCAGAAGACGGCATACGAGATGCTGGATTGTGACTGGAGTTCAGACGTGTGCTCTTCCGATCTCGACTCGGTGCCACTTTTTCAA
Amplification of gRNAs from gDNA		Program
5x Q5 Buffer	10ul	1	98°C	2m	Step 2-4 25 Cycles
dNTPs	1ul	2	98°C	10s
Fwd-Lib-mix (10uM)	1.5ul	3	66°C	15s
Rev-Lib-N (10uM)	1.5ul	4	72°C	30s
gDNA (max 2.5ug)	X	5	72°C	5m
dH2O	Y	6	4°C	Hold
Q5 enzyme	0.5ul
Total	50ul

## Sheet: Cytokine Library sgRNA list
Target name	sgRNA seq
Agtrap_1	GGCATCTATAGAGTCCCGCT
Agtrap_2	CTACTCGAGTGTTGCCACTG
Agtrap_3	TTCTCAAGCTCCTATGCTTG
Arg1_2	CATCCACCCAAATGACACAT
Arg1_3	AGTATGACGTGAGAGACCAC
Arg1_4	AGATGTACCAGGATTCTCCT
Ccr2_1	ATCATCGTAGTCATACGGTG
Ccr2_2	GATGATCACCATTACACCTG
Ccr2_3	TACACTTGTTATCACCCCAA
Cebpb_1	ATGGGTCTAAAGGCGGCGGG
Cebpb_2	TTACGTGAGCCTCGGCCGCG
Cebpb_3	GGCTACCAGGCGACGCCGAG
Csf1r_1	AAGATCATCGAGAGATACGA
Csf1r_2	ATCTGGCTTAAGGTGAATCG
Csf1r_4	GTAATGCTGTATGCTAGGGT
Csf2ra_1	TTGGTCGTGACCGGTCGGAG
Csf2ra_2	CGTCACCGTGACGTTCCCCG
Csf2ra_4	AGGACGCGGTGACGTCACGT
Csf2rb_1	GAAGAAATCGGACAGCTGGG
Csf2rb_3	AGTGTCCTGTGAGCTCAGTG
Csf2rb_4	CAGGTAGACTGCAATGGTAG
Csf2rb2_2	CCAGCTGCAGATGATACGGT
Csf2rb2_3	TACACTTGGACGACTGACTG
Csf2rb2_4	CCATGCTATTGACTCGACCT
Csf3r_1	AAGGTGTAGACATTTACAGG
Csf3r_2	GCTGGTGAGAGACTACATCA
Csf3r_4	TGAGGCAGGATAGGTTTGAG
Egfr_1	TGAGAAAGTAAAAATCCCGG
Egfr_3	CATGAATAGGCCAATCCCAA
Egfr_4	GAGAACCTAGAAATAATACG
Fgf2_1	CTTCATAGCAAGGTACCGGT
Fgf2_3	CGCGAGAAGAGCGACCCACA
Fgf2_4	TCTTGCAGTAGAGCCGCTTG
Fgfr1_1	GATCATTATCTACTGCACCG
Fgfr1_2	ACCCACGACGTCAAGCTGGT
Fgfr1_3	ACCCAACCGTGTGACCAAAG
Fgfr3_1	GTATAGTTGCCACGATCGGA
Fgfr3_2	ACCTTGAGTACAGTGACGTA
Fgfr3_3	CCATCCTTAGCCCAGACCGT
Fgfrl1_1	GATGGCCGCACAATCCACAG
Fgfrl1_2	CGTGACCACACATCACCCGT
Fgfrl1_4	TGAGGCGCCGAGTGATTGCA
Ifnar1_2	ACAGTTGACATAAACAAGCA
Ifnar1_3	CTTCTAAACGTACTTCTGGG
Ifnar1_4	GATTCGTATGGTGTAACTGA
Ifnar2_1	GCCATCGTCATAGTGCACAG
Ifnar2_2	CAAAGACGAAAATCTGACGA
Ifnar2_3	AGACCACATAAACGTGACGA
Ifngr1_2	TATGTGGAGCATAACCGGAG
Ifngr1_3	TTCAGGGTGAAATACGAGGA
Ifngr1_4	TATACCAATACGCAAATACC
Ifnlr1_1	TTCTGAATACAGATACCCAG
Ifnlr1_2	CAAAACCGGTTGGCGACCAG
Ifnlr1_3	TCCAGCGACGGCATGCAAGG
Il10ra_1	TCTGGCTTCAAACCACACAT
Il10ra_2	GCAGTGTTTACTTATCACGA
Il10ra_3	GTGGGGACAACACGGACAGT
Il10rb_1	GGCGGATGAACATTCGGAGT
Il10rb_2	CGGAGGACCTCAGAGTCGTA
Il10rb_3	AGAGAAGTCGCACTGAGTCG
Il11ra1_2	GTGCGTCCTGATCCACCCCA
Il11ra1_3	TTCATAGTCTACCGCTTGGC
Il11ra1_4	ACCGCTTGGCAGGAGACTTC
Il12rb1_1	GTCGGTGAGGAACCAAACCG
Il12rb1_3	TCAAGGTGTCACAATCACAC
Il12rb1_4	CCCAAGAGATCCAGATACGG
Il12rb2_1	ACTGAGAACACGAACACCAG
Il12rb2_2	AGAGCAGACATGTTGTCCGG
Il12rb2_3	CTATCAGGTGACGTTACAAG
Il13ra1_1	TCTGCACGATAATATGGACG
Il13ra1_3	GAGAAAATCTGTCTGCAGGT
Il13ra1_4	ACAGAGTATAGTGTGTGTCA
Il13ra2_1	GAAATGTTGATAGCGACAGC
Il13ra2_2	TCTTATGGGATATCAGATGA
Il13ra2_3	ATAGTCTGATGAGTCCAAGT
Il15ra_1	AGATACGGGAGGTGGACACG
Il15ra_3	ACAGAGACAGCTATTATGCC
Il15ra_4	GCTACTTACTGATGCACTTG
Il17ra_1	ACTGAAGTAGCAAACAACGT
Il17ra_2	TCCACTCAACATGCAACACA
Il17ra_4	GACCTGGAGATGTTTGAACC
Il17rb_2	GCACAACTGTCCCTTCGCGT
Il17rb_3	ATATAAAAAGCAGTGCACTG
Il17rb_4	TTCAACGGGACACGACATTG
Il17rc_1	CTGTGGAACGATGACAACAT
Il17rc_3	AGCAATACTTACCCCAGAGG
Il17rc_4	TCTGTAGACACATTGAGCCA
Il17rd_2	TGGCCAGAATCACATGAACG
Il17rd_3	AGGTTGTAACAACAGGTCAC
Il17rd_4	GGCGATGAACTTGCGCAGTG
Il17re_1	GCAGGACCTTACCACACGGT
Il17re_3	GAGAACATCTCCCTGAAGCA
Il17re_4	GCGTTGGGAAGGGTTTCGCA
Il18r1_1	TCACCGATCACAAATTCATG
Il18r1_2	CTGTCCACCATAATGGGACA
Il18r1_4	GAACGTACATTTCTCAAGTC
Il18rap_1	TGGTACATGCAACCTCGGAG
Il18rap_2	TGGTGACAGTTGACTTGCAT
Il18rap_3	CAACACGGACCATACGGCTG
Il1r1_1	AGCATACAATTGTAGCCGTG
Il1r1_2	CGTATGTCCTATACGTTCCG
Il1r1_4	TGAAAATAATGAGTTACCCG
Il1r2_1	TGTCGGAGTGAGGTGCCAAG
Il1r2_3	GGGCTTCTCCGATGTAATGG
Il1r2_4	TGGATATCAATAGGCGTGTG
Il1rap_1	TACACAGTAGAACTCGCCTG
Il1rap_2	CTTTCATAATGTACTACCCG
Il1rap_3	TCCTATCATAGGCTCACCAA
Il1rapl1_2	ACAGTTCAGGAGACTCAACT
Il1rapl1_3	GAATCCATACCTTGTACCAA
Il1rapl1_4	CAACATTACTACAGGACAGT
Il1rl1_1	CACTTGTCAATTCACACACG
Il1rl1_2	TTGATGTACTCGACAGTACG
Il1rl1_4	TAAGTCGAGCGTCCTCTTTG
Il1rl2_2	TACATCATTCTGATATACCC
Il1rl2_3	GTACCGAATTTGATCCCTCA
Il1rl2_4	CAACAGTTTCACTTACCAAG
Il1rn_1	TTCTCCAGAAAAGATAGACA
Il1rn_2	CTCCAGACTTGGCACAAGAC
Il1rn_4	CTCATTGCTGGGTACTTACA
Il20rb_2	TCTATTGTGTGGAGTATCAG
Il20rb_3	CCTGAAGTTATATGGCACTG
Il20rb_4	TTCACACAGTACATGGCCCC
Il21r_1	GCACGTGTACCATATATGTG
Il21r_3	GGTGACCAAGCTGATCTCAG
Il21r_4	CCCTCCAACTACGTGCTGAG
Il22ra1_1	GACATCTGACTGCCCTACGT
Il22ra1_2	TGGCGTAGTAAAACTCAGTG
Il22ra1_3	CTTTGAGAACATCTTGACGT
Il23r_1	TCTATAGTACTTACGTCCAG
Il23r_2	AAACTGCTCTGGTGACATGT
Il23r_3	CACCAAACTTCCCAGACAGG
Il27ra_2	CAGTCACTGTAATTCGATAG
Il27ra_3	TCCCCGGGAACAGTTCACCA
Il27ra_4	CAGCCCACTCCATCCATGCA
Il2ra_1	GTGTCTGTATGACCCACCCG
Il2ra_2	AGATGAAGTGTGGGAAAACG
Il2ra_3	CAAGAGAATCTATCATTTCG
Il2rb_1	ACACCACATTTATGTCAAGG
Il2rb_3	AGGTATCTGAGCCATGACAT
Il2rb_4	GAGCCAATGTCTCTTGCATG
Il2rg_1	AGCCGCTATAACCCAATCTG
Il2rg_2	CATACCTATAGTGCAGCGTG
Il2rg_3	GGAGCAACAGAGATCGAAGC
Il31ra_2	TGCCAGTTCACCACCAACAG
Il31ra_3	ACGAACTGGACCATCGAGCA
Il31ra_4	GAAGGTGCGATTGTTGTGGA
Il4ra_2	ACAGATACCAGATGGAACTG
Il4ra_3	ATCCAGGAACCACTCACACG
Il4ra_4	CTACTATACGGCGCGTGTGA
Il5ra_1	ACAAGTTAAATTCGTAACCG
Il5ra_2	CAACAAGCCAGGTGCAACGA
Il5ra_3	GAAGAGCAGCCATACAACTC
Il6ra_1	GGGGCAAATCAGGGTAACGG
Il6ra_2	CGTGCAGCTCAGCGACACTG
Il6ra_4	CTGTGCGTTGCAAACAGTGT
Il6st_2	GAGTAGTGATACGTTGTACA
Il6st_3	TCTAAGTACCTTTATCCACG
Il6st_4	ATCCGGTCCATTAAGGACAG
Il7r_1	GGGAGACTAGGCCATACGAC
Il7r_2	CAGAACCCAAGAATCAAGGT
Il7r_3	GTGGAATAAAGATACATGCT
Il9r_1	GGAACCAGGATTCAGTTCGA
Il9r_3	TGGGTGACAGCTTGAACAGA
Il9r_4	CAGGGCAAGATTGATACCCC
Irak1_2	ACAGAAGGGCCAGCAAAACG
Irak1_3	CCCACCGAACTGGCACCAGT
Irak1_4	TGGGCAAGAAGCCATAAACA
Irak2_1	CCTGTGTCTAGAAGGGAACG
Irak2_2	GGTGGATTTACCTTAGACTG
Irak2_4	AGACCAAATATACCGTCATG
Irak4_1	GTAGCTATCAAAAAGCCGTC
Irak4_2	CTGTGTGAACAACACCATCG
Irak4_3	TGTAAGCATACACTAAGCAC
Irf3_1	CCAGTGGTGCCTACACCCCG
Irf3_3	TGAACCGGAAAGAAGTGTTG
Irf3_4	GGCTGGACGAGAGCCGAACG
Irf7_1	GGCAGGTTAACTCCACTAGG
Irf7_2	GGAGCAAGACCGTGTTTACG
Irf7_3	CTTGCGCCAAGACAATTCAG
Jak1_1	CGATGCCATTCGAATGACAG
Jak1_3	TCCGAACCGAATCATCACTG
Jak1_4	CAGACTCCTTTATTACAATG
Jak2_1	CGGGTATTACAGACTAACTG
Jak2_3	CAGATACGGAGTGTCCCGTG
Jak2_4	TAGCATTACAGTTCTACCGA
Jak3_2	TGGATGGCAAAGTCTAACCT
Jak3_3	TGCTCACCGACAGAATACCC
Jak3_4	TCATGCTAAGGCCCACCGGG
Jun_2	CAGCTTGAGCAGCCCGACGT
Jun_3	TGTGCCGCGGAGGTGACACT
Jun_4	GTTCTTGGGGCACAAGAACT
Kdr_1	ATACGTTTGAGAACCTCACG
Kdr_3	GGTAACTGAGATACTTCACA
Kdr_4	TTACCCGCTTAACGGTCCGT
Lepr_1	TGAAAGCCACCAGACCTCGA
Lepr_2	AGGTGACTGAAAACTCACAC
Lepr_4	GAGTCAGGAAGGACACACGT
Lifr_2	CGACGATGTGTACGGAACGG
Lifr_3	TCTTGGAAGAACAACGAACC
Lifr_4	TGTTTCGTGTTCATTGAACG
Mc1r_1	ATGGACACATACAGGCACCA
Mc1r_2	TGGCTAGAAAGAAAGTGACG
Mc1r_3	AGAGCACGACGGGCTGTCGT
Myd88_1	CCCTTGGTCGCGCTTAACGT
Myd88_3	AAGGAGCTGAAGTCGCGCAT
Myd88_4	CTTGAACCCTCGGACGCCCG
Nfkb1_1	TGTGAAGGCCCATCACACGG
Nfkb1_2	TGGAATGTAATCCCACCGTA
Nfkb1_4	CTGTCTATGAACATCTGTGG
Nfkb2_2	ACAGCGGGTTCCGTGCGCGG
Nfkb2_3	ACCCGGATAGCAGCCCATTG
Nfkb2_4	ATCTTCATCTTGTGATAGGG
Nos2_1	GAGCCTTTAGACCTCAACAG
Nos2_3	ACATCAAAGCGGCCATAGCG
Nos2_4	GAGAAGGGGACGAACTCAGT
Osmr_1	CATCAATTGTCAAGCCACGA
Osmr_2	AAGGTTCTCTAAGAGATGTG
Osmr_3	AGAGGTAGTTTGCGCTCATG
Pdgfra_2	CTCTCCACTGTCCTTCACCG
Pdgfra_3	AGATATACTCATGTCCATCG
Pdgfra_4	GCAAGTGTACCATCCGGTGT
S1pr1_1	CACAGGCAAGTTGAACATCG
S1pr1_3	CTGAAGATGAAACTACACAA
S1pr1_4	GGCAGGTGTGAGCTTGTAAG
Sigirr_2	CGGAAGCTCTGGCTACACCA
Sigirr_3	CCCTGCTCTATGTTAAGTGT
Sigirr_4	AAGCCACTTCAGCCTCCATG
Smad1_2	AGCTACCCCAACTCTCCTGG
Smad1_3	CCCCTACCACTATAAGCGAG
Smad1_4	ATGAGGTAGTCCCTTCCGGT
Smad2_1	CCTGGGATGTAATTACTCTG
Smad2_2	CAGCAAATACGGTAGATCAG
Smad2_3	AAGCCGTCTACAGTGAGCGA
Smad3_1	CCATGGCCCGTAATTCATGG
Smad3_3	TGGCGTGGCACCAACACTGG
Smad3_4	TGCTGGGGACATCGGATTCG
Smad4_2	CAAAAGCGATCTCCTCCCGA
Smad4_3	GGTGGCGTTAGACTCTGCCG
Smad4_4	TGTCACCATACAGAGAACAT
Smad5_1	GGATTGAATTCATTGTGACG
Smad5_3	AACACGGCAATATATAACAT
Smad5_4	CATCAGGTGGCATATAGGCA
Smad6_1	GTAGGGGTTGCAACACACCG
Smad6_3	CTACCGAGCGGACTTCGGAG
Smad6_4	GAGGCTCAAGGAGCGTTCGC
Smad7_1	AGAGTCGACTAAGGTGATGG
Smad7_2	GGGAGCGAGTAGGACGAGGG
Smad7_3	CCTTCCTCCGCGGAAACCGG
Socs1_1	TGATGCGCCGGTAATCGGAG
Socs1_2	TGGTGCGCGACAGTCGCCAA
Socs1_4	GGGACCCCTGAGCGTGCACG
Socs2_1	CAGCTGGACCGACTAACCTG
Socs2_2	GCGAGCTCAGTCAAACAGGT
Socs2_3	GCCGGAGGAACAGTCCCCCG
Socs3_2	TGAGCGTCAAGACCCAGTCG
Socs3_3	ACTTCGGACGAGGGTTCCGT
Socs3_4	CGGATAAGAAAGGTGCCCGC
Socs4_1	TGAGTGCAGACCTGTCTGAG
Socs4_2	GAGTCGAAGTGCTGACAGGA
Socs4_3	CTAAAGGCTAAATCTGAGCG
Socs5_1	CACGGAGAGACTCCTACTCG
Socs5_2	GGACAGCGTTTCTAGCCGCG
Socs5_4	TATCAAAAAATGTTGAGTGT
Socs6_1	ACGGTGTGCGCAAGGATCTG
Socs6_3	GAGCTGTTATGGCAAAGACA
Socs6_4	ATGGTGGCTTCTCAGTGATG
Socs7_1	CGCACGAAGAGCTGTAACGG
Socs7_2	GCTCTGATGGGAGCAATTCG
Socs7_3	GGTTAGAGACTATACCTAGG
Sort1_1	TTGTTATATAGACCCCACGG
Sort1_3	TGGGCAGGTGATACTAACAG
Sort1_4	TACCGCAAAGAACAAGAACG
Src_1	GACCTGGAACGGCACCACGA
Src_3	TGTCGAAGTCGGATACAGAG
Src_4	CCCTCTATGACTATGAGTCA
Stat1_1	TGCAAAACCTCTCAGAACAG
Stat1_2	TGTGATGTTAGATAAACAGA
Stat1_4	TCTGATTAATGACGAGCTCG
Stat2_1	GGGCAGCAATAGGTCGACCA
Stat2_2	ACAAGTTCACCGTCCGAACA
Stat2_3	AACAGGGAGAGTGTCCGTCT
Stat4_1	AATGTCTAAACTCCACTGAG
Stat4_2	GTTCACTGTAAAACTGAGGT
Stat4_3	CAGCCAACTACCTAATGCAT
Stat5a_1	CATGGACGATAACGACCACA
Stat5a_2	GTTCGTTGTACAGAATGTGA
Stat5a_4	TGAGCGTGCCAGTGGCCTGG
Stat5b_1	AGTCCCTGAAACGAATCAAG
Stat5b_2	CGTGAACAATCACCACCACC
Stat5b_3	GATCGAAAGCCAAGCCTGGT
Stat6_1	CCATGCACGATGACCACCAA
Stat6_2	GACCTTATTGAACTGTGACC
Stat6_3	GCTGGGAATAAATTTCCACC
Stat6_4	ATAAAGCGCTGTGAGCGGAA
Tgfbr1_1	AGAGCGTTCATGGTTCCGAG
Tgfbr1_3	CCTCTTCATTTGGCACACGG
Tgfbr1_4	GACGTGCAGACAATGGGACA
Tgfbr2_1	CCTACGAGGAGTACTCCTCG
Tgfbr2_2	ACCTGCAGGAGTACCTCACG
Tgfbr2_3	GAAGCCGCATGAAGTCTGCG
Tgfbr3_2	GGCCAGGACACAACCTTCGG
Tgfbr3_3	CAAGGGGAAATCCCAAATGG
Tgfbr3_4	ATTGTCACATTTGACTGACA
Ticam1_1	AAGATGCCATCGATCACTCG
Ticam1_2	TTCTGAGTGGTCCAAAACAG
Ticam1_3	ACACGAAATTAGCGTTCCAG
Tnfrsf1a_1	AGACCTAGCAAGATAACCAG
Tnfrsf1a_2	AGTTGCAAGACATGTCGGAA
Tnfrsf1a_4	TGATGGGGATACATCCATCA
Tnfrsf1b_1	TGAGGCAAGCATGTATACCC
Tnfrsf1b_2	GGTGTCAGAGAACGTCCCTG
Tnfrsf1b_4	TGTAGGGTGTCAAGACAACC
Traf2_2	CACAGGTTAAGGGAAACTTG
Traf2_3	AGATAACGCTGCCCGCAGAG
Traf2_4	GGAATGGGCAAAGTCCTTCG
Traf6_1	GAAACTCAGAGTATGTACGT
Traf6_2	GATGGAACTGAGACATCTCG
Traf6_4	ACATTATTGAGGATTGTCCC
Tyk2_1	GTGTGGTTACGGCGACAGAG
Tyk2_3	CACCGACTTTGTGTGCGATG
Tyk2_4	TAGACCCCCGCATGATGACG
Non-Targeted_16	AAGTCTATGCGGGGCTCGTA
Non-Targeted_17	TTGTCAACTTCGGCCAACGC
Non-Targeted_18	ATAGATGTCTACGCGCCGTT
Non-Targeted_19	CTCGGGCTATTCAGCGATAG
Non-Targeted_20	GCGGTTACCGCGAAAACCAT
Non-Targeted_21	ACCAACGCTACGATCCCGGA
Non-Targeted_22	CCCTATATGCGAGATCCATA
Non-Targeted_23	AGAAAGGCACGTGCGACGTC
Non-Targeted_24	GACCAACCTTACGGTAACTC
Non-Targeted_25	ATTATTCCTCCGGATGACGA
Non-Targeted_26	TCTCAGTTCGTAGCGAACGA
Non-Targeted_27	TCCCGGGAGGTACGGTGTAC
Non-Targeted_28	GGGGATGGCCTTACGTCGCG
Non-Targeted_29	GTATCCTCCTTACGGCCCGT
Non-Targeted_30	GCTCGGACCTTTTAGACGTC
Ifngr2_1	AGGGAACCTCACTTCCAAGT
Ifngr2_3	TCTGTGATGTCCGTACAGTT
Ifngr2_4	GATACTGAAAAGTTGCCCCG
Stat3_1	CAAAGAGTCACATGCCACGT
Stat3_2	CTGCTTCTCTGTCACTACGG
Stat3_3	GTTTACCACGAAAGTCAGGT

## Sheet: scRNA CRISPR sgRNAs
Target	gRNA
Tgfbr1_1	AGAGCGTTCATGGTTCCGAG
Tgfbr1_4	GACGTGCAGACAATGGGACA
Ifngr1_3	TTCAGGGTGAAATACGAGGA
Ifngr1_2	TATGTGGAGCATAACCGGAG
Csf2ra_1	TTGGTCGTGACCGGTCGGAG
Csf2ra_2	CGTCACCGTGACGTTCCCCG
Tnfrsf1a_1	AGACCTAGCAAGATAACCAG
Tnfrsf1a_4	TGATGGGGATACATCCATCA
NT_1	GCTGCATGGGGCGCGAATCA
NT_2	GCGAGGTATTCGGCTCCGCG
NT_3	GCTTTCACGGAGGTTCGACG
NT_4	ATGTTGCAGTTCGGCTCGAT
NT_5	ACGTGTAAGGCGAACGCCTT
NT_6	CCGCGCCGTTAGGGAACGAG
Il4ra_1	TGAGGCCCCAGTACAGAATG
Il4ra_3	ATCCAGGAACCACTCACACG
Il10ra_1	GTCTGGCTTCAAACCACACAT
Il10ra_2	GGCAGTGTTTACTTATCACGA

## Sheet: Individual gRNA oligos
Target	gRNA
Non-Targeting	GCTGCATGGGGCGCGAATCA
Tgfbr1_1	AGAGCGTTCATGGTTCCGAG
Csf2ra_1	TTGGTCGTGACCGGTCGGAG
Ifngr1_3	TTCAGGGTGAAATACGAGGA
Tnfrsf1a_1	AGACCTAGCAAGATAACCAG
Il4ra_3	ATCCAGGAACCACTCACACG
Stat6_1	ATAAAGCGCTGTGAGCGGAA
Il10ra_1	TCTGGCTTCAAACCACACAT
Ccr2_1	ATCATCGTAGTCATACGGTG

## Sheet: Tide primers and PCR
Gene	F	R	Amplicon	gRNA	Indel % and KO score (0-100, ICE)
Tgfbr_1	GAGACAGGGACTGTTGATGATT	CTCAGATTCCCAGCCATGTAA	512	AGAGCGTTCATGGTTCCGAG	99%, 99		Program
Csf2ra_1	GCCCTGAACCCGCTATG	CACTGGACCTCAAACTGGAA	512	TTGGTCGTGACCGGTCGGAG	90%, 66		1	98°C	30s	Step 2-4 30 Cycles
Ifngr1_3	CGAGGCAGAGTGTAGGTAAAG	GGCCAGTGTTGGCAATTAAG	536	TTCAGGGTGAAATACGAGGA	87%, 80		2	98°C	10s
Tnfrsf1a_1	CGCTTGCAAATGTCACAAACC	CGGATATCAGTATGGCTTCCCT	438	AGACCTAGCAAGATAACCAG	91%, 88		3	64°C	20s
Stat6_1	GCACAGGAGAGATCATGAACAA	CACGGATACGAAGTGAGCTATG	450	ATAAAGCGCTGTGAGCGGAA	88%, 81		4	72°C	20s
Il10ra_1	AGTACTCTTGCGGCTTTCAC	CCCTGGGTGGGAATTTAAGTAG	497	TCTGGCTTCAAACCACACAT	95%, 93		5	72°C	2m
Il4ra_3	GTGTCATGATCCTGATGCACTA	GCTGGATACATTATCCCAGACC	381	ATCCAGGAACCACTCACACG	83%, 76		6	4°C	Hold
