# Supplementary material for: In vivo CRISPR screen reveals regulation of macrophage states in neuroinflammation
Source: Nat Neurosci. 2025 Dec 4;29(2):493–509. doi: 10.1038/s41593-025-02151-6 (PMC12880918; doi:10.1038/s41593-025-02151-6)
Supplement: Supplementary file 4 — All CRISPR screen data. [file 41593_2025_2151_MOESM4_ESM.xlsx]

## Sheet: sgRNA_Counts
sgRNA	Gene	R2Arginase1	R3Arginase1	R2BoneMarrow	R2iNOS	R3iNOS	R2DoubleNegative	R3DoubleNegative	R3BoneMarrow
Fgfrl1_2	Fgfrl1	4768	9223	9536	4630	4191	8374	7637	23224
Kdr_1	Kdr	11868	17641	17884	10770	9392	15166	14676	43281
Smad1_3	Smad1	6713	17457	14991	7473	6030	14814	13105	34227
Il10ra_1	Il10ra	15569	24716	27399	13385	10324	24813	26533	66322
Smad4_2	Smad4	1	193	2762	2452	3085	1322	1141	5271
Ifnar2_1	Ifnar2	23615	35971	28100	13910	19042	22149	20438	67762
Stat5a_1	Stat5a	1954	3986	2727	1878	1404	3103	2347	6511
Il17ra_2	Il17ra	17949	23430	43563	10716	12701	20446	20593	104827
Il7r_2	Il7r	14245	16110	15262	7373	5372	13304	12594	31346
Arg1_2	Arg1	2398	2873	14345	10952	8666	12341	14413	29580
Ccr2_2	Ccr2	353	3603	8213	2720	1511	3075	2270	18736
Tgfbr2_2	Tgfbr2	758	3350	11781	8969	8140	6144	8352	28023
Non-Targeted_18	Non-Targeted	4248	6547	6140	2123	3235	6733	5767	14258
Il27ra_4	Il27ra	23579	34379	34597	13805	16674	30670	21627	75362
Stat2_1	Stat2	17745	17772	12920	7401	3933	10164	10009	28084
Nfkb2_3	Nfkb2	14418	22127	20762	9351	10586	18911	15168	46851
Tgfbr3_2	Tgfbr3	22053	30045	27381	15519	13814	25346	23259	65622
Il17rd_2	Il17rd	7929	6947	8895	3531	5965	5969	6346	17934
Csf2ra_1	Csf2ra	4821	6486	13682	10372	10322	16299	15995	33499
Smad4_4	Smad4	211	215	2905	2766	2444	2158	2969	7321
S1pr1_3	S1pr1	2539	3252	3022	2396	2530	3204	2735	6931
Fgf2_1	Fgf2	4274	9574	7146	3527	4481	6965	5961	18585
Non-Targeted_22	Non-Targeted	1684	3997	3858	2384	2341	3163	3367	7324
Fgfr1_2	Fgfr1	4810	5426	5994	3238	1987	5700	6618	13596
Il17rc_1	Il17rc	10182	13294	15195	8075	6548	13978	11186	34341
Socs2_3	Socs2	13662	17692	17242	8711	5786	18152	13203	40130
Non-Targeted_28	Non-Targeted	13231	19082	14519	10716	3306	13048	12814	34503
Ticam1_1	Ticam1	12850	22385	15735	5413	5765	16229	13467	34247
Socs1_2	Socs1	840	2420	3948	3361	4275	2454	2006	10145
Il2rg_1	Il2rg	5755	8133	10843	4324	3802	8565	9408	22832
Il1r2_1	Il1r2	37121	44299	45679	23790	29158	42950	38650	108778
Csf1r_4	Csf1r	4489	6832	5037	5980	6116	6651	7885	13668
Stat5a_4	Stat5a	1436	4934	5466	1623	2923	5896	6837	12338
Traf2_2	Traf2	4053	5999	6320	1774	3882	6783	5962	14984
Il13ra2_2	Il13ra2	1760	1856	2146	2071	345	3267	2828	5396
Il2ra_3	Il2ra	3465	5567	5429	1288	1905	5252	3757	12853
Non-Targeted_25	Non-Targeted	11875	15974	12157	7610	9143	12682	13943	31475
Smad4_3	Smad4	1709	3391	5051	3767	5438	4261	3908	11795
Il1r1_2	Il1r1	3988	5101	7517	4277	344	7643	7190	16579
Nos2_4	Nos2	11558	12171	14430	864	988	11565	13272	31264
Il2rb_3	Il2rb	4731	4043	4814	1475	1541	4105	4924	11196
Csf2rb_3	Csf2rb	11398	16684	22835	18914	19368	25910	26804	59019
Tgfbr1_4	Tgfbr1	2364	1115	14598	10588	13468	9573	9075	29622
Kdr_4	Kdr	10341	12373	10343	3021	4873	8826	8268	22796
Tgfbr1_3	Tgfbr1	5937	9502	31785	30185	33894	23554	21699	75658
Socs4_3	Socs4	8985	11177	11330	8879	5036	10505	10516	27630
Tgfbr1_1	Tgfbr1	1398	2314	13499	7702	10247	9663	7965	32024
Socs5_1	Socs5	4313	7396	4368	1096	2073	4366	3492	9797
Stat1_4	Stat1	17937	19431	6517	3021	1304	6932	9470	17529
Tgfbr3_4	Tgfbr3	2404	3434	3046	1735	3351	2442	2816	6518
Traf6_1	Traf6	5403	5596	5548	2497	2096	4461	3661	13849
Src_4	Src	3006	3110	2726	2477	891	2348	2180	6469
Nfkb1_4	Nfkb1	8633	12935	8431	2614	3628	9800	7337	22813
Non-Targeted_20	Non-Targeted	3496	4030	2279	2283	1011	3189	1554	4590
Src_3	Src	12597	14821	15743	7379	7234	13338	17319	33438
Non-Targeted_17	Non-Targeted	8611	12733	8651	2300	3641	8115	7801	21428
S1pr1_1	S1pr1	15688	21976	21169	12747	7994	18222	18173	43983
Nfkb2_2	Nfkb2	13005	13086	13375	5394	6790	14342	10396	30480
Socs6_3	Socs6	6383	10093	8689	3684	3017	6782	8496	20520
Src_1	Src	17165	25446	27106	15353	11225	24442	24470	68417
Stat5b_2	Stat5b	3067	2363	5787	6271	6309	6748	7179	12770
Il2rb_4	Il2rb	4006	4709	4389	1533	3120	4924	5735	11740
Il1rap_2	Il1rap	11439	9762	11824	5195	6103	10222	10434	26948
Il6ra_4	Il6ra	2674	3694	6566	3851	4098	8977	9106	15176
Smad3_1	Smad3	10081	10097	13524	7477	10405	12191	11182	27851
Socs1_1	Socs1	11353	17976	21302	15181	21144	13505	11305	47774
Ifnar1_3	Ifnar1	13101	14488	10050	5820	4746	8226	7534	24972
Arg1_3	Arg1	0	0	543	630	2	760	1052	698
Smad2_3	Smad2	10877	11200	18082	16237	12037	17925	15753	43488
Il13ra1_4	Il13ra1	2914	2759	6371	2291	2612	4081	3780	13774
Agtrap_3	Agtrap	943	2219	2424	1	1681	1678	1177	5205
Smad1_4	Smad1	5635	4747	5314	3329	3310	5246	5565	12922
Il10rb_3	Il10rb	15481	18733	17810	6982	8641	15719	15880	44130
Il5ra_1	Il5ra	15796	14350	15461	7358	7099	14644	11555	39174
Il23r_2	Il23r	13871	12781	16165	7215	7506	14318	14710	39770
Socs5_4	Socs5	3262	4498	6035	3662	2983	6265	7499	16387
Irf3_4	Irf3	15018	19625	17779	10432	6835	17714	14780	42022
Irf7_1	Irf7	8166	11426	8891	4880	3976	8108	7599	20994
Stat6_3	Stat6	1701	3081	1901	1238	912	2048	1940	3580
Csf3r_2	Csf3r	4430	6226	4983	3328	4929	4602	5739	10962
Tyk2_4	Tyk2	9044	11967	14565	7654	6416	15169	11724	34181
Tyk2_1	Tyk2	14727	16599	13978	7807	10752	13709	13338	32791
Il7r_3	Il7r	3002	6358	2842	1170	836	3271	3004	7122
Nfkb2_4	Nfkb2	16896	27611	21105	11199	8790	21481	20148	50950
Il20rb_4	Il20rb	4893	1975	3039	1985	136	3398	2454	7260
Osmr_3	Osmr	7345	9021	5659	2598	3945	6621	6174	13800
Cebpb_1	Cebpb	501	3598	4042	1918	1758	7288	9408	9354
Irak4_2	Irak4	11378	16726	19403	9785	6891	13973	13797	42304
Il21r_1	Il21r	11450	9256	17943	9664	8946	15760	14052	43261
Il31ra_3	Il31ra	8885	6798	6573	3976	2922	6737	5029	15591
Kdr_3	Kdr	2137	3118	2690	2018	967	2447	1990	7007
Stat4_2	Stat4	19567	19564	26827	15527	13234	23964	21843	60988
Egfr_4	Egfr	2084	2526	2339	1306	981	2357	2198	5215
Il18r1_2	Il18r1	12042	10139	9710	4964	4937	11312	7756	23834
Jak2_1	Jak2	972	4542	1779	1	0	2963	3599	3514
Non-Targeted_29	Non-Targeted	5995	11098	9263	6754	4202	7319	7876	23306
Smad2_2	Smad2	4266	5944	5541	2719	3409	5336	5546	11019
Ifnar1_4	Ifnar1	1338	2607	938	446	519	1239	898	2865
Il18rap_3	Il18rap	11844	25155	22198	7630	9389	19635	16851	52315
Agtrap_1	Agtrap	4573	5545	7808	4020	2799	7325	8189	21372
Csf1r_1	Csf1r	0	0	491	395	0	453	780	527
Il1r2_3	Il1r2	15466	22598	21665	12721	8233	21113	21369	50643
Irf3_3	Irf3	1894	6604	5031	2925	1784	4355	4122	10979
Lifr_4	Lifr	5599	10818	11594	7701	5749	11942	9906	30302
Il17rb_4	Il17rb	18424	23834	22247	11742	14542	21367	20090	56682
Myd88_4	Myd88	20112	30393	36255	14963	17267	30763	30948	88090
Cebpb_3	Cebpb	1	544	2025	420	1990	3973	6926	5719
Csf2ra_2	Csf2ra	5562	8860	20914	12062	15591	17453	17317	47760
Smad5_1	Smad5	3954	7383	7899	5276	4102	8998	6951	19016
Il5ra_3	Il5ra	3009	7632	8405	3097	6288	7126	6883	16868
Il17rc_3	Il17rc	3140	2569	5189	2088	488	5190	4546	12432
Sigirr_4	Sigirr	10746	18182	21627	12322	10323	22346	19115	53370
Il2ra_1	Il2ra	7861	10286	10647	7634	6480	11173	12394	27183
Il12rb1_3	Il12rb1	9131	11245	9153	4265	3179	7797	8380	22437
Irak1_3	Irak1	2233	3871	3343	1049	570	2640	2214	7717
Fgfrl1_4	Fgfrl1	5225	7970	9772	6400	4964	8352	7865	21382
Fgfr3_3	Fgfr3	5084	6851	6282	1953	3131	5983	4491	14621
Il17rb_3	Il17rb	157	0	347	0	0	793	117	905
Smad2_1	Smad2	1467	3682	5943	4340	3653	5858	4211	12049
Csf2rb2_4	Csf2rb2	8487	11409	12884	7182	7866	10324	11210	28458
Il15ra_1	Il15ra	8143	13773	14727	6765	8446	13539	11842	34292
Irak2_1	Irak2	9456	8318	8748	2815	3800	8206	6713	20000
Il1r1_1	Il1r1	1416	697	1761	809	732	1547	1354	3742
Il6ra_1	Il6ra	6607	7193	7466	6292	8038	15637	13314	18055
Pdgfra_4	Pdgfra	5265	6125	3928	1666	473	4651	3561	10355
Non-Targeted_23	Non-Targeted	5506	6900	8061	2927	3859	7040	7679	19531
Stat5a_2	Stat5a	2641	6900	5746	2614	1029	4818	4214	12369
Il22ra1_3	Il22ra1	10451	9073	7211	6219	3217	9393	7580	18418
Il4ra_4	Il4ra	4076	6257	10497	4604	5476	8482	5872	21722
Il6ra_2	Il6ra	7544	6677	5232	3110	6246	11712	9126	10902
Il1rl1_4	Il1rl1	3912	9765	9923	6212	3859	9386	6900	24246
Il21r_4	Il21r	12630	11192	13517	4455	6269	12740	10136	33323
Mc1r_3	Mc1r	11171	17454	18227	6944	8731	15344	13703	39155
Tnfrsf1b_4	Tnfrsf1b	3181	4352	5872	1370	633	6878	7364	13090
Il12rb1_4	Il12rb1	8567	11999	10721	4621	4547	10205	10040	27806
Ifnar1_2	Ifnar1	4878	4989	4266	2325	1390	2648	4392	11049
Jak1_3	Jak1	6953	11557	8673	1583	1411	24041	28397	20575
Il1rl2_4	Il1rl2	13108	20924	13981	6088	7048	12162	11230	35002
Il18r1_4	Il18r1	5169	7236	9779	6213	5256	9503	9411	24931
Smad5_3	Smad5	0	0	20	0	0	0	0	0
Smad6_3	Smad6	8210	12186	8974	8047	5663	10609	10060	21306
Sort1_1	Sort1	4413	6817	8695	4252	6424	8161	9122	21592
Irf7_2	Irf7	12385	13761	18405	11727	11913	16377	15350	38176
Stat5b_1	Stat5b	2501	6228	5393	2562	2970	3839	4701	12827
Socs4_1	Socs4	23537	27924	24558	13707	8123	26770	22848	57381
Fgfr1_3	Fgfr1	11505	12960	15002	4292	8241	11911	13630	33975
Csf2rb2_2	Csf2rb2	4476	11225	7888	6812	2971	7126	5591	20487
Irak1_2	Irak1	7804	9623	17291	7003	8673	16201	12018	39827
Il31ra_2	Il31ra	21590	30634	29618	12460	12227	25985	23598	69700
Csf1r_2	Csf1r	6251	12101	9661	3072	6803	9745	12424	23364
Il2rb_1	Il2rb	4577	5570	6615	3924	1196	5953	6099	16981
Fgfr3_1	Fgfr3	6085	9885	8237	4722	4457	7422	5747	16817
Tnfrsf1b_1	Tnfrsf1b	1410	1419	4520	201	1403	5460	5309	10446
Il1rapl1_4	Il1rapl1	11100	9314	8417	3746	4459	8934	7801	23146
Il11ra1_3	Il11ra1	6359	11353	4067	1730	2808	5745	5397	9173
Non-Targeted_26	Non-Targeted	11138	15854	15183	7789	5697	12629	10950	35241
Tgfbr3_3	Tgfbr3	4626	7053	6454	1622	4146	4920	6890	15117
Il1r1_4	Il1r1	1000	1891	2776	2704	1113	3427	2604	7460
Smad5_4	Smad5	5664	7960	9774	5039	3129	10257	8608	20525
Lifr_2	Lifr	7904	17746	16009	4630	6314	12169	11286	34352
Irf7_3	Irf7	8432	8688	7953	3945	4144	7488	6218	18766
Il17re_3	Il17re	6531	5870	6087	3064	3176	5605	5070	13129
Smad3_4	Smad3	17684	26285	26518	20649	20086	23215	24497	57642
Socs1_4	Socs1	6068	6534	9853	9649	10405	5980	5481	21683
Il12rb2_3	Il12rb2	5659	7831	10851	2592	3248	9673	9292	25147
Csf2rb2_3	Csf2rb2	6519	12081	12798	4292	6978	10053	9833	30761
Il1r2_4	Il1r2	8957	11056	14696	5379	8156	11552	12455	35071
Il17ra_1	Il17ra	6535	5609	8579	4842	2928	7235	6865	20210
Smad7_1	Smad7	6609	11352	12221	5919	3265	8572	9942	27906
Tgfbr2_1	Tgfbr2	3776	3500	7705	2462	5384	5337	5361	15732
Socs7_3	Socs7	1917	1721	534	216	734	1200	369	1625
Irak4_1	Irak4	2576	3118	2657	2701	2668	3266	2730	6261
Csf2ra_4	Csf2ra	5862	9623	16947	7962	7992	18102	16062	35919
Non-Targeted_21	Non-Targeted	10782	11605	12406	6796	3060	11999	9094	27141
Il1rl2_2	Il1rl2	359	398	127	236	0	80	0	235
Jak3_3	Jak3	12585	15945	15350	8081	5917	13242	11280	37193
Socs7_2	Socs7	5752	8960	10528	7887	3779	8398	9658	24588
Ifngr1_4	Ifngr1	516	1121	165	1	1	452	216	157
Il17re_1	Il17re	7697	9720	12378	11060	3354	9163	11637	29123
Stat1_1	Stat1	15277	20098	6223	521	1776	5838	5251	12986
Il9r_4	Il9r	6165	6555	7997	3296	3025	6260	7999	17823
Osmr_2	Osmr	465	0	121	707	0	63	90	281
Nfkb1_2	Nfkb1	10793	11368	15382	5418	4693	12846	10300	38438
Il1rl1_2	Il1rl1	11283	19948	15826	5854	7808	14873	12045	39236
Il10ra_2	Il10ra	12057	16160	17371	8667	11719	16934	14124	36693
Tnfrsf1a_2	Tnfrsf1a	13493	19982	18456	6012	7248	25995	23344	42325
Socs2_2	Socs2	7055	7387	7961	3418	4373	6527	7472	18879
Myd88_3	Myd88	12334	13447	19668	7681	10521	17972	14849	42367
Tnfrsf1a_1	Tnfrsf1a	7607	7892	10551	1319	1963	14439	14441	22495
Il1rn_4	Il1rn	7128	9718	6872	3547	3216	6570	5313	17482
Jak2_4	Jak2	1354	4538	2039	356	1	4424	3910	4345
Nos2_1	Nos2	16986	16477	15401	849	176	14806	15952	33189
Il2rg_2	Il2rg	8065	11002	10835	5306	6198	8036	7458	25066
Ifnlr1_3	Ifnlr1	13099	14954	14269	6444	7480	13232	10430	32039
Stat2_2	Stat2	6833	9725	8912	4318	6553	7611	5684	20703
Non-Targeted_24	Non-Targeted	10356	12987	12498	8125	4347	10892	10279	29431
Il23r_1	Il23r	1603	1973	1345	68	273	1273	470	3113
Stat1_2	Stat1	2882	2537	1354	345	0	1445	1467	2611
Il13ra2_3	Il13ra2	51490	81783	39529	24662	20404	56145	57988	99058
Il1rapl1_3	Il1rapl1	8769	13262	7342	5098	6422	8277	7614	20014
Sigirr_2	Sigirr	6891	11206	10083	5317	2762	9273	7158	24692
Il5ra_2	Il5ra	8900	12651	14592	8501	8811	14945	11731	35598
Lepr_2	Lepr	6025	6301	6722	2673	4482	6702	5653	15658
Traf2_3	Traf2	1805	3715	2935	680	1779	2096	1658	9295
Irak2_2	Irak2	13753	14599	13628	6231	5958	12281	12071	35631
Stat2_3	Stat2	15698	22642	14740	9657	10318	12197	11039	36234
Il11ra1_2	Il11ra1	12614	21941	25076	12400	7807	20618	22083	57142
Egfr_3	Egfr	10700	14483	19868	5898	9177	14037	13634	44749
Il13ra2_1	Il13ra2	8552	8612	10455	3686	5641	9059	9341	26782
Smad6_4	Smad6	5879	9346	5505	2266	2554	6259	4683	11762
Il13ra1_1	Il13ra1	7156	13451	12337	4280	7042	11112	11014	29566
Csf2rb_4	Csf2rb	6290	10380	14031	8823	9041	14049	12452	34021
Irak2_4	Irak2	1446	1785	1932	1903	1138	1936	1892	4209
Jun_4	Jun	4609	2793	2584	1716	1008	2712	2442	5466
Jak1_1	Jak1	10966	16357	16140	3536	3786	22131	20615	36749
Il15ra_3	Il15ra	1777	2483	2510	369	236	2286	1500	4925
Fgf2_3	Fgf2	13549	16736	16801	10835	7479	14728	12775	38357
Socs3_2	Socs3	15967	8834	13890	11962	11379	6105	8645	30098
Socs6_4	Socs6	9345	19394	19789	14282	10043	17760	17090	45653
Stat4_3	Stat4	2140	5152	5937	3306	2349	5144	4048	13098
Stat5b_3	Stat5b	3276	7105	10027	3615	5058	8022	7558	20781
Smad7_3	Smad7	9763	13502	15237	6956	5033	12232	12278	33292
Ccr2_3	Ccr2	1077	2478	10336	1717	1168	2900	3227	22790
Il17rc_4	Il17rc	6160	5293	5986	1901	3330	4768	6138	14435
Agtrap_2	Agtrap	18383	27649	29106	13818	15106	25534	23627	70602
Socs7_1	Socs7	4722	4793	5567	4273	2637	5420	4661	12439
Traf6_4	Traf6	1885	1440	2679	1459	890	2788	2026	6876
Il22ra1_1	Il22ra1	8476	12407	10239	6578	3053	9800	8844	21923
Il18r1_1	Il18r1	2285	3257	4031	1359	776	2504	2463	8756
Il6st_4	Il6st	3028	5811	3498	1347	928	5645	3561	8550
Osmr_1	Osmr	10516	16665	13725	6077	5382	10318	12988	31259
Ifnlr1_1	Ifnlr1	3009	3924	3380	2363	388	3899	2450	7892
Ifngr1_2	Ifngr1	19362	16296	5066	895	1180	6386	9110	11951
Socs3_4	Socs3	3361	4246	2657	3589	1215	2374	1730	6615
Il15ra_4	Il15ra	7830	4032	7323	3152	4054	7241	6281	18293
Ccr2_1	Ccr2	1155	1921	13658	600	2489	4778	3262	36201
Non-Targeted_16	Non-Targeted	19436	22721	30643	14892	15652	26830	26198	73933
Il22ra1_2	Il22ra1	4845	6623	7073	4925	3228	6878	6588	15996
Cebpb_2	Cebpb	1734	1138	3768	2565	2026	7995	9004	10469
Jak3_2	Jak3	3106	7443	7116	4229	3012	5702	6075	17094
Egfr_1	Egfr	1033	3526	3156	1249	2087	2854	2614	7278
Pdgfra_3	Pdgfra	2875	4314	2089	2552	1632	2483	2641	5744
Il4ra_2	Il4ra	1926	5300	3181	2536	2598	4015	3625	8745
Il17re_4	Il17re	13696	14678	17791	9809	7677	17154	15930	42778
Il4ra_3	Il4ra	10393	7481	19706	10670	10702	15159	16028	45921
Il1rn_2	Il1rn	1380	598	587	1	448	349	109	2017
Il1rap_1	Il1rap	11105	15618	16617	6849	6045	16986	15598	37471
Nos2_3	Nos2	10275	13218	11854	2127	1919	11678	10084	28634
Tnfrsf1b_2	Tnfrsf1b	7410	14179	16112	3565	5932	20493	21010	38493
Pdgfra_2	Pdgfra	22114	30749	29654	12313	12157	25816	23805	65894
Stat6_4	Stat6	6794	5961	8369	6001	4671	8077	7257	19849
Arg1_4	Arg1	542	1831	8768	6546	6070	8254	10494	21283
Smad3_3	Smad3	22012	30725	34343	25466	26064	28422	25074	81338
Fgfrl1_1	Fgfrl1	30041	40202	36453	19857	21434	38155	34512	87739
S1pr1_4	S1pr1	4136	9499	9569	4256	3325	9742	6777	21970
Il11ra1_4	Il11ra1	11231	15154	14672	6006	7287	13807	11058	38414
Csf2rb_1	Csf2rb	1460	3345	6230	4227	3186	6713	5578	14461
Il9r_3	Il9r	20452	27803	16895	9865	7105	18880	16840	41779
Irf3_1	Irf3	10966	9077	15001	6858	6939	12393	12352	29841
Il1rl1_1	Il1rl1	13168	13793	16477	6853	10188	16496	13556	37763
Ifnar2_3	Ifnar2	2920	3555	4550	1025	789	3870	2679	11270
Socs6_1	Socs6	21707	25437	34429	18817	11388	31607	25969	79240
Il6st_3	Il6st	2207	2402	3142	1293	2621	7495	5725	6932
Lepr_1	Lepr	4397	6429	5417	3051	3503	3434	4380	10421
Il18rap_1	Il18rap	5505	4222	4138	3534	2501	4827	3172	10631
Sort1_4	Sort1	17203	22230	22372	17053	12060	21073	18952	49448
Il27ra_2	Il27ra	11652	11278	11340	5706	7492	11837	10459	26412
Tnfrsf1a_4	Tnfrsf1a	4339	2484	7765	1815	1195	10544	8877	18161
Il12rb1_1	Il12rb1	9760	14689	15679	6813	9525	16394	13559	38207
Il27ra_3	Il27ra	5634	6818	6896	2999	2042	8031	5494	17288
Il10rb_1	Il10rb	7163	10389	8652	4104	4725	7680	7418	20144
Il23r_3	Il23r	11106	16829	15128	6845	8889	14427	12662	35925
Il12rb2_1	Il12rb2	3542	4853	7751	3498	5134	6830	7472	18497
Stat6_2	Stat6	5081	13466	13204	7457	8608	13178	13087	32871
Il31ra_4	Il31ra	6649	9358	7158	3348	3067	7121	6419	16600
Il10rb_2	Il10rb	5702	7835	10093	5522	3810	8112	7965	20355
Jak2_3	Jak2	6777	10803	5665	2264	2039	8168	9776	15474
Socs3_3	Socs3	8717	16787	12478	13196	8953	9051	7902	31790
Ifngr1_3	Ifngr1	20518	21931	6316	767	1468	8817	8818	16331
Smad6_1	Smad6	9391	8468	14723	6400	6507	12736	10615	35004
Stat6_1	Stat6	8459	11197	18621	8444	9394	18048	14106	40134
Irak1_4	Irak1	8367	13138	12005	3518	7760	11034	10182	31329
Non-Targeted_27	Non-Targeted	4122	7366	5875	4958	5440	5431	5745	13083
Myd88_1	Myd88	9482	9798	8248	5995	4546	7703	8117	19215
Il9r_1	Il9r	10876	10598	11882	5797	4959	10074	10421	28518
Il17ra_4	Il17ra	29555	34735	29319	18674	11213	25931	25175	64255
Il17rb_2	Il17rb	6161	7679	9582	2590	4723	7578	7711	19436
Fgf2_4	Fgf2	12372	9384	16347	7547	10318	14739	13117	34640
Il2rg_3	Il2rg	9151	13106	15328	8022	7644	13046	10837	34835
Stat4_1	Stat4	3137	3581	3169	1216	2123	2145	2258	7084
Smad1_2	Smad1	3126	6629	4389	2378	2095	3559	4593	11304
Il17rd_4	Il17rd	6419	12584	12641	5656	6696	12411	11189	28916
Mc1r_2	Mc1r	7399	11433	10278	5721	3433	10950	8865	24966
Jak1_4	Jak1	343	973	697	450	964	2173	2009	2364
Traf2_4	Traf2	3521	6552	5290	1571	3428	4815	4915	12398
Lepr_4	Lepr	2014	4562	5889	3164	2295	6324	3784	15087
Il13ra1_3	Il13ra1	3712	5248	8906	4388	4629	8391	7968	21725
Il17rd_3	Il17rd	4280	3093	6068	2728	3293	5701	5600	13713
Csf3r_4	Csf3r	11717	19289	18905	7073	5827	16367	15647	40266
Mc1r_1	Mc1r	2300	3477	3134	2269	1413	3191	3153	7430
Jak3_4	Jak3	5511	6607	3097	2290	3282	2979	3090	7618
Ticam1_3	Ticam1	8011	14293	13763	8295	9667	12408	11518	29943
Ifnlr1_2	Ifnlr1	7526	10926	10746	4372	6048	12684	10523	25651
Socs4_2	Socs4	6948	9600	5671	1563	3029	7065	6265	12661
Il12rb2_2	Il12rb2	9670	19560	18390	10190	12862	17813	17295	44158
Nfkb1_1	Nfkb1	8616	9560	11983	4057	2451	9312	8533	29650
Il21r_3	Il21r	18988	21121	21462	8314	13068	15729	15188	47840
Jun_3	Jun	46759	59510	32502	16585	11819	48891	41562	77281
Il2ra_2	Il2ra	6484	6996	4825	2344	2416	6383	4468	10489
Ifnar2_2	Ifnar2	13337	12001	9222	6037	4820	8613	9308	24054
Tgfbr2_3	Tgfbr2	2583	5041	6831	3697	3350	5663	4912	15500
Il1rn_1	Il1rn	417	556	648	0	0	495	580	1447
Ticam1_2	Ticam1	10198	14844	13944	6905	5986	13423	11595	33983
Irak4_3	Irak4	672	476	264	1	129	861	939	963
Traf6_2	Traf6	7263	11318	10496	5440	4720	9403	9800	23027
Smad7_2	Smad7	12766	13736	17973	3517	5500	15044	12652	40881
Sigirr_3	Sigirr	10244	16171	15061	7706	8176	13119	13816	34125
Il20rb_2	Il20rb	5353	5620	7753	4750	1890	6949	5900	18715
Sort1_3	Sort1	15512	22649	18218	8984	9242	15305	13347	40290
Il1rapl1_2	Il1rapl1	13190	16243	15660	9243	8433	15980	15259	35932
Lifr_3	Lifr	5301	5073	5534	3577	1392	5176	5617	13873
Il20rb_3	Il20rb	6339	11914	8336	3798	6715	9844	7505	21928
Socs2_1	Socs2	22879	37587	33014	15544	12655	28595	28222	72406
Il1rl2_3	Il1rl2	2925	4442	4139	954	1972	3820	3395	10463
Jun_2	Jun	14986	18224	15683	6323	3752	13209	12302	35653
Non-Targeted_30	Non-Targeted	16978	15648	14744	8646	9765	15615	13905	34954
Csf3r_1	Csf3r	862	1015	274	0	0	624	273	886
Il10ra_3	Il10ra	15521	19101	18425	7316	8982	16215	17362	41196
Il6st_2	Il6st	708	1032	324	234	1231	611	715	883
Il18rap_2	Il18rap	20916	16577	15373	34157	5244	15101	16936	33607
Il7r_1	Il7r	1923	5130	2976	2643	2305	2684	2425	7140
Fgfr1_1	Fgfr1	13482	14374	15448	7694	8976	14011	15715	34888
Fgfr3_2	Fgfr3	11765	9501	14063	5836	4574	10863	10172	31950
Tyk2_3	Tyk2	21165	24101	24839	12249	12037	24733	20846	60926
Socs5_2	Socs5	7004	8280	9010	4242	5913	8205	7517	20496
Non-Targeted_19	Non-Targeted	25129	26754	28417	16998	15809	27436	27190	64417
Il1rap_3	Il1rap	5022	4448	6033	1161	1718	5967	6831	16569
Ifngr2_1	Ifngr2	19384	412	5189	7	3152	4358	2846	1575
Ifngr2_3	Ifngr2	71800	2584	37111	39	24635	18049	9374	10235
Ifngr2_4	Ifngr2	60403	1936	27431	1042	13426	17922	8465	9169
Stat3_1	Stat3	7433	9589	12061	8265	14382	10519	28659	13581
Stat3_2	Stat3	12080	21006	21448	12141	32104	17290	43649	21775
Stat3_3	Stat3	2811	6779	10156	2736	10905	11957	19059	11574

## Sheet: CNSvsBM_Mageck
id	num	neg|score	neg|p-value	neg|fdr	neg|rank	neg|goodsgrna	neg|lfc	pos|score	pos|p-value	pos|fdr	pos|rank	pos|goodsgrna	pos|lfc
Ccr2	3	1.13e-06	4.99e-06	6.7e-05	1	3	-2.1775	1	1	1	107	0	-2.1775
Nos2	3	2.26e-05	4.99e-06	6.7e-05	2	3	-0.63658	0.99998	1	1	106	0	-0.63658
Nfkb1	3	0.0018875	4.99e-06	6.7e-05	3	3	-0.61251	0.94005	0.96338	1	96	0	-0.61251
Smad7	3	0.0023231	4.99e-06	6.7e-05	4	3	-0.37819	0.99768	1	1	105	0	-0.37819
Il17ra	3	0.0044576	4.99e-06	6.7e-05	5	2	-0.12891	0.39294	0.77779	1	53	1	-0.12891
Tnfrsf1b	3	0.0054263	4.99e-06	6.7e-05	6	3	-0.45405	0.99416	1	1	104	0	-0.45405
Il4ra	3	0.0078555	4.99e-06	6.7e-05	7	2	-0.38112	0.79691	0.9051	1	77	1	-0.38112
Csf2ra	3	0.010468	4.99e-06	6.7e-05	8	3	-0.23271	0.98953	1	1	103	0	-0.23271
Il13ra1	3	0.014271	0.00042451	0.005094	9	3	-0.21825	0.98573	0.99958	1	102	0	-0.21825
Il2rg	3	0.015348	0.0024222	0.02388	10	3	-0.18797	0.98465	0.99758	1	101	0	-0.18797
Tnfrsf1a	3	0.016405	0.0024322	0.02388	11	2	-0.45666	0.92688	0.93649	1	94	0	-0.45666
Tgfbr2	3	0.029464	0.018903	0.136174	12	2	-0.35855	0.92046	0.93649	1	93	0	-0.35855
Il15ra	3	0.034612	0.018913	0.136174	13	3	-0.13118	0.96539	0.98109	1	100	0	-0.13118
Arg1	3	0.036379	0.018913	0.136174	14	2	-0.37035	0.809	0.93648	1	78	1	-0.37035
Agtrap	3	0.041683	0.018913	0.136174	15	3	-0.099976	0.95832	0.98109	1	99	0	-0.099976
Il21r	3	0.054305	0.036613	0.20817	16	3	-0.18805	0.93868	0.96338	1	95	0	-0.18805
Il1r1	3	0.057252	0.036623	0.20817	17	3	-0.16264	0.94275	0.96338	1	98	0	-0.16264
Mc1r	3	0.058589	0.036623	0.20817	18	3	-0.12577	0.94141	0.96338	1	97	0	-0.12577
Il12rb2	3	0.065613	0.036623	0.20817	19	2	-0.29623	0.60994	0.80914	1	67	1	-0.29623
Csf2rb2	3	0.070394	0.063511	0.274412	20	2	-0.28323	0.46067	0.7778	1	60	1	-0.28323
Myd88	3	0.099189	0.063511	0.274412	21	2	-0.14904	0.75059	0.9051	1	75	1	-0.14904
Il27ra	3	0.10486	0.063521	0.274412	22	2	-0.15162	0.31977	0.64465	1	46	1	-0.15162
Il1rl1	3	0.11066	0.063521	0.274412	23	2	-0.14828	0.65128	0.80914	1	68	1	-0.14828
Il10ra	3	0.1136	0.063521	0.274412	24	2	-0.11192	0.33349	0.64465	1	47	1	-0.11192
Irak1	3	0.12569	0.063521	0.274412	25	2	-0.29724	0.897	0.93649	1	91	0	-0.29724
Stat5a	3	0.13191	0.071232	0.284969	26	2	-0.24819	0.81775	0.93648	1	80	1	-0.24819
Il17rb	3	0.14146	0.071242	0.284969	27	2	-0.24321	0.50103	0.7778	1	64	1	-0.24321
Tgfbr1	3	0.15625	0.094475	0.351877	28	2	-0.10074	0.85007	0.93648	1	84	0	-0.10074
Sigirr	3	0.1613	0.094485	0.351877	29	2	-0.10493	0.85257	0.93648	1	85	0	-0.10493
Smad6	3	0.1721	0.13508	0.442107	30	1	0.3091	0.096403	0.30323	1	23	2	0.3091
Il18r1	3	0.18774	0.13508	0.442107	31	2	-0.09326	0.83711	0.93648	1	82	0	-0.09326
Il1r2	3	0.19549	0.13509	0.442107	32	1	0.10906	0.16813	0.35147	1	31	2	0.10906
Il17rc	3	0.20374	0.13509	0.442107	33	2	-0.16952	0.87832	0.93649	1	89	0	-0.16952
Egfr	3	0.21844	0.19066	0.478902	34	2	-0.090746	0.66438	0.84186	1	69	1	-0.090746
Lepr	3	0.22599	0.19066	0.478902	35	1	0.012796	0.86468	0.93648	1	87	0	0.012796
Ifnar2	3	0.23349	0.19066	0.478902	36	1	0.20426	0.036379	0.17903	1	12	2	0.20426
Irf3	3	0.24548	0.19066	0.478902	37	2	-0.084097	0.24835	0.6025	1	38	1	-0.084097
Traf6	3	0.25333	0.19067	0.478902	38	2	-0.14392	0.43055	0.77779	1	59	1	-0.14392
Jun	3	0.25571	0.19067	0.478902	39	1	0.35045	0.082446	0.30322	1	21	2	0.35045
Stat5b	3	0.26125	0.19067	0.478902	40	2	-0.14166	0.40566	0.77779	1	55	1	-0.14166
Il31ra	3	0.26302	0.19067	0.478902	41	1	-0.013732	0.88688	0.93649	1	90	0	-0.013732
Traf2	3	0.26523	0.19067	0.478902	42	2	-0.13546	0.82061	0.93648	1	81	1	-0.13546
Il1rap	3	0.28465	0.19067	0.478902	43	1	-0.023982	0.54463	0.80913	1	65	1	-0.023982
Csf2rb	3	0.2936	0.26281	0.591345	44	2	-0.064055	0.9065	0.93649	1	92	0	-0.064055
Il1rn	3	0.30184	0.26281	0.591345	45	2	-0.29652	0.35372	0.64466	1	50	1	-0.29652
Socs5	3	0.30599	0.26281	0.591345	46	2	-0.090337	0.41195	0.77779	1	57	1	-0.090337
S1pr1	3	0.35372	0.26282	0.591345	47	1	0.26199	0.20374	0.35147	1	36	2	0.26199
Socs6	3	0.36037	0.26282	0.591345	48	1	-0.0022622	0.87162	0.93649	1	88	0	-0.0022622
Jak1	3	0.38005	0.3508	0.676558	49	1	0.33302	0.080384	0.30322	1	20	2	0.33302
Nfkb2	3	0.38652	0.3508	0.676558	50	1	0.12476	0.15458	0.35146	1	29	2	0.12476
Csf3r	3	0.41819	0.3508	0.676558	51	1	0.24197	0.13211	0.35146	1	26	2	0.24197
Stat6	4	0.42063	0.33315	0.676558	52	2	0.10907	0.13402	0.46378	1	27	2	0.10907
Il18rap	3	0.42439	0.3508	0.676558	53	1	0.35485	0.0044576	0.019452	0.300277	5	2	0.35485
Smad5	2	0.45741	0.40017	0.757812	54	1	0.0063814	0.47911	0.62636	1	61	1	0.0063814
Il2rb	3	0.46656	0.35081	0.676558	55	1	-0.0056762	0.76448	0.9051	1	76	1	-0.0056762
Il11ra1	3	0.47242	0.35081	0.676558	56	1	-0.030081	0.17994	0.35147	1	32	1	-0.030081
Osmr	3	0.49539	0.35081	0.676558	57	1	0.30332	0.14146	0.35146	1	28	2	0.30332
Il2ra	3	0.54463	0.421	0.757812	58	1	0.074312	0.34388	0.64466	1	49	2	0.074312
Fgfrl1	3	0.54989	0.421	0.757812	59	1	-0.0067621	0.27749	0.60251	1	43	1	-0.0067621
Kdr	3	0.5603	0.42101	0.757812	60	1	-0.023104	0.84238	0.93648	1	83	0	-0.023104
Smad2	3	0.58063	0.49406	0.860641	61	1	0.14519	0.26923	0.6025	1	40	2	0.14519
Irak4	3	0.59056	0.49407	0.860641	62	1	0.63621	0.1613	0.35146	1	30	2	0.63621
Fgfr1	3	0.60515	0.56725	0.880197	63	1	0.11699	0.31432	0.64465	1	45	2	0.11699
Il9r	3	0.60994	0.56725	0.880197	64	1	-0.0083262	0.34028	0.64466	1	48	1	-0.0083262
Lifr	3	0.61939	0.56725	0.880197	65	1	-0.01252	0.49539	0.7778	1	63	1	-0.01252
Fgfr3	3	0.62869	0.56726	0.880197	66	1	-0.016865	0.67715	0.87292	1	70	1	-0.016865
Il5ra	3	0.65569	0.63722	0.880197	67	1	0.0079633	0.81487	0.93648	1	79	1	0.0079633
Il13ra2	3	0.67293	0.63722	0.880197	68	1	0.076626	0.013333	0.037971	0.410086	9	1	0.076626
Il17re	3	0.68549	0.63722	0.880197	69	1	0.005489	0.73248	0.90509	1	73	1	0.005489
Smad1	3	0.725	0.63723	0.880197	70	1	-0.020015	0.73983	0.90509	1	74	1	-0.020015
Il22ra1	3	0.73248	0.71042	0.880197	71	1	-0.006699	0.39932	0.77779	1	54	1	-0.006699
Stat4	3	0.73983	0.71042	0.880197	72	1	0.089365	0.30184	0.64465	1	44	2	0.089365
Il10rb	3	0.75059	0.71042	0.880197	73	1	0.10806	0.21488	0.35147	1	37	2	0.10806
Csf1r	3	0.75411	0.71042	0.880197	74	1	0.15508	0.18564	0.35147	1	34	2	0.15508
Il23r	3	0.76105	0.71042	0.880197	75	1	0.034372	0.41334	0.77779	1	58	2	0.034372
Tyk2	3	0.76448	0.71043	0.880197	76	1	0.060355	0.065481	0.25347	1	16	2	0.060355
Fgf2	3	0.78109	0.71043	0.880197	77	1	-0.028939	0.48399	0.7778	1	62	1	-0.028939
Ticam1	3	0.78432	0.71043	0.880197	78	1	-0.028627	0.725	0.90509	1	72	1	-0.028627
Tgfbr3	3	0.78752	0.71043	0.880197	79	1	-0.015308	0.60032	0.80914	1	66	1	-0.015308
Irf7	3	0.79381	0.71043	0.880197	80	1	0.065002	0.37399	0.68772	1	52	2	0.065002
Irak2	3	0.79998	0.78239	0.880197	81	1	0.1634	0.19281	0.35147	1	35	2	0.1634
Smad4	3	0.81195	0.78239	0.880197	82	0	0.052627	0.69367	0.90509	1	71	1	0.052627
Src	3	0.82623	0.78239	0.880197	83	0	0.025449	0.40894	0.77779	1	56	2	0.025449
Ifnlr1	3	0.83173	0.78239	0.880197	84	0	0.097741	0.25333	0.6025	1	39	2	0.097741
Ifnar1	3	0.83443	0.78239	0.880197	85	0	0.34108	0.12262	0.35146	1	25	2	0.34108
Jak2	3	0.85257	0.78239	0.880197	86	0	0.0072299	0.8575	0.93648	1	86	0	0.0072299
Jak3	3	0.86934	0.7824	0.880197	87	0	0.07877	0.11576	0.30323	1	24	2	0.07877
Stat1	3	0.88688	0.7824	0.880197	88	0	0.39232	0.052157	0.17904	1	14	2	0.39232
Il17rd	3	0.88895	0.7824	0.880197	89	0	0.19713	0.18209	0.35147	1	33	2	0.19713
Il6st	3	0.89303	0.7824	0.880197	90	0	0.75394	0.013991	0.037971	0.410086	10	2	0.75394
Socs2	3	0.90088	0.7824	0.880197	91	0	0.070086	0.27729	0.60251	1	42	2	0.070086
Il1rl2	3	0.90465	0.7824	0.880197	92	0	0.058304	0.35672	0.64466	1	51	2	0.058304
Cebpb	3	0.91013	0.7824	0.880197	93	0	0.21146	0.27325	0.60251	1	41	2	0.21146
Il12rb1	3	0.91191	0.7824	0.880197	94	0	0.076896	0.088086	0.30322	1	22	3	0.076896
Socs7	3	0.9221	0.7824	0.880197	95	0	0.11902	0.0779	0.30322	1	19	3	0.11902
Socs4	3	0.92531	0.7824	0.880197	96	0	0.074583	0.074688	0.30322	1	18	3	0.074583
Il20rb	3	0.93147	0.84641	0.923371	97	0	0.087988	0.068532	0.25348	1	17	3	0.087988
Il7r	3	0.93586	0.84641	0.923371	98	0	0.23007	0.064143	0.25347	1	15	3	0.23007
Sort1	3	0.95613	0.84642	0.923371	99	0	0.11436	0.043867	0.17903	1	13	3	0.11436
Pdgfra	3	0.97631	0.96202	1	100	0	0.22479	0.02369	0.04714	0.462832	11	3	0.22479
Il6ra	3	0.97704	0.96202	1	101	0	0.85006	0.0005333	4.99e-06	0.000135	4	3	0.85006
Il1rapl1	3	0.98725	0.96203	1	102	0	0.31816	0.012752	0.037971	0.410086	8	3	0.31816
Socs3	3	0.99076	0.98054	1	103	0	0.37462	0.0092374	0.019462	0.300277	7	3	0.37462
Ifngr1	3	0.99387	0.98055	1	104	0	0.66458	0.0061321	0.019452	0.300277	6	3	0.66458
Stat2	3	0.99956	1	1	105	0	0.39849	0.00043712	4.99e-06	0.000135	3	3	0.39849
Socs1	3	0.99961	1	1	106	0	0.64883	0.00038769	4.99e-06	0.000135	2	3	0.64883
Smad3	3	0.99998	1	1	107	0	0.44939	1.62e-05	4.99e-06	0.000135	1	3	0.44939
Ifngr2	3	0.81911	0.70318	0.876906	85	0	0.11686	0.60579	0.4905	0.618966	63	1	0.11686	different mageck run

## Sheet: iNOSvsNegative_Mageck
id	num	neg|score	neg|p-value	neg|fdr	neg|rank	neg|goodsgrna	neg|lfc	pos|score	pos|p-value	pos|fdr	pos|rank	pos|goodsgrna	pos|lfc
Socs1	3	0.99998	1	1	107	0	1.6542	1.62e-05	4.99e-06	0.00018	1	3	1.6542
Socs3	3	0.99986	1	1	105	0	1.2581	0.00014129	4.99e-06	0.00018	3	3	1.2581
Tgfbr1	3	0.99995	1	1	106	0	1.242	5.15e-05	4.99e-06	0.00018	2	3	1.242
Smad4	3	0.99966	0.99965	1	104	0	1.0487	0.00034213	0.00035459	0.007659	4	3	1.0487
Smad3	3	0.99918	0.99965	1	103	0	0.64138	0.00082397	0.00035459	0.007659	5	3	0.64138
Stat2	3	0.90088	0.69983	0.7956	91	0	0.59276	0.023224	0.11071	0.854099	8	2	0.59276
Smad2	3	0.89503	0.69983	0.7956	90	0	0.54684	0.038211	0.11072	0.854099	11	2	0.54684
Il18rap	3	0.50663	0.27968	0.539384	54	1	0.47489	0.039643	0.11072	0.854099	12	2	0.47489
Tgfbr2	3	0.98352	0.99205	1	102	0	0.42944	0.016477	0.019023	0.342413	6	3	0.42944
Csf2rb2	3	0.91711	0.69983	0.7956	93	0	0.35248	0.063277	0.22403	1	15	2	0.35248
Il4ra	3	0.97914	0.93445	0.999215	101	0	0.32444	0.020864	0.073959	0.854099	7	3	0.32444
Csf2rb	3	0.95034	0.89673	0.968484	97	0	0.30619	0.049657	0.11072	0.854099	14	3	0.30619
Kdr	3	0.64236	0.49319	0.770438	66	1	0.30064	0.20743	0.56757	1	28	2	0.30064
Arg1	3	0.62869	0.49318	0.770438	63	1	0.29209	0.10486	0.31861	1	19	2	0.29209
Il2rg	3	0.56544	0.38755	0.675097	58	1	0.26826	0.10774	0.31861	1	20	2	0.26826
Il5ra	3	0.88478	0.69982	0.7956	88	0	0.25517	0.14146	0.34066	1	22	2	0.25517
Stat5b	3	0.891	0.69983	0.7956	89	0	0.24	0.1721	0.37178	1	25	2	0.24
Fgf2	3	0.97243	0.89674	0.968484	99	0	0.23635	0.027566	0.11071	0.854099	10	3	0.23635
Socs7	3	0.92531	0.69983	0.7956	95	0	0.23172	0.074688	0.3186	1	16	3	0.23172
Csf2ra	3	0.52316	0.27968	0.539384	56	1	0.22983	0.12569	0.31861	1	21	2	0.22983
Sort1	3	0.97324	0.89674	0.968484	100	0	0.22307	0.02676	0.11071	0.854099	9	3	0.22307
Stat4	3	0.95832	0.89673	0.968484	98	0	0.2015	0.041683	0.11072	0.854099	13	3	0.2015
Il21r	3	0.63329	0.49318	0.770438	64	1	0.19444	0.16813	0.34067	1	24	2	0.19444
Jak3	3	0.9221	0.69983	0.7956	94	0	0.1653	0.0779	0.3186	1	17	3	0.1653
Tgfbr3	3	0.7576	0.59923	0.770438	73	1	0.1445	0.18921	0.51935	1	27	2	0.1445
Ifnar2	3	0.32665	0.17321	0.381778	47	1	0.14435	0.1642	0.34067	1	23	2	0.14435
Il12rb2	3	0.21084	0.10577	0.381778	25	1	0.14308	0.28541	0.56758	1	34	2	0.14308
Irak4	3	0.28465	0.1732	0.381778	41	1	0.13341	0.23385	0.56757	1	32	2	0.13341
Irf7	3	0.90833	0.69983	0.7956	92	0	0.11666	0.23349	0.56757	1	31	2	0.11666
Agtrap	3	0.51218	0.27968	0.539384	55	1	0.10912	0.39577	0.76701	1	52	2	0.10912
Il27ra	3	0.38652	0.27967	0.539384	52	1	0.10436	0.2895	0.56758	1	35	2	0.10436
Il17re	3	0.82061	0.59923	0.770438	83	0	0.10017	0.36102	0.6905	1	46	2	0.10017
Stat6	4	0.92557	0.80188	0.90212	96	0	0.096503	0.3206	0.7648	1	40	2	0.096503
Lepr	3	0.85992	0.69982	0.7956	85	0	0.092316	0.29177	0.56758	1	36	2	0.092316
Il10rb	3	0.69771	0.59922	0.770438	70	1	0.084502	0.36534	0.6905	1	47	2	0.084502
Il1rn	3	0.27749	0.1732	0.381778	40	1	0.064013	0.58063	0.80945	1	63	1	0.064013
Il17ra	3	0.87388	0.69982	0.7956	86	0	0.062968	0.35672	0.6905	1	45	2	0.062968
Il1rl1	3	0.76786	0.59923	0.770438	74	1	0.061788	0.37399	0.6905	1	49	2	0.061788
Fgfrl1	3	0.87611	0.69982	0.7956	87	0	0.059477	0.33962	0.69049	1	42	2	0.059477
S1pr1	3	0.63784	0.49318	0.770438	65	1	0.056768	0.35372	0.6905	1	44	2	0.056768
Il1rapl1	3	0.74345	0.59922	0.770438	71	1	0.050536	0.36698	0.6905	1	48	1	0.050536
Il1r2	3	0.66868	0.59922	0.770438	67	1	0.045419	0.34028	0.69049	1	43	1	0.045419
Il1rl2	3	0.5603	0.38755	0.675097	57	1	0.04242	0.18774	0.51935	1	26	1	0.04242
Myd88	3	0.77784	0.59923	0.770438	76	1	0.028962	0.56544	0.80944	1	62	1	0.028962
Il22ra1	3	0.79381	0.59923	0.770438	79	1	0.026181	0.73617	0.89714	1	76	1	0.026181
Smad6	3	0.61468	0.38756	0.675097	62	1	0.021717	0.51218	0.78857	1	58	1	0.021717
Irf3	3	0.82623	0.59923	0.770438	84	0	0.02149	0.85505	0.96409	1	88	0	0.02149
Il13ra1	3	0.78109	0.59923	0.770438	77	1	0.014053	0.69771	0.89714	1	71	1	0.014053
Sigirr	3	0.74704	0.59922	0.770438	72	1	0.0022179	0.74345	0.89714	1	78	1	0.0022179
Egfr	3	0.80302	0.59923	0.770438	80	1	-0.00069428	0.76786	0.94111	1	81	1	-0.00069428
Smad1	3	0.67715	0.59922	0.770438	68	1	-0.0029208	0.71738	0.89714	1	74	1	-0.0029208
Src	3	0.58561	0.38756	0.675097	59	1	-0.010951	0.5603	0.80944	1	61	1	-0.010951
Mc1r	3	0.60515	0.38756	0.675097	61	1	-0.0134	0.82343	0.96408	1	84	0	-0.0134
Il15ra	3	0.26302	0.1732	0.381778	35	1	-0.030361	0.67293	0.89713	1	68	1	-0.030361
Tyk2	3	0.80603	0.59923	0.770438	81	0	-0.03183	0.38005	0.767	1	50	1	-0.03183
Irak1	3	0.41819	0.27967	0.539384	53	1	-0.03217	0.83976	0.96408	1	86	0	-0.03217
Il17rd	3	0.81195	0.59923	0.770438	82	0	-0.034894	0.33349	0.69049	1	41	1	-0.034894
Il1r1	3	0.23349	0.1732	0.381778	31	1	-0.03718	0.70172	0.89714	1	72	1	-0.03718
Traf6	3	0.79068	0.59923	0.770438	78	1	-0.049293	0.84238	0.96408	1	87	0	-0.049293
Socs6	3	0.35672	0.17321	0.381778	49	2	-0.057051	0.31977	0.69049	1	39	1	-0.057051
Il18r1	3	0.6896	0.59922	0.770438	69	1	-0.062744	0.6896	0.89713	1	70	1	-0.062744
Ifnar1	3	0.77454	0.59923	0.770438	75	1	-0.069211	0.54463	0.80944	1	60	1	-0.069211
Ticam1	3	0.27028	0.1732	0.381778	37	2	-0.081806	0.27028	0.56758	1	33	1	-0.081806
Il20rb	3	0.37399	0.27967	0.539384	51	2	-0.082353	0.66868	0.89713	1	67	1	-0.082353
Traf2	3	0.60032	0.38756	0.675097	60	1	-0.084282	0.68549	0.89713	1	69	1	-0.084282
Osmr	3	0.36966	0.27967	0.539384	50	2	-0.090828	0.090851	0.3186	1	18	1	-0.090828
Il23r	3	0.3227	0.17321	0.381778	45	2	-0.10868	0.7576	0.94111	1	79	1	-0.10868
Smad5	2	0.32281	0.16901	0.381778	46	1	-0.11153	0.61494	0.84655	1	65	1	-0.11153
Irak2	3	0.31014	0.17321	0.381778	43	2	-0.12683	0.48399	0.78857	1	56	1	-0.12683
Il31ra	3	0.25728	0.1732	0.381778	33	2	-0.13194	0.78432	0.94112	1	83	1	-0.13194
Nfkb2	3	0.28541	0.1732	0.381778	42	2	-0.13889	0.725	0.89714	1	75	1	-0.13889
Socs2	3	0.21114	0.10577	0.381778	26	2	-0.14044	0.86702	0.96409	1	89	0	-0.14044
Fgfr3	3	0.32691	0.17321	0.381778	48	2	-0.14318	0.47822	0.78857	1	55	1	-0.14318
Pdgfra	3	0.22241	0.1732	0.381778	28	2	-0.1462	0.38652	0.767	1	51	1	-0.1462
Il7r	3	0.26923	0.1732	0.381778	36	2	-0.15215	0.22599	0.56757	1	30	1	-0.15215
Fgfr1	3	0.26125	0.1732	0.381778	34	2	-0.15502	0.83711	0.96408	1	85	0	-0.15502
Smad7	3	0.047284	0.018414	0.124292	15	3	-0.16272	0.95272	0.9816	1	96	0	-0.16272
Il10ra	3	0.21863	0.1732	0.381778	27	2	-0.17191	0.47242	0.78857	1	54	1	-0.17191
Socs5	3	0.27729	0.1732	0.381778	39	2	-0.18594	0.59056	0.80945	1	64	1	-0.18594
Il17rb	3	0.27325	0.1732	0.381778	38	2	-0.1886	0.50103	0.78857	1	57	1	-0.1886
Il17rc	3	0.22599	0.1732	0.381778	29	2	-0.19185	0.76448	0.94111	1	80	1	-0.19185
Il9r	3	0.15458	0.057828	0.271587	21	2	-0.2013	0.92046	0.98159	1	94	0	-0.2013
Il11ra1	3	0.10486	0.028302	0.152832	20	2	-0.21349	0.90278	0.98159	1	92	0	-0.21349
Ccr2	3	0.31432	0.17321	0.381778	44	2	-0.22076	0.42439	0.78856	1	53	1	-0.22076
Lifr	3	0.23771	0.1732	0.381778	32	2	-0.22371	0.63784	0.89713	1	66	1	-0.22371
Il12rb1	3	0.18564	0.057838	0.271587	23	2	-0.2526	0.87832	0.96409	1	90	0	-0.2526
Il6ra	3	0.042766	0.018414	0.124292	14	3	-0.27121	0.95723	0.9816	1	97	0	-0.27121
Ifnlr1	3	0.23002	0.1732	0.381778	30	2	-0.27566	0.73983	0.89714	1	77	1	-0.27566
Csf1r	3	0.20743	0.10577	0.381778	24	2	-0.29687	0.21084	0.56757	1	29	1	-0.29687
Il2ra	3	0.17856	0.057838	0.271587	22	2	-0.30612	0.70962	0.89714	1	73	1	-0.30612
Socs4	3	0.058716	0.028292	0.152832	18	2	-0.31218	0.52316	0.78857	1	59	1	-0.31218
Il2rb	3	0.017062	0.0022124	0.023894	10	3	-0.37206	0.98294	0.99779	1	98	0	-0.37206
Csf3r	3	0.040084	0.018414	0.124292	13	2	-0.43993	0.29884	0.56758	1	37	1	-0.43993
Stat5a	3	0.09365	0.028302	0.152832	19	2	-0.44047	0.78109	0.94112	1	82	1	-0.44047
Il1rap	3	0.032838	0.018404	0.124292	12	2	-0.46433	0.88265	0.96409	1	91	0	-0.46433
Il13ra2	3	0.058589	0.028292	0.152832	17	3	-0.46911	0.94141	0.9816	1	95	0	-0.46911
Jun	3	0.047975	0.018414	0.124292	16	2	-0.47047	0.9065	0.98159	1	93	0	-0.47047
Nfkb1	3	0.0047547	0.00026469	0.003176	9	3	-0.57419	0.99525	0.99974	1	100	0	-0.57419
Il6st	3	0.021772	0.0078259	0.076836	11	2	-0.8708	0.30587	0.56758	1	38	1	-0.8708
Cebpb	3	0.00034213	4.99e-06	7.7e-05	6	3	-1.3111	0.99966	1	1	103	0	-1.3111
Stat1	3	0.00082397	4.99e-06	7.7e-05	7	3	-1.3872	0.99918	1	1	102	0	-1.3872
Jak1	3	0.00032326	4.99e-06	7.7e-05	5	3	-1.671	0.99472	0.99974	1	99	0	-1.671
Tnfrsf1a	3	2.26e-05	4.99e-06	7.7e-05	1	3	-1.8151	0.99998	1	1	107	0	-1.8151
Tnfrsf1b	3	9.82e-05	4.99e-06	7.7e-05	3	3	-1.8616	0.9999	1	1	105	0	-1.8616
Ifngr1	3	0.0028687	0.00026469	0.003176	8	3	-2.1024	0.99699	0.99974	1	101	0	-2.1024
Nos2	3	4.01e-05	4.99e-06	7.7e-05	2	3	-2.875	0.99996	1	1	106	0	-2.875
Jak2	3	0.00016692	4.99e-06	7.7e-05	4	3	-3.6729	0.99983	1	1	104	0	-3.6729
Stat3	3	0.05557	4.99e-06	9e-06	11	2	-0.52205	0.85923	0.78446	0.959015	73	0	-0.52205
Ifngr2	3	3.4e-05	4.99e-06	0.000132	2	3	-2.1883	0.99997	1	1	104	0	-2.1883	different mageck run

## Sheet: Arg1vsNegative_Mageck
id	num	neg|score	neg|p-value	neg|fdr	neg|rank	neg|goodsgrna	neg|lfc	pos|score	pos|p-value	pos|fdr	pos|rank	pos|goodsgrna	pos|lfc
Tgfbr1	3	1.62e-05	4.99e-06	5.4e-05	1	3	-2.2227	0.99998	1	1	107	0	-2.2227
Cebpb	3	3.05e-05	4.99e-06	5.4e-05	2	3	-2.459	0.99997	1	1	106	0	-2.459
Csf2ra	3	5.15e-05	4.99e-06	5.4e-05	3	3	-1.2476	0.99995	1	1	105	0	-1.2476
Tnfrsf1a	3	0.00054825	4.99e-06	5.4e-05	5	3	-0.83373	0.99945	1	1	104	0	-0.83373
Arg1	3	0.00032326	4.99e-06	5.4e-05	4	3	-3.0314	0.99925	1	1	103	0	-3.0314
Csf2rb	3	0.0010825	4.99e-06	5.4e-05	6	3	-0.87971	0.99892	1	1	102	0	-0.87971
Tnfrsf1b	3	0.0011794	4.99e-06	5.4e-05	7	3	-0.93957	0.99882	1	1	101	0	-0.93957
Jak1	3	0.0016247	4.99e-06	5.4e-05	8	3	-1.4898	0.99838	1	1	100	0	-1.4898
Il6ra	3	0.0040369	4.99e-06	5.4e-05	9	3	-1.0047	0.99596	1	1	99	0	-1.0047
Smad4	3	0.0050117	4.99e-06	5.4e-05	10	3	-3.5207	0.99499	1	1	98	0	-3.5207
Tgfbr2	3	0.011802	0.00035459	0.002625	11	3	-0.48084	0.9882	0.99965	1	97	0	-0.48084
Il12rb2	3	0.012271	0.00035459	0.002625	12	3	-0.4548	0.98773	0.99965	1	96	0	-0.4548
Csf1r	3	0.018273	0.00035459	0.002625	13	3	-0.33971	0.98173	0.99965	1	95	0	-0.33971
Ccr2	3	0.0189	0.00035459	0.002625	14	3	-0.80067	0.9811	0.99965	1	94	0	-0.80067
Smad5	2	0.0346	0.0046596	0.031452	15	2	-0.45428	0.9654	0.99534	1	93	0	-0.45428
Il1r1	3	0.050873	0.0078059	0.046836	17	3	-0.6614	0.94913	0.99219	1	92	0	-0.6614
Il13ra1	3	0.061324	0.017894	0.092079	19	3	-0.39494	0.93868	0.98211	1	91	0	-0.39494
Il4ra	3	0.073116	0.017904	0.092079	20	3	-0.43787	0.92688	0.98211	1	90	0	-0.43787
Smad2	3	0.036379	0.00036458	0.002625	16	2	-0.54051	0.9154	0.9821	1	89	0	-0.54051
Jak2	3	0.24159	0.027543	0.092958	30	2	-0.32375	0.88895	0.96386	1	88	0	-0.32375
Fgfrl1	3	0.27729	0.057169	0.171536	34	2	-0.18875	0.88478	0.96386	1	87	0	-0.18875
Fgfr1	3	0.71351	0.38852	0.574818	72	1	-0.035912	0.88265	0.96386	1	86	0	-0.035912
Smad7	3	0.82899	0.60399	0.758505	84	0	-0.034004	0.87162	0.96386	1	85	0	-0.034004
Stat5b	3	0.056492	0.017894	0.092079	18	2	-0.5913	0.86934	0.96386	1	84	0	-0.5913
Mc1r	3	0.809	0.60399	0.758505	80	1	-0.042543	0.86702	0.96386	1	83	0	-0.042543
Smad3	3	0.3227	0.175	0.370614	38	2	-0.091225	0.84238	0.96385	1	82	0	-0.091225
Il2rb	3	0.2895	0.057179	0.171536	35	2	-0.20078	0.83976	0.96385	1	81	0	-0.20078
Egfr	3	0.33537	0.175	0.370614	41	2	-0.097523	0.83173	0.96385	1	80	0	-0.097523
Irak4	3	0.69771	0.28244	0.429623	71	1	-0.020469	0.81195	0.93658	1	79	0	-0.020469
Stat6	4	0.084049	0.0062777	0.039882	21	3	-0.35426	0.80423	0.95669	1	78	1	-0.35426
Agtrap	3	0.36102	0.175	0.370614	45	2	-0.065418	0.79691	0.93658	1	77	1	-0.065418
Stat5a	3	0.23349	0.027543	0.092958	28	1	0.059255	0.78432	0.93657	1	76	1	0.059255
Il1r2	3	0.26523	0.057169	0.171536	33	2	-0.12883	0.77122	0.93657	1	75	1	-0.12883
Il17rb	3	0.36966	0.175	0.370614	46	2	-0.09844	0.76448	0.93657	1	74	1	-0.09844
S1pr1	3	0.62869	0.28244	0.429623	64	1	0.011389	0.76105	0.93657	1	73	1	0.011389
Il10ra	3	0.33113	0.175	0.370614	40	2	-0.094414	0.75059	0.93657	1	72	1	-0.094414
Socs6	3	0.11958	0.027533	0.092958	22	2	-0.23057	0.74345	0.9042	1	71	1	-0.23057
Il17rc	3	0.39932	0.17501	0.370614	50	1	-0.052342	0.73617	0.9042	1	70	1	-0.052342
Il15ra	3	0.68134	0.28244	0.429623	69	1	-0.054696	0.73248	0.9042	1	69	1	-0.054696
Il1rap	3	0.16813	0.027533	0.092958	27	2	-0.24975	0.7212	0.9042	1	68	1	-0.24975
Lifr	3	0.45473	0.28243	0.429623	52	1	0.012434	0.71738	0.9042	1	67	1	0.012434
Sigirr	3	0.29177	0.057179	0.171536	36	1	-0.0073154	0.69367	0.90419	1	66	1	-0.0073154
Il6st	3	0.1642	0.027533	0.092958	26	1	-0.041171	0.68134	0.90419	1	65	1	-0.041171
Irf3	3	0.66005	0.28244	0.429623	67	1	-0.041635	0.64236	0.84067	1	64	1	-0.041635
Smad1	3	0.61939	0.28244	0.429623	63	1	0.024362	0.63784	0.84067	1	63	1	0.024362
Irak1	3	0.25571	0.027543	0.092958	32	1	0.044842	0.60515	0.80847	1	62	1	0.044842
Il17re	3	0.24548	0.027543	0.092958	31	2	-0.15852	0.58561	0.80846	1	61	1	-0.15852
Csf2rb2	3	0.37399	0.175	0.370614	47	2	-0.078429	0.57055	0.77611	1	60	1	-0.078429
Il1rl1	3	0.33962	0.175	0.370614	42	2	-0.087578	0.54989	0.74301	1	59	1	-0.087578
Il17rd	3	0.13825	0.027533	0.092958	24	2	-0.30764	0.50663	0.74301	1	58	1	-0.30764
Src	3	0.30599	0.10628	0.310228	37	2	-0.11747	0.49539	0.74301	1	57	1	-0.11747
Ticam1	3	0.78752	0.60398	0.758505	79	1	0.036135	0.47822	0.74301	1	56	1	0.036135
Il2ra	3	0.49539	0.28243	0.429623	55	1	0.03443	0.46067	0.74301	1	55	1	0.03443
Il2rg	3	0.38268	0.17501	0.370614	49	2	-0.064178	0.45473	0.74301	1	54	1	-0.064178
Il5ra	3	0.15793	0.027533	0.092958	25	2	-0.26776	0.43666	0.743	1	53	1	-0.26776
Traf2	3	0.63329	0.28244	0.429623	65	1	0.055943	0.43055	0.743	1	52	1	0.055943
Myd88	3	0.12569	0.027533	0.092958	23	2	-0.26263	0.42439	0.743	1	51	1	-0.26263
Il12rb1	3	0.57055	0.28243	0.429623	59	1	0.057299	0.38005	0.743	1	50	1	0.057299
Lepr	3	0.42439	0.17501	0.370614	51	1	0.064962	0.36698	0.743	1	49	1	0.064962
Tyk2	3	0.53398	0.28243	0.429623	56	1	0.049952	0.36534	0.743	1	48	2	0.049952
Fgf2	3	0.58561	0.28244	0.429623	60	1	0.093629	0.35672	0.743	1	47	2	0.093629
Traf6	3	0.66868	0.28244	0.429623	68	1	-0.025113	0.35372	0.743	1	46	1	-0.025113
Il20rb	3	0.7576	0.60398	0.758505	75	1	0.087119	0.34815	0.743	1	45	2	0.087119
Nfkb1	3	0.88478	0.70348	0.816943	90	0	0.086457	0.34388	0.743	1	44	2	0.086457
Socs2	3	0.92843	0.78376	0.881737	95	0	0.10393	0.33113	0.71179	1	43	2	0.10393
Stat4	3	0.23385	0.027543	0.092958	29	2	-0.15675	0.31977	0.71178	1	42	1	-0.15675
Tgfbr3	3	0.87611	0.70347	0.816943	89	0	0.13957	0.3185	0.71178	1	41	2	0.13957
Smad6	3	0.5603	0.28243	0.429623	57	1	0.010828	0.30587	0.64246	1	40	1	0.010828
Il18r1	3	0.36037	0.175	0.370614	44	1	0.19079	0.29771	0.59991	1	39	2	0.19079
Ifnlr1	3	0.56544	0.28243	0.429623	58	1	0.18196	0.28541	0.59991	1	38	2	0.18196
Csf3r	3	0.84497	0.60399	0.758505	86	0	0.070402	0.28465	0.59991	1	37	1	0.070402
Il27ra	3	0.81775	0.60399	0.758505	82	0	0.11509	0.28134	0.59991	1	36	2	0.11509
Socs5	3	0.32665	0.175	0.370614	39	1	0.012875	0.27749	0.59991	1	35	1	0.012875
Socs4	3	0.8575	0.70347	0.816943	87	0	0.10803	0.25728	0.5999	1	34	2	0.10803
Il13ra2	3	0.47822	0.28243	0.429623	54	1	-0.034265	0.25571	0.5999	1	33	1	-0.034265
Kdr	3	0.89503	0.70348	0.816943	91	0	0.28024	0.22241	0.40832	1	32	2	0.28024
Nos2	3	0.87388	0.70347	0.816943	88	0	0.1574	0.21488	0.40832	1	31	2	0.1574
Socs1	3	0.64684	0.28244	0.429623	66	1	0.1998	0.21114	0.40832	1	30	2	0.1998
Il21r	3	0.38005	0.175	0.370614	48	1	0.14497	0.19549	0.40831	1	29	2	0.14497
Il22ra1	3	0.725	0.38853	0.574818	73	1	0.19646	0.18921	0.40831	1	28	2	0.19646
Sort1	3	0.35372	0.175	0.370614	43	1	0.023824	0.18774	0.40831	1	27	1	0.023824
Il10rb	3	0.69367	0.28244	0.429623	70	1	0.16303	0.18209	0.35039	1	26	2	0.16303
Il23r	3	0.81487	0.60399	0.758505	81	0	0.074682	0.17994	0.35039	1	25	2	0.074682
Il17ra	3	0.76448	0.60398	0.758505	76	1	0.052782	0.1721	0.35039	1	24	2	0.052782
Il11ra1	3	0.46656	0.28243	0.429623	53	1	0.13011	0.14825	0.30147	1	23	2	0.13011
Il9r	3	0.78432	0.60398	0.758505	78	1	0.13651	0.13211	0.26491	1	22	2	0.13651
Il18rap	3	0.89895	0.70348	0.816943	92	0	0.31386	0.12262	0.26491	1	21	2	0.31386
Socs7	3	0.61468	0.28244	0.429623	62	1	-0.012593	0.10751	0.26491	1	20	1	-0.012593
Irak2	3	0.78109	0.60398	0.758505	77	1	0.28162	0.10486	0.26491	1	19	2	0.28162
Jak3	3	0.74345	0.4954	0.723017	74	1	0.26729	0.090851	0.2649	1	18	2	0.26729
Irf7	3	0.60994	0.28244	0.429623	61	1	0.35496	0.067985	0.2649	1	17	2	0.35496
Il1rapl1	3	0.82623	0.60399	0.758505	83	0	0.37567	0.056492	0.2649	1	16	2	0.37567
Fgfr3	3	0.94789	0.78377	0.881737	96	0	0.23491	0.052109	0.2649	1	15	3	0.23491
Nfkb2	3	0.96633	0.84899	0.935622	97	0	0.13258	0.033672	0.15755	1	14	3	0.13258
Il31ra	3	0.96725	0.84899	0.935622	98	0	0.27819	0.03275	0.15754	1	13	3	0.27819
Il1rn	3	0.83711	0.60399	0.758505	85	0	0.54657	0.023224	0.072241	0.650171	12	2	0.54657
Pdgfra	3	0.97704	0.93586	1	99	0	0.51366	0.022961	0.072241	0.650171	11	3	0.51366
Osmr	3	0.98573	0.98123	1	100	0	0.40431	0.014271	0.018773	0.202751	10	3	0.40431
Il7r	3	0.9891	0.99219	1	101	0	0.44234	0.010901	0.0078059	0.093671	9	3	0.44234
Ifnar2	3	0.9065	0.70348	0.816943	93	0	0.51281	0.0087608	0.0078059	0.093671	8	2	0.51281
Il1rl2	3	0.9154	0.78376	0.881737	94	0	0.5645	0.0047132	0.007796	0.093671	7	2	0.5645
Ifnar1	3	0.99768	0.9922	1	103	0	0.86796	0.0023231	0.007796	0.093671	6	3	0.86796
Stat2	3	0.99416	0.9922	1	102	0	0.75663	0.0018875	0.0020826	0.044984	5	3	0.75663
Jun	3	0.99838	0.99793	1	104	0	0.43076	0.0016247	0.0020726	0.044984	4	3	0.43076
Stat1	3	0.9998	1	1	106	0	1.2381	0.00019547	4.99e-06	0.00018	3	3	1.2381
Ifngr1	3	0.99951	1	1	105	0	1.3018	0.00016526	4.99e-06	0.00018	2	3	1.3018
Socs3	3	0.99988	1	1	107	0	0.86282	0.00011842	4.99e-06	0.00018	1	3	0.86282
Stat3	3	0.00054467	4.99e-06	9e-06	3	3	-1.4382	0.99946	1	1	93	0	-1.4382
Ifngr2	3	0.99064	0.98106	0.999924	104	0	1.2152	0.0093631	0.028517	0.585796	4	3	1.2152	different mageck run

## Sheet: Th17_sgRNA_Counts
sgRNA	Gene	R1Arginase1	R1DoubleNegative	R2DoubleNegative	R2Arginase1
Agtrap_1	Agtrap	1599	6889	1572	825
Agtrap_2	Agtrap	17453	52733	25820	23503
Agtrap_3	Agtrap	2099	6484	3399	2387
Arg1_2	Arg1	2188	24122	18110	4670
Arg1_3	Arg1	2	5467	2321	1081
Arg1_4	Arg1	2684	17986	8007	1057
Ccr2_1	Ccr2	527	1386	1010	7
Ccr2_2	Ccr2	2	1445	1141	665
Ccr2_3	Ccr2	2	1568	2000	380
Cebpb_1	Cebpb	3006	11623	1524	347
Cebpb_2	Cebpb	2394	14588	1982	1132
Cebpb_3	Cebpb	1991	6628	58	3
Csf1r_1	Csf1r	1459	849	118	3
Csf1r_2	Csf1r	7223	30450	5885	236
Csf1r_4	Csf1r	3534	14012	4439	9
Csf2ra_1	Csf2ra	8553	24285	10961	7053
Csf2ra_2	Csf2ra	5968	19719	6912	2590
Csf2ra_4	Csf2ra	5782	15274	3771	1406
Csf2rb_1	Csf2rb	3615	14063	8289	3052
Csf2rb_3	Csf2rb	15376	47417	19782	11721
Csf2rb_4	Csf2rb	8530	19974	5345	3148
Csf2rb2_2	Csf2rb2	4429	12284	9106	5362
Csf2rb2_3	Csf2rb2	7892	20234	20238	19523
Csf2rb2_4	Csf2rb2	8634	28187	11490	11169
Csf3r_1	Csf3r	564	1432	1213	1
Csf3r_2	Csf3r	6888	19100	13625	7631
Csf3r_4	Csf3r	8834	20639	23637	11205
Egfr_1	Egfr	724	3505	1305	2008
Egfr_3	Egfr	2252	13416	4348	2965
Egfr_4	Egfr	877	2359	1938	675
Fgf2_1	Fgf2	5201	16760	6004	5943
Fgf2_3	Fgf2	11415	22124	11138	5131
Fgf2_4	Fgf2	738	3834	9222	5911
Fgfr1_1	Fgfr1	7848	24991	11397	9328
Fgfr1_2	Fgfr1	2284	15149	4851	4453
Fgfr1_3	Fgfr1	12598	25281	18217	12640
Fgfr3_1	Fgfr3	3313	14654	10190	12224
Fgfr3_2	Fgfr3	10598	31811	19631	11281
Fgfr3_3	Fgfr3	3304	13804	5120	4943
Fgfrl1_1	Fgfrl1	12152	38205	21680	16231
Fgfrl1_2	Fgfrl1	7170	11339	3415	3603
Fgfrl1_4	Fgfrl1	2948	8178	3580	1842
Ifnar1_2	Ifnar1	2540	2567	2299	4609
Ifnar1_3	Ifnar1	8656	12271	19263	18203
Ifnar1_4	Ifnar1	2266	2257	762	1196
Ifnar2_1	Ifnar2	11117	29202	21495	36439
Ifnar2_2	Ifnar2	7933	26274	16858	21355
Ifnar2_3	Ifnar2	4322	9765	5646	3005
Ifngr1_2	Ifngr1	7771	8211	5548	9789
Ifngr1_3	Ifngr1	2775	12235	2350	7514
Ifngr1_4	Ifngr1	332	486	1568	2167
Ifnlr1_1	Ifnlr1	695	3308	3054	799
Ifnlr1_2	Ifnlr1	6698	15378	5817	3456
Ifnlr1_3	Ifnlr1	9494	20773	12755	12728
Il10ra_1	Il10ra	9198	33509	29864	33900
Il10ra_2	Il10ra	4464	15275	8960	6218
Il10ra_3	Il10ra	7175	23611	9137	5353
Il10rb_1	Il10rb	4499	13829	8432	8637
Il10rb_2	Il10rb	973	7194	4937	697
Il10rb_3	Il10rb	11090	40402	29814	29836
Il11ra1_2	Il11ra1	16286	42935	53208	47684
Il11ra1_3	Il11ra1	716	4006	2765	2409
Il11ra1_4	Il11ra1	7988	32545	15510	12955
Il12rb1_1	Il12rb1	9901	35271	23613	15481
Il12rb1_3	Il12rb1	5310	12720	11219	11708
Il12rb1_4	Il12rb1	6505	23506	12966	10074
Il12rb2_1	Il12rb2	2654	12921	2505	2860
Il12rb2_2	Il12rb2	8554	26976	13946	14317
Il12rb2_3	Il12rb2	2278	8050	2721	3682
Il13ra1_1	Il13ra1	2272	15449	6690	3998
Il13ra1_3	Il13ra1	1730	11627	5877	1170
Il13ra1_4	Il13ra1	1859	9740	3242	985
Il13ra2_1	Il13ra2	3819	13473	21348	23362
Il13ra2_2	Il13ra2	640	6384	7005	4378
Il13ra2_3	Il13ra2	5270	23790	7725	5049
Il15ra_1	Il15ra	4143	28323	11148	8223
Il15ra_3	Il15ra	2246	7472	4716	7414
Il15ra_4	Il15ra	1102	16354	4865	2682
Il17ra_1	Il17ra	2290	5061	1527	719
Il17ra_2	Il17ra	6787	32619	18645	14549
Il17ra_4	Il17ra	14571	42765	22807	26370
Il17rb_2	Il17rb	4532	9714	2432	1198
Il17rb_3	Il17rb	1752	1514	673	651
Il17rb_4	Il17rb	9849	36724	17479	14561
Il17rc_1	Il17rc	6986	15213	11404	7926
Il17rc_3	Il17rc	1909	7701	4208	4253
Il17rc_4	Il17rc	3163	11710	6583	7501
Il17rd_2	Il17rd	2151	12823	4677	6329
Il17rd_3	Il17rd	4414	7113	2224	2340
Il17rd_4	Il17rd	8715	14890	9431	5074
Il17re_1	Il17re	5034	14818	7615	3832
Il17re_3	Il17re	3346	11061	3576	2490
Il17re_4	Il17re	7145	12522	10549	9911
Il18r1_1	Il18r1	2705	7905	7088	4435
Il18r1_2	Il18r1	9819	32721	15536	10073
Il18r1_4	Il18r1	5113	12931	8334	6390
Il18rap_1	Il18rap	4566	11746	10492	7158
Il18rap_2	Il18rap	5807	14043	4891	4100
Il18rap_3	Il18rap	12036	26824	11890	11380
Il1r1_1	Il1r1	252	4036	202	1
Il1r1_2	Il1r1	2246	9249	6530	5222
Il1r1_4	Il1r1	1399	2336	508	1396
Il1r2_1	Il1r2	26346	63493	39792	32306
Il1r2_3	Il1r2	10651	30636	17718	13392
Il1r2_4	Il1r2	11009	13565	9674	8576
Il1rap_1	Il1rap	9677	25621	14544	10887
Il1rap_2	Il1rap	8415	18874	26432	26897
Il1rap_3	Il1rap	3509	9021	4702	2348
Il1rapl1_2	Il1rapl1	6108	27051	24691	19335
Il1rapl1_3	Il1rapl1	3500	25149	7117	5313
Il1rapl1_4	Il1rapl1	6498	16911	15895	13469
Il1rl1_1	Il1rl1	5964	19109	9153	8421
Il1rl1_2	Il1rl1	7911	19344	11241	7605
Il1rl1_4	Il1rl1	3893	16600	8186	1768
Il1rl2_2	Il1rl2	0	404	163	0
Il1rl2_3	Il1rl2	3705	8205	5427	2437
Il1rl2_4	Il1rl2	8345	27180	14487	7811
Il1rn_1	Il1rn	55	3033	1342	144
Il1rn_2	Il1rn	235	1867	1799	807
Il1rn_4	Il1rn	2981	11341	11167	8456
Il20rb_2	Il20rb	2141	10412	7750	7656
Il20rb_3	Il20rb	5411	13303	8168	7995
Il20rb_4	Il20rb	1263	4766	3499	4936
Il21r_1	Il21r	4568	22831	8692	8536
Il21r_3	Il21r	14594	45222	32874	24528
Il21r_4	Il21r	11217	27116	17426	11078
Il22ra1_1	Il22ra1	5466	10363	16143	16242
Il22ra1_2	Il22ra1	2289	10702	3691	2403
Il22ra1_3	Il22ra1	3896	14037	4142	1311
Il23r_1	Il23r	1072	4853	3029	2119
Il23r_2	Il23r	10993	39627	41101	51090
Il23r_3	Il23r	13491	27430	21346	12684
Il27ra_2	Il27ra	6776	21658	10617	15728
Il27ra_3	Il27ra	5835	15257	10178	4352
Il27ra_4	Il27ra	21795	56861	27349	27682
Il2ra_1	Il2ra	5493	19535	11090	9998
Il2ra_2	Il2ra	3416	11042	6831	5270
Il2ra_3	Il2ra	5534	8992	5007	6264
Il2rb_1	Il2rb	4307	10692	2850	2544
Il2rb_3	Il2rb	3606	5941	2708	1583
Il2rb_4	Il2rb	2543	10331	2175	1167
Il2rg_1	Il2rg	6874	16354	6827	5435
Il2rg_2	Il2rg	6412	23022	16210	11087
Il2rg_3	Il2rg	7197	28283	9264	8476
Il31ra_2	Il31ra	11048	33217	15960	13688
Il31ra_3	Il31ra	6078	12455	7560	6863
Il31ra_4	Il31ra	4014	9965	6022	6495
Il4ra_2	Il4ra	2781	10120	5975	2562
Il4ra_3	Il4ra	4374	24419	27454	54354
Il4ra_4	Il4ra	1998	20195	6483	852
Il5ra_1	Il5ra	7094	20527	9565	5211
Il5ra_2	Il5ra	8625	16306	7964	4536
Il5ra_3	Il5ra	5859	13306	11134	7924
Il6ra_1	Il6ra	3961	27407	15750	6514
Il6ra_2	Il6ra	4612	18486	27765	11289
Il6ra_4	Il6ra	5130	17945	6916	1997
Il6st_2	Il6st	745	1551	12	1
Il6st_3	Il6st	1391	3592	50	6
Il6st_4	Il6st	796	6399	937	4
Il7r_1	Il7r	4365	10185	7707	6121
Il7r_2	Il7r	8941	19281	13702	13062
Il7r_3	Il7r	2346	11592	5460	1420
Il9r_1	Il9r	8706	25790	7686	5746
Il9r_3	Il9r	11684	33039	18245	14222
Il9r_4	Il9r	3659	8505	7334	3020
Irak1_2	Irak1	13130	28496	13873	12292
Irak1_3	Irak1	8795	16440	6368	7067
Irak1_4	Irak1	7558	29544	8003	3777
Irak2_1	Irak2	3168	16620	12293	13085
Irak2_2	Irak2	11402	25448	10788	3881
Irak2_4	Irak2	693	4459	425	1290
Irak4_1	Irak4	3973	8954	5157	2227
Irak4_2	Irak4	5392	13467	12264	10068
Irak4_3	Irak4	1128	1355	1078	347
Irf3_1	Irf3	5631	26286	10556	12207
Irf3_3	Irf3	1554	9392	2121	861
Irf3_4	Irf3	8776	38809	24260	19075
Irf7_1	Irf7	7382	13259	5612	5379
Irf7_2	Irf7	11478	32347	16866	16396
Irf7_3	Irf7	6089	17802	11022	6991
Jak1_1	Jak1	4027	15768	6128	4763
Jak1_3	Jak1	1295	17310	1387	22
Jak1_4	Jak1	779	2929	1108	770
Jak2_1	Jak2	2015	8583	1963	2
Jak2_3	Jak2	1623	14539	2152	1549
Jak2_4	Jak2	606	4341	2071	791
Jak3_2	Jak3	4232	17946	6465	2982
Jak3_3	Jak3	3252	13628	12918	4558
Jak3_4	Jak3	5827	15734	3973	2290
Jun_2	Jun	5019	23254	12382	8442
Jun_3	Jun	8363	23463	11864	7768
Jun_4	Jun	1856	1524	3386	969
Kdr_1	Kdr	4198	14487	16281	10445
Kdr_3	Kdr	1057	4950	1248	898
Kdr_4	Kdr	4734	17043	4902	6509
Lepr_1	Lepr	2443	9795	8149	5890
Lepr_2	Lepr	3193	7553	4862	2963
Lepr_4	Lepr	3738	10389	6036	3005
Lifr_2	Lifr	7711	25855	13821	13013
Lifr_3	Lifr	2206	7305	2323	7
Lifr_4	Lifr	2891	7067	3635	2599
Mc1r_1	Mc1r	2515	8851	5704	5079
Mc1r_2	Mc1r	2026	5493	1264	1142
Mc1r_3	Mc1r	8393	28019	15087	6396
Myd88_1	Myd88	3134	14642	4659	2771
Myd88_3	Myd88	4264	23042	5258	2316
Myd88_4	Myd88	15299	38259	23811	17329
Nfkb1_1	Nfkb1	7550	19490	13035	11236
Nfkb1_2	Nfkb1	5272	25895	9439	6690
Nfkb1_4	Nfkb1	6286	22316	21984	16596
Nfkb2_2	Nfkb2	7984	23670	25031	23197
Nfkb2_3	Nfkb2	11713	23753	54480	44595
Nfkb2_4	Nfkb2	5961	20731	19875	13594
Non-Targeted_16	Non-Targeted	11233	40983	18231	15290
Non-Targeted_17	Non-Targeted	4014	9241	6668	7107
Non-Targeted_18	Non-Targeted	6256	6036	10048	4049
Non-Targeted_19	Non-Targeted	16349	55485	21926	17344
Non-Targeted_20	Non-Targeted	883	4299	3903	6546
Non-Targeted_21	Non-Targeted	7941	17304	10746	9423
Non-Targeted_22	Non-Targeted	4205	11774	6365	5300
Non-Targeted_23	Non-Targeted	4210	6195	9426	7485
Non-Targeted_24	Non-Targeted	4973	14839	9550	6387
Non-Targeted_25	Non-Targeted	9503	22024	17628	13848
Non-Targeted_26	Non-Targeted	5787	22289	13024	7207
Non-Targeted_27	Non-Targeted	4161	10268	3760	2857
Non-Targeted_28	Non-Targeted	7135	35827	10710	6734
Non-Targeted_29	Non-Targeted	6357	14003	7707	4047
Non-Targeted_30	Non-Targeted	11516	29573	13740	10856
Nos2_1	Nos2	8078	30629	18079	8873
Nos2_3	Nos2	3922	20642	6192	6308
Nos2_4	Nos2	2743	13129	5860	4536
Osmr_1	Osmr	6202	15564	9872	5748
Osmr_2	Osmr	0	0	128	0
Osmr_3	Osmr	2669	5826	977	689
Pdgfra_2	Pdgfra	14597	40728	24135	17018
Pdgfra_3	Pdgfra	3560	7256	5132	3249
Pdgfra_4	Pdgfra	1794	12311	4010	3916
S1pr1_1	S1pr1	12283	37032	22122	20741
S1pr1_3	S1pr1	2146	2953	11529	12577
S1pr1_4	S1pr1	7366	12847	7293	4401
Sigirr_2	Sigirr	4975	16068	13173	13094
Sigirr_3	Sigirr	11468	35382	46029	36594
Sigirr_4	Sigirr	11047	32734	26277	22697
Smad1_2	Smad1	2704	13398	6643	6281
Smad1_3	Smad1	7472	11004	7686	4188
Smad1_4	Smad1	1635	7829	3796	1272
Smad2_1	Smad2	2771	10046	5288	2229
Smad2_2	Smad2	2583	8180	1810	1684
Smad2_3	Smad2	5487	27754	9269	1557
Smad3_1	Smad3	10016	28142	12455	8734
Smad3_3	Smad3	19156	44073	27143	18839
Smad3_4	Smad3	19714	30683	24885	16244
Smad4_2	Smad4	693	5593	4596	1069
Smad4_3	Smad4	3753	13240	9919	5308
Smad4_4	Smad4	144	5936	6490	1282
Smad5_1	Smad5	6147	14092	5742	6166
Smad5_3	Smad5	488	619	390	0
Smad5_4	Smad5	4984	10748	5177	2184
Smad6_1	Smad6	6515	17527	6028	5116
Smad6_3	Smad6	6066	13005	10687	7642
Smad6_4	Smad6	5393	14278	7916	8293
Smad7_1	Smad7	6738	22494	12164	10817
Smad7_2	Smad7	11039	17553	20779	21766
Smad7_3	Smad7	5040	10478	8022	7083
Socs1_1	Socs1	13654	14831	10347	21669
Socs1_2	Socs1	3483	7886	3152	7129
Socs1_4	Socs1	9950	14738	7922	10807
Socs2_1	Socs2	10621	31000	22154	15904
Socs2_2	Socs2	4648	10617	7071	6012
Socs2_3	Socs2	5109	18020	11753	9122
Socs3_2	Socs3	3960	7585	9286	24029
Socs3_3	Socs3	5341	9334	25507	38621
Socs3_4	Socs3	1475	1037	263	72
Socs4_1	Socs4	12480	33479	18946	14181
Socs4_2	Socs4	6924	26899	16112	11155
Socs4_3	Socs4	4633	20909	4903	2749
Socs5_1	Socs5	4510	11633	5720	4681
Socs5_2	Socs5	2458	11177	23211	22581
Socs5_4	Socs5	1894	8034	4549	2712
Socs6_1	Socs6	12287	32990	16269	11017
Socs6_3	Socs6	3839	11044	6457	6212
Socs6_4	Socs6	10161	32095	13429	14825
Socs7_1	Socs7	4212	11117	10823	6767
Socs7_2	Socs7	3229	16532	12840	9025
Socs7_3	Socs7	973	3078	1334	2246
Sort1_1	Sort1	2027	10907	2562	3033
Sort1_3	Sort1	9925	31517	11953	11088
Sort1_4	Sort1	13221	37620	25375	29284
Src_1	Src	12398	37216	39825	40986
Src_3	Src	9505	33385	24706	26703
Src_4	Src	5820	4212	5048	4120
Stat1_1	Stat1	8269	5023	2934	6707
Stat1_2	Stat1	0	221	95	1023
Stat1_4	Stat1	4996	7963	5392	7773
Stat2_1	Stat2	12384	24339	16833	22239
Stat2_2	Stat2	4634	21100	7982	8000
Stat2_3	Stat2	10629	23391	14403	23418
Stat3_1	Stat3	283	4254	62	14
Stat3_2	Stat3	356	5772	4847	4849
Stat3_3	Stat3	3	3891	628	1239
Stat4_1	Stat4	2581	5779	5212	9540
Stat4_2	Stat4	8130	17381	10551	8310
Stat4_3	Stat4	3673	7876	11046	13597
Stat5a_1	Stat5a	3792	4589	3269	1989
Stat5a_2	Stat5a	4918	11624	9862	6546
Stat5a_4	Stat5a	4063	17923	6489	1197
Stat5b_1	Stat5b	4607	9266	6677	4203
Stat5b_2	Stat5b	2291	6382	2060	3223
Stat5b_3	Stat5b	2845	10119	3419	1995
Stat6_1	Stat6	2475	38094	17051	5322
Stat6_2	Stat6	3295	35153	22774	3153
Stat6_3	Stat6	175	3980	3332	1257
Stat6_4	Stat6	1277	12523	4457	659
Tgfbr1_1	Tgfbr1	607	13164	1225	1255
Tgfbr1_3	Tgfbr1	6072	24037	4939	3020
Tgfbr1_4	Tgfbr1	1719	13332	6646	2592
Tgfbr2_1	Tgfbr2	2025	3300	2425	1700
Tgfbr2_2	Tgfbr2	1130	14729	2216	10
Tgfbr2_3	Tgfbr2	1192	8118	2051	9
Tgfbr3_2	Tgfbr3	12644	35388	9524	7181
Tgfbr3_3	Tgfbr3	5545	12233	13962	16300
Tgfbr3_4	Tgfbr3	3783	12678	1540	845
Ticam1_1	Ticam1	11997	35487	20894	18633
Ticam1_2	Ticam1	5696	16503	8048	7032
Ticam1_3	Ticam1	4542	14310	8423	5935
Tnfrsf1a_1	Tnfrsf1a	5234	10890	7741	6738
Tnfrsf1a_2	Tnfrsf1a	8655	31469	13970	7645
Tnfrsf1a_4	Tnfrsf1a	2558	7824	6809	6616
Tnfrsf1b_1	Tnfrsf1b	2280	8230	2075	671
Tnfrsf1b_2	Tnfrsf1b	5253	16835	8661	8449
Tnfrsf1b_4	Tnfrsf1b	5647	11997	6215	2278
Traf2_2	Traf2	4600	16158	12221	9184
Traf2_3	Traf2	657	3372	428	8
Traf2_4	Traf2	2756	8629	5342	3538
Traf6_1	Traf6	2136	6990	3812	2867
Traf6_2	Traf6	5524	16143	10310	6554
Traf6_4	Traf6	2286	5361	2432	2695
Tyk2_1	Tyk2	5686	15549	4143	4962
Tyk2_3	Tyk2	15565	42537	16368	18866
Tyk2_4	Tyk2	6292	18334	4352	2686

## Sheet: Th17_Arg1vsNegative_Mageck
id	num	neg|score	neg|p-value	neg|fdr	neg|rank	neg|goodsgrna	neg|lfc	pos|score	pos|p-value	pos|fdr	pos|rank	pos|goodsgrna	pos|lfc
Stat6	4	2.6962e-05	4.9915e-06	0.000109	1	4	-1.8009	0.99997	1	1	108	0	-1.8009
Arg1	3	0.00011429	4.9915e-06	0.000109	2	3	-1.6322	0.99989	1	1	107	0	-1.6322
Jak2	3	0.0013417	4.9915e-06	0.000109	3	3	-1.0449	0.99866	1	1	106	0	-1.0449
Il13ra1	3	0.0025581	4.9915e-06	0.000109	4	3	-0.93035	0.99744	1	1	105	0	-0.93035
Ccr2	3	0.0027267	4.9915e-06	0.000109	5	3	-1.0677	0.99727	1	1	104	0	-1.0677
Il6ra	3	0.0041186	0.00026455	0.00374	6	3	-0.7079	0.99588	0.99974	1	103	0	-0.7079
Il1rl2	3	0.0044053	0.00026455	0.00374	7	1	-0.24362	0.92943	0.99778	1	93	0	-0.24362
Tgfbr2	3	0.0085597	0.00027453	0.00374	8	2	-1.6788	0.52384	0.60338	0.953186	53	1	-1.6788
Smad4	3	0.010468	0.0022112	0.016141	9	3	-1.5384	0.98623	0.99779	1	102	0	-1.5384
Tgfbr1	3	0.017278	0.0022112	0.016141	10	2	-1.1077	0.98571	0.99779	1	101	0	-1.1077
Osmr	3	0.021897	0.0022112	0.016141	11	1	-0.0044123	0.5398	0.60338	0.953186	54	1	-0.0044123
Csf1r	3	0.025665	0.0022112	0.016141	12	2	-0.84687	0.021897	0.028826	0.314309	9	1	-0.84687
Il1rn	3	0.030566	0.0022112	0.016141	13	2	-0.90551	0.93946	0.99778	1	95	0	-0.90551
Jak1	3	0.056263	0.0022212	0.016141	14	1	-0.18916	0.96473	0.99779	1	99	0	-0.18916
Il15ra	3	0.064166	0.0022212	0.016141	15	2	-0.53922	0.27457	0.28313	0.771559	30	1	-0.53922
Il4ra	3	0.073141	0.014041	0.066589	16	2	-0.48876	0.089815	0.10726	0.681778	14	1	-0.48876
Jak3	3	0.073666	0.014041	0.066589	17	2	-0.53331	0.88674	0.96162	1	91	0	-0.53331
Stat3	3	0.078625	0.014041	0.066589	18	2	-0.6749	0.9608	0.99779	1	97	0	-0.6749
Myd88	3	0.091614	0.014041	0.066589	19	2	-0.47484	0.78241	0.8967	1	80	0	-0.47484
Smad2	3	0.097039	0.014051	0.066589	20	2	-0.4798	0.86011	0.96161	1	88	0	-0.4798
Cebpb	3	0.0998	0.014051	0.066589	21	2	-0.5007	0.95437	0.99778	1	96	0	-0.5007
Il1r1	3	0.10629	0.014051	0.066589	22	1	-0.080862	0.10629	0.10727	0.681778	17	1	-0.080862
Il13ra2	3	0.11407	0.014051	0.066589	23	2	-0.38664	0.40792	0.39004	0.924244	44	1	-0.38664
Il10rb	3	0.12256	0.04989	0.143133	24	1	0.20062	0.62354	0.60339	0.953186	63	1	0.20062
Il22ra1	3	0.12603	0.04989	0.143133	25	2	-0.41091	0.3233	0.28314	0.771559	35	1	-0.41091
Egfr	3	0.13845	0.04989	0.143133	26	2	-0.42731	0.6677	0.60339	0.953186	69	0	-0.42731
Il6st	3	0.17796	0.04989	0.143133	27	1	0.23552	0.48517	0.49592	0.953186	49	1	0.23552
Il1rl1	3	0.23836	0.04989	0.143133	28	1	0.12319	0.80989	0.93436	1	82	0	0.12319
Il7r	3	0.2457	0.04989	0.143133	29	1	0.24565	0.38906	0.39004	0.924244	42	1	0.24565
Stat5a	3	0.25299	0.04989	0.143133	30	1	0.088343	0.28872	0.28313	0.771559	31	1	0.088343
Ifnlr1	3	0.26742	0.0499	0.143133	31	1	0.17395	0.35014	0.28314	0.771559	39	1	0.17395
Irf3	3	0.30961	0.0499	0.143133	32	1	-0.14956	0.85285	0.93437	1	87	0	-0.14956
Csf3r	3	0.3233	0.0499	0.143133	33	1	-0.21135	0.96181	0.99779	1	98	0	-0.21135
Smad1	3	0.3435	0.0499	0.143133	34	1	-0.080856	0.47948	0.49592	0.953186	48	1	-0.080856
Traf2	3	0.35014	0.0499	0.143133	35	1	-0.082578	0.93386	0.99778	1	94	0	-0.082578
Il1rapl1	3	0.37626	0.0499	0.143133	36	1	-0.10131	0.69646	0.7809	1	71	0	-0.10131
Lifr	3	0.38268	0.0499	0.143133	37	1	0.14397	0.79493	0.93436	1	81	0	0.14397
Csf2rb	3	0.38906	0.0499	0.143133	38	1	-0.12045	0.73459	0.89669	1	73	0	-0.12045
Socs4	3	0.43848	0.19886	0.473538	39	1	-0.19131	0.81851	0.93436	1	83	0	-0.19131
Nos2	3	0.44447	0.19886	0.473538	40	1	-0.26198	0.97569	0.99779	1	100	0	-0.26198
Irak1	3	0.46798	0.19887	0.473538	41	1	0.40582	0.083721	0.057916	0.485603	13	2	0.40582
Mc1r	3	0.48517	0.19887	0.473538	42	1	0.089107	0.7524	0.8967	1	76	0	0.089107
Tnfrsf1b	3	0.49082	0.19887	0.473538	43	1	-0.016366	0.74537	0.89669	1	75	0	-0.016366
Agtrap	3	0.49642	0.19887	0.473538	44	1	-0.026325	0.73822	0.89669	1	74	0	-0.026325
Nfkb1	3	0.50199	0.19887	0.473538	45	1	-0.03679	0.65483	0.60339	0.953186	68	0	-0.03679
Csf2ra	3	0.51844	0.34754	0.473538	46	1	-0.050961	0.90617	0.96162	1	92	0	-0.050961
Fgfr1	3	0.52384	0.34754	0.473538	47	1	0.056722	0.61892	0.60339	0.953186	62	1	0.056722
Il2rb	3	0.53452	0.34754	0.473538	48	1	0.31038	0.17829	0.17514	0.681778	24	2	0.31038
Jun	3	0.5398	0.34754	0.473538	49	1	0.0042595	0.87389	0.96161	1	90	0	0.0042595
Tnfrsf1a	3	0.54503	0.34754	0.473538	50	1	0.27133	0.49642	0.49592	0.953186	50	1	0.27133
Socs5	3	0.55539	0.34754	0.473538	51	1	0.21647	0.63267	0.60339	0.953186	64	1	0.21647
Pdgfra	3	0.57064	0.34754	0.473538	52	0	0.047369	0.75929	0.8967	1	77	0	0.047369
Kdr	3	0.57564	0.34754	0.473538	53	0	-0.17987	0.68023	0.78089	1	70	0	-0.17987
Socs7	3	0.5806	0.34754	0.473538	54	0	-0.047765	0.31648	0.28314	0.771559	34	1	-0.047765
Fgf2	3	0.58553	0.34754	0.473538	55	0	0.16179	0.76269	0.8967	1	78	0	0.16179
Il17ra	3	0.60007	0.34754	0.473538	56	0	0.17692	0.41412	0.39005	0.924244	45	1	0.17692
Il27ra	3	0.60957	0.34754	0.473538	57	0	0.35641	0.094311	0.10726	0.681778	15	2	0.35641
Il23r	3	0.61427	0.34754	0.473538	58	0	0.14061	0.30269	0.28313	0.771559	32	1	0.14061
Stat5b	3	0.61892	0.34754	0.473538	59	0	0.20231	0.33008	0.28314	0.771559	36	1	0.20231
Il9r	3	0.62354	0.34754	0.473538	60	0	0.054087	0.82686	0.93437	1	85	0	0.054087
Il12rb1	3	0.63267	0.34754	0.473538	61	0	-0.057425	0.38268	0.39004	0.924244	41	1	-0.057425
Il17re	3	0.63717	0.34754	0.473538	62	0	-0.083895	0.30961	0.28314	0.771559	33	1	-0.083895
Il10ra	3	0.65047	0.34754	0.473538	63	0	-0.108	0.47375	0.49591	0.953186	47	1	-0.108
Fgfr3	3	0.65916	0.34755	0.473538	64	0	-0.031902	0.57564	0.60338	0.953186	57	1	-0.031902
Il12rb2	3	0.66344	0.34755	0.473538	65	0	0.24942	0.60007	0.60339	0.953186	60	1	0.24942
Lepr	3	0.6677	0.34755	0.473538	66	0	-0.14723	0.8694	0.96161	1	89	0	-0.14723
Il2rg	3	0.67191	0.34755	0.473538	67	0	-0.0528	0.63717	0.60339	0.953186	65	0	-0.0528
Il18r1	3	0.68023	0.34755	0.473538	68	0	-0.10238	0.77269	0.8967	1	79	0	-0.10238
Sort1	3	0.68434	0.34755	0.473538	69	0	0.13369	0.3435	0.28314	0.771559	38	1	0.13369
Tgfbr3	3	0.68842	0.34755	0.473538	70	0	0.11444	0.26742	0.28313	0.771559	29	1	0.11444
Nfkb2	3	0.70436	0.34755	0.473538	71	0	0.25195	0.19236	0.17514	0.681778	27	2	0.25195
Il5ra	3	0.71595	0.34755	0.473538	72	0	0.1702	0.59526	0.60339	0.953186	59	1	0.1702
Il21r	3	0.71975	0.34755	0.473538	73	0	0.015609	0.84535	0.93437	1	86	0	0.015609
Il11ra1	3	0.72351	0.34755	0.473538	74	0	-0.089653	0.55539	0.60338	0.953186	55	1	-0.089653
Csf2rb2	3	0.74537	0.34755	0.473538	75	0	0.15467	0.50751	0.60338	0.953186	51	1	0.15467
Fgfrl1	3	0.7489	0.34755	0.473538	76	0	0.006919	0.19335	0.17514	0.681778	28	1	0.006919
Il1rap	3	0.76605	0.34755	0.473538	77	0	0.1304	0.33681	0.28314	0.771559	37	1	0.1304
Irf7	3	0.76939	0.34755	0.473538	78	0	0.27778	0.14806	0.17513	0.681778	21	2	0.27778
Traf6	3	0.77269	0.34755	0.473538	79	0	-0.017701	0.43246	0.39005	0.924244	46	1	-0.017701
Stat2	3	0.78558	0.34755	0.473538	80	0	0.76956	0.01149	0.018733	0.255237	6	2	0.76956
Irak4	3	0.804	0.48761	0.632747	81	0	0.22054	0.60484	0.60339	0.953186	61	1	0.22054
Ticam1	3	0.80989	0.48761	0.632747	82	0	0.17498	0.73093	0.89669	1	72	0	0.17498
Il17rb	3	0.81279	0.48762	0.632747	83	0	0.26484	0.081503	0.057916	0.485603	12	1	0.26484
Socs2	3	0.81567	0.48762	0.632747	84	0	0.021861	0.56051	0.60338	0.953186	56	1	0.021861
Irak2	3	0.83496	0.70313	0.815346	85	0	0.051366	0.82132	0.93436	1	84	0	0.051366
Tyk2	3	0.84279	0.70313	0.815346	86	0	0.37991	0.12603	0.17513	0.681778	19	2	0.37991
Il2ra	3	0.85038	0.70313	0.815346	87	0	0.079357	0.18568	0.17514	0.681778	26	1	0.079357
Smad5	3	0.86011	0.70314	0.815346	88	0	0.17105	0.3698	0.28314	0.771559	40	1	0.17105
Il18rap	3	0.86481	0.70314	0.815346	89	0	0.29717	0.18177	0.17514	0.681778	25	2	0.29717
Ifnar2	3	0.86712	0.70314	0.815346	90	0	0.4522	0.0531	0.028836	0.314309	10	2	0.4522
Smad3	3	0.87389	0.70314	0.815346	91	0	0.18132	0.40168	0.39004	0.924244	43	1	0.18132
Socs6	3	0.88256	0.70314	0.815346	92	0	0.26402	0.59041	0.60339	0.953186	58	1	0.26402
Il20rb	3	0.88467	0.70314	0.815346	93	0	0.38	0.11999	0.17513	0.681778	18	2	0.38
Il17rd	3	0.88674	0.70314	0.815346	94	0	0.29871	0.15791	0.17513	0.681778	22	2	0.29871
Il1r2	3	0.89676	0.78431	0.863548	95	0	0.25171	0.16124	0.17513	0.681778	23	2	0.25171
Il17rc	3	0.90433	0.78431	0.863548	96	0	0.19774	0.65047	0.60339	0.953186	67	0	0.19774
Sigirr	3	0.90617	0.78431	0.863548	97	0	0.17092	0.64164	0.60339	0.953186	66	0	0.17092
Smad7	3	0.90798	0.78431	0.863548	98	0	0.4039	0.10542	0.10727	0.681778	16	2	0.4039
Il31ra	3	0.92482	0.78432	0.863548	99	0	0.45146	0.081156	0.057916	0.485603	11	2	0.45146
Smad6	3	0.95658	0.84885	0.92525	100	0	0.21623	0.51299	0.60338	0.953186	52	1	0.21623
S1pr1	3	0.9666	0.93624	1	101	0	0.36469	0.12909	0.17513	0.681778	20	2	0.36469
Src	3	0.98722	0.98127	1	102	0	0.35629	0.012784	0.018733	0.255237	8	3	0.35629
Stat4	3	0.98769	0.98127	1	103	0	0.69102	0.012308	0.018733	0.255237	7	3	0.69102
Ifnar1	3	0.99913	0.99978	1	104	0	1.453	0.0008734	0.00022462	0.004897	5	3	1.453
Ifngr1	3	0.99947	1	1	105	0	0.93847	0.00052913	4.9915e-06	0.000136	4	3	0.93847
Stat1	3	0.99981	1	1	106	0	2.0248	5.8219e-05	4.9915e-06	0.000136	2	3	2.0248
Socs1	3	0.99989	1	1	107	0	1.0728	0.00011429	4.9915e-06	0.000136	3	3	1.0728
Socs3	3	0.99996	1	1	108	0	1.5594	3.8695e-05	4.9915e-06	0.000136	1	3	1.5594
