# Supplementary material for: In vivo CRISPR screen reveals regulation of macrophage states in neuroinflammation
Source: Nat Neurosci. 2025 Dec 4;29(2):493–509. doi: 10.1038/s41593-025-02151-6 (PMC12880918; doi:10.1038/s41593-025-02151-6)
Supplement: Supplementary file 5 — Bulk RNA-seq data. [file 41593_2025_2151_MOESM5_ESM.xlsx]

## Sheet: InVivo
	Blood_Hoxb8_1	Blood_Hoxb8_2	Blood_Hoxb8_3	Hoxb8_Arg1_1	Hoxb8_Arg1_2	Hoxb8_Arg1_3	Hoxb8_Nos_1	Hoxb8_Nos_2	Hoxb8_Nos_3	Blood_Endo_1	Blood_Endo_2	Blood_Endo_3	Endo_Arg1_1	Endo_Arg1_2	Endo_Arg1_3	Endo_Nos_1	Endo_Nos_2	Endo_Nos_3	Chromosome	Start	End	Strand	Code	Symbol
ENSMUSG00000000003	0	0	0	0	0	0	0	0	0	0	0	0	0	0	0	0	0	0	X	76881506	76897229	-	protein_coding	Pbsn
ENSMUSG00000000028	1.47393	9.75843	7.51206	15.417	0	29.4071	0	12.7994	37.2933	0.967115	32.1365	11.5277	12.2394	10.2872	5.96718	3.80583	3.9231	1.13912	16	18599196	18630737	-	protein_coding	Cdc45
ENSMUSG00000000031	0	0	0	0	0	0	0	0	0	0	0	0	0	0	0	0	0	0	7	142129265	142131880	-	lncRNA	H19
ENSMUSG00000000037	0	0	0	0	0	0	0	0	0	0	0	0	0	0	0	0	0	0	X	159865520	160041209	+	protein_coding	Scml2
ENSMUSG00000000049	0	0	0	0	0	0	0	0	0	0	0	0	0	0	0	0	0	0	11	108234179	108305222	+	protein_coding	Apoh
ENSMUSG00000000056	127.495	146.376	96.7177	73.7816	66.1916	101.16	58.6269	108.795	37.2933	75.435	114.263	137.372	75.4761	113.159	94.6225	105.295	118.674	164.033	11	121128078	121146682	+	protein_coding	Narf
ENSMUSG00000000058	20.6351	5.85506	6.57305	197.118	67.4645	130.567	378.82	196.257	140.649	23.2108	21.4243	1.92128	110.154	110.588	121.049	49.4758	87.289	4.55646	6	17281183	17289114	+	protein_coding	Cav2
ENSMUSG00000000078	2382.61	1486.21	1024.46	1335.78	1737.53	1370.37	997.559	1571.12	960.036	2329.78	1237.25	1074.96	1293.29	1735.11	1762.88	626.693	1277.95	1429.59	13	5911480	5920393	+	protein_coding	Klf6
ENSMUSG00000000085	114.967	189.313	137.095	153.069	101.833	155.269	103.724	104.528	96.9626	48.3558	87.4826	78.7726	116.274	48.007	83.5406	36.7897	80.4236	19.365	4	120262477	120387383	+	protein_coding	Scmh1
ENSMUSG00000000088	571.886	701.631	1027.27	630.998	641.549	891.622	708.934	663.433	914.219	1089.94	864.114	833.837	493.655	557.225	497.834	673.632	1038.64	799.659	9	57428556	57439709	+	protein_coding	Cox5a
ENSMUSG00000000093	2.94787	0	0	0	0	7.05769	0	0	0	0	0	1.92128	0	0	0	0	0	0	11	85723376	85732774	+	protein_coding	Tbx2
ENSMUSG00000000094	0	0	0	0	0	0	0	0	0	0	0	0	0	0	0	0	0	0	11	85777247	85806923	+	protein_coding	Tbx4
ENSMUSG00000000103	0	0	0	0	0	0	0	0	0	0	0	0	0	0	0	0	0	0	Y	2106014	2170409	-	protein_coding	Zfy2
ENSMUSG00000000120	0	0	0	0	0	0	0	0	0	4.83558	0	0	0	0	0	0	0	0	11	95459643	95478561	-	protein_coding	Ngfr
ENSMUSG00000000125	0	0	0	0	0	0	0	0	0	0	0	0	0	0	0	0	0	0	11	103664975	103708783	+	protein_coding	Wnt3
ENSMUSG00000000126	0	0	0	0	0	0	0	0	0	0	0	0.960641	0	0	0	0	0	0	11	59197753	59224378	+	protein_coding	Wnt9a
ENSMUSG00000000127	58.9573	30.2511	72.3035	114.527	24.1854	72.9295	20.7449	67.1966	4.26209	4.83558	4.4634	9.60641	36.7181	24.8608	29.8359	15.2233	18.6347	38.7299	17	64170056	64446491	+	protein_coding	Fer
ENSMUSG00000000131	176.872	208.83	183.106	100.211	108.198	143.506	181.292	159.992	168.353	124.758	147.292	135.45	96.895	100.3	114.229	84.9969	174.578	115.051	7	125700886	125799673	-	protein_coding	Xpo6
ENSMUSG00000000134	423.019	381.555	514.576	427.273	291.498	245.843	246.233	367.982	331.378	600.579	369.569	361.201	589.53	561.511	589.046	338.719	587.484	206.18	X	7628798	7641441	+	protein_coding	Tfe3
ENSMUSG00000000142	0	0	10.3291	0	0	0	0	0	0	0	0	0	0	3.42907	0	0	2.94233	0	11	108811174	108841609	+	protein_coding	Axin2
ENSMUSG00000000148	9.58056	15.6135	19.7191	7.70852	52.1895	69.4007	37.882	55.4639	108.683	13.5396	33.0291	39.3863	32.6383	18.0026	24.7212	1.26861	94.1544	0	5	140690765	140705134	+	protein_coding	Brat1
ENSMUSG00000000149	22.846	10.7343	41.3163	15.417	52.1895	28.2308	25.2546	52.264	78.8487	59.9611	10.7122	32.6618	123.414	57.437	77.5734	11.4175	78.462	46.7037	5	140744162	140816186	-	protein_coding	Gna12
ENSMUSG00000000154	3.68483	4.87921	0	19.8219	3.81875	27.0545	3.60781	2.13323	38.3588	4.83558	0	4.80321	9.17953	16.2881	9.377	0	6.86543	19.365	7	143027472	143053071	+	protein_coding	Slc22a18
ENSMUSG00000000157	22.109	6.8309	8.45106	0	0	0	0	0	0	42.5531	308.867	19.2128	0	0	0	62.1619	34.3271	170.867	16	96223487	96244819	-	protein_coding	Itgb2l
ENSMUSG00000000159	0	0	0	0	0	0	0	0	0	0	0	0	0	0	0	0	0	0	16	96162867	96223321	+	protein_coding	Igsf5
ENSMUSG00000000167	0	12.686	1.87801	0	0	0	0	0	0	0	0	0	0	6.00088	0	0	0	0	9	50528620	50536300	+	protein_coding	Pih1d2
ENSMUSG00000000168	76.6445	44.8888	78.8766	95.806	184.573	67.0481	174.077	93.862	24.507	72.5336	60.7022	67.2449	116.274	94.2995	94.6225	29.178	119.655	101.381	9	50545932	50571080	-	protein_coding	Dlat
ENSMUSG00000000171	82.5402	94.6567	84.5106	110.122	128.564	149.388	254.35	179.191	410.226	118.955	101.765	74.93	109.134	202.315	132.13	0	177.52	332.622	9	50507656	50515112	-	protein_coding	Sdhd
ENSMUSG00000000182	0	0	0	0	0	0	0	0	0	0	0	0	0	0	0	0	0	0	6	127049864	127058371	+	protein_coding	Fgf23
ENSMUSG00000000183	0	0	0	0	0	0	0	0	0	0	0	0	0	0	0	0	0	0	6	126992548	127005150	+	protein_coding	Fgf6
ENSMUSG00000000184	179.82	138.57	461.052	109.021	108.198	55.2853	52.3132	202.656	18.1139	405.221	399.92	1150.85	172.371	318.904	189.245	706.616	377.599	77.4598	6	127102124	127129156	-	protein_coding	Ccnd2
ENSMUSG00000000194	336.057	228.347	237.569	267.596	244.4	389.349	226.39	334.917	123.601	285.299	217.814	261.294	405.939	354.052	470.555	369.166	426.637	187.954	2	31042327	31108787	+	protein_coding	Gpr107
ENSMUSG00000000197	0	0	0	0	0	0	0	0	0	0	0	0	0	0	0.852455	0	0	0	14	123514045	123864556	-	protein_coding	Nalcn
ENSMUSG00000000202	0	0	0	0	0	0	0	0	0	15.4738	0	0	0	0	0	0	0	0	11	114682042	114686771	-	protein_coding	Btbd17
ENSMUSG00000000204	103.175	173.7	73.2425	191.612	372.964	201.144	330.114	497.042	480.551	109.284	136.58	30.7405	75.4761	165.453	71.6062	214.395	918.987	699.417	11	83066011	83081042	+	protein_coding	Slfn4
ENSMUSG00000000214	0	0	0	0	0	0	0	0	0	0	0	0	0	0	0	0	0	0	7	142446488	142484865	-	protein_coding	Th
ENSMUSG00000000215	0	0	0	0	0	0	0	0	0	0	0	0	0	0	0	0	0	0	7	142232392	142297118	-	protein_coding	Ins2
ENSMUSG00000000216	0	0	0	0	0	0	0	0	0	0	0	0	0	0	0	0	0	0	7	121333701	121367698	+	protein_coding	Scnn1g
ENSMUSG00000000223	0	0	0	0	0	0	0	0	0	0	0	0	0	0	2.55736	0	0	0	X	133305299	133357322	+	protein_coding	Drp2
ENSMUSG00000000244	113.493	85.8742	146.485	56.1621	57.2812	96.4552	73.0581	133.327	74.5866	195.357	137.473	205.577	54.0572	130.305	84.393	110.369	97.0968	132.137	7	142558782	142573381	+	protein_coding	Tspan32
ENSMUSG00000000247	0	0	0	0	0	0	0	0	0	0	0	0	0	0	0	0	0	0	2	38229292	38259745	+	protein_coding	Lhx2
ENSMUSG00000000248	0.736966	0	0	0	0	0	0	0	0	0	8.03412	3.84257	5.09974	1.71454	4.26227	0	14.7116	0	6	128911343	128961670	+	protein_coding	Clec2g
ENSMUSG00000000253	0.736966	0.975843	0	0	0	0	0	0	0	0	0	1.92128	3.05984	9.42995	3.40982	0	33.3464	10.252	13	45660919	45707276	+	protein_coding	Gmpr
ENSMUSG00000000263	0	0	0	2.20244	0	3.52885	6.31366	0	0	0	0.892679	10.5671	1.01995	10.2872	12.7868	0	0	0	11	55405063	55499024	-	protein_coding	Glra1
ENSMUSG00000000266	0	0	0	1.10122	0	0	0	0	0	0	0	0	0	0	0	0	0	0	X	139565347	139668464	+	protein_coding	Mid2
ENSMUSG00000000275	411.227	508.414	408.468	787.371	667.008	881.036	839.717	698.632	872.663	454.544	471.335	325.657	678.265	724.392	652.128	564.532	558.061	806.493	11	88890201	88911119	+	protein_coding	Trim25
ENSMUSG00000000276	13.2654	5.85506	22.5362	57.2633	45.825	31.7596	27.9605	22.3989	84.1763	19.3423	13.3902	17.2915	22.4388	27.4326	31.5408	0	18.6347	1.13912	11	88926004	88957676	-	protein_coding	Dgke
ENSMUSG00000000278	671.376	755.302	436.638	1510.87	1396.39	1459.77	1287.09	1433.53	1294.61	854.93	598.095	427.485	2212.27	2204.04	2411.59	945.115	1445.66	865.727	11	88814845	88846291	-	protein_coding	Scpep1
ENSMUSG00000000282	184.979	100.512	108.925	126.64	87.8312	138.801	255.252	177.058	228.022	107.35	54.4534	191.168	147.892	179.169	190.95	130.667	74.5389	170.867	11	74721745	74736551	+	protein_coding	Mnt
ENSMUSG00000000290	1795.99	2205.4	2887.45	2314.76	3070.27	2785.44	3921.69	3687.28	4062.84	1910.05	1465.78	2547.62	1778.79	2218.61	1606.88	2594.31	3577.87	3239.64	10	77366085	77401542	+	protein_coding	Itgb2
ENSMUSG00000000295	57.4834	52.6955	44.1333	207.029	123.473	169.385	314.781	143.993	157.697	90.9088	46.4193	55.7172	97.915	103.729	126.163	72.3108	81.4044	48.9819	10	31189378	31204200	+	protein_coding	Hddc2
ENSMUSG00000000296	0	0	0	0	0	0	0	0	0	0	0	0	0	0	0	0	0	0	10	31208371	31321954	-	protein_coding	Tpd52l1
ENSMUSG00000000301	2.94787	5.85506	0	14.3158	5.09166	0	0	0	0	7.73692	0	0	4.07979	9.42995	9.377	0	0	0	11	59861439	59937315	-	protein_coding	Pemt
ENSMUSG00000000303	14.0024	3.90337	15.0241	81.4901	56.0083	91.75	41.4898	46.931	0	30.9477	4.4634	31.7012	17.3391	13.7163	11.9344	7.61166	62.7696	79.7381	8	107329982	107396878	+	protein_coding	Cdh1
ENSMUSG00000000305	0	0	0	0	0	0	0	0	0	0	0	0	0	0	3.40982	0	0	0	2	179084223	179541166	+	protein_coding	Cdh4
ENSMUSG00000000308	0	0	0	0	0	0	0	0	0	0	0	0	1.01995	6.85815	0	0	0	0	2	121188194	121194218	+	protein_coding	Ckmt1
ENSMUSG00000000317	0	0	0	0	0	0	0	0	0	0	0	0	0	0	0	0	0	0	11	70114953	70120624	-	protein_coding	Bcl6b
ENSMUSG00000000318	47.1658	51.7197	23.4752	69.3767	47.0979	156.446	13.5293	46.931	59.6693	318.181	90.1606	65.3236	55.0772	69.4387	69.9013	181.411	251.078	273.388	11	70047022	70061660	+	protein_coding	Clec10a
ENSMUSG00000000320	13.2654	9.75843	18.7801	0	0	0	0	0	0	24.1779	13.3902	8.64577	0	0	0	0	0	0	11	70132282	70146179	-	protein_coding	Alox12
ENSMUSG00000000325	0	0	0	8.80974	0	0	0	0	0	4.83558	3.57072	0	4.07979	7.71542	9.377	0	0	0	NA	NA	NA	NA	NA	NA
ENSMUSG00000000326	158.448	150.28	103.291	143.158	203.666	255.253	100.117	50.1308	206.711	159.574	198.175	105.671	134.633	205.744	214.819	149.696	138.289	153.781	16	18225635	18245602	-	protein_coding	Comt
ENSMUSG00000000339	58.9573	87.8258	47.8894	96.9072	100.56	121.157	151.528	61.8636	73.5211	71.5665	86.5899	52.8353	63.2367	100.3	104.852	189.023	166.732	167.45	3	116282611	116301857	-	protein_coding	Rtca
ENSMUSG00000000340	44.218	45.8646	29.1092	45.1499	21.6396	59.9904	10.8234	55.4639	2.13105	65.7638	29.4584	28.8192	29.5785	35.148	24.7212	84.9969	39.231	144.668	3	116306718	116343630	+	protein_coding	Dbt
ENSMUSG00000000346	1215.99	1269.57	1328.69	1179.4	1115.07	1436.24	1515.28	1355.67	1711.23	1511.6	1364.01	1471.7	1249.44	1140.17	1117.57	1457.63	1047.47	1847.64	15	100513229	100518642	+	protein_coding	Dazap2
ENSMUSG00000000355	246.884	340.569	272.312	280.811	319.502	183.5	259.762	219.722	252.529	359.767	213.35	255.531	181.551	148.307	161.966	74.848	238.328	267.692	X	37689454	37702303	+	protein_coding	Mcts1
ENSMUSG00000000359	0	6.8309	0	0	0	0	0	0	0	3.86846	8.03412	19.2128	0	0	0	0	0	0	2	152468870	152477118	+	protein_coding	Rem1
ENSMUSG00000000365	0	0	0	0	0	0	0	0	0	0	0	2.88192	2.03989	0	0	0	0	0	14	56640037	56762489	+	protein_coding	Rnf17
ENSMUSG00000000374	168.028	209.806	214.094	90.2999	197.302	151.74	153.332	148.259	110.814	88.0075	136.58	189.246	134.633	144.878	148.327	220.738	337.387	38.7299	10	78022558	78080475	-	protein_coding	Trappc10
ENSMUSG00000000378	300.682	351.303	391.566	114.527	136.202	63.5193	143.41	83.1958	61.8003	224.371	189.248	453.423	122.394	152.594	180.72	101.489	165.751	97.9639	11	6496886	6546744	+	protein_coding	Ccm2
ENSMUSG00000000381	0	0	0	0	0	0	0	0	0	0	0	0	0	0	0	0	0	0	11	6585481	6588637	-	protein_coding	Wap
ENSMUSG00000000384	177.609	139.546	223.484	147.563	66.1916	117.628	64.9405	103.461	115.076	201.16	121.404	143.136	169.311	175.74	127.868	241.036	150.059	112.772	11	6565597	6576067	-	protein_coding	Tbrg4
ENSMUSG00000000385	0	0	0	0	0	0	0	0	0	0	0	0	0	0	0	0	0	0	16	97365881	97412395	-	protein_coding	Tmprss2
ENSMUSG00000000386	84.0142	81.9708	33.8042	44.0487	159.114	51.7564	126.273	214.389	91.635	145.067	185.677	67.2449	96.895	123.447	68.1964	1.26861	372.695	435.142	16	97248234	97264107	-	polymorphic_pseudogene	Mx1
ENSMUSG00000000392	7.36966	2.92753	0	5.50609	11.4562	0	28.8625	58.6637	4.26209	0	0	14.4096	4.07979	0	5.11473	0	14.7116	0	2	62331286	62404419	-	protein_coding	Fap
ENSMUSG00000000394	0	0	0	0	0	0	0	0	0	0	0	0	0	0	0	0	0	0	2	62304873	62313994	-	protein_coding	Gcg
ENSMUSG00000000399	123.073	147.352	153.997	111.223	118.381	103.513	54.1171	136.526	256.791	257.253	232.989	129.687	113.214	114.874	130.426	123.055	80.4236	21.6432	6	126798683	126826099	-	protein_coding	Ndufa9
ENSMUSG00000000402	0	0	0	0	0	0	0	0	0	0	0	0	0	0	0	0	0	0	X	165306002	165368716	-	protein_coding	Egfl6
ENSMUSG00000000409	5.15876	18.541	18.7801	15.417	5.09166	0	0	0	0	37.7175	230.311	0	6.11968	0	0	723.108	50.0195	31.8952	4	129442136	129467434	-	protein_coding	Lck
ENSMUSG00000000411	0	0	0	0	0	0	0	0	0	0	0	0	0	0	0	0	0	0	4	129382806	129384815	-	protein_coding	Tssk3
ENSMUSG00000000416	0	0	0	0	0	1.17628	19.8429	0	0	0	0	0	6.11968	4.28634	2.55736	0	0	0	6	18366476	18514842	-	protein_coding	Cttnbp2
ENSMUSG00000000420	424.493	368.869	571.855	286.317	239.308	312.891	290.428	133.327	225.891	361.701	291.013	593.676	301.904	274.326	339.277	173.8	252.059	284.779	18	24338400	24419875	+	protein_coding	Galnt1
ENSMUSG00000000435	0	0	0	0	0	0	0	0	0	0	0	0	0	0	0	0	0	0	10	107318768	107321995	-	protein_coding	Myf5
ENSMUSG00000000439	7.36966	22.4444	41.3163	29.7329	14.0021	29.4071	0	12.7994	0	33.849	15.1756	36.5044	10.1995	17.1454	46.0326	0	18.6347	39.869	6	115578862	115599585	+	protein_coding	Mkrn2
ENSMUSG00000000440	16.2133	48.7921	23.4752	25.328	19.0937	3.52885	15.3332	0	59.6693	3.86846	17.8536	18.2522	3.05984	6.00088	13.6393	0	11.7693	1.13912	6	115337911	115467360	+	protein_coding	Pparg
ENSMUSG00000000441	387.644	412.781	631.952	222.446	411.152	275.25	288.625	260.254	279.167	228.239	239.238	341.988	197.87	213.46	232.72	81.1911	337.387	477.289	6	115595027	115653596	-	protein_coding	Raf1
ENSMUSG00000000486	2.94787	0	17.8411	0	0	0	0	0	20.2449	11.6054	66.951	17.2915	8.15958	3.42907	0.852455	21.5664	128.482	35.3126	7	126813618	126832302	-	protein_coding	Septin1
ENSMUSG00000000489	9.58056	14.6376	23.4752	4.40487	8.91041	5.88141	0.901952	41.5979	0	8.70404	12.4975	61.481	21.4189	11.1445	5.11473	3.80583	25.5002	1.13912	15	79880074	79899178	-	protein_coding	Pdgfb
ENSMUSG00000000530	153.289	50.7438	94.8397	128.842	120.927	121.157	104.626	129.06	102.29	107.35	99.0874	52.8353	74.4562	111.445	124.458	8.88027	142.212	175.424	15	101026402	101043217	+	protein_coding	Acvrl1
ENSMUSG00000000531	0.736966	2.92753	5.63404	16.5183	8.91041	0	5.41171	7.46629	0	2.90135	0	13.449	20.3989	1.71454	0	26.6408	66.6927	0	15	101122068	101130637	+	protein_coding	Tamalin
ENSMUSG00000000532	68.5379	89.7775	87.3276	153.069	218.941	112.923	233.605	231.455	269.577	58.0269	58.9168	61.481	120.354	123.447	93.77	201.709	257.944	187.954	15	101071947	101111565	+	protein_coding	Acvr1b
ENSMUSG00000000538	17.6872	81.9708	81.6936	121.134	85.2853	78.8109	62.2347	40.5313	80.9797	54.1585	54.4534	14.4096	63.2367	66.8669	87.8028	93.8772	41.1926	129.859	11	60117539	60243731	-	protein_coding	Tom1l2
ENSMUSG00000000544	0	0	0	0	0	0	0	0	0	0	0	0	0	0	0	0	0	0	1	165957806	165994079	+	protein_coding	Gpa33
ENSMUSG00000000552	146.656	91.7292	182.167	248.875	201.121	270.545	266.076	154.659	235.481	109.284	136.58	129.687	372.281	259.752	291.54	178.874	145.155	154.92	15	103222321	103248520	-	protein_coding	Zfp385a
ENSMUSG00000000555	67.8009	14.6376	41.3163	61.6682	43.2791	51.7564	148.822	58.6637	70.3245	56.0927	30.3511	23.0554	30.5984	42.8634	38.3605	29.178	54.9234	119.607	15	103252712	103275190	-	protein_coding	Itga5
ENSMUSG00000000560	0	0	0	0	0	0	0	0	0	0	0	0	0	0	0	0	0	4.55646	5	71114939	71253192	-	protein_coding	Gabra2
ENSMUSG00000000561	46.4289	29.2753	53.5234	31.9353	73.8291	42.3462	38.7839	45.8644	99.0936	69.6323	58.0242	43.2289	43.8577	45.4352	39.2129	104.026	120.635	47.8428	3	105866684	105877353	+	protein_coding	Wdr77
ENSMUSG00000000562	42.0071	19.5169	16.9021	221.345	238.035	92.9263	105.528	121.594	55.4072	14.5067	3.57072	6.72449	28.5585	99.4431	46.0326	12.6861	65.7119	94.5466	3	105778173	105816242	+	protein_coding	Adora3
ENSMUSG00000000563	287.417	354.231	236.63	431.677	380.602	462.279	514.112	449.044	898.236	451.643	514.183	413.076	313.124	371.197	323.933	289.243	439.387	192.51	3	105850013	105867415	-	protein_coding	Atp5pb
ENSMUSG00000000567	0	0	0	0	0	0	0	0	0	0	0	0	9.17953	4.28634	1.70491	0	0	0	11	112673049	112678586	+	protein_coding	Sox9
ENSMUSG00000000568	702.329	665.525	664.817	607.872	632.639	514.035	487.054	872.489	311.133	715.665	685.578	659	430.418	528.935	465.44	725.645	454.099	431.725	5	100103793	100126797	-	protein_coding	Hnrnpd
ENSMUSG00000000579	0	0	0	0	0	0	0	0	0	0	0	0	0	0	0	0	0	0	17	6869069	6877173	+	protein_coding	Dynlt1c
ENSMUSG00000000581	155.5	165.893	151.18	83.6926	42.0062	99.984	76.6659	137.593	0	188.587	133.902	127.765	68.3365	108.873	118.491	10.1489	171.636	25.0605	11	17207578	17219176	+	protein_coding	C1d
ENSMUSG00000000594	4154.28	4164.9	4147.59	5052.39	5332.24	5774.37	4731.64	4891.49	5063.36	4375.23	4013.49	4766.7	4512.25	4727.84	5009.02	3559.72	3490.58	3702.12	11	54988940	55003855	+	protein_coding	Gm2a
ENSMUSG00000000600	92.1208	135.642	110.803	86.9962	124.746	89.3975	140.704	115.194	190.729	124.758	71.4144	93.1822	119.334	91.7277	60.5243	201.709	137.309	249.466	5	3853183	3895564	+	protein_coding	Krit1
ENSMUSG00000000605	536.511	557.206	467.625	352.39	440.429	284.66	505.093	373.315	328.181	424.564	423.13	415.958	366.161	467.211	359.736	583.561	408.983	574.114	7	7285307	7303850	-	protein_coding	Clcn4
ENSMUSG00000000606	0	0	0	0	0	0	0	0	0	0	0	0	0	0	0	0	0	0	14	51648276	51658178	+	protein_coding	Vmn2r88
ENSMUSG00000000617	0	0	0	0	0	0	0	0	0	0	0	0	0	0	0	0	0	0	11	50741511	50757035	+	protein_coding	Grm6
ENSMUSG00000000627	2.94787	0	7.51206	0	0	0	0	0	0	0	9.81947	0	0	0	0	0	0	0	6	82888865	82916750	-	protein_coding	Sema4f
ENSMUSG00000000628	602.101	679.187	522.088	1393.04	1098.53	1101	1476.49	1884.71	1457.64	397.484	669.51	311.248	1907.3	1686.25	1618.81	1130.33	1720.28	928.379	6	82702005	82751435	-	protein_coding	Hk2
ENSMUSG00000000631	1316.22	1076.35	1878.95	404.147	305.5	337.593	126.273	242.121	123.601	979.688	705.217	1815.61	397.78	312.046	428.785	468.117	300.117	255.162	11	77654071	77756806	+	protein_coding	Myo18a
ENSMUSG00000000632	0	0	0	0	0	0	6.31366	0	0	4.83558	0	4.80321	0	0	0.852455	0	0	1.13912	11	77821625	77869874	+	protein_coding	Sez6
ENSMUSG00000000673	158.448	133.69	91.0837	66.0731	16.5479	36.4648	66.7444	130.127	76.7177	107.35	77.6631	104.71	17.3391	13.7163	28.9835	45.67	23.5386	46.7037	17	84138584	84155392	-	protein_coding	Haao
ENSMUSG00000000682	7857.53	7353.95	7713	7190.95	5470.99	5784.96	7591.73	7356.43	6110.77	8011.58	8746.47	7913.76	5698.45	6226.34	6127.44	5996.72	6176.92	5671.65	4	133809758	133822393	-	protein_coding	Cd52
ENSMUSG00000000686	14.0024	0.975843	10.3291	14.3158	0	41.1699	12.6273	2.13323	44.752	1.93423	11.6048	9.60641	15.2992	6.85815	19.6065	1.26861	6.86543	0	11	77405946	77429433	+	protein_coding	Abhd15
ENSMUSG00000000690	0.736966	0	0	0	0	0	0	0	0	0	0	0	0	0	0	1.26861	0	0	11	96183301	96192395	+	protein_coding	Hoxb6
ENSMUSG00000000693	8.10663	5.85506	8.45106	7.70852	0	9.41026	0	0	0	9.67115	15.1756	3.84257	11.2194	18.0026	12.7868	1.26861	0	0	6	83011153	83029543	+	protein_coding	Loxl3
ENSMUSG00000000701	0	0	0	0	0	0	0	0	0	0	0	0	0	0	0	0	0	0	12	105142602	105147404	+	protein_coding	Tcl1b5
ENSMUSG00000000706	0	0	0	0	0	0	0	0	0	0	0	0	0	0	0	0	0	0	13	23641161	23650071	-	protein_coding	Btn1a1
ENSMUSG00000000708	252.042	264.453	208.46	322.657	164.206	143.506	290.428	331.717	94.8315	228.239	319.579	179.64	181.551	192.885	226.753	195.366	152.02	349.708	17	53873888	53979748	+	protein_coding	Kat2b
ENSMUSG00000000711	47.1658	32.2028	43.1943	49.5548	24.1854	27.0545	38.7839	5.33307	6.39314	39.6517	38.3852	35.5437	38.758	28.2899	31.5408	13.9547	11.7693	78.5989	10	128513043	128532133	-	protein_coding	Rab5b
ENSMUSG00000000724	0	0	0	0	0	0	0	0	0	0	0	0	0	0	0	0	0	0	11	77609440	77616109	-	protein_coding	Cryba1
ENSMUSG00000000730	2.94787	0	0	6.60731	0	0	0	0	0	9.67115	0	0	19.379	0	1.70491	0	0	0	10	77877780	77899456	+	protein_coding	Dnmt3l
ENSMUSG00000000731	0	0	0	0	0	0	0	0	0	0	0	0	0	0	0	0	0	0	10	77865855	77879444	-	protein_coding	Aire
ENSMUSG00000000732	161.396	95.6326	175.594	123.336	29.2771	111.747	85.6854	103.461	186.467	40.6188	81.2338	146.978	179.511	130.305	153.442	347.599	89.2506	84.2945	10	77905135	77919747	+	protein_coding	Icosl
ENSMUSG00000000738	285.206	279.091	296.726	164.081	238.035	221.141	294.036	231.455	221.629	321.082	267.804	316.051	237.648	222.89	196.917	242.305	287.367	86.5727	8	123789680	123824499	+	protein_coding	Spg7
ENSMUSG00000000739	0	0	0	0	0	0	0	0	0	0	0	0	0	0	0	0	0	0	8	123866930	123885054	-	protein_coding	Sult5a1
ENSMUSG00000000740	622.737	838.249	698.621	1132.05	780.297	844.571	943.441	477.843	622.265	844.292	715.036	931.822	672.145	711.533	740.783	752.286	503.138	607.148	8	123829088	123831983	+	protein_coding	Rpl13
ENSMUSG00000000743	413.438	272.26	372.786	376.617	217.669	279.955	182.194	205.856	212.039	311.411	177.643	289.153	243.767	342.907	337.572	201.709	267.752	117.329	8	123931002	123939502	-	protein_coding	Chmp1a
ENSMUSG00000000751	66.327	80.0191	81.6936	73.7816	52.1895	157.622	81.1757	53.3307	159.828	176.015	148.185	81.6545	59.157	93.4423	68.1964	111.638	142.212	108.216	11	75188991	75239150	-	protein_coding	Rpa1
ENSMUSG00000000753	0	0	0	0	0	0	0	0	0	0	0	0	0	0	2.55736	0	0	0	11	75300594	75313527	-	protein_coding	Serpinf1
ENSMUSG00000000759	101.701	136.618	98.5957	176.195	112.017	83.5161	102.822	214.389	409.161	87.0404	90.1606	95.1035	108.114	97.7286	109.967	134.473	300.117	201.623	8	12664276	12722248	-	protein_coding	Tubgcp3
ENSMUSG00000000766	0	0	0	0	0	0	0	0	0	8.70404	0	0	0	0	0	0	0	0	10	6708505	6988198	+	protein_coding	Oprm1
ENSMUSG00000000776	120.126	137.594	221.606	80.3889	30.55	58.8141	147.92	62.9302	134.256	156.673	113.37	77.8119	110.154	67.7242	73.3111	95.1458	155.943	60.3731	14	70676196	70680887	-	protein_coding	Polr3d
ENSMUSG00000000782	2.2109	0	2.81702	0	0	0	0	0	0	0	5.35608	0	0	0	1.70491	0	0	0	11	52143197	52174158	-	protein_coding	Tcf7
ENSMUSG00000000787	1863.05	1604.29	1665.8	856.747	730.653	726.943	747.718	891.689	880.122	1108.31	1257.79	1299.75	624.208	699.531	932.585	492.221	535.503	763.207	X	13147208	13160291	+	protein_coding	Ddx3x
ENSMUSG00000000791	2.2109	11.7101	15.9631	38.5426	80.1937	111.747	101.019	66.13	51.1451	0	42.8486	0	35.6982	88.2987	120.196	62.1619	59.8273	108.216	8	71261092	71274068	+	protein_coding	Il12rb1
ENSMUSG00000000792	15.4763	0	16.9021	0	0	0	0	0	0	0	0	8.64577	0	0	0	0	0	0	8	71335532	71345401	-	protein_coding	Slc5a5
ENSMUSG00000000794	0	0	0	0	0	0	0	0	0	0	0	0	0	0	1.70491	0	0	0	3	89427470	89582439	+	protein_coding	Kcnn3
ENSMUSG00000000804	309.526	245.912	223.484	160.778	78.9208	169.385	173.175	145.059	148.108	105.416	121.404	200.774	107.094	136.306	150.032	147.159	196.155	258.579	11	84875267	85030987	-	protein_coding	Usp32
ENSMUSG00000000805	0	0	0	0	0	0	0	0	0	0	0	0	0	0	0	0	0	0	11	84848611	84856870	+	protein_coding	Car4
ENSMUSG00000000811	3.68483	6.8309	17.8411	2.20244	0	4.70513	0	29.8652	0	8.70404	2.67804	14.4096	9.17953	7.71542	2.55736	0	0	0	6	89620969	89652511	+	protein_coding	Txnrd3
ENSMUSG00000000817	0	0	0	0	0	0	0	0	0	0	7.14144	1.92128	0	0	0	73.5794	0	0	1	161608257	161616064	-	protein_coding	Fasl
ENSMUSG00000000823	48.6398	77.0916	66.6695	123.336	62.3729	58.8141	64.0386	118.394	44.752	13.5396	54.4534	48.9927	47.9375	33.4335	60.5243	79.9224	88.2698	58.0949	2	181223895	181234596	-	protein_coding	Zfp512b
ENSMUSG00000000826	722.964	558.182	734.303	832.521	558.81	675.186	615.131	584.504	779.963	501.933	391.886	490.888	660.926	682.386	748.455	673.632	518.83	762.068	2	181162277	181196926	+	protein_coding	Dnajc5
ENSMUSG00000000827	211.509	238.106	154.936	186.106	114.562	178.795	246.233	137.593	300.477	171.179	141.936	230.554	241.728	152.594	219.933	38.0583	245.194	97.9639	2	181138934	181159759	+	protein_coding	Tpd52l2
ENSMUSG00000000838	162.133	185.41	126.766	114.527	173.116	143.506	91.9991	151.459	52.2106	127.659	126.76	142.175	82.6157	66.8669	126.163	134.473	249.117	56.9558	X	67722146	67761569	+	protein_coding	Fmr1
ENSMUSG00000000861	7.36966	7.80674	6.57305	1.10122	0	0	0	0	0	189.555	291.906	124.883	4.07979	33.4335	32.3933	142.084	61.7888	56.9558	11	24028055	24124123	+	protein_coding	Bcl11a
ENSMUSG00000000869	0	0	0	0	0	0	0	0	0	0	0	0	0	0	0	0	0	0	11	53493808	53509496	-	protein_coding	Il4
ENSMUSG00000000876	58.9573	34.1545	29.1092	41.8463	24.1854	119.981	47.8034	26.6653	36.2278	80.2706	60.7022	71.0875	33.6583	46.2925	82.6881	95.1458	91.2121	175.424	2	154427677	154445628	-	protein_coding	Pxmp4
ENSMUSG00000000881	5.89573	4.87921	4.69503	6.60731	7.63749	47.0513	14.4312	4.26645	63.9314	20.3094	2.67804	14.4096	7.13963	8.57268	12.7868	0	16.6732	0	X	99811327	99862016	+	protein_coding	Dlg3
ENSMUSG00000000884	1.47393	0.975843	0	7.70852	26.7312	0	2.70586	0	0	4.83558	0	0	12.2394	0	1.70491	0	0	0	16	18317462	18385429	+	protein_coding	Gnb1l
ENSMUSG00000000889	0	0	0	0	0	0	0	0	0	0	0	0	0	0	0	0	0	0	2	27055244	27073212	+	protein_coding	Dbh
ENSMUSG00000000901	0	0	0	0	0	0	0	0	0	0	0	0	0	0.857268	0.852455	0	0	0	10	75759055	75772330	-	protein_coding	Mmp11
ENSMUSG00000000902	109.808	130.763	162.448	139.855	128.564	76.4584	221.88	233.588	280.233	154.738	175.858	113.356	113.214	138.02	115.934	409.761	138.289	96.8248	10	75732602	75757451	-	protein_coding	Smarcb1
ENSMUSG00000000903	0	0	1.87801	0	0	0	0	0	0	0	4.4634	0	0	0	0	0	0	0	10	75778890	75785491	+	protein_coding	Vpreb3
ENSMUSG00000000915	19.8981	60.5023	22.5362	11.0122	0	0	0	6.39968	0	80.2706	149.97	98.9461	5.09974	0	7.67209	53.2816	51.9811	107.077	5	124111690	124143621	+	protein_coding	Hip1r
ENSMUSG00000000916	13.2654	6.8309	34.7433	50.656	15.275	10.5865	57.7249	0	5.32761	48.3558	37.4925	14.4096	60.1769	45.4352	36.6556	0	23.5386	50.1211	5	135398806	135405659	+	protein_coding	Nsun5
ENSMUSG00000000934	2.94787	5.85506	0.939007	14.3158	30.55	15.2917	28.8625	9.59952	0	18.3752	8.92679	28.8192	33.6583	18.0026	23.8687	49.4758	37.2695	26.1996	15	75528883	75550649	-	protein_coding	Top1mt
ENSMUSG00000000938	0	0	0	0	0	0	0	0	0	0	0	0	0	0	0	0	0	0	6	52208176	52217834	-	protein_coding	Hoxa10
ENSMUSG00000000942	0	0	0	0	0	0	0	0	0	0	0	0	2.03989	0	0	0	0	0	6	52166650	52168733	-	protein_coding	Hoxa4
ENSMUSG00000000948	0	0	0	0	0	0	0	0	0	0	0	0	0	1.71454	0	0	0	0	7	59623896	59654812	-	protein_coding	Gm38393
ENSMUSG00000000957	212.983	229.323	522.088	1803.79	1369.66	841.042	2609.35	1350.33	1226.42	155.706	97.3021	717.599	4627.5	3411.93	3006.61	2428.12	3009.02	2517.44	14	54669068	54682821	+	protein_coding	Mmp14
ENSMUSG00000000958	106.123	67.3332	104.23	78.1865	108.198	111.747	127.175	175.991	0	185.686	111.585	131.608	88.7354	159.452	100.59	112.906	100.039	109.355	14	54606898	54655237	-	protein_coding	Slc7a7
ENSMUSG00000000959	138.55	132.715	166.204	213.636	204.939	296.423	110.038	115.194	329.247	123.791	193.711	203.656	125.454	138.877	155.999	50.7444	106.905	218.71	14	54598290	54607130	+	protein_coding	Oxa1l
ENSMUSG00000000976	134.128	152.231	221.606	178.397	178.208	182.324	123.567	251.721	135.321	202.127	202.638	170.994	187.67	201.458	202.032	257.528	140.251	150.363	11	83644521	83674580	+	protein_coding	Heatr6
ENSMUSG00000000982	345.637	20.4927	19.7191	218.041	372.964	148.212	146.116	244.254	241.874	107.35	42.8486	11.5277	118.314	165.453	92.0651	200.44	205.963	99.103	11	83538669	83540181	-	protein_coding	Ccl3
ENSMUSG00000000983	5.89573	23.4202	15.9631	12.1134	2.54583	18.8205	0	39.4647	33.0312	37.7175	0	4.80321	0	29.1471	10.2295	0	53.9426	41.0081	11	83599840	83602174	+	protein_coding	Wfdc18
ENSMUSG00000001014	0.736966	0	0	0	0	0	0	0	0	0	1.78536	0	0	0	0	0	0	0	9	20940668	20941891	+	protein_coding	Icam4
ENSMUSG00000001016	112.019	75.1399	81.6936	98.0084	110.744	71.7532	75.7639	39.4647	108.683	80.2706	77.6631	87.4184	86.6955	65.1524	78.4258	79.9224	83.3659	70.6251	3	90383432	90395686	+	protein_coding	Ilf2
ENSMUSG00000001017	167.291	191.265	188.74	135.45	150.204	228.199	209.253	174.925	344.164	215.667	234.775	145.057	198.89	232.32	119.344	521.399	227.54	72.9034	3	90406262	90416805	-	protein_coding	Chtop
ENSMUSG00000001018	102.438	73.1882	123.01	243.369	240.581	243.49	171.371	171.725	258.922	90.9088	45.5267	163.309	205.009	142.307	220.786	111.638	110.828	6.83469	3	90395332	90398340	-	protein_coding	Snapin
ENSMUSG00000001020	13163.7	10838.7	16763.2	3463.33	3077.91	3138.32	2138.53	1577.52	1291.41	19813.3	10182.8	17730.6	1784.91	1476.22	1253.11	3155.03	1931.15	3279.51	3	90511077	90513352	+	protein_coding	S100a4
ENSMUSG00000001021	0	0	0	0	0	0	0	0	0	0	0	0	0	0	0	0	0	0	3	90491965	90510009	+	protein_coding	S100a3
ENSMUSG00000001023	0	0	0	0	0	0	0	0	0	0	0	0	0	0	0	0	0	0	3	90515829	90519087	+	protein_coding	S100a5
ENSMUSG00000001025	6423.4	5714.54	7253.83	4302.46	3184.83	3972.31	4420.47	4525.64	5191.23	12977.7	6294.28	8323	2514.17	2650.67	2089.37	3130.93	3563.16	4578.1	3	90520188	90531488	+	protein_coding	S100a6
ENSMUSG00000001027	0	0	0	0	0	0	0	0	0	0	0	0	0	0	0	0	0	0	11	106209417	106244114	-	protein_coding	Scn4a
ENSMUSG00000001029	117.178	132.715	88.2666	83.6926	122.2	69.4007	47.8034	55.4639	95.8971	139.265	192.819	74.93	79.5559	55.7225	79.2783	12.6861	11.7693	46.7037	11	106268481	106278901	-	protein_coding	Icam2
ENSMUSG00000001034	148.867	173.7	141.79	137.652	212.577	301.128	210.155	293.319	280.233	127.659	141.043	98.9461	121.374	162.881	150.032	287.975	125.539	200.484	11	61379637	61385232	-	protein_coding	Mapk7
ENSMUSG00000001036	0.736966	0	3.75603	2.20244	0	0	0	0	19.1794	0	0	0	8.15958	0	5.11473	0	0	0	11	61408074	61470513	-	protein_coding	Epn2
ENSMUSG00000001039	0	3.90337	0	1.10122	0	38.8173	9.01952	0	10.6552	0	0	0	12.2394	4.28634	3.40982	0	0	0	11	61395969	61403757	+	protein_coding	B9d1
ENSMUSG00000001052	175.398	192.241	142.729	154.17	147.658	156.446	183.096	130.127	459.24	177.949	193.711	138.332	93.8352	126.876	101.442	137.01	212.828	61.5122	3	129776407	129855202	-	protein_coding	Sec24b
ENSMUSG00000001053	2.2109	2.92753	0	7.70852	0	0	18.039	0	0	3.86846	0	3.84257	11.2194	0	5.11473	62.1619	0	0	11	51533889	51541669	-	protein_coding	N4bp3
ENSMUSG00000001054	49.3767	71.2365	77.9376	139.855	91.6499	155.269	93.803	72.5297	0	64.7967	181.214	47.0714	121.374	109.73	69.0488	350.136	33.3464	145.807	11	51514497	51526723	-	protein_coding	Rmnd5b
ENSMUSG00000001056	101.701	48.7921	133.339	83.6926	48.3708	98.8077	125.371	86.3957	118.273	111.218	150.863	168.112	138.713	173.168	147.475	350.136	67.6735	184.537	11	51510561	51514541	+	protein_coding	Nhp2
ENSMUSG00000001062	312.474	308.366	249.776	225.75	280.041	296.423	213.763	181.324	342.033	131.528	222.277	213.262	140.753	187.742	198.622	365.36	235.386	276.805	8	123969094	123981087	-	protein_coding	Vps9d1
ENSMUSG00000001065	74.4336	151.256	98.5957	99.1096	230.398	110.571	123.567	76.7961	253.594	71.5665	76.7704	70.1268	115.254	138.02	114.229	64.6991	88.2698	101.381	8	123980933	123996484	+	protein_coding	Zfp276
ENSMUSG00000001076	0	0	0	0	0	0	0	0	0	0	0	0	0	0	0	0	0	0	15	98981966	98985698	-	protein_coding	C1ql4
ENSMUSG00000001082	99.4904	113.198	134.278	215.839	159.114	205.849	214.665	324.25	454.978	99.6129	107.122	59.5598	110.154	210.031	80.1307	214.395	77.4813	184.537	5	34790985	34794556	-	protein_coding	Mfsd10
ENSMUSG00000001089	201.192	117.101	165.265	513.168	267.312	644.603	745.914	380.781	473.092	186.653	112.478	263.216	662.966	607.803	606.095	319.69	523.734	459.063	4	136197071	136282091	+	protein_coding	Luzp1
ENSMUSG00000001095	2.2109	0	0	1.10122	0	0	0	0	0	0	0	0	0	0	1.70491	0	0	0	11	78287912	78313043	-	protein_coding	Slc13a2
ENSMUSG00000001098	173.187	148.328	226.301	110.122	98.0145	110.571	112.744	247.454	44.752	205.996	309.76	273.783	169.311	114.017	140.655	163.651	115.731	232.379	5	114501627	114518569	-	protein_coding	Kctd10
ENSMUSG00000001100	32.4265	13.6618	30.9872	91.4011	50.9166	36.4648	73.0581	61.8636	109.749	25.145	33.0291	27.8586	87.7155	81.4405	75.016	102.757	66.6927	72.9034	11	78403018	78413562	+	protein_coding	Poldip2
ENSMUSG00000001103	0	0	0	0	0	0	0	0	0	0	0	0	0	0	0	0	0	0	11	78394272	78395907	+	protein_coding	Sebox
ENSMUSG00000001105	331.635	363.014	290.153	278.608	290.225	229.375	311.173	280.519	277.036	450.676	477.584	277.625	208.069	215.174	241.245	490.952	240.29	318.952	11	78427186	78432563	+	protein_coding	Ift20
ENSMUSG00000001119	0	0	0	0	0	0	0	0	0	0	0	0	0	3.42907	0	0	0	0	10	76544625	76562002	-	protein_coding	Col6a1
ENSMUSG00000001120	0	0	0	0	0	0	0	0	0	0	7.14144	6.72449	4.07979	13.7163	5.11473	8.88027	5.88465	6.83469	10	76597690	76797721	-	protein_coding	Pcbp3
ENSMUSG00000001123	80.3293	52.6955	29.1092	444.892	286.406	199.968	251.645	200.523	299.412	228.239	123.19	61.481	536.492	444.065	559.21	489.684	550.215	447.672	11	78853799	78875772	-	protein_coding	Lgals9
ENSMUSG00000001127	155.5	176.628	184.984	147.563	244.4	127.039	122.665	152.526	312.198	185.686	119.619	126.805	139.733	226.319	199.474	251.185	221.655	254.023	X	20664052	20726758	+	protein_coding	Araf
ENSMUSG00000001128	204.877	135.642	267.617	1295.03	1160.9	1153.93	1101.28	682.632	1305.27	547.387	227.633	249.767	943.451	619.805	852.455	796.687	707.139	1492.24	X	20791692	20797794	-	protein_coding	Cfp
ENSMUSG00000001131	1.47393	0	0	0	19.0937	10.5865	0	0	0	141.199	4.4634	2.88192	39.778	28.2899	20.4589	305.735	116.712	0	X	20736404	20740974	+	protein_coding	Timp1
ENSMUSG00000001134	16.2133	9.75843	17.8411	27.5304	20.3666	4.70513	1.8039	12.7994	0	0	30.3511	11.5277	17.3391	12.859	9.377	0	0	35.3126	X	20807960	20828256	-	protein_coding	Uxt
ENSMUSG00000001138	70.7488	61.4781	89.2057	121.134	183.3	167.032	67.6464	121.594	63.9314	47.3886	88.3753	53.7959	97.915	90.0132	135.54	153.502	167.713	224.406	1	36550947	36567318	+	protein_coding	Cnnm3
ENSMUSG00000001143	277.836	186.386	171.838	170.689	164.206	155.269	132.587	68.2632	232.284	123.791	157.112	126.805	139.733	120.875	157.704	88.8027	132.405	118.468	1	36458951	36484352	-	protein_coding	Lman2l
ENSMUSG00000001150	98.0165	233.226	180.289	189.409	92.9228	165.856	199.331	280.519	361.212	84.139	124.975	77.8119	114.234	114.017	103.999	243.573	207.924	242.632	10	76304760	76351691	+	protein_coding	Mcm3ap
ENSMUSG00000001151	361.85	438.153	407.529	323.758	234.216	263.487	273.291	325.317	454.978	259.187	359.75	448.619	362.081	315.475	285.572	251.185	213.809	549.053	10	76187096	76278620	-	protein_coding	Pcnt
ENSMUSG00000001155	0	0	0	0	0	0	0	0	0	0	0	0	0	0	0	0	0	0	10	76411481	76426172	+	protein_coding	Ftcd
ENSMUSG00000001156	123.81	103.439	108.925	353.491	244.4	225.846	342.742	454.377	269.577	112.185	231.204	106.631	166.251	185.17	129.573	539.159	515.888	645.878	6	86624023	86646143	-	protein_coding	Mxd1
ENSMUSG00000001157	57.4834	88.8017	61.0354	50.656	40.7333	89.3975	102.822	68.2632	26.6381	95.7444	70.5217	66.2843	64.2567	76.2969	47.7375	36.7897	45.1157	99.103	6	86668749	86710365	-	protein_coding	Gmcl1
ENSMUSG00000001158	348.585	430.347	448.845	334.77	300.408	191.734	341.84	436.245	223.76	387.813	374.033	403.469	332.503	462.925	479.08	140.816	420.753	440.838	6	86652132	86661504	-	protein_coding	Snrnp27
ENSMUSG00000001166	11.7915	19.5169	7.51206	42.9475	33.0958	76.4584	50.5093	3.19984	136.387	0	13.3902	2.88192	21.4189	42.8634	23.0163	192.829	121.616	47.8428	5	120938258	120950579	-	protein_coding	Oas1c
ENSMUSG00000001168	0	0	0	0	0	0	0	0	0	0	0	0	0	0	0	0	0	0	5	120999483	121011569	+	protein_coding	Oas1h
ENSMUSG00000001173	98.0165	97.5843	138.973	123.336	218.941	184.676	284.115	273.053	132.125	109.284	108.014	119.12	252.947	223.747	196.065	214.395	85.3275	198.206	X	47001263	47054745	+	protein_coding	Ocrl
ENSMUSG00000001175	8965.93	8646.94	11164.8	5325.49	4208.26	3865.26	6120.64	6567.14	3381.97	10289.1	8490.27	14455.7	5196.63	5207.05	5375.58	4632.96	6923.29	5693.3	12	100165693	100176073	+	protein_coding	Calm1
ENSMUSG00000001211	11.7915	43.9129	68.5475	0	6.36458	25.8782	0	49.0642	98.0281	30.9477	109.8	73.9694	6.11968	32.5762	24.7212	34.2525	51.0003	0	10	78105011	78188323	-	protein_coding	Agpat3
ENSMUSG00000001225	6.6327	0	0	0	0	0	0	0	0	3.86846	0	0	0	0	0	0	0	0	12	31440869	31523916	+	protein_coding	Slc26a3
ENSMUSG00000001227	33.1635	16.5893	0	68.2755	91.6499	127.039	85.6854	55.4639	69.259	10.6383	10.7122	16.3309	62.2168	83.155	61.3767	10.1489	132.405	104.799	17	56430084	56447343	-	protein_coding	Sema6b
ENSMUSG00000001228	0	0	0	0	0	10.5865	0	0	0	23.2108	16.9609	1.92128	4.07979	2.57181	2.55736	60.8933	51.0003	236.936	17	56610320	56630486	+	protein_coding	Uhrf1
ENSMUSG00000001229	156.974	119.053	152.119	155.272	246.946	207.026	294.036	216.522	246.136	159.574	173.18	73.0087	174.411	318.904	175.606	334.913	127.501	172.006	17	56493806	56525905	-	protein_coding	Dpp9
ENSMUSG00000001240	0.736966	0	0	0	0	0	0	0	0	0	0	0	0	0	0	0	0	0	11	101136853	101150372	+	protein_coding	Ramp2
ENSMUSG00000001247	28.0047	25.3719	2.81702	44.0487	12.7292	79.9872	33.3722	45.8644	117.208	359.767	141.936	95.1035	322.303	293.186	305.179	484.609	296.194	718.782	7	30657194	30672889	-	protein_coding	Lsr
ENSMUSG00000001248	148.867	141.497	153.997	202.624	194.756	268.192	318.389	181.324	510.385	135.396	166.038	122.001	176.451	152.594	113.376	435.133	144.174	280.222	7	30829551	30855321	-	protein_coding	Gramd1a
ENSMUSG00000001249	4.4218	10.7343	7.51206	39.6438	2.54583	16.468	18.941	21.3323	49.0141	8.70404	2.67804	2.88192	15.2992	7.71542	7.67209	0	0	0	7	30798149	30814715	-	protein_coding	Hpn
ENSMUSG00000001260	0	0	2.81702	0	0	0	0	0	0	0	15.1756	0.960641	0	0	0	0	0	0	5	70908389	70999960	-	protein_coding	Gabrg1
ENSMUSG00000001270	147.393	158.087	177.472	349.086	216.396	257.606	88.3913	91.7287	0	373.306	181.214	109.513	106.075	135.448	97.1798	123.055	105.924	64.9296	12	111635794	111638772	-	protein_coding	Ckb
ENSMUSG00000001280	471.658	462.549	472.32	267.596	325.866	262.311	275.997	388.247	474.158	446.807	374.925	422.682	269.266	278.612	291.54	177.605	417.81	430.586	15	102314577	102344839	+	protein_coding	Sp1
ENSMUSG00000001281	1107.66	1198.33	536.173	1113.33	1409.12	1446.83	984.931	1451.66	1302.07	1025.14	1365.8	424.603	705.804	964.427	680.259	1182.34	804.236	875.98	15	102124429	102140379	-	protein_coding	Itgb7
ENSMUSG00000001285	63.3791	86.85	59.1574	169.588	67.4645	105.865	65.8425	114.128	53.2761	139.265	92.8387	65.3236	81.5958	125.161	115.934	131.935	95.1352	96.8248	15	102240143	102246574	+	protein_coding	Myg1
ENSMUSG00000001288	752.443	498.656	814.119	216.94	152.75	172.914	223.684	162.125	210.974	649.901	299.048	467.832	149.932	150.022	196.917	181.411	83.3659	69.486	15	102143372	102165952	-	protein_coding	Rarg
ENSMUSG00000001289	1258	1369.11	1363.44	1770.76	1412.94	1417.42	2027.59	1438.86	1476.81	1121.85	1416.68	1336.25	1379.99	1370.77	1501.17	1400.55	1011.18	891.927	15	102234550	102240308	+	protein_coding	Pfdn5
ENSMUSG00000001300	0	0	3.75603	0	0	0	0	0	0	0	0	0	13.2593	4.28634	0.852455	0	0	0	8	8667433	8711242	-	protein_coding	Efnb2
ENSMUSG00000001305	19.1611	14.6376	53.5234	35.239	28.0041	14.1154	45.9995	12.7994	0	52.2242	25.8877	49.9533	37.7381	38.5771	25.5736	1.26861	6.86543	20.5041	1	186453174	186481555	-	protein_coding	Rrp15
ENSMUSG00000001313	0	0	0	19.8219	11.4562	24.7019	0	0	45.8175	4.83558	0	1.92128	21.4189	22.289	7.67209	21.5664	6.86543	0	11	101355824	101362679	+	protein_coding	Rnd2
ENSMUSG00000001323	27.2678	21.4685	30.0482	12.1134	45.825	41.1699	34.2742	50.1308	26.6381	13.5396	12.4975	24.016	35.6982	63.4379	53.7046	86.2655	22.5578	0	11	74797184	74816774	-	protein_coding	Srr
ENSMUSG00000001333	0	0	0	0	0	0	0	0	0	0	0	0	0	0	0	0	0	0	4	129181409	129202352	+	protein_coding	Sync
ENSMUSG00000001334	0	5.85506	0	0	0	0	0	0	0	0	0	0	0	0.857268	0	0	0	0	4	129030791	129038386	+	protein_coding	Fndc5
ENSMUSG00000001348	11.7915	43.9129	12.2071	126.64	40.7333	111.747	91.0971	54.3973	147.042	50.29	169.609	232.475	959.771	1118.74	1001.63	407.224	373.675	576.392	9	22038022	22047007	-	protein_coding	Acp5
ENSMUSG00000001349	0	0	0	0	0	0	0	0	0	0	0	0	0	3.42907	0	0	0	0	9	22010511	22020926	+	protein_coding	Cnn1
ENSMUSG00000001366	112.019	100.512	60.0964	74.8828	151.477	154.093	46.9015	236.788	30.9002	141.199	205.316	122.962	131.573	92.585	109.967	114.175	64.7312	273.388	9	77988780	78016347	-	protein_coding	Fbxo9
ENSMUSG00000001376	86.962	64.4056	99.5347	170.689	169.298	102.337	148.822	199.457	96.9626	120.889	60.7022	81.6545	179.511	147.45	148.327	55.8189	74.5389	143.529	6	3498381	3603531	+	protein_coding	Vps50
ENSMUSG00000001380	78.1184	70.2607	88.2666	90.2999	61.0999	28.2308	147.018	168.525	99.0936	112.185	90.1606	105.671	48.9575	87.4414	70.7537	72.3108	122.597	132.137	18	36899580	36916258	-	protein_coding	Hars
ENSMUSG00000001383	732.544	552.327	636.647	776.359	544.808	399.936	526.74	502.375	437.93	727.271	741.817	877.066	625.228	640.38	524.26	1061.83	462.926	1029.76	18	36926928	36932719	+	protein_coding	Zmat2
ENSMUSG00000001403	14.7393	5.85506	2.81702	0	0	2.35256	12.6273	0	0	30.9477	107.122	8.64577	4.07979	0	5.96718	196.635	186.347	413.499	2	164611817	164620742	+	protein_coding	Ube2c
ENSMUSG00000001415	107.597	107.343	143.668	104.616	183.3	82.3398	144.312	239.988	15.9828	63.8296	107.122	131.608	86.6955	115.731	79.2783	39.3269	164.77	77.4598	3	88243566	88269645	+	protein_coding	Smg5
ENSMUSG00000001416	244.673	251.767	328.652	173.992	40.7333	122.333	229.998	186.657	136.387	407.156	349.038	289.153	194.81	132.877	148.327	116.712	184.386	183.398	3	88204422	88229074	+	protein_coding	Cct3
ENSMUSG00000001418	139.287	216.637	220.667	332.568	272.404	403.465	452.78	597.303	631.855	165.377	253.521	214.223	311.084	339.478	345.244	312.078	244.213	174.285	3	88232329	88238620	+	protein_coding	Glmp
ENSMUSG00000001419	382.486	587.457	678.902	457.005	556.264	375.234	516.818	341.316	491.206	439.07	317.794	535.077	433.478	394.344	334.162	307.004	496.272	448.811	3	88049678	88079393	+	protein_coding	Mef2d
ENSMUSG00000001420	0	0	0	6.60731	2.54583	0	0	0	0	0	5.35608	0	0	2.57181	1.70491	0	0	0	3	88235961	88243455	-	protein_coding	Tmem79
ENSMUSG00000001424	348.585	507.438	594.391	498.852	361.508	557.558	499.681	461.843	331.378	525.144	598.988	731.048	351.882	461.21	491.866	712.959	489.407	612.844	6	28475137	28935161	+	protein_coding	Snd1
ENSMUSG00000001435	0	0	0	0	0	0	0	0	0	0	0	0	0	0	0	22.835	0	0	10	76888011	77002382	-	protein_coding	Col18a1
ENSMUSG00000001436	19.1611	2.92753	30.0482	69.3767	16.5479	54.109	12.6273	12.7994	155.566	5.80269	5.35608	8.64577	84.6556	35.148	53.7046	0	19.6155	60.3731	10	76868074	76896836	+	protein_coding	Slc19a1
ENSMUSG00000001440	287.417	236.154	290.153	329.264	272.404	210.555	325.605	311.451	346.295	301.74	182.107	276.665	299.865	238.321	241.245	400.881	299.136	194.789	11	97050539	97078707	-	protein_coding	Kpnb1
ENSMUSG00000001441	246.147	287.874	251.654	592.455	644.095	519.917	814.462	841.558	489.075	242.746	392.779	292.996	558.931	678.099	554.948	337.45	642.408	754.094	11	97096667	97171464	-	protein_coding	Npepps
ENSMUSG00000001444	2.2109	1.95169	0	0	0	0	0	0	0	20.3094	122.297	1.92128	0	0	0	32.9839	16.6732	0	11	96988896	97006157	-	protein_coding	Tbx21
ENSMUSG00000001445	88.436	92.7051	153.997	192.713	221.487	105.865	213.763	184.524	235.481	170.212	133.009	138.332	104.035	138.877	119.344	106.563	158.886	186.815	11	96932385	96940039	+	protein_coding	Mrpl10
ENSMUSG00000001467	165.08	80.0191	165.265	82.5913	66.1916	78.8109	31.5683	106.661	109.749	371.372	139.258	260.334	129.533	68.5815	105.704	327.301	85.3275	142.389	5	4131144	4154746	-	protein_coding	Cyp51
ENSMUSG00000001472	1932.33	1482.31	1758.76	1997.61	1393.84	1506.82	1546.85	1872.97	2060.72	1333.65	1475.6	1454.41	1612.54	1635.67	1575.34	1375.17	1203.41	1103.8	8	124100491	124130574	+	protein_coding	Tcf25
ENSMUSG00000001473	95.8056	71.2365	86.3886	72.6804	129.837	42.3462	202.939	172.791	43.6864	274.661	49.99	201.735	211.129	146.593	72.4586	257.528	202.04	78.5989	18	67523786	67535819	+	protein_coding	Tubb6
ENSMUSG00000001482	109.808	96.6084	179.35	485.637	356.416	382.292	253.448	423.445	84.1763	45.4544	106.229	57.6385	230.508	267.468	239.54	214.395	172.616	19.365	8	124150265	124190009	+	protein_coding	Def8
ENSMUSG00000001493	0	0	0	0	11.4562	0	0	0	0	0	0	0	2.03989	0	2.55736	0	0	0	11	101768335	101785200	-	protein_coding	Meox1
ENSMUSG00000001494	0	0	0	0	0	0	0	0	0	0	0	0	0	0	0	0	0	0	11	101853283	101857841	-	protein_coding	Sost
ENSMUSG00000001496	0	0	0	0	0	0	0	0	0	0	0	0	0	0	0	0	0	0	12	56578742	56583693	-	protein_coding	Nkx2-1
ENSMUSG00000001497	0	0	0	0	0	0	0	0	0	0	0	0	0	0	0	0	0	0	12	56738551	56759607	+	protein_coding	Pax9
ENSMUSG00000001504	1.47393	0	0	3.30365	14.0021	4.70513	5.41171	0	0	0	0	0	0	0	0	0	0	0	13	72776938	72782317	+	protein_coding	Irx2
ENSMUSG00000001506	0	0	0.939007	0	0	7.05769	0	0	0	0	0	7.68513	10.1995	0	0	0	0	0	11	94827049	94843868	+	protein_coding	Col1a1
ENSMUSG00000001507	0	0	0	0	0	0	0	0	0	0	0	0	0	0	0	40.5955	0	9.11292	11	94935299	94967627	-	protein_coding	Itga3
ENSMUSG00000001508	0	0	0	0	0	0	0	0	0	0	0	0	0	0	0	0	0	0	11	94853616	94867153	-	protein_coding	Sgca
ENSMUSG00000001510	0	0	0	0	0	0	0	0	0	0	0	0	0	0	0	0	0	0	11	95010944	95016122	+	protein_coding	Dlx3
ENSMUSG00000001517	0	3.90337	0	4.40487	0	0	0	1.06661	0	11.6054	98.1947	0	8.15958	6.00088	2.55736	152.233	115.731	6.83469	6	128339929	128353109	+	protein_coding	Foxm1
ENSMUSG00000001518	27.2678	25.3719	45.0723	19.8219	36.9145	39.9936	33.3722	22.3989	19.1794	6.76981	41.0633	6.72449	34.6782	43.7207	10.2295	0	0	11.3912	6	128386406	128401894	-	protein_coding	Itfg2
ENSMUSG00000001520	0	0	0	0	0	0	0	0	0	0	0	0	0	0	0	0	0	0	6	128376258	128393390	+	protein_coding	Nrip2
ENSMUSG00000001521	0	1.95169	1.87801	4.40487	0	11.7628	20.7449	0	75.6521	0.967115	0	0.960641	3.05984	5.14361	10.2295	0	0	3.41735	6	128298123	128332814	-	protein_coding	Tulp3
ENSMUSG00000001524	6.6327	20.4927	11.2681	17.6195	30.55	59.9904	9.92147	0	0	37.7175	17.8536	32.6618	19.379	30.0044	16.1966	82.4597	29.4233	48.9819	17	35978621	35984631	-	protein_coding	Gtf2h4
ENSMUSG00000001525	393.54	408.878	655.427	971.274	954.687	1305.67	1223.95	1149.81	965.364	770.791	824.836	607.125	950.591	1129.88	1218.16	2093.21	1563.36	1558.31	17	36144812	36149198	-	protein_coding	Tubb5
ENSMUSG00000001542	50.8507	33.1787	79.8156	83.6926	61.0999	48.2276	102.822	40.5313	44.752	70.5994	59.8095	121.041	172.371	150.879	138.098	460.506	173.597	224.406	13	75854875	75920483	+	protein_coding	Ell2
ENSMUSG00000001552	50.8507	46.8405	68.5475	23.1256	39.4604	12.9391	19.8429	0	1.06552	24.1779	29.4584	31.7012	12.2394	2.57181	1.70491	0	0.980775	126.442	11	100259783	100288589	-	protein_coding	Jup
ENSMUSG00000001555	0	0	0	0	0	0	0	0	0	0	0	0	0	0	0	0	0	0	11	100306522	100315650	+	protein_coding	Fkbp10
ENSMUSG00000001558	0	0	0	0	0	0	0	0	0	0	0	0	0	0	0	0	0	0	11	100332742	100347848	+	protein_coding	Klhl10
ENSMUSG00000001566	0	0	0	0	0	0	0	0	0	0	0	0	0	0	0	0	0	0	5	29678031	29683468	-	protein_coding	Mnx1
ENSMUSG00000001569	249.095	246.888	227.24	188.308	166.752	165.856	97.4108	161.059	64.9969	150.87	119.619	202.695	185.63	190.314	168.786	149.696	141.232	130.998	5	29639661	29662841	+	protein_coding	Nom1
ENSMUSG00000001576	96.5426	41.9612	180.289	107.919	94.1957	163.503	175.881	193.057	51.1451	178.916	36.5999	104.71	92.8152	114.874	119.344	120.518	167.713	54.6775	17	26780462	26875908	+	protein_coding	Ergic1
ENSMUSG00000001583	0	0	0	0	0	0	0	0	0	0	0	0.960641	0	0.857268	0	0	0	0	11	69741830	69749556	-	protein_coding	Tnk1
ENSMUSG00000001588	12.5284	11.7101	8.45106	9.91096	50.9166	5.88141	77.5678	30.9318	57.5382	15.4738	114.263	24.9767	4.07979	10.2872	7.67209	13.9547	50.0195	0	11	69772392	69786365	-	protein_coding	Acap1
ENSMUSG00000001604	73.6966	74.1641	46.9503	63.8706	62.3729	19.9968	26.1566	8.5329	0	54.1585	56.2388	65.3236	25.4987	66.0097	33.2457	62.1619	1.96155	197.067	4	135975039	136002209	+	protein_coding	Tcea3
ENSMUSG00000001622	2.2109	1.95169	0	15.417	0	0	0	0	0	11.6054	0	0	0	0	0	0	0	0	5	88073437	88080524	+	protein_coding	Csn3
ENSMUSG00000001627	295.523	263.478	280.763	987.792	483.708	625.782	1302.42	510.908	648.903	323.016	199.96	221.908	515.073	432.921	248.917	1192.49	693.408	517.158	12	40251565	40298503	-	protein_coding	Ifrd1
ENSMUSG00000001630	19.1611	21.4685	26.2922	40.7451	25.4583	12.9391	89.2932	0	44.752	6.76981	14.2829	32.6618	31.6184	19.7172	27.2786	0	44.1349	0	6	146626492	146680310	+	protein_coding	Stk38l
ENSMUSG00000001632	666.954	529.883	710.828	494.447	560.083	394.055	413.996	345.583	781.028	466.15	389.208	486.085	340.662	381.484	335.867	267.677	746.37	571.836	6	113284097	113301821	+	protein_coding	Brpf1
ENSMUSG00000001642	12.5284	9.75843	13.1461	17.6195	0	8.23398	15.3332	0	0	14.5067	11.6048	20.1735	8.15958	15.4308	25.5736	0	30.404	29.617	6	34279368	34294413	-	protein_coding	Akr1b3
ENSMUSG00000001655	0	0	0	0	0	0	0	0	0	0	0	0	0	0	0	0	0	0	15	102829537	102837249	+	protein_coding	Hoxc13
ENSMUSG00000001656	0	0	0	0	0	0	0	0	0	0	0	0	0	0	0	0	0	0	15	102862861	102866143	+	protein_coding	Hoxc11
ENSMUSG00000001657	0	0	0	1.10122	0	0	5.41171	0	0	0	0	0	15.2992	4.28634	10.2295	0	0	0	15	102899038	102902543	+	protein_coding	Hoxc8
ENSMUSG00000001661	0	0	0	0	0	0	0	0	0	0	0	0	0	9.42995	14.4917	0	9.80775	0	15	102906688	102920313	+	protein_coding	Hoxc6
ENSMUSG00000001663	0	9.75843	0	0	0	0	0	0	0	0	0	0	3.05984	0.857268	0	20.2978	5.88465	0	10	75619646	75634418	-	protein_coding	Gstt1
ENSMUSG00000001665	14.7393	9.75843	0.939007	74.8828	81.4666	88.2212	79.3717	52.264	77.7832	13.5396	10.7122	5.76385	46.9176	46.2925	63.9341	88.8027	69.6351	95.6857	10	75609948	75617248	-	protein_coding	Gstt3
ENSMUSG00000001666	39.7962	74.1641	59.1574	109.021	115.835	248.196	227.292	281.586	186.467	71.5665	79.4485	69.1662	127.493	160.309	159.409	44.4014	189.29	295.031	10	75607063	75609248	-	protein_coding	Ddt
ENSMUSG00000001670	0	0	0	0	0	0	0	0	0	0	0	0	0	0	0	0	0	0	8	110717068	110726435	+	protein_coding	Tat
ENSMUSG00000001672	0	0	0	0	0	0	0	0	0	0	0	0	0	0	0	0	0	0	8	110674545	110688835	-	protein_coding	Marveld3
ENSMUSG00000001674	74.4336	58.5506	40.3773	47.3524	63.6458	38.8173	88.3913	35.1982	0	51.2571	55.3461	101.828	20.3989	51.4361	31.5408	39.3269	55.9042	60.3731	1	121481563	121495718	-	protein_coding	Ddx18
ENSMUSG00000001687	678.746	602.095	774.681	697.071	963.597	737.529	1084.15	659.167	766.111	589.94	750.743	902.042	823.098	795.545	843.078	751.017	952.333	924.961	5	148441444	148489599	-	protein_coding	Ubl3
ENSMUSG00000001700	52.3246	56.5989	41.3163	38.5426	29.2771	41.1699	29.7644	75.7295	25.5726	93.8102	120.512	48.9927	48.9575	25.7181	41.7703	15.2233	38.2502	21.6432	18	56533408	56636864	+	protein_coding	Gramd3
ENSMUSG00000001707	15.4763	23.4202	22.5362	66.0731	70.0103	17.6442	27.9605	0	0	42.5531	16.9609	26.898	22.4388	14.5736	14.4917	0	24.5194	70.6251	13	38828182	38843034	-	protein_coding	Eef1e1
ENSMUSG00000001729	575.571	678.211	662	679.451	756.112	805.753	1093.17	1018.62	1231.74	671.178	535.608	540.841	586.47	645.523	518.292	904.519	1216.16	928.379	12	112620254	112641318	-	protein_coding	Akt1
ENSMUSG00000001739	19.8981	34.1545	15.9631	0	0	1.17628	0	19.199	0	29.0135	83.9119	33.6224	5.09974	0	1.70491	109.1	23.5386	51.2602	5	136995469	137004712	+	protein_coding	Cldn15
ENSMUSG00000001741	470.184	399.12	309.872	189.409	156.569	287.013	173.175	171.725	183.27	385.879	407.955	364.083	124.434	106.301	112.524	206.783	244.213	137.833	7	83292032	83394934	-	protein_coding	Il16
ENSMUSG00000001750	918.997	802.143	658.244	2373.12	2582.75	2739.56	2847.46	2662.27	2801.26	939.069	1001.59	628.259	2333.64	2533.23	1949.56	3122.05	2080.22	1790.69	19	3946049	3957133	-	protein_coding	Tcirg1
ENSMUSG00000001751	108.334	77.0916	64.7915	503.257	255.856	389.349	472.623	376.514	269.577	80.2706	95.5167	57.6385	620.128	729.535	596.718	216.932	266.771	234.658	11	100960837	100968498	+	protein_coding	Naglu
ENSMUSG00000001755	109.808	108.319	105.169	203.725	99.2874	138.801	208.351	121.594	26.6381	135.396	161.575	123.923	151.972	161.166	138.95	172.531	218.713	27.3388	11	100973390	100977445	+	protein_coding	Coasy
ENSMUSG00000001761	0	0	0	0	0	0	0	0	0	0	0	0	0	0	0	0	0	0	6	29735501	29761364	+	protein_coding	Smo
ENSMUSG00000001763	10.3175	0	6.57305	0	0	0	0	18.1324	0	5.80269	8.03412	10.5671	9.17953	2.57181	5.96718	131.935	31.3848	33.0343	6	29694220	29718558	+	protein_coding	Tspan33
ENSMUSG00000001767	210.035	210.782	241.325	113.425	175.662	158.798	73.0581	130.127	233.35	195.357	216.921	154.663	126.473	138.02	157.704	134.473	89.2506	39.869	2	145759398	145776934	-	protein_coding	Crnkl1
ENSMUSG00000001768	354.481	356.183	257.288	204.827	169.298	79.9872	198.429	427.712	39.4243	447.774	193.711	292.035	247.847	209.174	207.999	69.7736	181.443	79.7381	2	145517134	145729536	+	protein_coding	Rin2
ENSMUSG00000001773	0	0	0	0	0	0	0	0	0	0	0	0	0	0	0	0	0	0	7	86368184	86425151	-	protein_coding	Folh1
ENSMUSG00000001774	294.787	276.164	307.055	314.948	283.86	291.718	363.487	373.315	400.637	241.779	274.053	233.436	269.266	321.476	290.687	474.46	465.868	355.404	9	18203420	18228738	+	protein_coding	Chordc1
ENSMUSG00000001783	222.564	228.347	267.617	415.159	440.429	404.641	338.232	299.718	425.144	294.003	351.716	260.334	327.403	441.493	480.784	213.127	443.31	280.222	10	85774500	85793687	-	protein_coding	Rtcb
ENSMUSG00000001785	101.701	50.7438	80.7546	111.223	100.56	90.5737	121.763	146.126	46.883	88.0075	33.9218	97.9854	122.394	123.447	118.491	215.664	48.058	43.2864	10	85665357	85724960	+	protein_coding	Pwp1
ENSMUSG00000001786	94.3317	83.9225	82.6326	186.106	156.569	154.093	205.645	250.654	219.498	109.284	99.0874	65.3236	161.152	187.742	144.917	104.026	175.559	200.484	10	85857835	85887737	+	protein_coding	Fbxo7
ENSMUSG00000001794	1925.69	1616.97	2091.17	2169.4	1523.68	2059.67	1775.94	1989.23	1425.67	2296.9	1849.63	2433.3	2066.41	2174.89	2016.06	2025.97	1474.11	1986.62	7	29886360	29898236	-	protein_coding	Capns1
ENSMUSG00000001802	0	0	0	0	0	0	0	0	0	0	0	0	2.03989	0	0	0	0	0	7	34899451	34914923	-	protein_coding	Lrp3
ENSMUSG00000001804	0	0	0	0	0	0	0	0	0	0	0	0	0	0	0	0	0	0	18	20569231	20604878	+	protein_coding	Dsg4
ENSMUSG00000001815	0	0	0	0	0	0	0	0	0	0	0	0	0	0	0	0	0	0	2	74483334	74489901	-	protein_coding	Evx2
ENSMUSG00000001819	0	0	0	0	0	0	0	0	0	0	0	0	0	0	0	0	0	0	2	74498653	74501943	+	protein_coding	Hoxd13
ENSMUSG00000001823	0	0	0	0	0	0	0	0	0	0	0	0	0	0	0	0	0	0	2	74505356	74508049	+	protein_coding	Hoxd12
ENSMUSG00000001827	0.736966	0	0	0	0	0	0	0	0	0	0	0	0	0	0	0	0	0	7	101507537	101519995	-	protein_coding	Folr1
ENSMUSG00000001829	44.218	23.4202	22.5362	42.9475	33.0958	57.6378	51.4112	98.1284	73.5211	45.4544	46.4193	86.4577	50.9974	51.4361	79.2783	17.7605	31.3848	54.6775	7	101312839	101444713	+	protein_coding	Clpb
ENSMUSG00000001833	1246.21	889.969	977.506	974.578	772.66	753.997	763.953	892.755	572.186	999.997	715.929	1170.06	849.616	876.986	732.259	1252.12	854.255	1186.96	9	25163734	25219867	+	protein_coding	Septin7
ENSMUSG00000001844	282.258	295.68	351.189	336.973	194.756	261.135	321.997	353.049	293.019	178.916	64.2729	195.01	244.787	233.177	250.622	135.741	108.866	111.633	5	143302243	143315011	-	protein_coding	Zdhhc4
ENSMUSG00000001847	2586.01	3169.54	3140.98	1527.39	1746.44	1477.41	2090.72	1856.97	2364.4	1419.73	1549.69	1161.42	757.821	812.691	710.095	806.836	991.564	965.97	5	143489388	143513791	-	protein_coding	Rac1
ENSMUSG00000001855	201.192	314.221	176.533	246.673	197.302	152.917	244.429	148.259	82.0453	190.522	204.424	154.663	180.531	211.745	209.704	116.712	141.232	306.422	2	31864447	31943987	+	protein_coding	Nup214
ENSMUSG00000001864	0	0	0	0	0	0	0	0	0	0	0	0	3.05984	0	0	0	0	0	2	31840150	31863454	+	protein_coding	Aif1l
ENSMUSG00000001865	0	3.90337	4.69503	0	0	0	0	0	0	0	0	2.88192	0	0	0	0	5.88465	37.5908	3	20269783	20296345	-	protein_coding	Cpa3
ENSMUSG00000001870	4.4218	0	8.45106	0	0	0	0	0	0	0.967115	2.67804	0.960641	0	2.57181	0	0	0	0	17	75312562	75699507	+	protein_coding	Ltbp1
ENSMUSG00000001891	225.512	285.922	262.922	223.547	285.133	216.436	366.192	303.985	138.518	218.568	209.78	274.743	211.129	175.74	229.31	175.068	209.886	247.188	11	21271137	21321201	-	protein_coding	Ugp2
ENSMUSG00000001901	0	0	0	0	0	0	0	0	0	9.67115	0	0	0	0	0	0	0	0	11	105898949	105925375	+	protein_coding	Kcnh6
ENSMUSG00000001909	137.813	144.425	171.838	193.814	136.202	207.026	228.194	117.327	112.945	174.081	74.0924	146.017	150.952	198.029	199.474	124.324	187.328	127.581	8	85412935	85426437	+	protein_coding	Trmt1
ENSMUSG00000001910	98.0165	52.6955	90.1447	31.9353	20.3666	28.2308	68.5483	76.7961	74.5866	86.0733	30.3511	28.8192	94.8551	71.1533	63.0816	0	107.885	0	8	85397107	85414531	-	protein_coding	Nacc1
ENSMUSG00000001911	560.831	545.496	427.248	573.735	446.793	634.016	491.564	547.173	482.682	308.51	432.95	345.831	512.014	474.069	658.947	523.936	512.946	496.654	8	85426504	85526973	-	protein_coding	Nfix
ENSMUSG00000001918	157.711	194.193	159.631	139.855	291.498	256.43	158.743	182.391	236.546	233.075	301.726	125.844	133.613	162.881	105.704	287.975	226.559	315.535	7	16515264	16532199	+	protein_coding	Slc1a5
ENSMUSG00000001924	882.886	955.35	987.835	1582.45	1168.54	1398.6	1452.14	1678.85	1649.43	1005.8	1030.15	964.484	1263.71	1358.77	1317.89	1909.26	1582.97	1200.63	X	20524564	20549418	+	protein_coding	Uba1
ENSMUSG00000001930	22.109	34.1545	9.39007	31.9353	28.0041	70.5769	13.5293	41.5979	84.1763	44.4873	14.2829	30.7405	55.0772	53.1506	46.885	49.4758	52.9619	36.4517	6	125523736	125663642	+	protein_coding	Vwf
ENSMUSG00000001942	69.2748	52.6955	46.0113	147.563	118.381	96.4552	182.194	141.86	77.7832	54.1585	51.7754	65.3236	184.61	168.025	203.737	49.4758	41.1926	27.3388	9	37466993	37560951	+	protein_coding	Siae
ENSMUSG00000001943	0	0	0	0	0	0	0	0	0	0	0	0	0	0	0	0	0	0	9	37450550	37455501	+	protein_coding	Vsig2
ENSMUSG00000001946	0	0.975843	0	0	0	0	0	0	0	0	0.892679	0	0	0	0	0	0	0	9	37439373	37449615	+	protein_coding	Esam
ENSMUSG00000001948	16.9502	9.75843	0.939007	0	0	14.1154	0	0	0	22.2437	21.4243	24.9767	16.3192	4.28634	10.2295	1.26861	39.231	0	9	37514585	37525018	-	protein_coding	Spa17
ENSMUSG00000001962	323.528	194.193	254.471	285.215	310.591	214.083	164.155	426.645	106.552	240.812	225.848	332.382	291.705	332.62	275.343	266.408	220.674	317.813	X	73356638	73363755	+	protein_coding	Fam50a
ENSMUSG00000001964	359.64	375.699	554.953	188.308	67.4645	94.1026	198.429	244.254	148.108	462.281	365.999	579.267	123.414	151.737	144.065	270.214	204.001	72.9034	X	73298292	73305154	+	protein_coding	Emd
ENSMUSG00000001983	25.7938	21.4685	25.3532	1.10122	21.6396	3.52885	0	0	0	68.6652	17.8536	38.4257	11.2194	21.4317	30.6884	20.2978	0	0	11	105956886	105964438	+	protein_coding	Taco1
ENSMUSG00000001985	0	0	0	0	0	0	0	0	0	0	0	0	0	0	0	1.26861	0	1.13912	4	125384492	125607966	+	protein_coding	Grik3
ENSMUSG00000001986	5.15876	15.6135	0.939007	4.40487	0	0	9.01952	0	0	1.93423	12.4975	0	26.5186	5.14361	0	7.61166	38.2502	0	X	40489730	40767478	+	protein_coding	Gria3
ENSMUSG00000001988	0	0	0	0	0	0	0	0	0	0	0	0	0	0	0	0	0	0	7	16189645	16211653	-	protein_coding	Npas1
ENSMUSG00000001995	56.7464	54.6472	20.6582	241.167	84.0124	185.853	95.6069	168.525	109.749	56.0927	17.8536	25.9373	110.154	98.5859	92.0651	209.321	51.9811	69.486	8	126144801	126296547	-	protein_coding	Sipa1l2
ENSMUSG00000001998	37.5853	11.7101	18.7801	14.3158	22.9125	34.1122	5.41171	1.06661	102.29	37.7175	17.8536	21.1341	39.778	44.578	21.3114	0	12.7501	1.13912	2	126850636	126909829	+	protein_coding	Ap4e1
ENSMUSG00000001999	184.979	142.473	200.947	125.539	281.314	156.446	139.803	183.457	144.911	164.41	104.443	131.608	176.451	210.888	240.392	144.622	55.9042	224.406	2	126912584	126939004	+	protein_coding	Blvra
ENSMUSG00000002006	0	0	0	0	0	0	0	0	0	0	0	0	0	11.1445	0	0	0	0	X	72836964	72868575	-	protein_coding	Pdzd4
ENSMUSG00000002007	16.9502	8.78258	9.39007	0	12.7292	0	0	0	0	0	0	9.60641	0	0	3.40982	0	0	0	X	72818010	72822531	+	protein_coding	Srpk3
ENSMUSG00000002010	316.896	331.787	256.349	201.523	147.658	181.147	248.939	157.859	465.634	280.463	406.169	406.351	203.989	205.744	254.031	379.314	237.348	154.92	X	72822568	72830503	-	protein_coding	Idh3g
ENSMUSG00000002012	0	0	0	0	0	0	0	2.13323	0	0	0	0	5.09974	0	0	0	0	0	X	72699599	72703723	-	protein_coding	Pnck
ENSMUSG00000002014	811.4	753.351	802.851	856.747	924.137	801.048	740.502	895.955	597.758	1080.27	931.957	926.058	789.439	838.409	883.143	620.35	587.484	421.473	X	72830633	72834436	+	protein_coding	Ssr4
ENSMUSG00000002015	424.493	345.448	582.184	605.67	577.904	501.096	466.309	431.978	716.031	422.629	446.34	593.676	590.55	481.785	471.407	359.017	437.426	246.049	X	72729783	72759781	-	protein_coding	Bcap31
ENSMUSG00000002017	31.6896	26.3478	15.9631	12.1134	75.102	15.2917	0	0	17.0484	25.145	24.995	3.84257	50.9974	34.2907	17.0491	78.6538	29.4233	42.1473	17	75844080	75858941	-	protein_coding	Fam98a
ENSMUSG00000002020	0.736966	0	0	0	0	4.70513	0	0	25.5726	0	0	0	4.07979	2.57181	0	11.4175	0	0	12	84829985	84923306	-	protein_coding	Ltbp2
ENSMUSG00000002028	924.893	1215.9	1055.44	838.027	772.66	722.237	675.562	936.486	687.262	680.849	942.669	890.515	951.611	853.839	859.274	852.506	624.754	660.687	9	44714651	44792594	-	protein_coding	Kmt2a
ENSMUSG00000002031	49.3767	45.8646	74.1815	88.0974	50.9166	87.0449	100.117	18.1324	100.159	47.3886	75.8778	51.8746	61.1968	105.444	97.1798	138.279	22.5578	17.0867	9	44679204	44704744	+	protein_coding	Ift46
ENSMUSG00000002032	5.89573	0	0	0	12.7292	0	0	0	0	0	0	0	1.01995	0	6.81964	0	0	0	9	44705065	44710604	-	protein_coding	Tmem25
ENSMUSG00000002033	1.47393	0.975843	0	0	0	0	12.6273	0	0	1.93423	22.317	7.68513	1.01995	0	0	45.67	48.058	0	9	44880869	44891729	-	protein_coding	Cd3g
ENSMUSG00000002043	219.616	149.304	183.106	249.976	143.839	203.497	181.292	265.587	289.822	80.2706	99.9801	157.545	154.012	173.168	188.392	169.994	76.5005	220.988	7	19242319	19250070	+	protein_coding	Trappc6a
ENSMUSG00000002052	539.459	544.52	617.867	460.309	421.335	434.048	285.919	232.522	313.264	452.61	330.291	586.952	525.273	405.488	408.326	275.288	309.925	240.353	11	78097571	78136813	-	protein_coding	Supt6
ENSMUSG00000002055	2.94787	1.95169	0	0	0	0	7.21561	0	0	40.6188	97.3021	3.84257	2.03989	0	6.81964	147.159	127.501	35.3126	11	78192354	78213283	+	protein_coding	Spag5
ENSMUSG00000002057	0	0	0	0	0	0	0	0	0	0	0	0	0	0.857268	0	0	0	0	11	78248402	78277384	-	protein_coding	Foxn1
ENSMUSG00000002058	563.042	547.448	1022.58	384.325	250.764	295.247	335.526	307.185	205.646	550.289	504.364	918.373	163.192	127.733	126.163	376.777	162.809	363.378	11	78234307	78239990	+	protein_coding	Unc119
ENSMUSG00000002059	3.68483	0	6.57305	1.10122	0	0	13.5293	35.1982	0	0	0	0	23.4588	13.7163	17.0491	0	0	0	11	78079255	78083019	+	protein_coding	Rab34
ENSMUSG00000002064	100.964	125.884	63.8525	167.385	353.87	219.965	246.233	290.119	368.671	155.706	118.726	124.883	177.471	149.165	150.884	164.919	315.81	330.343	11	78136571	78146322	+	protein_coding	Sdf2
ENSMUSG00000002068	15.4763	2.92753	5.63404	19.8219	62.3729	5.88141	55.0191	0	35.1623	2.90135	40.1706	2.88192	8.15958	12.0018	20.4589	52.013	6.86543	71.7643	7	37797408	37806959	-	protein_coding	Ccne1
ENSMUSG00000002076	0	0	0	0	0	0	0	0	0	0	0	0	0	0	0	0	0	14.8085	17	32163742	32255323	-	protein_coding	Hsf2bp
ENSMUSG00000002083	280.784	428.395	413.163	78.1865	44.552	114.099	16.2351	126.927	208.842	213.732	236.56	215.184	58.137	48.8643	57.1145	117.981	71.5966	0	7	16042317	16052130	+	protein_coding	Bbc3
ENSMUSG00000002100	141.498	46.8405	221.606	15.417	33.0958	17.6442	0	18.1324	25.5726	122.824	78.5558	251.688	43.8577	54.0079	26.4261	0	49.0388	48.9819	2	90948488	90966861	+	protein_coding	Mybpc3
ENSMUSG00000002102	870.357	875.331	783.132	559.419	520.622	455.221	478.936	396.78	245.07	903.286	984.625	1058.63	642.567	593.23	681.964	314.615	493.33	512.602	2	90884353	90896714	+	protein_coding	Psmc3
ENSMUSG00000002103	654.426	513.293	1733.41	589.152	249.491	404.641	579.955	282.652	526.368	735.975	318.687	1925.13	1192.32	1049.3	1071.54	630.499	545.311	703.973	2	91033229	91044443	+	protein_coding	Acp2
ENSMUSG00000002104	0	0	0	5.50609	0	1.17628	13.5293	0	0	0	0	3.84257	2.03989	25.7181	13.6393	0	0	25.0605	2	90865964	90876074	+	protein_coding	Rapsn
ENSMUSG00000002105	166.554	119.053	418.797	53.9597	1.27292	108.218	46.9015	37.3315	100.159	53.1913	23.2097	377.532	92.8152	97.7286	69.0488	84.9969	13.7309	23.9214	2	90892135	90900762	-	protein_coding	Slc39a13
ENSMUSG00000002107	3684.83	3221.26	2622.65	2039.46	2109.22	1926.75	1613.59	1240.47	1498.13	2310.44	2443.26	2270.96	2035.82	1845.7	2732.97	1365.02	1415.26	2236.08	2	6544504	7514374	-	protein_coding	Celf2
ENSMUSG00000002108	180.557	115.149	644.159	27.5304	81.4666	88.2212	61.3327	51.1974	56.4727	255.318	141.936	758.907	223.368	223.747	154.294	107.832	112.789	20.5041	2	91014405	91033179	-	protein_coding	Nr1h3
ENSMUSG00000002109	15.4763	26.3478	18.7801	28.6317	43.2791	19.9968	14.4312	30.9318	0	3.86846	24.1023	8.64577	31.6184	14.5736	17.0491	0	79.4428	0	2	91041916	91067327	-	protein_coding	Ddb2
ENSMUSG00000002111	3607.45	3589.15	4588.93	1325.87	1202.91	1151.58	1337.59	1513.52	1401.16	2450.67	2796.76	4471.79	1189.26	1416.21	1383.53	1182.34	1003.33	1420.48	2	90912734	90946101	+	protein_coding	Spi1
ENSMUSG00000002129	143.708	178.579	164.326	120.033	180.754	154.093	122.665	125.86	26.6381	164.41	150.863	209.42	202.97	156.88	147.475	116.712	193.213	94.5466	11	4110349	4132541	+	protein_coding	Sf3a1
ENSMUSG00000002147	537.248	577.699	566.221	506.56	404.787	408.17	429.329	390.38	464.568	354.931	362.428	456.305	311.084	398.63	295.802	392.001	401.137	331.482	10	127478854	127496826	+	protein_coding	Stat6
ENSMUSG00000002190	0	0	0	0	0	0	0	0	0	0	0	0	0	0.857268	0	0	0	0	8	84116495	84155181	+	protein_coding	Clgn
ENSMUSG00000002204	3309.72	3709.18	4328.82	1473.43	1519.86	1333.9	1458.46	1427.13	1515.17	2095.74	2331.68	3568.78	616.048	816.977	854.16	772.584	1042.56	1124.31	7	44221803	44236286	+	protein_coding	Napsa
ENSMUSG00000002205	168.765	196.144	176.533	475.726	196.029	247.019	343.644	302.918	343.098	176.015	191.926	150.821	278.446	232.32	250.622	398.344	365.829	295.031	7	44397836	44426939	+	protein_coding	Vrk3
ENSMUSG00000002210	152.552	117.101	103.291	216.94	131.11	223.494	406.78	196.257	119.339	96.7115	74.9851	75.8907	198.89	217.746	155.147	627.962	156.924	181.119	7	24099043	24122203	+	protein_coding	Smg9
ENSMUSG00000002221	28.7417	42.9371	40.3773	31.9353	92.9228	76.4584	59.5288	27.7319	194.991	65.7638	60.7022	39.3863	31.6184	43.7207	32.3933	171.262	174.578	162.893	5	27945077	27996689	-	protein_coding	Paxip1
ENSMUSG00000002222	81.8033	48.7921	56.3404	60.567	234.216	75.2821	75.7639	12.7994	117.208	83.1719	82.1265	77.8119	44.8777	83.155	99.7372	55.8189	47.0772	386.16	6	71365617	71417621	-	protein_coding	Rmnd5a
ENSMUSG00000002227	38.3222	16.5893	27.2312	37.4414	43.2791	44.6987	50.5093	53.3307	69.259	8.70404	35.7072	16.3309	33.6583	40.2916	42.6227	134.473	97.0968	154.92	3	104702151	104725879	-	protein_coding	Mov10
ENSMUSG00000002228	0	6.8309	0.939007	11.0122	0	0	0	13.866	0	3.86846	13.3902	0	0	0	0	0	8.82698	0	3	104688371	104693334	+	protein_coding	Ppm1j
ENSMUSG00000002233	14.0024	0	112.681	42.9475	17.8208	61.1667	18.941	15.9992	77.7832	150.87	30.3511	144.096	187.67	198.886	201.179	135.741	125.539	18.2258	3	104695690	104701775	+	protein_coding	Rhoc
ENSMUSG00000002240	0	0	0	0	0	0	0	0	0	0	0	0	0	0	0	0	0	0	5	87973544	87994246	+	protein_coding	Prr27
ENSMUSG00000002249	0	0	0	0	0	0	0	0	0	0	0	0	0	0	0	0	0	0	17	28550644	28569791	-	protein_coding	Tead3
ENSMUSG00000002250	67.8009	64.4056	43.1943	134.349	201.121	156.446	81.1757	148.259	141.715	27.0792	60.7022	49.9533	137.693	104.587	133.835	150.965	56.885	113.912	17	28451673	28520448	+	protein_coding	Ppard
ENSMUSG00000002257	223.301	133.69	256.349	270.9	142.567	190.558	156.94	95.9952	63.9314	123.791	223.17	187.325	90.7753	78.8687	144.065	143.353	155.943	213.015	17	28426751	28447582	+	protein_coding	Def6
ENSMUSG00000002265	0	0	0	3.30365	0	3.52885	0	0	0	0	0	0	4.07979	11.1445	17.0491	0	0	0	7	6706890	6733430	-	protein_coding	Peg3
ENSMUSG00000002266	0	0	0	0	0	0	0	0	0	0	0	0	0	0	0	0	0	0	7	6674267	6699449	-	protein_coding	Zim1
ENSMUSG00000002274	34.6374	54.6472	15.0241	18.7207	0	12.9391	4.50976	5.33307	0	50.29	80.3412	24.016	36.7181	30.8617	23.0163	44.4014	43.1541	3.41735	17	26012194	26016110	-	protein_coding	Metrn
ENSMUSG00000002279	29.4787	23.4202	23.4752	169.588	119.654	136.449	73.0581	114.128	365.474	49.3229	42.8486	19.2128	163.192	136.306	113.376	49.4758	116.712	235.797	17	25798058	25881800	+	protein_coding	Lmf1
ENSMUSG00000002280	116.441	74.1641	107.047	100.211	72.5562	96.4552	90.1952	59.7303	74.5866	113.152	62.4876	92.2216	84.6556	47.1498	76.7209	0	155.943	7.97381	17	25992749	26002306	+	protein_coding	Ciao3
ENSMUSG00000002289	0	0	0	14.3158	35.6416	4.70513	0	0	0	0	4.4634	0	1.01995	30.0044	56.262	0	4.90388	38.7299	17	33992723	34000804	-	protein_coding	Angptl4
ENSMUSG00000002297	146.656	117.101	75.1206	84.7938	117.108	111.747	112.744	66.13	161.959	40.6188	98.1947	44.1895	62.2168	54.8652	67.3439	72.3108	70.6158	112.772	5	8446972	8472716	-	protein_coding	Dbf4
ENSMUSG00000002307	562.305	522.076	391.566	214.737	360.235	269.369	327.408	553.572	250.398	617.987	717.714	512.022	292.725	422.633	300.064	857.581	581.6	520.576	17	34128387	34134564	+	protein_coding	Daxx
ENSMUSG00000002308	5.15876	6.8309	5.63404	14.3158	25.4583	7.05769	0	0	0	9.67115	5.35608	1.92128	17.3391	14.5736	19.6065	0	6.86543	0	17	34062064	34068748	+	protein_coding	Cd320
ENSMUSG00000002319	19.8981	5.85506	21.5972	51.7572	28.0041	16.468	72.1561	22.3989	0	60.9283	34.8145	27.8586	41.8178	54.8652	70.7537	1.26861	31.3848	3.41735	14	55862856	55873414	-	protein_coding	Ipo4
ENSMUSG00000002320	32.4265	19.5169	10.3291	41.8463	0	12.9391	63.1366	14.9326	0	17.4081	17.8536	11.5277	38.758	28.2899	32.3933	24.1036	26.4809	0	14	55873421	55881263	-	protein_coding	Tm9sf1
ENSMUSG00000002324	0	0	0	0	0	0	0	0	0	0	0	0	0	0	0	0	0	0	14	55855493	55862852	+	protein_coding	Rec8
ENSMUSG00000002325	552.725	650.887	538.051	675.047	465.887	491.686	459.093	466.11	377.195	720.501	743.602	523.55	633.387	568.369	551.538	706.616	380.541	625.374	14	55841027	55847487	+	protein_coding	Irf9
ENSMUSG00000002326	100.964	75.1399	70.4255	88.0974	17.8208	91.75	147.018	61.8636	213.105	108.317	115.156	97.0248	92.8152	115.731	67.3439	35.5211	49.0388	108.216	14	55909397	55916657	+	protein_coding	Gmpr2
ENSMUSG00000002329	206.351	269.333	179.35	262.09	211.304	149.388	102.822	149.326	68.1935	179.883	257.984	179.64	211.129	281.184	196.917	339.988	238.328	91.1292	14	55895335	55897965	-	protein_coding	Mdp1
ENSMUSG00000002332	219.616	290.801	225.362	366.706	258.402	451.692	555.602	401.047	530.63	342.359	326.721	292.996	325.363	366.911	311.998	511.25	304.04	523.993	14	55976476	55983147	-	protein_coding	Dhrs1
ENSMUSG00000002341	0	0	0	0	1.27292	0	0	0	0	0	0	0	0	0	0.852455	0	0	0	8	70545734	70573523	-	protein_coding	Ncan
ENSMUSG00000002342	98.7535	104.415	90.1447	29.7329	141.294	118.805	49.6073	40.5313	98.0281	107.35	40.1706	92.2216	76.4961	95.1568	40.0654	53.2816	60.8081	0	8	70625005	70636331	+	protein_coding	Tmem161a
ENSMUSG00000002343	6.6327	0.975843	0.939007	7.70852	11.4562	12.9391	27.0586	0	0	38.6846	0	7.68513	24.4787	20.5744	7.67209	82.4597	18.6347	0	8	70672821	70687116	-	protein_coding	Armc6
ENSMUSG00000002345	32.4265	68.309	76.0596	109.021	91.6499	83.5161	72.1561	28.7986	0	128.626	90.1606	96.0641	72.4163	39.4344	69.0488	7.61166	58.8465	62.6513	8	70592148	70599969	+	protein_coding	Borcs8
ENSMUSG00000002346	2.2109	0	5.63404	0	0	8.23398	0	5.33307	53.2761	4.83558	0.892679	0.960641	0	4.28634	5.96718	0	0	28.4779	8	70636989	70664955	-	protein_coding	Slc25a42
ENSMUSG00000002365	54.5355	19.5169	27.2312	9.91096	6.36458	4.70513	9.92147	3.19984	54.3417	60.9283	32.1365	18.2522	45.8976	18.0026	46.0326	0	0	0	17	5891603	5982229	+	protein_coding	Snx9
ENSMUSG00000002372	149.604	143.449	181.228	148.664	211.304	271.721	334.624	162.125	321.788	155.706	194.604	144.096	179.511	228.033	125.311	343.793	301.098	218.71	17	56980293	57018764	+	protein_coding	Ranbp3
ENSMUSG00000002379	384.696	228.347	589.696	436.082	160.387	345.827	286.821	420.246	430.471	399.419	324.043	524.51	456.936	486.071	428.785	209.321	286.386	396.412	17	57024766	57029141	+	protein_coding	Ndufa11
ENSMUSG00000002384	0	0	0	0	0	0	0	0	0	0	0	0	0	0	0	0	0	0	4	122998957	123025892	+	protein_coding	Bmp8b
ENSMUSG00000002393	29.4787	134.666	62.9135	52.8585	108.198	48.2276	90.1952	57.5971	86.3074	58.994	26.7804	34.5831	59.157	86.5841	41.7703	57.0875	30.404	27.3388	8	71826766	71834604	-	protein_coding	Nr2f6
ENSMUSG00000002395	1297.06	1460.84	1309.91	428.374	580.449	799.872	548.387	501.308	831.108	1060.93	1271.18	1139.32	501.814	512.647	519.145	357.748	360.925	495.515	8	71819491	71822376	+	protein_coding	Use1
ENSMUSG00000002396	89.1729	60.5023	71.3645	66.0731	70.0103	28.2308	128.077	46.931	164.091	96.7115	79.4485	50.914	61.1968	90.8705	77.5734	111.638	82.3851	38.7299	8	71823941	71832005	+	protein_coding	Ocel1
ENSMUSG00000002409	5.15876	11.7101	12.2071	12.1134	24.1854	35.2885	2.70586	21.3323	10.6552	7.73692	17.8536	9.60641	16.3192	21.4317	10.2295	0	6.86543	0	7	27878893	27886719	+	protein_coding	Dyrk1b
ENSMUSG00000002413	350.059	293.729	343.677	190.511	351.325	235.256	144.312	346.649	291.953	242.746	249.95	308.366	332.503	279.47	300.917	241.036	250.098	219.849	6	39580170	39702397	-	protein_coding	Braf
ENSMUSG00000002416	137.076	146.376	197.191	157.474	185.846	161.151	162.351	133.327	47.9485	159.574	187.463	215.184	209.089	162.881	181.573	186.486	148.097	324.648	6	39569507	39580316	+	protein_coding	Ndufb2
ENSMUSG00000002428	237.303	164.917	229.118	84.7938	104.379	171.737	107.332	153.592	94.8315	161.508	266.018	268.019	138.713	78.0114	144.065	81.1911	184.386	284.779	3	20111974	20172654	+	protein_coding	Hltf
ENSMUSG00000002455	392.803	313.246	358.701	224.648	156.569	215.26	119.96	296.518	337.771	402.32	273.16	388.099	195.83	258.038	260.851	153.502	193.213	184.537	2	181233660	181297453	+	protein_coding	Prpf6
ENSMUSG00000002458	337.531	273.236	233.813	465.815	274.95	209.378	277.801	216.522	240.808	246.614	344.574	267.058	200.93	225.462	217.376	380.583	459.984	252.884	2	181330211	181335770	-	protein_coding	Rgs19
ENSMUSG00000002459	0	0	0	0	0	0	0	0	0	4.83558	0	0	0	0	0	0	0	0	1	4979798	5140508	-	protein_coding	Rgs20
ENSMUSG00000002475	0	0	0	4.40487	0	1.17628	0	0	0	1.93423	0	0	0	4.28634	0.852455	5.07444	10.7885	0	18	10642091	10706771	-	protein_coding	Abhd3
ENSMUSG00000002477	283.732	337.642	425.37	257.685	267.312	338.769	334.624	341.316	511.451	405.221	392.779	293.956	273.346	280.327	189.245	749.749	463.907	631.07	18	10617774	10642079	+	protein_coding	Snrpd1
ENSMUSG00000002486	53.7985	60.5023	22.5362	167.385	78.9208	72.9295	54.1171	86.3957	100.159	29.0135	97.3021	17.2915	138.713	132.019	61.3767	111.638	75.5197	102.52	5	114845820	114860388	+	protein_coding	Tchp
ENSMUSG00000002489	254.253	129.787	188.74	31.9353	53.4624	95.2789	21.6468	62.9302	149.173	357.833	290.121	278.586	39.778	48.8643	80.1307	83.7283	189.29	51.2602	16	89583998	89940657	-	protein_coding	Tiam1
ENSMUSG00000002496	58.9573	39.0337	78.8766	53.9597	49.6437	70.5769	53.2152	109.861	140.649	24.1779	40.1706	53.7959	88.7354	82.2978	40.0654	10.1489	54.9234	2.27823	17	24814789	24851604	-	protein_coding	Tsc2
ENSMUSG00000002500	176.872	278.115	332.408	44.0487	81.4666	22.3494	42.3917	70.3965	103.356	110.251	126.76	276.665	9.17953	39.4344	16.1966	65.9677	2.94233	23.9214	17	24946793	24955117	+	protein_coding	Rpl3l
ENSMUSG00000002504	0.736966	3.90337	1.87801	7.70852	0	2.35256	0	0	0	20.3094	2.67804	0	2.03989	0	1.70491	0	4.90388	18.2258	17	24858259	24869301	-	protein_coding	Slc9a3r2
ENSMUSG00000002524	355.218	358.134	462.93	343.58	213.85	411.699	324.703	323.184	290.888	475.821	294.584	361.201	346.782	319.761	335.867	440.208	175.559	470.455	15	75942030	75952773	-	protein_coding	Puf60
ENSMUSG00000002546	468.711	450.839	629.135	392.034	260.948	335.24	381.526	367.982	368.671	486.459	360.642	460.147	313.124	420.062	287.277	257.528	269.713	127.581	2	32177395	32197933	+	protein_coding	Golga2
ENSMUSG00000002550	49.3767	25.3719	55.4014	74.8828	81.4666	75.2821	76.6659	95.9952	112.945	42.5531	14.2829	49.9533	60.1769	76.2969	85.2455	121.787	76.5005	9.11292	2	32145013	32150171	-	protein_coding	Uck1
ENSMUSG00000002565	0	0	0	0	0	0	0	0	0	0	0	0	0	0	0	0	0	0	12	40109767	40184227	-	protein_coding	Scin
ENSMUSG00000002578	0	0	0	0	0	0	8.11757	5.33307	0	0	2.67804	0	0	0	8.52455	48.2072	15.6924	0	10	128466711	128505227	-	protein_coding	Ikzf4
ENSMUSG00000002580	187.926	215.661	228.179	244.47	73.8291	209.378	207.449	246.388	57.5382	151.837	256.199	252.649	250.907	203.173	217.376	220.738	169.674	214.154	11	98328533	98329817	-	protein_coding	Mien1
ENSMUSG00000002588	0	0	0	0	0	0	0	0	0	0	0	0	0	0	0	0	0	0	6	5168089	5193946	-	protein_coding	Pon1
ENSMUSG00000002602	8.10663	13.6618	19.7191	149.766	230.398	183.5	174.077	151.459	154.501	123.791	185.677	102.789	1831.83	2248.62	1942.74	981.904	1552.57	1030.9	7	25456697	25488130	-	protein_coding	Axl
ENSMUSG00000002603	339.004	352.279	499.552	215.839	96.7416	198.792	235.409	184.524	69.259	227.272	186.57	351.595	205.009	224.604	211.409	186.486	191.251	95.6857	7	25386426	25404502	+	protein_coding	Tgfb1
ENSMUSG00000002608	58.2203	32.2028	37.5603	25.328	33.0958	23.5256	57.7249	62.9302	6.39314	48.3558	46.4193	25.9373	27.5386	32.5762	34.9506	35.5211	26.4809	25.0605	7	25410530	25418513	-	protein_coding	Ccdc97
ENSMUSG00000002617	9.58056	28.2994	6.57305	16.5183	15.275	24.7019	25.2546	0	7.45866	11.6054	27.6731	13.449	19.379	8.57268	27.2786	17.7605	0	0	17	23392842	23412226	-	protein_coding	Zfp40
ENSMUSG00000002625	374.379	431.323	369.03	290.722	164.206	311.715	236.311	165.325	222.694	264.99	356.179	339.106	260.087	332.62	355.474	466.849	115.731	178.841	17	32540397	32569581	-	protein_coding	Akap8l
ENSMUSG00000002633	0	0	0	0	0	0	0	0	0	0	0	0	0	0	0	0	0	0	5	28661812	28672254	-	protein_coding	Shh
ENSMUSG00000002635	34.6374	99.536	53.5234	154.17	64.9187	144.683	179.488	200.523	118.273	47.3886	108.014	52.8353	65.2766	80.5832	37.508	123.055	28.4425	70.6251	7	33883923	33896086	-	protein_coding	Pdcd2l
ENSMUSG00000002658	319.843	243.961	355.884	297.329	245.673	282.308	228.194	308.251	91.635	363.635	250.843	385.217	278.446	346.336	254.884	445.282	290.31	299.587	17	57310404	57318288	-	protein_coding	Gtf2f1
ENSMUSG00000002660	95.0687	123.932	72.3035	70.4779	129.837	103.513	39.6859	103.461	6.39314	89.9417	79.4485	79.7332	85.6756	96.0141	49.4424	36.7897	54.9234	52.3993	17	57297304	57303188	+	protein_coding	Clpp
ENSMUSG00000002661	25.0569	16.5893	42.2553	73.7816	45.825	35.2885	49.6073	53.3307	58.6038	43.5202	34.8145	20.1735	81.5958	65.1524	63.9341	106.563	65.7119	12.5303	17	57304338	57306322	+	protein_coding	Alkbh7
ENSMUSG00000002664	0	0	0	0	0	0	0	0	0	0	0	0	0	0	0	0	0	0	17	57306456	57307018	-	protein_coding	Pspn
ENSMUSG00000002668	596.206	624.539	542.746	722.399	428.972	534.032	681.875	531.173	815.125	347.194	426.701	366.965	389.62	414.918	246.359	475.729	255.982	355.404	17	57372904	57385514	-	protein_coding	Dennd1c
ENSMUSG00000002679	58.2203	54.6472	30.0482	40.7451	49.6437	51.7564	105.528	68.2632	70.3245	8.70404	54.4534	18.2522	35.6982	40.2916	28.131	58.3561	70.6158	165.172	12	81620330	81641782	-	protein_coding	Med6
ENSMUSG00000002688	0	0	0	0	0	0	0	0	0	0	0	0	0	0	0	0	0	0	12	50388013	50695881	-	protein_coding	Prkd1
ENSMUSG00000002699	1168.83	1110.51	1739.04	491.143	430.245	414.051	477.132	490.642	386.785	1004.83	848.938	1622.52	512.014	436.35	494.424	400.881	614.946	701.695	11	33996919	34042295	+	protein_coding	Lcp2
ENSMUSG00000002718	162.87	116.125	177.472	74.8828	123.473	68.2244	112.744	113.061	40.4899	142.166	161.575	162.348	62.2168	84.8696	77.5734	104.026	97.0968	141.25	2	166747959	166788309	+	protein_coding	Cse1l
ENSMUSG00000002728	34.6374	8.78258	18.7801	50.656	47.0979	42.3462	37.882	19.199	33.0312	40.6188	50.8827	48.0321	58.137	68.5815	50.2948	0	64.7312	0	2	145744018	145758345	+	protein_coding	Naa20
ENSMUSG00000002731	71.4857	70.2607	81.6936	179.499	156.569	134.096	169.567	63.9968	104.421	93.8102	99.0874	57.6385	134.633	99.4431	132.13	143.353	121.616	92.2683	2	76460241	76478359	-	protein_coding	Prkra
ENSMUSG00000002732	14.7393	18.541	12.2071	0	0	16.468	0	8.5329	0	6.76981	17.8536	8.64577	14.2793	20.5744	30.6884	0	0	0	2	76493387	76503460	-	protein_coding	Fkbp7
ENSMUSG00000002733	93.5947	159.062	170.899	92.5023	166.752	55.2853	134.391	152.526	194.991	72.5336	67.8436	164.27	75.4761	82.2978	123.606	58.3561	128.482	107.077	2	76505624	76527172	+	protein_coding	Plekha3
ENSMUSG00000002741	196.77	236.154	229.118	351.288	416.243	356.414	429.329	246.388	251.463	240.812	300.833	241.121	311.084	252.894	220.786	450.357	397.214	203.902	11	5905692	5917780	+	protein_coding	Ykt6
ENSMUSG00000002748	1723.76	1583.79	1466.73	2095.62	1202.91	1375.07	1187.87	1307.67	1196.58	1427.46	1283.67	1499.56	1604.38	1425.64	1209.63	1859.78	1080.81	1213.16	5	135216117	135274983	+	protein_coding	Baz1b
ENSMUSG00000002763	47.1658	68.309	41.3163	38.5426	44.552	72.9295	25.2546	121.594	128.928	61.8954	107.122	75.8907	39.778	84.8696	82.6881	50.7444	48.058	63.7904	17	47022388	47036467	+	protein_coding	Pex6
ENSMUSG00000002767	101.701	132.715	107.047	252.179	148.931	235.256	97.4108	302.918	149.173	176.015	147.292	177.719	213.169	227.176	169.638	81.1911	157.905	153.781	17	46957154	46961065	+	protein_coding	Mrpl2
ENSMUSG00000002768	59.6943	77.0916	70.4255	59.4658	3.81875	36.4648	7.21561	12.7994	0	90.9088	142.829	65.3236	40.7979	57.437	43.4752	1.26861	0.980775	109.355	17	46989718	46994037	+	protein_coding	Mea1
ENSMUSG00000002769	18.4242	2.92753	0	2.20244	1.27292	0	0	0	0	17.4081	14.2829	23.0554	5.09974	0	0	0	0	0	17	47036589	47040094	-	protein_coding	Gnmt
ENSMUSG00000002771	0	0	0	0	0	0	0	0	0	4.83558	0	0	5.09974	0	1.70491	0	0	0	7	45481306	45527802	-	protein_coding	Grin2d
ENSMUSG00000002778	594.732	615.757	488.284	704.779	604.635	819.869	666.542	802.093	352.688	575.434	619.52	486.085	601.769	669.527	756.98	625.425	256.963	493.237	7	45522195	45533156	+	protein_coding	Kdelr1
ENSMUSG00000002781	8.10663	0	5.63404	49.5548	14.0021	34.1122	39.6859	43.7311	69.259	22.2437	10.7122	0.960641	44.8777	28.2899	44.3276	0	84.3467	79.7381	7	45546364	45566837	+	protein_coding	Tmem143
ENSMUSG00000002791	2.2109	0	0	0	0	0	0	0	0	0	0	1.92128	0	4.28634	0	0	0	0	17	32295056	32326324	-	transcribed_unprocessed_pseudogene	Pdxk-ps
ENSMUSG00000002797	181.294	203.951	306.116	29.7329	56.0083	25.8782	27.9605	0	26.6381	133.462	193.711	391.942	72.4163	55.7225	48.5899	1.26861	39.231	99.103	6	54959564	54969935	-	protein_coding	Ggct
ENSMUSG00000002799	0	0	1.87801	8.80974	0	12.9391	5.41171	0	0	0	0	8.64577	8.15958	0	0	0	0	0	12	112871438	112893396	-	protein_coding	Jag2
ENSMUSG00000002803	7.36966	0	0	1.10122	7.63749	4.70513	25.2546	0	75.6521	0	0	6.72449	26.5186	31.7189	7.67209	0	10.7885	0	12	112940101	112942565	+	protein_coding	Btbd6
ENSMUSG00000002804	47.9028	41.9612	110.803	48.4536	33.0958	63.5193	45.9995	89.5955	123.601	71.5665	42.8486	78.7726	96.895	87.4414	98.0323	110.369	76.5005	167.45	12	112897910	112905744	-	protein_coding	Nudt14
ENSMUSG00000002808	0	0	0	0	0	0	0	0	0	0	0	0	0	0	0	0	0	0	13	19775875	19804097	-	protein_coding	Epdr1
ENSMUSG00000002812	468.711	523.052	553.075	329.264	448.066	384.644	295.84	358.382	542.351	527.078	400.813	465.911	283.545	316.332	278.753	201.709	272.656	341.735	11	60604948	60618089	-	protein_coding	Flii
ENSMUSG00000002814	4.4218	20.4927	14.0851	0	39.4604	35.2885	21.6468	55.4639	45.8175	19.3423	10.7122	19.2128	21.4189	26.5753	11.0819	8.88027	0	75.1816	11	60630883	60668191	-	protein_coding	Top3a
ENSMUSG00000002820	278.573	342.521	404.712	99.1096	38.1875	84.6923	66.7444	168.525	67.1279	279.496	168.716	341.028	113.214	103.729	57.9669	114.175	127.501	71.7643	9	21176588	21189068	+	protein_coding	Atg4d
ENSMUSG00000002825	32.4265	36.1062	44.1333	25.328	52.1895	55.2853	72.1561	76.7961	109.749	72.5336	39.2779	32.6618	40.7979	51.4361	39.2129	84.9969	91.2121	27.3388	9	21323132	21331570	+	protein_coding	Qtrt1
ENSMUSG00000002831	0	0	0	0	0	0	0	0	0	0	0	0	0	0	0	0	0	0	17	56407590	56416803	-	protein_coding	Plin4
ENSMUSG00000002833	137.076	134.666	90.1447	176.195	187.119	152.917	212.861	210.123	237.612	165.377	141.043	144.096	223.368	239.178	149.18	666.02	207.924	259.718	17	56386633	56407607	+	protein_coding	Hdgfl2
ENSMUSG00000002835	6.6327	1.95169	0	12.1134	12.7292	17.6442	6.31366	0	0	5.80269	77.6631	19.2128	22.4388	36.0053	5.96718	10.1489	97.0968	37.5908	17	56347438	56379289	+	protein_coding	Chaf1a
ENSMUSG00000002844	312.474	327.883	374.664	364.503	416.243	250.548	405.878	292.252	293.019	312.378	347.252	247.845	250.907	252.037	255.736	281.631	361.906	265.414	16	38264391	38273065	-	protein_coding	Adprh
ENSMUSG00000002845	44.218	34.1545	40.3773	35.239	28.0041	35.2885	45.9995	73.5963	3.19657	15.4738	49.99	19.2128	55.0772	30.0044	19.6065	15.2233	37.2695	41.0081	16	38379059	38412524	+	protein_coding	Tmem39a
ENSMUSG00000002846	31.6896	56.5989	49.7674	66.0731	25.4583	27.0545	86.5874	66.13	24.507	32.8819	33.0291	51.8746	47.9375	45.4352	39.2129	45.67	129.462	33.0343	16	38318708	38343025	-	protein_coding	Timmdc1
ENSMUSG00000002847	3.68483	0	12.2071	0	0	0	0	0	0	2.90135	0	15.3703	0	0	1.70491	0	0	0	16	38216478	38253507	-	protein_coding	Pla1a
ENSMUSG00000002870	3.68483	4.87921	10.3291	16.5183	19.0937	16.468	82.0776	13.866	18.1139	21.2765	74.0924	4.80321	20.3989	30.0044	16.1966	149.696	57.8657	18.2258	6	88860455	88875762	-	protein_coding	Mcm2
ENSMUSG00000002871	45.6919	132.715	110.803	129.944	210.031	232.904	164.155	203.723	197.122	83.1719	170.502	67.2449	169.311	220.318	164.524	235.962	194.194	234.658	6	88879232	88889220	+	protein_coding	Tpra1
ENSMUSG00000002881	558.62	527.931	851.679	288.519	260.948	215.26	271.487	157.859	338.836	423.596	487.403	698.386	259.067	246.893	336.72	204.246	149.078	261.996	1	52496452	52539838	-	protein_coding	Nab1
ENSMUSG00000002885	3619.98	3646.72	4242.43	1161.78	1314.92	1055.13	699.915	1099.68	1229.61	3590.9	2334.36	3507.3	979.15	1019.29	702.423	1474.13	988.622	1423.89	8	84449879	84467955	-	protein_coding	Adgre5
ENSMUSG00000002897	4212.5	3952.16	3071.49	642.01	446.793	466.984	570.033	478.909	658.493	2168.27	2545.03	3080.78	447.757	514.361	484.194	686.318	393.291	897.623	6	120440207	120464520	+	protein_coding	Il17ra
ENSMUSG00000002900	0	0	0	0	0	0	0	0	0	0	0	0	0	0	1.70491	0	0	0	12	31315232	31379643	+	protein_coding	Lamb1
ENSMUSG00000002908	0	0	0	0	0	0	0	0	0	0	0	0	0	0	2.55736	0	0	0	8	71294692	71315902	-	protein_coding	Kcnn1
ENSMUSG00000002910	18.4242	31.227	26.2922	18.7207	75.102	38.8173	73.96	36.2648	0	35.7833	45.5267	26.898	38.758	59.1515	31.5408	55.8189	20.5963	70.6251	8	71287772	71292364	-	protein_coding	Arrdc2
ENSMUSG00000002930	0	0	0	0	0	0	0	0	0	0	0	0	0	0	0	0	0	0	6	55994481	56009674	+	protein_coding	Ppp1r17
ENSMUSG00000002944	100.227	197.12	68.5475	2.20244	0	2.35256	14.4312	3.19984	53.2761	150.87	214.243	115.277	2.03989	6.00088	23.0163	31.7153	1.96155	66.0687	5	17986687	18093799	-	protein_coding	Cd36
ENSMUSG00000002948	115.704	168.821	148.363	205.928	164.206	176.442	301.252	177.058	282.364	230.173	146.399	183.482	176.451	155.166	211.409	186.486	321.694	142.389	8	4288739	4297897	+	protein_coding	Map2k7
ENSMUSG00000002949	104.649	138.57	110.803	98.0084	160.387	119.981	171.371	161.059	197.122	90.9088	131.224	111.434	157.072	184.313	111.672	216.932	65.7119	51.2602	8	4309730	4325913	-	protein_coding	Timm44
ENSMUSG00000002957	584.414	494.752	364.335	621.087	473.525	548.148	263.37	301.852	218.432	896.516	507.042	498.573	340.662	316.332	444.981	563.263	243.232	348.569	7	141142085	141212924	+	protein_coding	Ap2a2
ENSMUSG00000002963	465.763	536.714	624.44	277.507	336.05	254.077	235.409	236.788	278.101	561.894	492.759	527.392	168.291	174.883	161.114	238.499	204.982	191.371	7	44506562	44512416	+	protein_coding	Pnkp
ENSMUSG00000002968	39.0592	31.227	43.1943	92.5023	112.017	48.2276	93.803	85.329	204.58	24.1779	40.1706	23.0554	56.0971	79.726	36.6556	22.835	86.3082	0	7	44526188	44542136	-	protein_coding	Med25
ENSMUSG00000002980	0	0	5.63404	0	0	0	0	0	0	8.70404	0	10.5671	0	0	0	0	0	0	7	19490055	19504941	-	protein_coding	Bcam
ENSMUSG00000002981	191.611	176.628	188.74	129.944	201.121	147.035	112.744	193.057	161.959	168.278	250.843	152.742	170.331	186.027	158.557	157.308	163.789	344.013	7	19365495	19398958	-	protein_coding	Clptm1
ENSMUSG00000002983	114.23	237.13	264.8	147.563	132.383	121.157	296.742	147.193	144.911	155.706	117.834	204.617	143.813	164.596	111.672	341.256	111.808	309.839	7	19340141	19363363	-	protein_coding	Relb
ENSMUSG00000002984	114.23	106.367	76.9986	107.919	143.839	83.5161	288.625	152.526	168.353	91.8759	47.312	70.1268	160.132	174.026	116.786	79.9224	241.271	152.641	7	19435237	19449363	-	protein_coding	Tomm40
ENSMUSG00000002985	170.239	176.628	224.423	3493.06	5758.67	3924.08	395.957	1026.08	659.559	7989.34	5690.83	4304.63	67216.6	72438.3	84086.1	15683.8	13472.9	14950.9	7	19430033	19433113	-	protein_coding	Apoe
ENSMUSG00000002992	3496.91	3465.22	3556.96	10949.4	9312.65	13649.6	7432.08	6286.62	11209.3	545.453	924.816	1186.39	4275.62	3933.15	4506.93	973.024	1109.26	1221.13	7	19405503	19411866	-	protein_coding	Apoc2
ENSMUSG00000002996	257.201	284.946	278.885	392.034	558.81	441.106	496.975	529.04	782.094	191.489	191.033	292.035	288.645	366.054	468.85	230.887	308.944	268.831	12	31976252	32000534	-	protein_coding	Hbp1
ENSMUSG00000002997	60.4312	81.9708	9.39007	28.6317	35.6416	31.7596	60.4308	2.13323	145.977	99.6129	124.082	34.5831	76.4961	55.7225	89.5077	2.53722	124.558	103.659	12	32008474	32111295	-	protein_coding	Prkar2b
ENSMUSG00000003031	569.675	511.342	460.113	734.512	735.745	665.776	671.954	498.108	643.576	279.496	394.564	335.264	443.677	456.067	330.752	992.053	608.081	943.187	6	134897363	134902476	+	protein_coding	Cdkn1b
ENSMUSG00000003032	3323.72	2247.37	3433.01	2616.49	1439.67	1001.02	1343.91	829.825	695.786	2477.75	1837.13	4363.23	787.399	636.95	806.422	427.522	712.043	635.626	4	55527142	55532466	-	protein_coding	Klf4
ENSMUSG00000003033	205.614	209.806	231.935	231.256	248.219	221.141	164.155	113.061	95.8971	223.404	209.78	262.255	222.349	252.894	249.769	305.735	172.616	422.612	8	72993861	73011229	+	protein_coding	Ap1m1
ENSMUSG00000003037	1400.97	1446.2	1607.58	748.828	554.991	672.834	639.484	758.362	513.582	1074.47	1441.68	1322.8	593.609	634.379	721.177	527.742	473.714	599.175	8	72915043	72937748	+	protein_coding	Rab8a
ENSMUSG00000003038	0	0	0.939007	0	0	0	0	17.0658	0	0	2.67804	3.84257	0	5.14361	3.40982	0	0	0	4	133692048	133695961	-	protein_coding	Hmgn2
ENSMUSG00000003039	1325.8	1322.27	1324	664.034	376.783	451.692	318.389	606.903	375.064	1341.39	1697.88	1963.55	940.392	1051.01	1085.17	666.02	488.426	596.896	8	72973573	72978262	+	protein_coding	Fam32a
ENSMUSG00000003051	0	0	0	0	0	0	0	0	0	0	0	0	0	0	0	0	0	0	1	135181312	135186306	-	protein_coding	Elf3
ENSMUSG00000003053	0	0	0	0	0	0	0	0	0	0	0	0	0	0	0	0	0	0	19	39257848	39319157	+	protein_coding	Cyp2c29
ENSMUSG00000003062	47.9028	48.7921	20.6582	64.9719	68.7374	55.2853	43.2937	66.13	33.0312	99.6129	58.9168	19.2128	67.3165	61.7233	70.7537	73.5794	109.847	134.416	13	19541845	19579965	-	protein_coding	Stard3nl
ENSMUSG00000003068	501.137	403.999	520.21	602.366	506.62	399.936	614.229	626.102	313.264	390.715	418.667	347.752	546.692	506.646	428.785	989.516	434.483	449.95	10	79951636	79966516	+	protein_coding	Stk11
ENSMUSG00000003070	2.2109	0.975843	2.81702	0	0	0	0	0	0	0	0	4.80321	0	0	0.852455	0	0	0	10	80015315	80025844	+	protein_coding	Efna2
ENSMUSG00000003072	445.128	496.704	628.196	867.76	712.833	821.045	833.403	561.038	772.504	598.644	877.504	571.582	798.619	769.827	705.832	483.341	777.755	716.503	10	79974465	79981652	+	protein_coding	Atp5d
ENSMUSG00000003099	64.1161	76.1157	87.3276	294.025	266.039	235.256	171.371	218.656	142.78	84.139	45.5267	63.4023	272.326	245.179	161.966	137.01	367.791	68.3469	7	16738564	16761849	-	protein_coding	Ppp5c
ENSMUSG00000003119	711.172	633.322	713.645	535.192	411.152	406.994	512.309	499.175	434.733	488.393	433.842	458.226	530.373	629.235	629.112	329.839	209.886	318.952	11	98093884	98169330	+	protein_coding	Cdk12
ENSMUSG00000003123	411.964	542.569	518.332	201.523	316.956	175.266	311.173	123.727	231.218	264.99	362.428	438.052	160.132	212.603	152.589	338.719	202.04	439.698	7	25078951	25098135	-	protein_coding	Lipe
ENSMUSG00000003131	163.607	197.12	115.498	142.057	216.396	301.128	139.803	201.59	190.729	159.574	105.336	140.254	173.391	177.455	154.294	86.2655	245.194	272.249	9	45874156	45923988	-	protein_coding	Pafah1b2
ENSMUSG00000003134	310.263	427.419	668.573	129.944	203.666	164.68	125.371	108.795	180.073	219.535	239.238	585.031	105.055	100.3	92.9176	206.783	171.636	242.632	1	39410572	39517836	-	protein_coding	Tbc1d8
ENSMUSG00000003135	30.9526	50.7438	53.5234	57.2633	44.552	45.875	23.4507	24.5321	69.259	40.6188	40.1706	60.5204	32.6383	41.1489	35.8031	90.0713	61.7888	1.13912	1	39574072	39585970	+	protein_coding	Cnot11
ENSMUSG00000003153	22.846	17.5652	5.63404	0	6.36458	0	0	23.4655	0	25.145	107.122	31.7012	0	0	0.852455	91.3399	110.828	136.694	6	122704767	122778599	-	protein_coding	Slc2a3
ENSMUSG00000003154	166.554	138.57	126.766	264.292	286.406	268.192	422.113	207.99	122.535	129.593	186.57	165.23	220.309	191.171	183.278	189.023	229.501	178.841	6	122796872	122822325	+	protein_coding	Foxj2
ENSMUSG00000003161	678.746	874.355	1241.37	618.884	705.195	1057.48	800.031	839.424	1360.67	784.33	844.475	1032.69	579.33	832.408	686.226	671.095	739.505	899.901	5	8096077	8119379	+	protein_coding	Sri
ENSMUSG00000003166	95.8056	112.222	99.5347	114.527	58.5541	68.2244	234.507	111.994	173.68	104.448	43.7413	96.0641	131.573	78.0114	67.3439	71.0422	97.0968	11.3912	16	17657345	17716426	-	protein_coding	Dgcr2
ENSMUSG00000003178	0.736966	3.90337	0.939007	0	0	2.35256	0	0	0	0	0	2.88192	9.17953	0	9.377	0	0	0	NA	NA	NA	NA	NA	NA
ENSMUSG00000003184	131.917	160.038	241.325	138.753	254.583	171.737	209.253	163.192	183.27	125.725	164.253	106.631	175.431	237.463	136.393	532.816	222.636	395.273	7	44647071	44652272	+	protein_coding	Irf3
ENSMUSG00000003190	11.7915	6.8309	9.39007	14.3158	28.0041	32.9359	37.882	0	23.4415	43.5202	11.6048	15.3703	22.4388	9.42995	5.11473	74.848	114.751	0	7	44640645	44648136	-	protein_coding	Bcl2l12
ENSMUSG00000003198	19.8981	32.2028	21.5972	0	0	0	16.2351	10.6661	0	19.3423	5.35608	22.0948	12.2394	13.7163	23.0163	0	0	0	17	56199092	56205928	+	protein_coding	Zfp959
ENSMUSG00000003199	148.13	74.1641	129.583	104.616	96.7416	115.276	69.4503	115.194	53.2761	197.292	209.78	122.962	103.015	108.016	119.344	112.906	91.2121	0	17	56312710	56323790	+	protein_coding	Mpnd
ENSMUSG00000003200	100.227	185.41	166.204	223.547	518.077	310.539	338.232	471.443	247.201	225.338	180.321	220.948	281.505	263.181	208.851	393.269	235.386	350.847	17	56323749	56343635	-	protein_coding	Sh3gl1
ENSMUSG00000003206	337.531	339.593	432.882	351.288	217.669	442.282	353.565	266.653	453.913	186.653	225.848	296.838	184.61	212.603	210.556	285.437	188.309	235.797	17	56259639	56264022	+	protein_coding	Ebi3
ENSMUSG00000003208	32.4265	40.9854	13.1461	5.50609	10.1833	34.1122	0	4.26645	5.32761	16.441	38.3852	4.80321	9.17953	11.1445	34.0982	16.4919	0	46.7037	17	56266098	56275285	+	protein_coding	Yju2
ENSMUSG00000003226	188.663	215.661	214.094	213.636	110.744	150.564	84.7835	191.99	33.0312	194.39	137.473	259.373	225.408	224.604	191.802	60.8933	223.617	252.884	10	58282741	58330178	+	protein_coding	Ranbp2
ENSMUSG00000003227	0	0	0	0	0	0	0	0	0	0	0	0	0	0	0	0	0	0	10	58436610	58511476	-	protein_coding	Edar
ENSMUSG00000003228	268.256	249.816	331.469	40.7451	61.0999	89.3975	31.5683	46.931	0	276.595	174.965	281.468	39.778	37.7198	54.5571	1.26861	0	167.45	19	60878186	61084406	+	protein_coding	Grk5
ENSMUSG00000003233	4.4218	11.7101	8.45106	1.10122	0	8.23398	17.1371	0	0	4.83558	15.1756	6.72449	0	0	6.81964	0	0	0	16	20335731	20352760	+	protein_coding	Dvl3
ENSMUSG00000003234	53.0616	62.4539	75.1206	61.6682	82.7395	39.9936	98.3127	66.13	40.4899	36.7504	67.8436	99.9067	72.4163	71.1533	50.2948	92.6085	44.1349	134.416	16	20367326	20380129	+	protein_coding	Abcf3
ENSMUSG00000003235	319.843	213.71	233.813	207.029	236.762	235.256	131.685	137.593	223.76	311.411	310.652	292.996	275.386	250.322	248.917	112.906	185.367	342.874	16	20317566	20328073	+	protein_coding	Eif2b5
ENSMUSG00000003269	99.4904	104.415	212.216	149.766	156.569	85.8686	134.391	216.522	171.549	144.1	108.014	138.332	121.374	102.872	88.6553	40.5955	156.924	293.892	7	45456060	45464005	-	protein_coding	Cyth2
ENSMUSG00000003271	0	0	0	0	0	0	0	0	0	0	0	0	2.03989	0	0	0	0	0	7	45379406	45434093	-	protein_coding	Sult2b1
ENSMUSG00000003273	3.68483	0	0	0	0	0	0	0	0	0	0	0	1.01995	0	0	0	0	0	7	45349266	45354106	+	protein_coding	Car11
ENSMUSG00000003279	0	0	0	11.0122	0	1.17628	22.5488	0	0	0	0	0	16.3192	0	1.70491	0	0	1.13912	17	70276067	71128408	+	protein_coding	Dlgap1
ENSMUSG00000003282	4.4218	2.92753	0	7.70852	0	0	0	0	0	0	6.24876	0	0	0	0	0	0	0	4	3900995	3938423	-	protein_coding	Plag1
ENSMUSG00000003283	1925.69	2884.59	3679.03	1601.17	1471.49	1558.57	1808.41	1836.71	1697.38	2147	2191.53	3661	1071.96	1265.33	898.487	1474.13	1771.28	1709.81	2	152950387	152993361	+	protein_coding	Hck
ENSMUSG00000003299	134.865	193.217	184.045	275.304	216.396	224.67	165.057	156.792	181.139	170.212	225.848	190.207	214.189	181.741	160.261	157.308	142.212	182.258	9	20914033	20920135	+	protein_coding	Mrpl4
ENSMUSG00000003308	577.782	603.071	401.895	310.543	160.387	276.426	334.624	362.648	205.646	422.629	512.398	320.854	422.258	325.762	471.407	503.638	393.291	194.789	9	21141025	21150657	-	protein_coding	Keap1
ENSMUSG00000003309	0	0	0	0	0	0	0	0	0	7.73692	0	2.88192	0	0	0	0	2.94233	0	9	21205570	21223633	-	protein_coding	Ap1m2
ENSMUSG00000003316	1229.26	1166.13	1233.86	857.849	609.726	531.68	599.798	483.176	235.481	1138.29	1100.67	1231.54	777.2	780.972	1119.27	463.043	426.637	427.168	8	111881052	111985848	-	protein_coding	Glg1
ENSMUSG00000003341	6.6327	0	0	0	0	0	0	0	0	0	0	0	0	0	0	0	0	0	10	80355417	80374958	-	protein_coding	Atp8b3
ENSMUSG00000003344	13.2654	16.5893	15.0241	64.9719	28.0041	68.2244	115.45	168.525	28.7691	20.3094	30.3511	17.2915	34.6782	84.0123	56.262	15.2233	105.924	60.3731	10	80478450	80492905	-	protein_coding	Btbd2
ENSMUSG00000003345	347.848	263.478	367.152	343.58	468.433	297.599	475.329	537.573	638.248	314.312	341.896	446.698	316.184	325.762	343.539	390.732	418.791	471.594	10	80458671	80476583	+	protein_coding	Csnk1g2
ENSMUSG00000003346	134.865	131.739	132.4	227.952	87.8312	203.497	124.469	214.389	61.8003	140.232	181.214	128.726	151.972	142.307	163.671	279.094	182.424	235.797	10	80419487	80426175	-	protein_coding	Abhd17a
ENSMUSG00000003348	207.088	192.241	203.764	196.017	134.929	262.311	82.9796	186.657	40.4899	209.864	186.57	235.357	180.531	206.602	221.638	145.89	241.271	258.579	10	80521086	80537811	-	protein_coding	Mob3a
ENSMUSG00000003352	8.10663	0	0	0	6.36458	0	0	0	0	0	0	0	6.11968	0	2.55736	0	0	5.69558	15	98528720	98542410	+	protein_coding	Cacnb3
ENSMUSG00000003354	0	0	0	0	0	0	0	0	0	0	0	0	0	0	0	0	0	0	15	98606087	98621217	+	protein_coding	Ccdc65
ENSMUSG00000003355	0.736966	0.975843	0	0	0	0	0	4.26645	0	4.83558	8.03412	0	0	3.42907	2.55736	21.5664	17.654	0	15	98622246	98626079	-	protein_coding	Fkbp11
ENSMUSG00000003360	200.455	190.289	231.935	78.1865	101.833	95.2789	130.783	150.392	69.259	128.626	149.97	166.191	137.693	76.2969	79.2783	194.097	21.5771	144.668	15	98543014	98560775	-	protein_coding	Ddx23
ENSMUSG00000003363	99.4904	64.4056	61.9745	300.632	481.162	457.574	485.25	423.445	473.092	73.5008	30.3511	73.9694	293.745	429.492	320.523	370.434	174.578	168.589	7	27231424	27252643	-	protein_coding	Pld3
ENSMUSG00000003378	2.94787	0.975843	0	8.80974	7.63749	9.41026	0	1.06661	14.9173	0	0.892679	0	5.09974	0.857268	5.11473	0	0	30.7561	7	24709273	24771771	-	protein_coding	Grik5
ENSMUSG00000003379	2.94787	0	0	0	0	0	0	0	0	0	2.67804	0	0	0	0	0	0	0	7	24596805	24601622	+	protein_coding	Cd79a
ENSMUSG00000003380	381.012	417.661	419.736	566.026	645.368	698.712	306.664	806.359	807.666	372.339	380.281	270.901	534.452	615.519	531.932	587.367	475.676	331.482	7	24669176	24672179	-	protein_coding	Rabac1
ENSMUSG00000003382	166.554	115.149	123.949	117.83	196.029	54.109	138.901	90.6621	172.615	88.9746	135.687	103.749	170.331	96.8713	173.048	98.9516	116.712	99.103	3	87432713	87447463	+	protein_coding	Etv3
ENSMUSG00000003402	227.723	154.183	266.678	479.03	315.683	461.103	375.212	370.115	286.626	261.121	266.018	264.176	402.879	522.934	456.916	393.269	232.444	627.652	9	21914101	21925518	+	protein_coding	Prkcsh
ENSMUSG00000003410	0	0	2.81702	17.6195	10.1833	2.35256	0	0	0	0	0	0	17.3391	20.5744	27.2786	0	0	0	9	21926300	21963319	-	protein_coding	Elavl3
ENSMUSG00000003411	0	2.92753	4.69503	0	0	0	0	0	0	0	0	0	0	0	1.70491	0	0	0	4	108736259	108800521	+	protein_coding	Rab3b
ENSMUSG00000003418	1.47393	14.6376	14.0851	0	0	0	0	0	0	14.5067	3.57072	10.5671	0	0	0	0	0	0	2	13655831	13798875	-	protein_coding	St8sia6
ENSMUSG00000003420	147.393	117.101	204.704	127.741	248.219	249.372	133.489	102.395	242.939	100.58	91.0533	40.3469	141.773	164.596	165.376	125.592	44.1349	105.938	7	44742413	44753275	-	protein_coding	Fcgrt
ENSMUSG00000003421	165.08	79.0433	197.191	204.827	96.7416	159.974	213.763	178.124	64.9969	220.502	132.117	209.42	233.568	175.74	186.688	161.114	228.521	3.41735	7	44711852	44727634	+	protein_coding	Nosip
ENSMUSG00000003423	136.339	144.425	86.3886	166.284	240.581	115.276	131.685	126.927	231.218	206.963	126.76	92.2216	222.349	144.878	119.344	64.6991	143.193	287.057	7	44803726	44809489	+	protein_coding	Pih1d1
ENSMUSG00000003429	153.289	246.888	162.448	35.239	87.8312	51.7564	96.5088	8.5329	51.1451	204.061	272.267	163.309	28.5585	38.5771	25.5736	0	38.2502	27.3388	7	44771802	44773863	-	protein_coding	Rps11
ENSMUSG00000003435	444.391	429.371	404.712	387.629	333.504	316.42	296.742	422.379	262.119	395.55	385.638	392.902	370.241	280.327	291.54	336.182	128.482	248.327	7	28014315	28038171	-	protein_coding	Supt5
ENSMUSG00000003436	0	0	0	0	0	0	0	0	0	0	0	0	0	0	0	0	0	0	7	27992977	28001663	-	protein_coding	Dll3
ENSMUSG00000003437	156.237	170.772	184.984	279.709	80.1937	185.853	229.096	156.792	182.204	221.469	75.8778	182.522	176.451	188.599	179.015	287.975	172.616	175.424	7	28092375	28098813	+	protein_coding	Paf1
ENSMUSG00000003438	66.327	51.7197	94.8397	84.7938	31.8229	48.2276	68.5483	72.5297	12.7863	130.561	106.229	79.7332	86.6955	116.589	95.4749	32.9839	112.789	80.8772	7	28004940	28011497	-	protein_coding	Timm50
ENSMUSG00000003444	13.2654	0	4.69503	4.40487	0	0	12.6273	8.5329	0	15.4738	10.7122	1.92128	12.2394	21.4317	11.0819	0	4.90388	1.13912	7	28085570	28092133	-	protein_coding	Med29
ENSMUSG00000003452	0	0.975843	0	7.70852	5.09166	0	0	0	0	4.83558	9.81947	0	1.01995	0	5.96718	0	0	0	6	149310383	149464827	+	protein_coding	Bicd1
ENSMUSG00000003458	44.9549	104.415	121.132	98.0084	171.844	139.978	115.45	139.726	98.0281	74.4679	31.2438	62.4417	72.4163	59.1515	83.5406	110.369	216.751	305.283	1	171893579	171910362	-	protein_coding	Ncstn
ENSMUSG00000003464	129.706	108.319	169.021	89.1986	141.294	117.628	118.156	135.46	91.635	137.33	107.122	113.356	154.012	98.5859	150.032	190.292	102.001	20.5041	1	171954321	171964060	+	protein_coding	Pex19
ENSMUSG00000003469	0	0	0	0	0	0	0	0	0	0	0	0	0	0	0	0	0	0	14	70694915	70706272	+	protein_coding	Phyhip
ENSMUSG00000003476	0	0	0	0	0	0	0	0	0	0	0	0	0	0	0	0	0	0	6	55067033	55110001	-	protein_coding	Crhr2
ENSMUSG00000003477	0	0	0	0	0	0	0	0	0	0	0	0	0	0	0	0	0	0	6	55147610	55152028	-	protein_coding	Inmt
ENSMUSG00000003484	1277.16	1753.59	2152.2	1759.75	1798.63	1965.57	1724.53	1886.84	1992.53	731.139	956.06	1527.42	1228.02	1450.5	1471.34	787.807	675.754	1058.24	8	72742325	72763470	-	protein_coding	Cyp4f18
ENSMUSG00000003500	20.6351	6.8309	20.6582	46.2511	40.7333	65.8718	9.01952	8.5329	58.6038	43.5202	58.0242	28.8192	69.3564	30.0044	31.5408	1.26861	38.2502	1.13912	6	29200432	29216363	-	protein_coding	Impdh1
ENSMUSG00000003505	0	0	0	0	0	0	0	0	0	0	0	0	0	0	0	0	0	0	7	18079346	18088934	-	protein_coding	Psg18
ENSMUSG00000003518	598.417	354.231	404.712	740.018	793.026	790.462	565.524	513.041	559.4	582.203	246.38	342.949	692.544	636.95	989.7	280.363	364.848	463.62	11	101861968	101877839	-	protein_coding	Dusp3
ENSMUSG00000003526	0	0	0	0	24.1854	2.35256	17.1371	0	0	0	0	0	10.1995	6.00088	9.377	19.0292	0	0	16	17878220	17908067	-	protein_coding	Prodh
ENSMUSG00000003527	45.6919	34.1545	43.1943	81.4901	67.4645	61.1667	82.9796	77.8628	62.8659	36.7504	33.9218	40.3469	65.2766	53.1506	39.2129	125.592	15.6924	33.0343	16	17718572	17729212	-	protein_coding	Ess2
ENSMUSG00000003528	120.862	49.768	133.339	187.207	160.387	119.981	44.1956	118.394	63.9314	49.3229	70.5217	156.585	202.97	160.309	221.638	68.505	187.328	48.9819	16	17743086	17746083	-	protein_coding	Slc25a1
ENSMUSG00000003531	13.2654	8.78258	6.57305	34.1378	0	16.468	36.98	10.6661	25.5726	18.3752	9.81947	17.2915	38.758	51.4361	40.0654	50.7444	18.6347	0	16	17870723	17889496	+	protein_coding	Dgcr6
ENSMUSG00000003534	1.47393	6.8309	11.2681	0	0	7.05769	0	0	0	57.0598	14.2829	24.016	3.05984	0	0	0	16.6732	0	17	35992458	36015513	-	protein_coding	Ddr1
ENSMUSG00000003541	224.775	59.5264	261.983	6109.56	4158.61	2786.61	5071.67	3351.3	2404.89	279.496	156.219	159.466	4858.01	2877.85	2037.37	3878.14	2497.05	1821.45	17	36132575	36133815	+	protein_coding	Ier3
ENSMUSG00000003545	94.3317	1.95169	19.7191	2505.27	2493.64	1593.86	1799.39	1033.55	985.609	65.7638	6.24876	0.960641	907.753	570.941	481.637	710.422	556.1	850.919	7	19036620	19043976	-	protein_coding	Fosb
ENSMUSG00000003546	84.0142	50.7438	67.6085	232.357	156.569	331.712	248.939	132.26	319.657	27.0792	44.634	49.9533	227.448	252.037	247.212	123.055	46.0964	116.19	17	46941549	46956948	-	protein_coding	Klc4
ENSMUSG00000003549	56.0094	45.8646	46.0113	20.9231	66.1916	87.0449	89.2932	13.866	91.635	63.8296	91.0533	60.5204	77.516	108.016	62.2292	126.861	103.962	30.7561	7	19078702	19090449	+	protein_coding	Ercc1
ENSMUSG00000003555	0	0	0	0	0	0	0	0	0	0	23.2097	0	0	0	0	0	0	0	19	46655603	46661611	-	protein_coding	Cyp17a1
ENSMUSG00000003559	0	0	0	11.0122	0	0	10.8234	0	0	8.70404	27.6731	14.4096	28.5585	30.0044	31.5408	26.6408	52.9619	59.234	19	46695896	46729538	+	protein_coding	As3mt
ENSMUSG00000003573	28.0047	46.8405	30.9872	91.4011	110.744	57.6378	123.567	57.5971	37.2933	34.8161	31.2438	16.3309	123.414	164.596	138.098	84.9969	54.9234	67.2078	8	70735476	70747011	+	protein_coding	Homer3
ENSMUSG00000003575	38.3222	21.4685	21.5972	28.6317	16.5479	7.05769	22.5488	105.595	24.507	0.967115	33.9218	13.449	45.8976	41.1489	36.6556	72.3108	20.5963	26.1996	8	70835004	70892229	-	protein_coding	Crtc1
ENSMUSG00000003581	83.2772	76.1157	49.7674	77.0852	75.102	102.337	164.155	74.6629	184.335	51.2571	34.8145	59.5598	101.995	95.1568	82.6881	120.518	120.635	125.303	11	4085201	4091172	+	protein_coding	Rnf215
ENSMUSG00000003585	3.68483	0	0	0	0	0	0	0	0	0	0	8.64577	0	0	4.26227	0	0	0	11	4047038	4073415	-	protein_coding	Sec14l2
ENSMUSG00000003604	34.6374	47.8163	32.8652	25.328	52.1895	32.9359	4.50976	73.5963	67.1279	57.0598	67.8436	48.0321	39.778	36.8625	34.0982	22.835	0	0	2	112323308	112464918	+	protein_coding	Aven
ENSMUSG00000003617	2.2109	0	0	15.417	7.63749	0	27.0586	0	0	9.67115	9.81947	0.960641	68.3365	30.8617	79.2783	67.2363	65.7119	62.6513	3	20011217	20063309	+	protein_coding	Cp
ENSMUSG00000003623	65.59	71.2365	102.352	72.6804	187.119	57.6378	89.2932	102.395	78.8487	37.7175	116.048	31.7012	58.137	76.2969	75.8685	64.6991	79.4428	113.912	5	9016032	9047324	-	protein_coding	Crot
ENSMUSG00000003644	557.883	525.003	515.515	340.276	300.408	417.58	409.486	150.392	492.272	515.472	629.339	521.628	218.269	302.616	269.376	534.085	357.983	416.916	4	133574600	133615108	-	protein_coding	Rps6ka1
ENSMUSG00000003657	0	0	0	0	0	0	0	0	0	0	0	0	0	0	0	0	20.5963	0	8	110864133	110894842	-	protein_coding	Calb2
ENSMUSG00000003660	291.102	308.366	284.519	279.709	244.4	224.67	205.645	198.39	244.005	313.345	234.775	326.618	225.408	217.746	271.933	534.085	339.348	243.771	2	127050305	127082371	+	protein_coding	Snrnp200
ENSMUSG00000003662	31.6896	44.8888	42.2553	89.1986	140.021	45.875	163.253	68.2632	55.4072	71.5665	60.7022	40.3469	75.4761	66.8669	53.7046	77.3852	42.1733	156.059	2	127082857	127089736	-	protein_coding	Ciao1
ENSMUSG00000003665	1.47393	0	1.87801	0	0	0	0	0	0	0	0	0.960641	0	0	0	0	0	0	17	18063584	18075467	-	protein_coding	Has1
ENSMUSG00000003680	343.426	424.492	496.735	627.694	920.318	777.523	1064.3	1059.15	902.498	411.024	434.735	468.793	429.398	457.781	387.867	509.981	723.812	637.904	19	8751850	8763781	-	protein_coding	Taf6l
ENSMUSG00000003721	25.7938	96.6084	31.9262	88.0974	42.0062	18.8205	99.2147	42.6645	52.2106	21.2765	47.312	34.5831	36.7181	53.1506	57.1145	91.3399	31.3848	0	1	121232081	121260318	-	protein_coding	Insig2
ENSMUSG00000003731	50.1137	53.6714	49.7674	112.324	36.9145	92.9263	12.6273	42.6645	90.5694	29.0135	71.4144	25.9373	68.3365	77.1542	53.7046	8.88027	38.2502	120.746	4	129537772	129566560	-	protein_coding	Kpna6
ENSMUSG00000003746	62.6421	70.2607	139.912	24.2268	120.927	35.2885	27.9605	69.3298	6.39314	89.9417	57.1315	99.9067	90.7753	61.7233	77.5734	135.741	9.80775	59.234	10	53780880	53952705	-	protein_coding	Man1a
ENSMUSG00000003752	14.0024	33.1787	21.5972	28.6317	24.1854	14.1154	29.7644	46.931	0	22.2437	11.6048	5.76385	28.5585	20.5744	15.3442	1.26861	0	13.6694	7	26906596	26928086	-	protein_coding	Itpkc
ENSMUSG00000003762	109.808	17.5652	73.2425	104.616	151.477	87.0449	76.6659	75.7295	154.501	114.12	99.9801	134.49	92.8152	104.587	79.2783	49.4758	118.674	203.902	7	26932447	26957375	+	protein_coding	Coq8b
ENSMUSG00000003778	473.132	436.202	411.285	509.864	468.433	390.526	394.153	212.256	170.484	264.99	419.559	270.901	447.757	427.777	484.194	225.813	540.407	724.477	18	34731667	34757654	-	protein_coding	Brd8
ENSMUSG00000003779	0.736966	0	0	0	0	0	0	0	0	2.90135	29.4584	4.80321	0	7.71542	3.40982	96.4144	51.0003	0	18	34757665	34766330	+	protein_coding	Kif20a
ENSMUSG00000003808	757.601	614.781	679.841	544.002	411.152	581.084	548.387	632.502	475.223	622.822	577.564	631.141	695.604	606.089	610.358	658.409	463.907	680.052	8	85583617	85595886	+	protein_coding	Farsa
ENSMUSG00000003809	11.0545	4.87921	0	46.2511	0	44.6987	42.3917	0	0	19.3423	9.81947	5.76385	22.4388	18.8599	25.5736	58.3561	80.4236	20.5041	8	85613021	85620550	-	protein_coding	Gcdh
ENSMUSG00000003810	29.4787	22.4444	14.0851	70.4779	24.1854	14.1154	90.1952	74.6629	216.301	51.2571	26.7804	15.3703	98.9349	76.2969	51.1473	69.7736	0	156.059	4	116163958	116321380	-	protein_coding	Mast2
ENSMUSG00000003812	261.623	142.473	127.705	541.799	594.451	510.507	612.425	503.441	746.932	212.765	198.175	248.806	703.764	556.367	440.719	704.079	400.156	357.682	8	85635188	85649544	+	protein_coding	Dnase2a
ENSMUSG00000003813	145.919	121.005	110.803	157.474	99.2874	84.6923	84.7835	132.26	272.774	176.982	132.117	165.23	178.491	102.872	101.442	154.77	46.0964	55.8166	8	85560647	85567294	-	protein_coding	Rad23a
ENSMUSG00000003814	4777.02	2797.74	4293.14	6587.49	3770.38	4326.37	5489.28	5577.32	5230.65	4986.45	2650.37	4595.71	7355.86	6760.42	4990.27	7949.11	6973.31	5705.83	8	85568478	85573563	-	protein_coding	Calr
ENSMUSG00000003824	19.8981	10.7343	4.69503	34.1378	35.6416	31.7596	56.823	30.9318	25.5726	23.2108	8.03412	1.92128	38.758	22.289	33.2457	74.848	60.8081	4.55646	8	85598739	85614850	+	protein_coding	Syce2
ENSMUSG00000003847	250.569	194.193	443.211	171.79	274.95	183.5	228.194	220.789	35.1623	99.6129	115.156	217.105	172.371	115.731	142.36	119.249	253.04	397.551	8	108020101	108106149	+	protein_coding	Nfat5
ENSMUSG00000003848	24.3199	25.3719	35.6823	15.417	66.1916	72.9295	17.1371	0	0	33.849	69.629	41.3076	47.9375	23.1462	33.2457	0	16.6732	25.0605	8	108139117	108151683	-	protein_coding	Nob1
ENSMUSG00000003849	1.47393	0	0	0	0	0	0	0	0	0	0	8.64577	0	7.71542	1.70491	0	0	0	8	108114856	108129838	-	protein_coding	Nqo1
ENSMUSG00000003863	0	2.92753	0	8.80974	0	5.88141	0	5.33307	0	0	12.4975	0	5.09974	0	4.26227	0	0	0	7	44988545	45016443	-	protein_coding	Ppfia3
ENSMUSG00000003865	166.554	82.9466	124.888	832.521	497.71	721.061	1076.03	598.37	1027.16	213.732	185.677	178.679	890.414	660.954	678.554	1189.96	668.889	430.586	7	45084267	45106043	+	protein_coding	Gys1
ENSMUSG00000003868	14.0024	35.1303	6.57305	27.5304	53.4624	24.7019	80.2737	27.7319	0	37.7175	47.312	15.3703	22.4388	34.2907	14.4917	46.9386	56.885	69.486	7	45071183	45087520	-	protein_coding	Ruvbl2
ENSMUSG00000003872	5.15876	0	0	0	0	0	0	0	0	0	0	0	0	0	0	0	0	0	7	45017314	45020007	-	protein_coding	Lin7b
ENSMUSG00000003873	108.334	120.029	73.2425	168.486	178.208	130.567	183.096	151.459	28.7691	62.8625	64.2729	104.71	191.75	161.166	144.065	182.68	79.4428	1.13912	7	45111120	45116322	-	protein_coding	Bax
ENSMUSG00000003882	12.5284	41.9612	23.4752	193.814	249.491	249.372	221.88	471.443	277.036	17.4081	21.4243	41.3076	473.256	432.063	487.604	83.7283	208.905	274.527	15	9505873	9530262	-	protein_coding	Il7r
ENSMUSG00000003923	33.9004	74.1641	84.5106	11.0122	73.8291	54.109	26.1566	135.46	17.0484	52.2242	91.946	94.1428	60.1769	60.8661	43.4752	0	42.1733	159.476	10	71061293	71074110	-	protein_coding	Tfam
ENSMUSG00000003929	18.4242	38.0579	24.4142	6.60731	14.0021	39.9936	2.70586	0	0	0	16.0682	1.92128	18.3591	33.4335	28.131	0	9.80775	0	17	33548315	33577852	-	protein_coding	Zfp81
ENSMUSG00000003934	5.15876	2.92753	1.87801	8.80974	0	5.88141	0	0	0	3.86846	0	0	5.09974	0	0	0	0	0	11	69444917	69451031	-	protein_coding	Efnb3
ENSMUSG00000003948	34.6374	40.0096	30.0482	28.6317	24.1854	61.1667	44.1956	37.3315	3.19657	21.2765	72.307	54.7566	48.9575	33.4335	42.6227	25.3722	30.404	34.1735	11	90140281	90169415	+	protein_coding	Mmd
ENSMUSG00000003949	0	1.95169	1.87801	4.40487	0	0	0	0	0	3.86846	0	0	0	0	0.852455	0	0	0	11	90227361	90281721	-	protein_coding	Hlf
ENSMUSG00000003955	43.481	75.1399	49.7674	160.778	173.116	142.33	179.488	55.4639	166.222	64.7967	63.3802	74.93	141.773	124.304	132.13	206.783	206.944	332.622	16	35864130	35891964	-	protein_coding	Fam162a
ENSMUSG00000003970	5595.79	4617.69	5476.29	5181.23	3783.1	4395.77	3872.98	3761.94	3777.28	5859.75	5158.79	6712	4768.25	4405.5	4609.22	4483.27	2975.67	3860.46	15	76788277	76790514	+	protein_coding	Rpl8
ENSMUSG00000003974	0	0	0	0	0	0	0	0	0	0	0	0	0	0	0	0	0	0	5	9535540	9775170	-	protein_coding	Grm3
ENSMUSG00000003992	20.6351	31.227	9.39007	15.417	0	31.7596	0	46.931	0	71.5665	5.35608	11.5277	33.6583	36.8625	29.8359	44.4014	46.0964	39.869	13	91608401	91851548	+	protein_coding	Ssbp2
ENSMUSG00000004018	29.4787	51.7197	7.51206	41.8463	48.3708	38.8173	33.3722	24.5321	0	54.1585	46.4193	30.7405	24.4787	27.4326	34.9506	1.26861	26.4809	0	11	26336134	26421876	+	protein_coding	Fancl
ENSMUSG00000004031	0	0	0	0	0	0	0	0	0	0	0	0	0	0	0	0	0	0	1	158072838	158183896	-	protein_coding	Brinp2
ENSMUSG00000004032	0	0	0	6.60731	0	0	0	12.7994	0	0	1.78536	6.72449	12.2394	6.85815	28.131	0	6.86543	0	3	107803136	107806002	+	protein_coding	Gstm5
ENSMUSG00000004035	0	0	0	0	0	0	0	0	0	0	0	0	0	0	0	0	0	0	3	107833649	107839133	-	protein_coding	Gstm7
ENSMUSG00000004038	0	0	0	0	0	0	0	0	0	0	0	0	0	0	0	0	0	0	3	107871011	107876599	-	protein_coding	Gstm3
ENSMUSG00000004040	1899.9	2240.53	1762.52	1070.38	1213.09	1056.3	1116.62	1480.46	1220.02	1680.85	1633.6	1647.5	1032.19	835.837	1031.47	975.561	898.39	1093.55	11	100775923	100830366	-	protein_coding	Stat3
ENSMUSG00000004043	87.699	75.1399	112.681	106.818	161.66	56.4616	82.0776	49.0642	249.332	97.6786	128.546	90.3003	114.234	102.015	64.7866	313.347	170.655	135.555	11	100750176	100775995	+	protein_coding	Stat5a
ENSMUSG00000004044	4.4218	0	19.7191	0	0	0	0	0	0	77.3692	18.7463	11.5277	0	8.57268	1.70491	0	0	0	11	100847558	100861713	-	protein_coding	Cavin1
ENSMUSG00000004054	227.723	214.685	253.532	133.247	151.477	108.218	118.156	189.857	139.584	276.595	167.824	166.191	109.134	157.737	96.3274	190.292	94.1544	215.293	19	5738769	5752893	+	protein_coding	Map3k11
ENSMUSG00000004056	179.82	209.806	177.472	27.5304	49.6437	102.337	71.2542	2.13323	101.225	172.147	100.873	101.828	77.516	102.872	46.885	223.275	50.0195	88.851	7	27290976	27340251	+	protein_coding	Akt2
ENSMUSG00000004069	29.4787	19.5169	38.4993	23.1256	36.9145	18.8205	71.2542	51.1974	0	66.731	28.5657	17.2915	31.6184	21.4317	45.1801	0	13.7309	4.55646	16	4457852	4525559	+	protein_coding	Dnaja3
ENSMUSG00000004070	173.187	162.966	184.045	297.329	203.666	426.991	330.114	324.25	438.995	290.135	199.068	279.547	311.084	349.766	305.179	314.615	313.848	300.726	16	4544224	4584606	+	protein_coding	Hmox2
ENSMUSG00000004071	81.8033	95.6326	69.4865	209.231	91.6499	97.6314	135.293	200.523	198.187	37.7175	83.0192	62.4417	87.7155	117.446	67.3439	41.8641	113.77	46.7037	16	4568211	4608156	-	protein_coding	Cdip1
ENSMUSG00000004085	96.5426	116.125	80.7546	82.5913	52.1895	75.2821	50.5093	88.5289	0	119.922	141.936	48.0321	85.6756	72.8678	86.0979	149.696	90.2313	64.9296	2	72115980	72272954	+	protein_coding	Map3k20
ENSMUSG00000004096	774.552	859.717	1069.53	616.682	314.41	499.92	387.839	328.517	703.245	1072.53	974.806	1456.33	571.171	684.958	658.947	394.538	470.772	223.267	9	14411912	14421873	+	protein_coding	Cwc15
ENSMUSG00000004098	0	0	0	0	0	0	0	0	0	0	0	0	5.09974	0	0	0	0	0	9	20681345	20726363	-	protein_coding	Col5a3
ENSMUSG00000004099	176.872	164.917	130.522	230.155	226.579	328.183	163.253	246.388	193.925	218.568	197.282	207.499	315.164	327.477	258.294	433.865	292.271	284.779	9	20818504	20871184	-	protein_coding	Dnmt1
ENSMUSG00000004100	38.3222	23.4202	47.8894	71.5792	109.471	37.641	67.6464	23.4655	28.7691	48.3558	61.5949	29.7799	54.0572	43.7207	28.131	50.7444	143.193	88.851	9	20799470	20803474	+	protein_coding	Ppan
ENSMUSG00000004105	8.8436	0	13.1461	1.10122	0	24.7019	33.3722	1.06661	0	0	0	0	0	0.857268	0	0	0	0	2	33106080	33137729	+	protein_coding	Angptl2
ENSMUSG00000004110	13.2654	27.3236	4.69503	6.60731	1.27292	0	0	0	0	1.93423	7.14144	9.60641	0	10.2872	14.4917	0	0	0	1	154266476	154760247	-	protein_coding	Cacna1e
ENSMUSG00000004113	0	0	0	0	0	8.23398	0	23.4655	74.5866	0	0	0	0	2.57181	0	0	0	0	2	24493898	24653164	-	protein_coding	Cacna1b
ENSMUSG00000004127	46.4289	58.5506	25.3532	51.7572	21.6396	54.109	47.8034	29.8652	13.8518	38.6846	54.4534	42.2682	44.8777	26.5753	35.8031	90.0713	22.5578	0	3	137849208	137865582	+	protein_coding	Trmt10a
ENSMUSG00000004151	0	0	0	0	0	0	0	0	0	0	0	0	9.17953	6.00088	0.852455	0	0	0	12	38829378	38920483	+	protein_coding	Etv1
ENSMUSG00000004187	2.94787	2.92753	9.39007	36.3402	0	41.1699	35.1761	20.2656	18.1139	4.83558	8.92679	0.960641	30.5984	20.5744	17.9015	15.2233	0	89.9901	15	76544057	76552396	+	protein_coding	Kifc2
ENSMUSG00000004207	4357.68	3945.33	2445.17	2467.83	4129.34	6008.45	4414.15	5230.67	7125.15	3548.35	3571.61	2113.41	2534.57	4038.59	3522.34	2168.05	3504.31	4103.09	10	60113448	60138376	+	protein_coding	Psap
ENSMUSG00000004221	61.1682	30.2511	43.1943	95.806	124.746	68.2244	112.744	90.6621	200.318	36.7504	19.6389	50.914	82.6157	67.7242	76.7209	30.4466	40.2118	117.329	X	73436895	73497460	+	protein_coding	Ikbkg
ENSMUSG00000004231	0	0	0	4.40487	0	0	0	0	0	0	0	0	0	0	0.852455	0	0	0	19	44744483	44826310	+	protein_coding	Pax2
ENSMUSG00000004233	22.109	21.4685	33.8042	56.1621	35.6416	18.8205	27.9605	58.6637	71.39	21.2765	43.7413	19.2128	28.5585	38.5771	34.9506	0	36.2887	1.13912	3	99048383	99146502	+	protein_coding	Wars2
ENSMUSG00000004263	31.6896	6.8309	20.6582	15.417	42.0062	30.5833	117.254	22.3989	2.13105	14.5067	5.35608	18.2522	45.8976	60.0088	31.5408	40.5955	27.4617	159.476	6	124719506	124733487	-	protein_coding	Atn1
ENSMUSG00000004264	268.993	400.096	349.311	240.065	239.308	494.039	327.408	339.183	388.916	355.898	365.999	343.91	207.049	360.91	307.736	294.318	323.656	460.203	6	124689298	124693913	+	protein_coding	Phb2
ENSMUSG00000004266	3831.49	4391.29	5312.9	2026.24	3001.53	1812.65	2344.17	2990.78	2660.61	3203.09	3200.26	4419.91	1973.6	1841.41	1767.14	2368.5	2060.61	2219	6	124697669	124715677	-	protein_coding	Ptpn6
ENSMUSG00000004267	0	0	0	0	0	0	0	12.7994	0	0	0	0	7.13963	12.859	8.52455	0	32.3656	0	6	124737015	124746636	-	protein_coding	Eno2
ENSMUSG00000004268	136.339	198.096	223.484	176.195	262.221	124.686	263.37	324.25	143.846	318.181	188.355	170.994	161.152	237.463	115.934	303.198	374.656	269.97	6	124681047	124689141	-	protein_coding	Emg1
ENSMUSG00000004270	115.704	102.463	141.79	138.753	224.033	169.385	227.292	279.453	253.594	112.185	134.795	126.805	136.673	199.744	250.622	131.935	163.789	265.414	6	124639989	124681381	+	protein_coding	Lpcat3
ENSMUSG00000004285	1344.96	1641.37	1895.85	1484.44	1546.59	2030.26	1622.61	2245.22	2119.33	1644.1	1593.43	1678.24	1401.41	1902.28	1599.21	1661.88	1278.93	1953.58	6	29467716	29470511	+	protein_coding	Atp6v1f
ENSMUSG00000004296	0	0	0	0	0	0	0	0	0	0	0	0	0	0	0	0	0	0	11	44290889	44304860	+	protein_coding	Il12b
ENSMUSG00000004317	85.4881	95.6326	151.18	151.968	99.2874	39.9936	33.3722	94.9286	1.06552	161.508	66.0583	69.1662	101.995	87.4414	149.18	50.7444	57.8657	58.0949	X	7020048	7185597	-	protein_coding	Clcn5
ENSMUSG00000004319	279.31	269.333	278.885	215.839	290.225	191.734	247.135	156.792	148.108	232.108	244.594	313.169	154.012	225.462	206.294	253.722	98.0775	110.494	8	61363422	61436334	-	protein_coding	Clcn3
ENSMUSG00000004328	0	0	4.69503	0	0	0	0	0	0	0	0	0	0	0	0	0	0	0	7	16765431	16796352	-	protein_coding	Hif3a
ENSMUSG00000004341	0	0	0	0	0	0	0	0	0	0	0	0	0	0	0	0	0	0	13	21496294	21503794	+	protein_coding	Gpx6
ENSMUSG00000004344	0.736966	1.95169	3.75603	0	0	0	0	0	0	13.5396	1.78536	0.960641	0	0	4.26227	0	0	0	13	21470598	21476901	-	protein_coding	Gpx5
ENSMUSG00000004347	0	0	0	0	8.91041	0	0	0	0	0	0	0	0	0.857268	0	52.013	0	0	6	56046788	56629472	-	protein_coding	Pde1c
ENSMUSG00000004356	64.853	64.4056	59.1574	29.7329	68.7374	41.1699	99.2147	26.6653	10.6552	65.7638	38.3852	50.914	46.9176	76.2969	28.131	30.4466	8.82698	1.13912	10	88582468	88662666	-	protein_coding	Utp20
ENSMUSG00000004359	45.6919	34.1545	38.4993	0	0	0	0	0	0	5.80269	16.9609	53.7959	0	0.857268	0.852455	0	0.980775	0	10	88510633	88520877	-	protein_coding	Spic
ENSMUSG00000004360	0	0	0	0	0	0	3.60781	0	0	0	0	0	9.17953	0	0.852455	0	0	0	10	29087601	29106775	+	protein_coding	9330159F19Rik
ENSMUSG00000004364	411.964	356.183	454.479	305.037	297.862	428.167	309.369	413.846	368.671	420.695	266.018	430.367	321.283	295.758	280.458	263.871	142.212	449.95	1	80242639	80318197	-	protein_coding	Cul3
ENSMUSG00000004366	0	0	0	0	0	0	0	0	0	0	0	0	0	0	0	0	0	0	16	23708322	23709708	-	protein_coding	Sst
ENSMUSG00000004371	0	0	0	0	0	0	0	0	0	0	0	0	0	0	0	0	0	0	7	4775371	4785858	-	protein_coding	Il11
ENSMUSG00000004383	0	1.95169	0	0	10.1833	4.70513	0	0	0	4.83558	12.4975	15.3703	61.1968	41.1489	38.3605	0	0	53.5384	8	73541226	74080168	-	protein_coding	Large1
ENSMUSG00000004393	79.5924	65.3815	61.0354	74.8828	115.835	38.8173	93.803	101.328	175.811	149.903	103.551	115.277	115.254	124.304	92.0651	230.887	122.597	52.3993	11	6208918	6217772	-	protein_coding	Ddx56
ENSMUSG00000004394	53.7985	86.85	70.4255	115.628	170.571	158.798	204.743	287.986	167.287	67.6981	106.229	68.2055	152.992	84.8696	105.704	167.457	182.424	146.946	11	6220368	6224870	-	protein_coding	Tmed4
ENSMUSG00000004415	0	0	0	0	0	0	0	0	0	0	0	0	0	0	0	0	0	0	5	136770612	136912063	-	protein_coding	Col26a1
ENSMUSG00000004446	145.919	129.787	114.559	44.0487	28.0041	47.0513	27.0586	117.327	13.8518	107.35	123.19	67.2449	46.9176	70.296	49.4424	84.9969	62.7696	178.841	6	120868890	120893814	-	protein_coding	Bid
ENSMUSG00000004451	478.291	362.038	436.638	548.406	640.276	498.744	654.817	803.16	495.468	405.221	369.569	390.02	419.198	398.63	346.097	414.836	457.041	448.811	1	119398034	119432524	-	protein_coding	Ralb
ENSMUSG00000004455	9.58056	2.92753	0.939007	8.80974	0	0	0	0	0	1.93423	0	0	7.13963	7.71542	5.96718	0	8.82698	0	5	122296340	122313336	+	protein_coding	Ppp1cc
ENSMUSG00000004460	273.414	303.487	307.055	290.722	292.771	247.019	298.546	268.786	289.822	324.951	321.365	270.901	289.665	335.192	220.786	398.344	581.6	369.073	16	22676594	22698384	+	protein_coding	Dnajb11
ENSMUSG00000004462	12.5284	18.541	17.8411	12.1134	26.7312	21.1731	66.7444	24.5321	0	10.6383	19.6389	28.8192	29.5785	18.8599	44.3276	0	11.7693	2.27823	16	22631963	22676419	-	protein_coding	Tbccd1
ENSMUSG00000004473	2.2109	0.975843	0	0	5.09166	0	0	0	0	0	0	0	1.01995	1.71454	0.852455	0	0	0	7	43952110	43956326	-	protein_coding	Clec11a
ENSMUSG00000004500	16.2133	15.6135	45.0723	0	10.1833	2.35256	13.5293	24.5321	92.7005	14.5067	32.1365	1.92128	4.07979	25.7181	21.3114	0	4.90388	0	7	12699764	12708163	+	protein_coding	Zfp324
ENSMUSG00000004508	425.23	401.071	419.736	450.398	295.316	386.997	245.331	366.915	725.621	368.471	378.496	514.904	361.061	476.641	512.325	323.496	297.175	329.204	7	96730792	96958153	+	protein_coding	Gab2
ENSMUSG00000004530	620.526	515.245	645.098	471.321	428.972	661.071	611.523	492.775	856.68	902.319	458.837	606.165	411.039	603.517	492.719	668.558	495.292	667.521	5	113980496	114046819	-	protein_coding	Coro1c
ENSMUSG00000004535	1429.71	1397.41	1143.71	1434.89	1113.8	988.077	1023.72	1455.93	888.646	1095.74	1081.93	1248.83	1071.96	1057.01	1172.13	742.137	1002.35	780.294	6	52690713	52743765	+	protein_coding	Tax1bp1
ENSMUSG00000004540	0	0	0	0	0	0	0	0	0	0	0	0	0	0	0	0	0	0	7	18547861	18555532	-	protein_coding	Psg17
ENSMUSG00000004542	0	0	0	0	0	0	0	0	0	0	0	0	0	0	0	0	0	0	7	18523491	18532445	-	protein_coding	Psg19
ENSMUSG00000004552	14.7393	26.3478	7.51206	12.1134	8.91041	8.23398	0	3.19984	0	0.967115	7.14144	15.3703	1.01995	5.14361	0	44.4014	0	0	1	131566043	131603243	+	protein_coding	Ctse
ENSMUSG00000004558	0	0	0	6.60731	0	0	27.0586	0	0	0	0	0	0	2.57181	15.3442	16.4919	0	0	14	52142727	52151615	-	protein_coding	Ndrg2
ENSMUSG00000004561	30.2156	9.75843	9.39007	47.3524	162.933	79.9872	144.312	73.5963	91.635	12.5725	53.5608	28.8192	56.0971	49.7216	43.4752	49.4758	149.078	143.529	14	52122298	52130496	+	protein_coding	Mettl17
ENSMUSG00000004562	0	0	0	9.91096	0	27.0545	20.7449	7.46629	0	2.90135	0	0	8.15958	15.4308	11.0819	58.3561	36.2887	53.5384	14	52222175	52243708	+	protein_coding	Arhgef40
ENSMUSG00000004565	17.6872	23.4202	30.0482	68.2755	122.2	90.5737	78.4698	167.458	68.1935	16.441	30.3511	15.3703	71.3963	60.0088	89.5077	0	47.0772	60.3731	8	3565383	3594267	+	protein_coding	Pnpla6
ENSMUSG00000004567	44.218	30.2511	17.8411	48.4536	131.11	84.6923	29.7644	84.2624	72.4556	15.4738	26.7804	27.8586	96.895	75.4396	129.573	25.3722	31.3848	103.659	8	3550456	3565232	+	protein_coding	Mcoln1
ENSMUSG00000004568	129.706	188.338	94.8397	109.021	94.1957	181.147	55.0191	58.6637	167.287	97.6786	209.78	71.0875	42.8378	67.7242	80.9832	158.576	39.231	22.7823	8	3403414	3506601	+	protein_coding	Arhgef18
ENSMUSG00000004591	420.071	388.385	526.783	407.451	400.968	322.301	288.625	369.048	322.853	268.858	349.93	292.996	359.021	382.342	381.9	223.275	245.194	124.164	3	142496662	142587765	-	protein_coding	Pkn2
ENSMUSG00000004609	180.557	107.343	66.6695	542.9	445.52	602.257	446.466	619.702	766.111	63.8296	120.512	101.828	302.924	390.914	340.982	372.971	320.714	455.646	7	43173639	43193852	-	protein_coding	Cd33
ENSMUSG00000004610	400.91	354.231	339.92	330.365	213.85	212.907	274.193	194.124	339.902	426.498	520.432	429.407	361.061	306.902	358.883	220.738	229.501	130.998	7	43093506	43107224	+	protein_coding	Etfb
ENSMUSG00000004612	9.58056	42.9371	18.7801	0	0	0	0	0	0	90.9088	546.32	49.9533	0	0	0	280.363	124.558	110.494	7	43086496	43087673	+	protein_coding	Nkg7
ENSMUSG00000004613	0	0	0	0	0	0	0	0	0	0	0	0	0	0	0	0	0	0	NA	NA	NA	NA	NA	NA
ENSMUSG00000004626	695.696	755.302	902.386	1246.58	1032.33	1242.15	1259.12	1306.6	1120.93	695.356	672.188	773.316	1101.54	876.128	964.126	895.639	756.178	1074.19	8	3680954	3693644	+	protein_coding	Stxbp2
ENSMUSG00000004630	0	0	0	0	0	0	0	0	0	0	0	0	0	0	0	0	0	0	8	3673370	3675545	-	protein_coding	Pcp2
ENSMUSG00000004631	0	0	0	0	0	0	0	0	0	0	0	0	0	2.57181	0	0	0	0	6	4674349	4747207	-	protein_coding	Sgce
ENSMUSG00000004633	0	6.8309	0	0	0	0	0	0	0	3.86846	6.24876	6.72449	5.09974	4.28634	1.70491	12.6861	27.4617	0	6	54016538	54278795	+	protein_coding	Chn2
ENSMUSG00000004637	39.7962	24.3961	33.8042	98.0084	92.9228	110.571	110.038	110.928	68.1935	46.4215	33.9218	49.9533	112.194	120.018	95.4749	0	47.0772	0	8	115166394	116079447	+	protein_coding	Wwox
ENSMUSG00000004642	36.1113	35.1303	32.8652	55.0609	21.6396	22.3494	3.60781	19.199	0	42.5531	42.8486	54.7566	22.4388	9.42995	23.8687	0	25.5002	6.83469	5	33792295	33809918	-	protein_coding	Slbp
ENSMUSG00000004651	0	0	0	0	0	0	0	0	0	0	0	0	0	0	0	0	0	0	7	87073978	87142720	-	protein_coding	Tyr
ENSMUSG00000004654	0	0	0	0	0	0	0	0	0	0	0	0	0	0	0	0	0	0	6	55353279	55365515	+	protein_coding	Ghrhr
ENSMUSG00000004655	2.2109	7.80674	0	0	0	0	0	0	0	23.2108	0	0	0	0	0	0	0	0	6	55313416	55325540	+	protein_coding	Aqp1
ENSMUSG00000004661	138.55	192.241	157.753	178.397	236.762	264.664	150.626	242.121	244.005	86.0733	118.726	102.789	143.813	161.166	111.672	210.589	263.829	33.0343	9	57697635	57744076	-	protein_coding	Arid3b
ENSMUSG00000004665	571.149	525.979	483.589	116.729	63.6458	121.157	135.293	95.9952	61.8003	812.377	924.816	1036.53	252.947	188.599	205.442	634.305	453.118	1188.1	10	79824417	79831896	+	protein_coding	Cnn2
ENSMUSG00000004667	395.014	391.313	622.562	289.62	146.385	299.952	238.115	273.053	564.727	670.211	347.252	708.953	289.665	286.328	272.786	304.466	162.809	304.144	10	79871782	79875629	-	protein_coding	Polr2e
ENSMUSG00000004668	2.94787	4.87921	0	0	0	0	0	0	0	2.90135	90.1606	15.3703	0	0	0	0	61.7888	0	11	9141941	9634259	+	protein_coding	Abca13
ENSMUSG00000004677	433.336	379.603	320.201	388.73	534.624	530.503	462.701	473.576	693.655	448.741	349.038	303.563	475.296	582.085	426.227	423.716	617.888	555.888	8	71725357	71813357	+	protein_coding	Myo9b
ENSMUSG00000004698	1.47393	0.975843	0	22.0244	33.0958	23.5256	0	0	0	25.145	0.892679	0	2.03989	19.7172	31.5408	0	0	0	12	34097578	34967094	-	protein_coding	Hdac9
ENSMUSG00000004707	36.1113	4.87921	22.5362	69.3767	70.0103	69.4007	98.3127	113.061	56.4727	29.0135	30.3511	36.5044	218.269	174.883	235.277	29.178	217.732	12.5303	1	171416191	171434978	-	protein_coding	Ly9
ENSMUSG00000004709	1247.68	1617.95	1581.29	314.948	257.129	169.385	136.195	30.9318	224.825	955.51	1038.19	1509.17	50.9974	61.7233	53.7046	143.353	140.251	78.5989	1	171386760	171437314	+	protein_coding	Cd244a
ENSMUSG00000004730	409.016	481.09	387.81	695.97	567.72	843.394	328.31	397.847	839.632	505.801	441.876	209.42	742.522	892.416	815.799	205.515	348.175	482.985	17	57665690	57790527	+	protein_coding	Adgre1
ENSMUSG00000004748	0	0	0	0	11.4562	0	0	2.13323	0	0.967115	0	0	1.01995	8.57268	3.40982	0	0	0	11	4041479	4045445	-	protein_coding	Mtfp1
ENSMUSG00000004768	0	10.7343	5.63404	0	1.27292	2.35256	0	37.3315	0	0	19.6389	14.4096	12.2394	9.42995	11.9344	0	0	22.7823	1	33758967	33781645	+	protein_coding	Rab23
ENSMUSG00000004771	271.204	392.289	412.224	341.378	385.693	396.407	480.74	361.582	350.557	516.44	359.75	366.965	225.408	283.756	244.654	167.457	323.656	150.363	9	64622580	64645040	-	protein_coding	Rab11a
ENSMUSG00000004788	326.476	242.009	294.848	252.179	254.583	236.433	193.92	190.924	200.318	347.194	252.628	288.192	223.368	181.741	264.261	336.182	160.847	111.633	12	85266254	85273402	+	protein_coding	Eif2b2
ENSMUSG00000004789	231.407	225.42	246.02	251.078	305.5	330.535	342.742	279.453	352.688	226.305	253.521	241.121	232.548	186.885	164.524	310.81	290.31	435.142	12	85157606	85181619	+	protein_coding	Dlst
ENSMUSG00000004791	0	0	0	0	0	0	0	0	0	4.83558	0	5.76385	0	0.857268	7.67209	0	41.1926	0	12	85213408	85224564	-	protein_coding	Pgf
ENSMUSG00000004798	45.6919	33.1787	63.8525	92.5023	72.5562	92.9263	137.999	122.661	154.501	83.1719	36.5999	91.2609	52.0173	63.4379	95.4749	0	97.0968	58.0949	11	61666474	61745899	-	protein_coding	Ulk2
ENSMUSG00000004814	55.2725	2.92753	3.75603	1.10122	0	0	0	0	0	1019.34	29.4584	133.529	59.157	18.8599	23.0163	0	7.8462	20.5041	5	135598790	135601903	-	protein_coding	Ccl24
ENSMUSG00000004815	114.967	119.053	88.2666	190.511	120.927	101.16	59.5288	68.2632	321.788	60.9283	94.624	109.513	159.112	170.596	127.016	121.787	120.635	50.1211	5	108794558	108817538	-	protein_coding	Dgkq
ENSMUSG00000004821	0	0	0	0	0	0	0	0	0	0	0	0	0	0	0	0	0	0	5	108925100	108943229	-	protein_coding	Tmed11
ENSMUSG00000004837	22.109	21.4685	20.6582	8.80974	10.1833	3.52885	0	13.866	3.19657	37.7175	27.6731	3.84257	23.4588	3.42907	11.9344	100.22	4.90388	42.1473	11	61544090	61563610	+	protein_coding	Grap
ENSMUSG00000004842	0	0	0	0	0	0	0	0	0	0	0	0	0	0	0	0	0	0	16	65317396	65331891	+	protein_coding	Pou1f1
ENSMUSG00000004843	340.478	441.081	467.625	277.507	290.225	167.032	283.213	229.322	297.281	454.544	266.018	376.571	216.229	239.178	231.015	181.411	225.578	414.638	16	65336013	65359612	-	protein_coding	Chmp2b
ENSMUSG00000004846	692.011	721.148	598.147	608.973	655.551	705.769	614.229	635.701	355.885	667.31	673.08	631.141	568.111	605.232	540.456	573.412	618.869	694.86	5	137015872	137025502	+	protein_coding	Plod3
ENSMUSG00000004849	123.073	137.594	163.387	388.73	206.212	232.904	471.721	354.116	246.136	242.746	216.028	214.223	266.206	355.766	389.572	222.007	266.771	299.587	5	137063846	137074989	-	protein_coding	Ap1s1
ENSMUSG00000004864	59.6943	52.6955	53.5234	11.0122	66.1916	18.8205	0	25.5987	31.9657	67.6981	232.097	26.898	39.778	9.42995	5.96718	62.1619	65.7119	58.0949	17	28988270	28999207	+	protein_coding	Mapk13
ENSMUSG00000004865	339.741	397.168	322.079	460.309	348.779	386.997	433.839	485.309	427.275	236.943	357.964	390.981	445.717	374.626	363.998	587.367	447.234	349.708	17	28806621	28841683	-	protein_coding	Srpk1
ENSMUSG00000004872	3.68483	0.975843	7.51206	0	0	0	0	0	0	9.67115	0	0	0	0	0	74.848	0	0	1	78077903	78173771	-	protein_coding	Pax3
ENSMUSG00000004880	683.168	481.09	355.884	340.276	346.233	301.128	224.586	393.58	326.05	930.365	1023.9	516.825	228.468	291.471	239.54	842.357	638.485	879.397	1	181642899	181670611	-	protein_coding	Lbr
ENSMUSG00000004885	0	0	0	0	21.6396	0	0	0	0	0	0	0	0	0	0	0	0	0	3	87855972	87860683	+	protein_coding	Crabp2
ENSMUSG00000004891	0.736966	0	0	0	0	0	0	0	0	0.967115	0	0.960641	1.01995	0.857268	0	0	0	0	3	87878384	87887758	+	protein_coding	Nes
ENSMUSG00000004892	0	0	0	3.30365	0	0	4.50976	5.33307	0	0	0	0	3.05984	0	0	0	0	0	3	87894837	87907537	-	protein_coding	Bcan
ENSMUSG00000004894	0	0	0	0	0	0	0	0	0	0	0	0	0	0	3.40982	20.2978	0	0	3	87929056	87934890	-	protein_coding	Hapln2
ENSMUSG00000004895	19.8981	40.0096	37.5603	35.239	28.0041	17.6442	3.60781	24.5321	0	31.9148	1.78536	32.6618	15.2992	5.14361	31.5408	0	32.3656	0	3	87766209	87792915	-	protein_coding	Prcc
ENSMUSG00000004896	116.441	98.5601	153.997	57.2633	115.835	142.33	83.8815	71.4631	3.19657	73.5008	71.4144	130.647	116.274	125.161	118.491	36.7897	101.02	68.3469	3	87829907	87838024	-	protein_coding	Rrnad1
ENSMUSG00000004897	490.82	318.125	472.32	745.524	819.758	735.177	1095.87	876.756	675.542	760.153	475.798	585.991	717.023	775.828	644.456	890.564	770.889	918.127	3	87813627	87823439	+	protein_coding	Hdgf
ENSMUSG00000004902	0	0	0	0	0	0	0	0	0	0	0	0	0	0	0	0	0	0	6	120750538	120771297	+	protein_coding	Slc25a18
ENSMUSG00000004929	4.4218	1.95169	24.4142	0	0	9.41026	0	52.264	0	13.5396	8.03412	8.64577	15.2992	0.857268	11.0819	0	33.3464	0	10	80905868	80918393	+	protein_coding	Thop1
ENSMUSG00000004931	11.0545	11.7101	20.6582	17.6195	95.4687	28.2308	28.8625	77.8628	25.5726	29.9806	32.1365	25.9373	31.6184	24.8608	25.5736	5.07444	128.482	238.075	10	81102793	81109080	+	protein_coding	Apba3
ENSMUSG00000004933	39.0592	38.0579	30.0482	58.3645	62.3729	92.9263	146.116	38.3981	77.7832	108.317	103.551	64.363	87.7155	106.301	80.1307	290.512	151.039	320.091	10	81088768	81099199	+	protein_coding	Matk
ENSMUSG00000004934	179.083	133.69	139.912	188.308	297.862	157.622	176.783	228.255	299.412	140.232	164.253	135.45	154.012	131.162	163.671	282.9	122.597	261.996	10	80989099	81003757	-	protein_coding	Pias4
ENSMUSG00000004936	226.249	320.076	333.347	270.9	369.145	269.369	428.427	341.316	638.248	141.199	270.482	169.073	285.585	227.176	229.31	249.916	557.08	627.652	9	64093051	64160913	-	protein_coding	Map2k1
ENSMUSG00000004937	454.708	327.883	389.688	320.454	162.933	412.875	289.526	424.512	138.518	481.623	296.37	410.194	404.919	409.774	445.834	359.017	361.906	464.759	10	80879908	80896015	-	protein_coding	Sgta
ENSMUSG00000004939	0	0	0	0	0	0	0	0	0	0	0	0	0	0	0	0	0	0	10	81034003	81037885	-	protein_coding	Nmrk2
ENSMUSG00000004945	124.547	128.811	117.376	263.191	203.666	224.67	210.155	158.925	190.729	142.166	115.156	124.883	249.887	226.319	274.49	389.463	95.1352	560.445	17	5461144	5490534	-	protein_coding	Tmem242
ENSMUSG00000004947	75.9075	34.1545	134.278	55.0609	31.8229	24.7019	94.7049	73.5963	137.452	113.152	40.1706	32.6618	66.2966	38.5771	50.2948	20.2978	97.0968	157.198	5	136023653	136061726	+	protein_coding	Dtx2
ENSMUSG00000004948	0	0	0	0	0	0	0	0	0	0	0	0	0	0	0	0	0	0	5	136008952	136017478	+	protein_coding	Zp3
ENSMUSG00000004951	0	0	0	0	0	14.1154	0	0	0	0	0	0	0	0	0	0	0	0	5	135916772	135918417	+	protein_coding	Hspb1
ENSMUSG00000004952	521.035	616.733	571.855	1083.6	1111.26	1249.21	1402.53	1319.4	1495.99	424.564	501.686	781.962	1303.49	1358.77	886.553	1571.81	1338.76	1061.66	5	136112769	136140714	+	protein_coding	Rasa4
ENSMUSG00000004961	0	0	0	0	0	0	0	0	0	0	0	0	8.15958	0	0	0	0	0	7	4542763	4550540	-	protein_coding	Syt5
ENSMUSG00000004980	565.99	568.916	650.732	630.998	1101.07	483.452	1261.83	895.955	1071.92	804.64	638.266	705.111	451.837	550.366	394.687	913.399	1286.78	1332.76	6	51437911	51446874	-	protein_coding	Hnrnpa2b1
ENSMUSG00000004988	0	0	0	0	0	0	0	0	0	0	0	0	0	0	0	0	0	0	6	117910519	117914653	-	protein_coding	Fxyd4
ENSMUSG00000004994	103.175	116.125	79.8156	80.3889	47.0979	109.394	103.724	70.3965	135.321	113.152	82.1265	67.2449	68.3365	108.016	71.6062	57.0875	125.539	56.9558	8	84984423	84997009	-	protein_coding	Ccdc130
ENSMUSG00000004996	22.846	34.1545	15.0241	57.2633	48.3708	32.9359	94.7049	132.26	5.32761	17.4081	66.0583	33.6224	63.2367	58.2943	115.934	96.4144	41.1926	37.5908	8	84976534	84983955	-	protein_coding	Mri1
ENSMUSG00000005034	79.5924	59.5264	59.1574	136.551	150.204	134.096	59.5288	34.1316	92.7005	122.824	141.936	113.356	174.411	180.884	276.195	88.8027	75.5197	274.527	3	146435328	146518745	-	protein_coding	Prkacb
ENSMUSG00000005043	160.659	129.787	141.79	236.762	72.5562	347.003	190.312	92.7953	74.5866	126.692	183.892	130.647	311.084	328.334	235.277	90.0713	98.0775	30.7561	11	119234250	119246362	-	protein_coding	Sgsh
ENSMUSG00000005045	0.736966	8.78258	7.51206	5.50609	5.09166	0	0	27.7319	0	14.5067	0	4.80321	23.4588	5.14361	4.26227	0	0	0	4	152423107	152474651	+	protein_coding	Chd5
ENSMUSG00000005054	234.355	199.072	273.251	1028.54	1783.35	1319.79	2855.58	2876.66	2533.81	613.151	277.623	306.445	1471.78	1688.82	1330.68	1428.46	2870.73	2516.31	10	78261502	78263456	+	protein_coding	Cstb
ENSMUSG00000005057	245.41	163.942	278.885	219.142	306.773	177.619	315.683	350.916	210.974	204.061	67.8436	134.49	216.229	172.311	209.704	147.159	80.4236	269.97	5	136247000	136275410	-	protein_coding	Sh2b2
ENSMUSG00000005069	32.4265	37.082	27.2312	71.5792	157.842	28.2308	124.469	46.931	225.891	40.6188	34.8145	44.1895	59.157	40.2916	40.9178	11.4175	97.0968	100.242	6	124373774	124392026	-	protein_coding	Pex5
ENSMUSG00000005078	115.704	91.7292	166.204	139.855	170.571	118.805	139.803	152.526	69.259	123.791	77.6631	159.466	122.394	101.158	212.261	111.638	91.2121	46.7037	12	72132362	72148235	+	protein_coding	Jkamp
ENSMUSG00000005087	2230.06	2372.27	2665.84	1382.03	1374.75	1309.2	2276.53	1501.79	2206.7	3911.01	1516.66	2776.25	969.97	1075.01	1053.63	1372.64	1373.09	1554.89	2	102641485	102732010	-	protein_coding	Cd44
ENSMUSG00000005089	0	0	0	1.10122	12.7292	4.70513	11.7254	0	0	0	0	0	16.3192	6.85815	27.2786	0	41.1926	0	2	102489003	102621129	+	protein_coding	Slc1a2
ENSMUSG00000005102	87.699	127.835	101.413	173.992	141.294	204.673	239.919	125.86	277.036	73.5008	44.634	90.3003	206.029	225.462	205.442	26.6408	210.867	208.458	2	118219098	118305715	+	protein_coding	Eif2ak4
ENSMUSG00000005103	457.656	467.429	534.295	672.844	712.833	522.269	721.561	610.103	384.654	875.239	658.797	787.726	692.544	633.521	543.014	919.742	903.294	1165.31	5	38684155	38720564	-	protein_coding	Wdr1
ENSMUSG00000005107	201.929	93.6809	126.766	113.425	150.204	124.686	115.45	234.655	241.874	84.139	116.048	63.4023	80.5758	28.2899	86.9504	40.5955	0	82.0163	5	38506615	38660486	-	protein_coding	Slc2a9
ENSMUSG00000005124	0	0	0	0	0	0	0	0	0	0	0	0	0	1.71454	0	0	0	0	15	66763168	66795050	+	protein_coding	Ccn4
ENSMUSG00000005125	151.815	131.739	151.18	352.39	426.427	483.452	513.211	328.517	465.634	168.278	201.746	49.9533	177.471	152.594	188.392	488.415	280.502	328.065	15	66801166	66841489	-	protein_coding	Ndrg1
ENSMUSG00000005131	0	0	0	0	0	0	0	0	0	0	0	0	1.01995	0	0	0	0	0	9	53313624	53345702	+	protein_coding	4930550C14Rik
ENSMUSG00000005142	1013.33	847.032	817.875	1634.21	1761.71	2044.38	1765.12	1345	1847.62	748.547	774.846	728.166	1549.3	1764.26	1578.75	898.176	1099.45	874.84	8	85809898	85824911	+	protein_coding	Man2b1
ENSMUSG00000005148	19.1611	4.87921	0	0	0	0	0	0	0	33.849	92.8387	41.3076	0	0	1.70491	0	23.5386	67.2078	14	99536126	99552472	+	protein_coding	Klf5
ENSMUSG00000005150	46.4289	20.4927	30.9872	58.3645	7.63749	64.6955	53.2152	59.7303	111.88	113.152	33.0291	33.6224	95.8751	66.0097	58.8194	81.1911	56.885	20.5041	8	85801663	85807935	-	protein_coding	Wdr83
ENSMUSG00000005161	464.289	574.771	527.722	392.034	327.139	462.279	468.113	372.248	527.434	626.691	573.1	634.023	426.338	440.636	361.441	679.975	404.079	339.456	8	85696215	85701463	+	protein_coding	Prdx2
ENSMUSG00000005198	554.199	701.631	687.353	438.285	367.873	519.917	644.895	534.373	503.992	449.709	414.203	514.904	297.825	317.189	317.113	757.36	528.638	547.914	11	69624822	69649463	-	protein_coding	Polr2a
ENSMUSG00000005202	0	0	0	0	0	0	0	0	0	0	0	0	0	0	0	0	0	0	11	69505629	69508731	-	protein_coding	Shbg
ENSMUSG00000005204	108.334	76.1157	72.3035	72.6804	91.6499	132.92	130.783	58.6637	268.512	71.5665	44.634	91.2609	107.094	78.0114	94.6225	49.4758	189.29	68.3469	11	69563940	69572910	-	protein_coding	Senp3
ENSMUSG00000005220	0	0	3.75603	0	0	0	0	0	0	0	0	0	0	0	0	0	0	0	5	72457367	72661816	-	protein_coding	Corin
ENSMUSG00000005225	0	0	0	0	0	0	0	0	0	8.70404	14.2829	11.5277	7.13963	0.857268	5.11473	8.88027	0	0	6	54572095	54622824	+	protein_coding	Plekha8
ENSMUSG00000005232	0	0	0	0	0	0	0	0	0	0	0	0	0	0	0	0	0	0	2	69041416	69058185	+	protein_coding	G6pc2
ENSMUSG00000005233	7.36966	1.95169	8.45106	28.6317	0	0	5.41171	27.7319	0	49.3229	74.0924	10.5671	15.2992	2.57181	14.4917	279.094	100.039	235.797	2	69024238	69036538	-	protein_coding	Spc25
ENSMUSG00000005237	29.4787	15.6135	10.3291	1.10122	3.81875	0	0	0	0	26.1121	6.24876	15.3703	0	3.42907	0	0	0	0	11	69311634	69439936	-	protein_coding	Dnah2
ENSMUSG00000005251	0	0	0	0	0	0	0	0	0	0	0	0	0	0	0	0	0	0	16	97543132	97564987	-	protein_coding	Ripk4
ENSMUSG00000005262	244.673	283.97	229.118	227.952	274.95	231.728	462.701	223.989	537.024	166.344	225.848	219.987	157.072	171.454	187.54	309.541	242.252	192.51	16	18630528	18654011	+	protein_coding	Ufd1
ENSMUSG00000005267	0.736966	47.8163	14.0851	12.1134	0	16.468	0	0	15.9828	1.93423	8.03412	3.84257	27.5386	34.2907	37.508	43.1327	35.3079	84.2945	11	62591181	62622731	-	protein_coding	Zfp287
ENSMUSG00000005268	2.94787	0	15.9631	0	0	0	0	0	0	0	0	4.80321	0	0	0.852455	0	0	0	15	10177323	10349266	+	protein_coding	Prlr
ENSMUSG00000005299	213.72	305.439	155.875	204.827	118.381	156.446	126.273	296.518	175.811	272.727	340.111	254.57	171.351	139.735	214.819	163.651	118.674	232.379	5	33897016	33940161	-	protein_coding	Letm1
ENSMUSG00000005312	353.007	427.419	409.407	323.758	342.414	352.885	510.505	725.297	732.014	376.208	414.203	384.257	263.146	360.91	235.277	209.321	432.522	510.324	13	58323969	58363467	-	protein_coding	Ubqln1
ENSMUSG00000005320	0	0	0	0	0	0	0	0	0	0	0	0	0	0	0	0	0	0	13	55300452	55316572	+	protein_coding	Fgfr4
ENSMUSG00000005338	0	0	0	0	0	15.2917	0	0	0	0	17.8536	13.449	0	0	0	0	0	0	1	173160824	173195261	-	protein_coding	Cadm3
ENSMUSG00000005339	0	0	0	0	0	0	0	0	0	0	0	0	0	0	0	0	0	0	1	173048850	173054781	-	protein_coding	Fcer1a
ENSMUSG00000005354	349.322	298.608	335.225	410.754	493.891	450.516	280.507	258.12	209.908	455.511	337.433	475.517	483.455	412.346	368.26	625.425	312.867	216.432	15	77799246	77813206	-	protein_coding	Txn2
ENSMUSG00000005355	0	0	0	0	0	0	0	0	0	0	0	0	0	0	0	0	0	0	10	78547824	78554128	-	protein_coding	Casp14
ENSMUSG00000005357	0	0	0	0	0	0	0	0	0	0	0	0	0	0	0	0	0	0	10	78616329	78650599	+	protein_coding	Slc1a6
ENSMUSG00000005360	0	0.975843	0	0	0	0	0	7.46629	0	0	5.35608	0	0	0	1.70491	0	0	0	15	8663607	8740248	-	protein_coding	Slc1a3
ENSMUSG00000005362	128.232	85.8742	78.8766	101.312	57.2812	117.628	102.822	59.7303	165.156	59.9611	90.1606	113.356	59.157	75.4396	132.983	144.622	126.52	47.8428	6	106757161	106777038	-	protein_coding	Crbn
ENSMUSG00000005364	0	0	0	0	0	0	0	0	0	0	0	0	0	0	0	0	0	0	6	106687317	106725998	-	protein_coding	Il5ra
ENSMUSG00000005370	47.9028	37.082	19.7191	42.9475	71.2833	68.2244	34.2742	36.2648	135.321	45.4544	25.8877	51.8746	32.6383	51.4361	51.1473	93.8772	109.847	25.0605	17	88282489	88298320	+	protein_coding	Msh6
ENSMUSG00000005371	187.189	197.12	196.252	158.575	178.208	130.567	253.448	167.458	101.225	147.969	141.043	216.144	173.391	132.877	166.229	24.1036	189.29	354.265	17	88298286	88372719	-	protein_coding	Fbxo11
ENSMUSG00000005373	0	0	0	25.328	0	32.9359	4.50976	0	0	60.9283	0	6.72449	31.6184	42.8634	16.1966	62.1619	13.7309	13.6694	5	135118743	135167236	+	protein_coding	Mlxipl
ENSMUSG00000005374	28.7417	39.0337	33.8042	48.4536	87.8312	37.641	36.98	83.1958	41.5554	78.3363	66.951	47.0714	78.536	67.7242	75.8685	55.8189	95.1352	28.4779	5	135178510	135194614	+	protein_coding	Tbl2
ENSMUSG00000005378	168.028	93.6809	144.607	85.895	63.6458	121.157	171.371	186.657	142.78	143.133	137.473	113.356	170.331	123.447	84.393	232.156	130.443	112.772	5	135081810	135093813	-	protein_coding	Bud23
ENSMUSG00000005397	1.47393	0	0	0	0	0	0	0	0	6.76981	0.892679	0	3.05984	0	0	0	0	0	13	13612135	13686854	+	protein_coding	Nid1
ENSMUSG00000005410	36.8483	49.768	48.8284	4.40487	26.7312	27.0545	0	13.866	0	34.8161	146.399	54.7566	22.4388	20.5744	17.0491	143.353	142.212	82.0163	8	75836196	75855067	+	protein_coding	Mcm5
ENSMUSG00000005413	464.289	228.347	595.33	324.859	192.21	232.904	643.994	350.916	472.027	172.147	219.599	510.101	756.801	600.945	541.309	454.162	225.578	164.033	8	75820248	75827217	+	protein_coding	Hmox1
ENSMUSG00000005417	201.192	124.908	171.838	263.191	188.391	262.311	197.527	147.193	303.674	227.272	350.823	153.703	262.126	286.328	225.048	561.994	301.098	413.499	11	59552130	59671686	+	protein_coding	Mprip
ENSMUSG00000005442	653.689	513.293	570.916	743.322	449.339	616.372	533.955	470.376	328.181	375.241	308.867	365.044	536.492	532.364	554.096	660.946	301.098	471.594	7	24967128	24993584	+	protein_coding	Cic
ENSMUSG00000005447	24.3199	23.4202	25.3532	178.397	161.66	179.971	171.371	189.857	60.7348	52.2242	34.8145	13.449	233.568	171.454	215.671	319.69	191.251	41.0081	7	24994473	24997411	-	protein_coding	Pafah1b3
ENSMUSG00000005465	0	0	0	0	0	0	0	0	0	4.83558	7.14144	2.88192	2.03989	0	0.852455	0	0	0	8	84756922	84769218	-	protein_coding	Il27ra
ENSMUSG00000005469	124.547	116.125	176.533	321.556	385.693	392.878	473.525	359.449	331.378	134.429	166.931	127.765	317.204	313.76	269.376	216.932	188.309	243.771	8	84699621	84723072	+	protein_coding	Prkaca
ENSMUSG00000005470	7.36966	2.92753	5.63404	5.50609	0	9.41026	36.0781	18.1324	11.7208	14.5067	65.1656	13.449	21.4189	12.0018	8.52455	50.7444	130.443	257.44	8	84682135	84696826	+	protein_coding	Asf1b
ENSMUSG00000005474	0	0	0	0	0	0	0	0	43.6864	0	0	0	3.05984	0	9.377	0	0	0	5	136721999	136729948	+	protein_coding	Myl10
ENSMUSG00000005481	243.199	294.705	286.397	167.385	162.933	162.327	82.9796	264.52	129.994	354.931	325.828	308.366	199.91	239.178	165.376	394.538	224.598	222.127	8	84441805	84453521	+	protein_coding	Ddx39a
ENSMUSG00000005483	175.398	221.516	160.57	118.932	239.308	85.8686	89.2932	131.193	149.173	175.048	195.497	81.6545	109.134	176.597	112.524	100.22	140.251	30.7561	8	84334821	84339282	+	protein_coding	Dnajb1
ENSMUSG00000005493	0	0	0	0	0	0	0	0	0	0	0	0	0	0	0	0	0	0	3	153562785	153611775	-	protein_coding	Msh4
ENSMUSG00000005501	221.827	296.656	223.484	201.523	253.31	247.019	186.704	185.591	149.173	99.6129	177.643	95.1035	253.967	186.027	225.048	53.2816	78.462	109.355	1	87872840	87936273	-	protein_coding	Usp40
ENSMUSG00000005503	0	0	0	0	0	0	0	0	0	0	0	0	0	0	0	0	0	0	6	52290482	52295363	+	protein_coding	Evx1
ENSMUSG00000005505	19.1611	23.4202	9.39007	18.7207	0	12.9391	3.60781	17.0658	33.0312	17.4081	8.03412	1.92128	5.09974	9.42995	18.754	20.2978	0	0	2	90735083	90741970	+	protein_coding	Kbtbd4
ENSMUSG00000005506	692.748	871.428	896.752	509.864	688.647	512.859	573.641	789.294	467.765	687.619	587.383	774.277	569.131	577.799	579.669	478.266	553.157	377.047	2	90770726	90849842	+	protein_coding	Celf1
ENSMUSG00000005510	24.3199	1.95169	16.9021	22.0244	28.0041	19.9968	42.3917	20.2656	51.1451	15.4738	16.9609	17.2915	33.6583	30.8617	28.131	10.1489	50.0195	7.97381	2	90724977	90735171	-	protein_coding	Ndufs3
ENSMUSG00000005514	252.042	250.792	276.068	190.511	225.306	114.099	257.056	210.123	318.591	352.03	174.965	216.144	180.531	237.463	190.95	112.906	189.29	265.414	5	135698886	135764180	+	protein_coding	Por
ENSMUSG00000005533	0	0	0	0	16.5479	0	0	0	0	54.1585	88.3753	66.2843	50.9974	65.1524	62.2292	301.929	82.3851	53.5384	7	67602574	67883416	+	protein_coding	Igf1r
ENSMUSG00000005534	166.554	242.985	184.984	166.284	173.116	156.446	182.194	39.4647	148.108	77.3692	167.824	195.971	117.294	96.0141	104.852	71.0422	153.982	92.2683	8	3172060	3329617	-	protein_coding	Insr
ENSMUSG00000005540	5.15876	0	1.87801	0	0	0	0	0	0	10.6383	9.81947	8.64577	0	0	4.26227	0	0	0	8	3731736	3744175	-	protein_coding	Fcer2a
ENSMUSG00000005547	0	0	0	0	0	0	0	0	0	0	0	0	0	0	0	0	0	0	7	26534729	26542973	+	protein_coding	Cyp2a5
ENSMUSG00000005553	0	0	0	0	0	0	0	0	0	0	0	0	0	0	0	0	0	0	7	30411633	30424959	+	protein_coding	Atp4a
ENSMUSG00000005566	177.609	231.275	263.861	358.997	225.306	356.414	251.645	393.58	163.025	259.187	182.999	147.939	235.608	257.181	263.409	351.405	283.444	364.517	7	12733040	12764962	+	protein_coding	Trim28
ENSMUSG00000005575	153.289	86.85	117.376	48.4536	43.2791	91.75	43.2937	66.13	61.8003	97.6786	146.399	92.2216	97.915	66.0097	92.0651	154.77	119.655	5.69558	7	12769046	12772202	-	protein_coding	Ube2m
ENSMUSG00000005580	16.9502	12.686	9.39007	11.0122	44.552	12.9391	0.901952	30.9318	13.8518	37.7175	23.2097	14.4096	26.5186	16.2881	26.4261	0	0	1.13912	16	4105392	4238362	-	protein_coding	Adcy9
ENSMUSG00000005583	927.104	779.698	480.772	164.081	98.0145	135.272	51.4112	102.395	9.58971	492.262	723.963	917.412	325.363	214.317	270.228	233.424	50.0195	239.214	13	83652152	83815199	+	protein_coding	Mef2c
ENSMUSG00000005609	585.888	370.82	438.516	340.276	198.575	328.183	325.605	229.322	179.008	470.985	557.032	480.321	345.762	390.914	338.425	579.755	291.29	541.08	7	110628157	110655584	+	protein_coding	Ctr9
ENSMUSG00000005610	975.743	1033.42	1447.95	441.588	393.331	477.571	607.013	475.709	621.2	1307.54	1216.72	1352.58	501.814	572.655	537.046	598.784	853.275	652.713	7	110666956	110682237	-	protein_coding	Eif4g2
ENSMUSG00000005611	1.47393	0	0	0	0	0	0	0	0	27.0792	0	3.84257	0	0	0	0	0	0	7	110467472	110581668	-	protein_coding	Irag1
ENSMUSG00000005615	208.561	241.033	127.705	197.118	174.389	183.5	149.724	151.459	400.637	262.088	269.589	212.302	324.343	250.322	329.9	242.305	374.656	235.797	16	32249738	32293888	+	protein_coding	Pcyt1a
ENSMUSG00000005621	138.55	163.942	175.594	132.146	115.835	137.625	175.881	196.257	51.1451	139.265	138.365	133.529	109.134	138.02	76.7209	191.56	224.598	148.085	7	80643428	80694912	+	protein_coding	Zfp592
ENSMUSG00000005625	1322.12	1232.49	1282.68	962.464	719.197	982.196	959.677	985.55	438.995	1429.4	1308.67	1593.7	1100.52	959.283	1002.49	814.448	964.102	703.973	3	94940004	94949925	-	protein_coding	Psmd4
ENSMUSG00000005628	0.736966	1.95169	0	0	0	0	0	0	0	9.67115	16.9609	0	0	0	0	0	3.9231	0	3	95031786	95036520	+	protein_coding	Tmod4
ENSMUSG00000005640	2.94787	0	0	0	0	0	0	0	0	0	0	0	0	0	0	0	0	0	3	87704257	87723408	+	protein_coding	Insrr
ENSMUSG00000005649	0	0	0	0	0	0	0	0	0	0	0	0	0	0	0	0	0	0	7	13132056	13142812	+	protein_coding	Cabp5
ENSMUSG00000005656	242.462	308.366	325.835	187.207	212.577	194.087	135.293	149.326	131.059	501.933	269.589	252.649	265.186	326.619	272.786	266.408	145.155	185.676	12	54793133	54842488	-	protein_coding	Snx6
ENSMUSG00000005667	322.791	390.337	288.275	128.842	44.552	61.1667	67.6464	56.5305	25.5726	218.568	282.979	323.736	73.4362	87.4414	105.704	244.842	217.732	216.432	6	83282672	83302890	-	protein_coding	Mthfd2
ENSMUSG00000005672	1.47393	0	2.81702	2.20244	0	0	7.21561	0	0	0	5.35608	0	3.05984	8.57268	1.70491	55.8189	64.7312	108.216	5	75735575	75817382	+	protein_coding	Kit
ENSMUSG00000005674	42.0071	33.1787	30.0482	117.83	127.292	24.7019	37.882	142.926	105.487	75.435	96.4094	64.363	64.2567	93.4423	70.7537	220.738	63.7504	54.6775	1	171043579	171050083	-	protein_coding	Tomm40l
ENSMUSG00000005677	0	0	0	0	0	0	0	0	0	0	0	0	0	0	0	0	0	0	1	171041538	171048270	+	protein_coding	Nr1i3
ENSMUSG00000005681	0	0	0	0	7.63749	0	0	0	0	0	0	0.960641	0	1.71454	0	0	0	0	1	171052622	171053948	+	protein_coding	Apoa2
ENSMUSG00000005682	53.0616	20.4927	38.4993	45.1499	72.5562	41.1699	225.488	124.794	187.532	53.1913	49.99	58.5991	49.9774	48.007	24.7212	25.3722	78.462	47.8428	10	128139203	128157227	+	protein_coding	Pan2
ENSMUSG00000005683	191.611	168.821	234.752	278.608	357.689	331.712	360.781	444.778	491.206	239.845	185.677	317.012	235.608	310.331	190.097	383.12	477.638	623.096	10	128173602	128198348	+	protein_coding	Cs
ENSMUSG00000005686	128.969	71.2365	198.13	15.417	0	9.41026	0	24.5321	0	190.522	289.228	238.239	46.9176	64.2951	57.9669	35.5211	67.6735	2.27823	7	110367412	110411612	+	protein_coding	Ampd3
ENSMUSG00000005687	146.656	145.401	108.925	113.425	155.296	169.385	102.822	163.192	154.501	104.448	102.658	111.434	130.553	169.739	163.671	185.217	174.578	130.998	3	103078970	103086482	+	protein_coding	Bcas2
ENSMUSG00000005696	0	0.975843	0	0	0	0	0	0	0	0	12.4975	0	0	0	0	0	31.3848	0	X	41591329	41618207	+	protein_coding	Sh2d1a
ENSMUSG00000005698	1367.07	1112.46	1216.01	763.144	481.162	555.205	478.034	604.77	466.699	863.634	879.289	1266.13	707.844	653.239	839.668	541.697	548.253	676.634	8	106363199	106409554	+	protein_coding	Ctcf
ENSMUSG00000005699	13.2654	5.85506	24.4142	30.8341	19.0937	35.2885	48.7054	31.9984	19.1794	20.3094	0.892679	21.1341	20.3989	38.5771	40.0654	247.379	8.82698	42.1473	8	106427779	106430128	+	protein_coding	Pard6a
ENSMUSG00000005705	0	0	0	0	0	0	0	0	0	0	0	0	0	0	0	0	0	0	8	106293329	106364025	-	protein_coding	Agrp
ENSMUSG00000005716	0	0	0	0	0	0	0	0	0	0	0	0	0	0	0	0	30.404	0	15	78075313	78090600	-	protein_coding	Pvalb
ENSMUSG00000005718	13.2654	9.75843	2.81702	26.4292	0	41.1699	27.9605	21.3323	0	25.145	41.9559	14.4096	33.6583	20.5744	19.6065	0	2.94233	56.9558	16	4362524	4377718	-	protein_coding	Tfap4
ENSMUSG00000005732	251.306	254.695	320.201	166.284	290.225	243.49	205.645	216.522	125.732	423.596	375.818	265.137	251.927	213.46	230.163	189.023	271.675	292.753	16	18057647	18066596	-	protein_coding	Ranbp1
ENSMUSG00000005763	0	6.8309	2.81702	0	0	0	0	0	0	10.6383	102.658	2.88192	0	0	1.70491	91.3399	30.404	0	1	165616249	165704846	+	protein_coding	Cd247
ENSMUSG00000005774	70.7488	101.488	52.5844	160.778	131.11	124.686	159.645	117.327	83.1108	78.3363	92.8387	53.7959	133.613	155.166	87.8028	83.7283	205.963	190.232	3	94861385	94868872	+	protein_coding	Rfx5
ENSMUSG00000005779	828.35	1108.56	1038.54	510.965	568.993	598.728	1033.64	1012.22	1104.95	1248.55	1263.14	1015.4	555.871	702.96	491.014	1154.44	701.254	954.578	3	94791403	94794272	-	protein_coding	Psmb4
ENSMUSG00000005800	935.947	594.288	763.413	2141.87	2735.5	3542.96	1841.79	2650.53	2977.07	862.667	951.596	634.984	1049.53	1515.65	2323.79	588.635	1269.12	2117.61	9	7558456	7568486	+	protein_coding	Mmp8
ENSMUSG00000005802	0	5.85506	0	3.30365	10.1833	0	21.6468	0	0	14.5067	0	1.92128	15.2992	15.4308	17.9015	48.2072	77.4813	0	2	122523152	122544583	-	protein_coding	Slc30a4
ENSMUSG00000005803	167.291	169.797	232.874	190.511	160.387	198.792	200.233	83.1958	280.233	205.028	206.209	170.034	105.055	116.589	113.376	194.097	99.0583	93.4074	2	122607156	122651489	+	protein_coding	Sqor
ENSMUSG00000005804	79.5924	67.3332	61.0354	34.1378	47.0979	89.3975	72.1561	61.8636	0	52.2242	58.0242	86.4577	62.2168	78.8687	125.311	36.7897	20.5963	179.98	2	122580422	122591395	+	protein_coding	Bloc1s6
ENSMUSG00000005813	122.336	119.053	121.132	194.916	123.473	182.324	220.978	171.725	219.498	198.259	180.321	157.545	157.072	214.317	75.8685	168.725	302.079	238.075	3	138164716	138195276	-	protein_coding	Metap1
ENSMUSG00000005823	270.467	187.362	293.909	530.787	417.516	452.869	458.191	290.119	321.788	250.483	360.642	244.964	477.335	432.921	360.588	567.069	581.6	669.8	17	57541634	57555446	-	protein_coding	Gpr108
ENSMUSG00000005824	16.9502	13.6618	0	58.3645	143.839	24.7019	111.842	8.5329	88.4384	26.1121	22.317	9.60641	39.778	61.7233	36.6556	5.07444	129.462	135.555	17	57496491	57501177	-	protein_coding	Tnfsf14
ENSMUSG00000005836	0	0	0	0	0	0	0	0	0	6.76981	0	0	0	0	0	0	0	0	18	11052063	11085635	+	protein_coding	Gata6
ENSMUSG00000005846	223.301	263.478	266.678	196.017	234.216	257.606	287.723	258.12	284.495	352.997	218.706	295.878	224.388	245.179	173.901	166.188	314.829	127.581	16	11010833	11021195	-	protein_coding	Rsl1d1
ENSMUSG00000005864	0	0	0	0	0	0	0	0	0	0	0	0	0	0	0	0	0	0	X	71035454	71053824	+	protein_coding	Cnga2
ENSMUSG00000005871	226.249	292.753	285.458	165.183	156.569	205.849	154.234	254.921	210.974	172.147	210.672	240.16	228.468	189.456	232.72	256.259	122.597	84.2945	18	34353976	34455605	+	protein_coding	Apc
ENSMUSG00000005873	602.838	494.752	600.025	995.501	574.085	884.564	880.305	616.502	960.036	679.882	549.891	692.622	779.24	885.558	767.209	754.823	541.388	412.36	18	34477937	34507123	-	protein_coding	Reep5
ENSMUSG00000005881	231.407	153.207	139.912	462.511	342.414	356.414	313.879	319.984	244.005	165.377	203.531	139.293	379.42	414.061	443.276	121.787	255.982	266.553	2	155849964	155860199	+	protein_coding	Ergic3
ENSMUSG00000005882	81.8033	40.0096	107.986	116.729	82.7395	71.7532	44.1956	43.7311	103.356	67.6981	82.1265	42.2682	100.975	68.5815	85.2455	55.8189	163.789	22.7823	2	155688813	155772230	-	protein_coding	Uqcc1
ENSMUSG00000005883	0	0	0	0	0	0	0	0	0	0	0	0	0	7.71542	0	0	0	0	2	172819492	172835369	+	protein_coding	Spo11
ENSMUSG00000005886	228.46	161.99	241.325	156.373	169.298	136.449	78.4698	136.526	167.287	126.692	96.4094	162.348	164.212	120.875	166.229	181.411	170.655	28.4779	1	13209328	13444307	-	protein_coding	Ncoa2
ENSMUSG00000005891	0	0	0	0	0	0	0	0	0	0	10.7122	0	0	0	0	0	0	0	13	28200194	28207542	+	protein_coding	Prl4a1
ENSMUSG00000005892	0	0	0	0	0	0	0	0	0	0	0	0	0	0	0	0	0	0	6	92219041	92221631	-	protein_coding	Trh
ENSMUSG00000005893	365.535	302.511	488.284	316.05	185.846	450.516	184.9	298.652	257.857	326.885	363.321	419.8	197.87	306.045	392.982	392.001	249.117	217.571	6	92068370	92151275	+	protein_coding	Nr2c2
ENSMUSG00000005897	16.2133	27.3236	22.5362	49.5548	63.6458	23.5256	26.1566	49.0642	10.6552	8.70404	21.4243	19.2128	43.8577	24.8608	31.5408	21.5664	39.231	1.13912	10	93983884	94033073	+	protein_coding	Nr2c1
ENSMUSG00000005899	34.6374	29.2753	25.3532	41.8463	48.3708	39.9936	54.1171	58.6637	42.6209	47.3886	12.4975	24.9767	79.5559	72.0106	60.5243	48.2072	57.8657	62.6513	16	17437217	17462692	+	protein_coding	Smpd4
ENSMUSG00000005907	39.7962	50.7438	57.2794	68.2755	78.9208	29.4071	98.3127	49.0642	87.3729	56.0927	65.1656	42.2682	53.0373	35.148	63.0816	32.9839	57.8657	55.8166	5	3646065	3687232	+	protein_coding	Pex1
ENSMUSG00000005917	0	0	0	0	0	0	0	0	0	0	0	0	0	0	0	0	0	0	11	21944763	21952897	-	protein_coding	Otx1
ENSMUSG00000005936	278.573	259.574	233.813	192.713	299.135	191.734	238.115	364.782	388.916	262.088	361.535	240.16	121.374	193.743	150.884	148.427	310.906	178.841	17	29170923	29188523	+	protein_coding	Kctd20
ENSMUSG00000005947	0	0	0	5.50609	0	0	0	0	0	0	0	4.80321	0	0	0	54.5502	9.80775	47.8428	11	72981408	73038272	+	protein_coding	Itgae
ENSMUSG00000005949	145.919	111.246	113.62	142.057	85.2853	94.1026	88.3913	178.124	20.2449	97.6786	132.117	127.765	150.952	137.163	105.704	36.7897	86.3082	105.938	11	73074421	73089868	-	protein_coding	Ctns
ENSMUSG00000005950	0	0	0	0	2.54583	0	3.60781	0	0	0	0	0	0	8.57268	0	81.1911	3.9231	0	11	73051246	73063511	+	protein_coding	P2rx5
ENSMUSG00000005951	13.2654	10.7343	10.3291	16.5183	7.63749	4.70513	1.8039	0	0	1.93423	0	3.84257	18.3591	6.85815	2.55736	0	1.96155	0	11	73090285	73115337	+	protein_coding	Shpk
ENSMUSG00000005952	0	0	0	0	0	0	0	0	0	0	0	0	0	0	0	0	0	0	11	73125117	73152068	+	protein_coding	Trpv1
ENSMUSG00000005958	0	0	0	0	0	0	0	0	0	0	0	0	0	3.42907	0	0	7.8462	0	16	21023504	21042055	+	protein_coding	Ephb3
ENSMUSG00000005968	0	0	0	3.30365	25.4583	0	27.9605	0	0	0	16.9609	20.1735	9.17953	8.57268	1.70491	58.3561	6.86543	0	3	94520063	94566179	-	protein_coding	Tuft1
ENSMUSG00000005973	0	0	12.2071	24.2268	1.27292	0	0	0	0	25.145	29.4584	4.80321	11.2194	28.2899	30.6884	40.5955	51.0003	83.1554	2	105216635	105229664	-	protein_coding	Rcn1
ENSMUSG00000005980	0	0	0	0	0	0	0	0	0	0	0	0	0	0	0	0	0	0	16	3854805	3857888	+	protein_coding	Dnase1
ENSMUSG00000005981	42.744	59.5264	53.5234	94.7047	40.7333	123.51	164.155	149.326	30.9002	26.1121	64.2729	85.4971	79.5559	105.444	71.6062	138.279	145.155	132.137	16	3857834	3895691	-	protein_coding	Trap1
ENSMUSG00000005982	281.521	320.076	233.813	360.098	425.154	318.773	259.762	334.917	254.66	196.324	376.711	241.121	271.306	277.755	255.736	419.91	367.791	89.9901	16	3690238	3722634	+	protein_coding	Naa60
ENSMUSG00000005983	14.7393	23.4202	9.39007	27.5304	16.5479	18.8205	45.9995	20.2656	64.9969	38.6846	18.7463	7.68513	25.4987	17.1454	13.6393	0	8.82698	25.0605	16	3713042	3726553	-	protein_coding	1700037C18Rik
ENSMUSG00000005986	33.9004	37.082	27.2312	57.2633	39.4604	48.2276	43.2937	12.7994	98.0281	15.4738	17.8536	30.7405	18.3591	29.1471	38.3605	29.178	13.7309	45.5646	19	4320207	4333165	-	protein_coding	Ankrd13d
ENSMUSG00000005994	0	0	0	0	0	0	0	0	0	0	0	0	0	0	0	0	0	0	4	80752359	80769956	+	protein_coding	Tyrp1
ENSMUSG00000006005	3673.78	3337.38	3904.39	2413.87	1953.93	1747.96	1596.45	1564.72	1457.64	2742.74	2342.39	3658.12	2007.26	1801.12	1923.14	1457.63	1603.57	1844.23	1	150268588	150325686	+	protein_coding	Tpr
ENSMUSG00000006007	0	0	0	0	0	0	0	0	0	0	0	0	0	0	0	0	0	0	1	150195167	150209657	+	protein_coding	Pdc
ENSMUSG00000006010	173.187	202.975	161.509	153.069	310.591	189.381	140.704	181.324	212.039	146.034	190.141	170.994	131.573	164.596	146.622	171.262	141.232	178.841	1	150237055	150268831	-	protein_coding	Odr4
ENSMUSG00000006014	0.736966	40.0096	6.57305	0	0	0	0	0	0	0	20.5316	8.64577	4.07979	2.57181	0	0	0	0	1	150325162	150341916	-	protein_coding	Prg4
ENSMUSG00000006019	78.8554	50.7438	48.8284	42.9475	104.379	90.5737	101.019	68.2632	138.518	29.0135	77.6631	41.3076	73.4362	102.872	110.819	10.1489	104.943	59.234	7	15931071	15955962	-	protein_coding	Dhx34
ENSMUSG00000006021	39.0592	46.8405	30.0482	53.9597	47.0979	27.0545	18.039	15.9992	0	17.4081	24.995	52.8353	35.6982	34.2907	34.9506	13.9547	4.90388	20.5041	7	15853819	15861441	+	protein_coding	Kptn
ENSMUSG00000006024	217.405	222.492	289.214	322.657	322.048	318.773	312.977	310.384	287.691	181.818	240.131	185.404	223.368	298.329	261.704	315.884	229.501	232.379	7	15832382	15851900	+	protein_coding	Napa
ENSMUSG00000006050	204.877	155.159	238.508	214.737	255.856	238.785	173.175	249.587	342.033	278.529	253.521	279.547	163.192	221.175	179.868	313.347	198.117	149.224	18	36799733	36803868	-	protein_coding	Sra1
ENSMUSG00000006056	0	0	0	0	0	0	0	0	0	0	0	0	0	0	0	0	0	0	11	95990151	96002790	-	protein_coding	Calcoco2
ENSMUSG00000006057	25.7938	31.227	22.5362	22.0244	19.0937	30.5833	30.6664	45.8644	104.421	48.3558	26.7804	27.8586	28.5585	36.8625	85.2455	57.0875	30.404	44.4255	11	95959677	95966496	-	protein_coding	Atp5g1
ENSMUSG00000006058	322.054	385.458	384.993	279.709	369.145	212.907	414.898	182.391	193.925	451.643	405.276	397.706	223.368	316.332	266.818	534.085	314.829	318.952	11	95925710	95938256	+	protein_coding	Snf8
ENSMUSG00000006095	198.981	231.275	257.288	418.463	267.312	298.776	516.818	291.185	447.52	382.011	313.33	281.468	428.378	304.33	317.966	413.567	536.484	231.24	7	29923555	29931697	-	protein_coding	Tbcb
ENSMUSG00000006127	209.298	277.139	183.106	198.219	314.41	296.423	302.154	229.322	229.087	210.831	230.311	290.114	178.491	243.464	332.457	166.188	179.482	244.91	11	75521813	75539697	+	protein_coding	Inpp5k
ENSMUSG00000006134	5.89573	0	0	5.50609	17.8208	0	0	2.13323	0	0	2.67804	10.5671	1.01995	4.28634	1.70491	1.26861	0	0	16	17269850	17305298	+	protein_coding	Crkl
ENSMUSG00000006143	0	0	0	0	0	0	0	0	0	0	0	0	0	0	0	0	0	0	5	136083345	136093180	+	protein_coding	Upk3bl
ENSMUSG00000006154	170.239	98.5601	110.803	48.4536	117.108	59.9904	27.0586	88.5289	31.9657	66.731	96.4094	90.3003	133.613	113.159	174.753	135.741	0.980775	41.0081	7	4463672	4483486	+	protein_coding	Eps8l1
ENSMUSG00000006169	1646.38	1410.09	1357.8	552.811	436.61	498.744	386.035	537.573	302.609	1284.33	1582.72	1664.79	812.898	684.958	766.357	522.667	543.35	424.89	11	45742790	45801452	+	protein_coding	Clint1
ENSMUSG00000006179	3.68483	4.87921	3.75603	6.60731	28.0041	28.2308	28.8625	1.06661	59.6693	0	25.8877	5.76385	5.09974	5.14361	7.67209	121.787	36.2887	29.617	13	22186342	22193912	-	protein_coding	Prss16
ENSMUSG00000006191	76.6445	49.768	57.2794	102.413	2.54583	49.4039	47.8034	99.195	167.287	55.1256	68.7363	61.481	91.7953	109.73	95.4749	49.4758	1.96155	0	13	29375728	30039657	-	protein_coding	Cdkal1
ENSMUSG00000006200	0	0	0	0	0	0	0	0	0	0	0	0	0	0	0	0	0	0	X	36915786	36918734	+	protein_coding	Rhox6
ENSMUSG00000006204	0	0	0	0	0	0	0	0	0	0	0	0	0	0	0	0	0	0	7	130776130	130908180	+	protein_coding	Cdcp3
ENSMUSG00000006205	1.47393	0	0.939007	14.3158	56.0083	39.9936	45.9995	0	72.4556	0	0	0	92.8152	110.588	121.901	1.26861	27.4617	99.103	7	130537840	130587390	+	protein_coding	Htra1
ENSMUSG00000006215	72.2227	103.439	146.485	55.0609	49.6437	112.923	191.214	92.7953	121.47	90.9088	81.2338	51.8746	94.8551	119.16	95.4749	163.651	185.367	30.7561	4	141171964	141195241	+	protein_coding	Zbtb17
ENSMUSG00000006216	0	0	0	0	0	0	0	0	0	0	0	0	0	0	0	0	0	0	4	141131663	141143325	-	protein_coding	Clcnkb
ENSMUSG00000006218	0	0	0	0	0	0	0	0	0	0	0	0	0	0	0	0	0	0	4	141095530	141111486	+	protein_coding	Fam131c
ENSMUSG00000006219	30.2156	2.92753	0	161.879	174.389	162.327	235.409	383.981	230.153	5.80269	0	0	157.072	179.169	203.737	150.965	47.0772	7.97381	4	141303372	141333407	-	protein_coding	Fblim1
ENSMUSG00000006221	0.736966	0	0	0	0	1.17628	0	0	0	0	0	0	0	0	0	0	0	0	4	141148089	141152622	+	protein_coding	Hspb7
ENSMUSG00000006235	0	0	0	0	0	0	0	0	0	0	0	0	0	0	0	0	0	0	9	21870192	21874802	-	protein_coding	Epor
ENSMUSG00000006241	0	0	0	0	0	0	0	0	0	0	0	0	0	1.71454	3.40982	24.1036	0	0	9	21838766	21847168	+	protein_coding	Ccdc159
ENSMUSG00000006262	61.1682	109.294	110.803	107.919	143.839	65.8718	129.881	165.325	148.108	83.1719	90.1606	96.0641	42.8378	97.7286	47.7375	12.6861	161.828	240.353	5	88868713	88912079	+	protein_coding	Mob1b
ENSMUSG00000006269	0	0	0	0	0	0	0	0	0	0	0	0	0	0	0	0	0	0	6	83719971	83735837	+	protein_coding	Atp6v1b1
ENSMUSG00000006270	0	0	0	0	0	0	0	0	0	0	0	0	0	0	0	0	0	0	19	59154618	59158488	-	protein_coding	Vax1
ENSMUSG00000006273	1197.57	1346.66	1197.23	1330.27	1715.89	1544.46	1949.12	1904.97	2020.23	1173.11	1140.84	968.326	1065.85	1251.61	1127.8	905.788	1426.05	1459.21	8	69541297	69566363	+	protein_coding	Atp6v1b2
ENSMUSG00000006276	83.2772	67.3332	118.315	109.021	193.483	67.0481	236.311	180.258	136.387	57.0598	41.0633	107.592	95.8751	72.0106	83.5406	79.9224	79.4428	285.918	8	73094842	73175304	-	protein_coding	Eps15l1
ENSMUSG00000006281	282.258	387.41	247.898	367.807	374.237	505.801	306.664	412.779	312.198	371.372	412.418	324.697	219.289	352.337	248.917	329.839	330.521	363.378	14	51061515	51108017	-	protein_coding	Tep1
ENSMUSG00000006288	21.372	29.2753	6.57305	11.0122	36.9145	12.9391	1.8039	0	11.7208	3.86846	23.2097	19.2128	14.2793	16.2881	24.7212	0	19.6155	105.938	14	51002871	51022976	-	protein_coding	Ttc5
ENSMUSG00000006289	81.0663	64.4056	87.3276	93.6035	31.8229	69.4007	75.7639	0	13.8518	99.6129	153.541	70.1268	29.5785	71.1533	74.1636	73.5794	44.1349	0	14	51143934	51162350	-	protein_coding	Osgep
ENSMUSG00000006299	594.732	714.317	781.254	465.815	413.698	596.375	759.443	647.434	895.039	1005.8	573.1	721.442	557.911	561.511	562.62	645.723	722.831	551.332	1	74318998	74323897	-	protein_coding	Aamp
ENSMUSG00000006301	142.234	159.062	163.387	241.167	168.025	116.452	119.96	206.923	52.2106	231.141	86.5899	105.671	223.368	213.46	231.868	44.4014	180.463	82.0163	1	74327405	74344781	-	protein_coding	Tmbim1
ENSMUSG00000006304	9839.97	8976.78	11422.1	4062.39	3930.76	3606.48	2983.66	3457.96	3277.55	9707.9	8742.01	12611.3	4079.79	4122.6	5740.43	2581.62	3284.62	2892.21	1	74275242	74307368	+	protein_coding	Arpc2
ENSMUSG00000006307	89.9099	114.174	112.681	90.2999	89.1041	148.212	80.2737	203.723	123.601	139.265	51.7754	114.316	83.6357	86.5841	82.6881	246.11	86.3082	111.633	7	30268282	30288151	-	protein_coding	Kmt2b
ENSMUSG00000006310	11.0545	7.80674	24.4142	26.4292	0	0	0	0	0	1.93423	33.9218	0	4.07979	2.57181	1.70491	0	0	0	7	30289105	30298334	-	protein_coding	Zbtb32
ENSMUSG00000006311	0	0	0	0	0	0	0	0	0	0	0	0	0	0	0	0	0	0	7	30333040	30335277	-	protein_coding	Etv2
ENSMUSG00000006313	11.7915	18.541	0	0	0	0	0	6.39968	0	11.6054	6.24876	0	8.15958	0	1.70491	0	0	0	7	30302516	30312272	-	protein_coding	Upk1a
ENSMUSG00000006315	269.73	206.879	282.641	190.511	224.033	175.266	95.6069	211.189	253.594	228.239	320.472	290.114	241.728	265.753	204.589	153.502	157.905	189.093	7	30427125	30428965	-	protein_coding	Tmem147
ENSMUSG00000006333	2269.86	2565.49	2290.24	3249.69	2987.53	3568.84	3734.08	2222.82	4510.36	2790.13	2487	3169.16	2004.2	2148.31	1932.51	2844.22	2489.21	3743.13	7	3706991	3709896	+	protein_coding	Rps9
ENSMUSG00000006335	45.6919	29.2753	6.57305	16.5183	16.5479	29.4071	51.4112	45.8644	42.6209	29.0135	15.1756	44.1895	44.8777	60.8661	33.2457	0	105.924	74.0425	7	3623322	3632928	-	protein_coding	Tfpt
ENSMUSG00000006342	1.47393	0	0	3.30365	0	0	0	0	0	0	0	12.4883	0	0	0	0	9.80775	0	10	75472539	75479842	-	protein_coding	Susd2
ENSMUSG00000006344	56.7464	31.227	40.3773	96.9072	25.4583	84.6923	13.5293	25.5987	0	54.1585	70.5217	47.0714	18.3591	11.1445	21.3114	27.9094	0	25.0605	10	75425173	75453034	+	protein_coding	Ggt5
ENSMUSG00000006345	2.2109	0	0	0	0	7.05769	0	0	0	0	16.0682	5.76385	0	0	0	2.53722	0	0	10	75397437	75422034	+	protein_coding	Ggt1
ENSMUSG00000006356	1.47393	0	0	26.4292	0	0	0	0	0	246.614	4.4634	72.0481	2.03989	0	0.852455	43.1327	0	0	12	113103855	113109126	+	protein_coding	Crip2
ENSMUSG00000006360	1941.17	1552.57	2001.02	974.578	1300.92	1182.16	680.974	920.487	882.253	9796.88	3161.87	3856.97	1399.37	1349.34	1278.68	1957.47	1434.87	1650.58	12	113109935	113117499	+	protein_coding	Crip1
ENSMUSG00000006362	718.542	848.983	792.522	95.806	156.569	29.4071	44.1956	61.8636	0	812.377	919.46	1425.59	132.593	88.2987	103.999	183.948	257.944	199.345	8	123351879	123425848	-	protein_coding	Cbfa2t3
ENSMUSG00000006369	0	0	0	0	0	0	0	0	0	0	0	0	0	0	0	0	0	0	15	85090149	85170736	+	protein_coding	Fbln1
ENSMUSG00000006373	25.7938	40.9854	43.1943	31.9353	7.63749	34.1122	1.8039	52.264	96.9626	55.1256	7.14144	20.1735	50.9974	48.8643	30.6884	52.013	27.4617	0	X	35861858	35869732	+	protein_coding	Pgrmc1
ENSMUSG00000006378	14.7393	8.78258	5.63404	0	25.4583	0	0	26.6653	0	16.441	2.67804	4.80321	12.2394	2.57181	8.52455	0	0	0	15	78915073	78922553	+	protein_coding	Gcat
ENSMUSG00000006386	0	0	0	0	0	0	0	0	0	0	0	0	0	0	0	0	0	0	4	94627525	94763213	+	protein_coding	Tek
ENSMUSG00000006389	5.15876	0	0	0	0	0	0	0	0	0	3.57072	0	0	0	0	0	0	0	4	118299611	118314710	-	protein_coding	Mpl
ENSMUSG00000006390	607.26	563.061	677.024	643.111	460.795	570.497	644.895	731.697	274.905	552.223	490.974	639.787	587.49	676.385	573.702	681.244	480.58	321.23	4	118285289	118290150	+	protein_coding	Elovl1
ENSMUSG00000006392	392.066	387.41	295.787	281.912	204.939	261.135	223.684	326.384	246.136	416.827	382.959	390.981	292.725	219.461	214.819	338.719	309.925	219.849	4	118266533	118272979	+	protein_coding	Med8
ENSMUSG00000006395	66.327	96.6084	69.4865	208.13	112.017	285.837	168.665	155.726	143.846	107.35	45.5267	40.3469	197.87	270.897	223.343	153.502	131.424	280.222	4	118217186	118219941	+	polymorphic_pseudogene	Hyi
ENSMUSG00000006398	13.2654	9.75843	0	6.60731	22.9125	19.9968	7.21561	13.866	0	2.90135	76.7704	17.2915	2.03989	19.7172	4.26227	356.479	24.5194	205.041	4	118290097	118294549	-	protein_coding	Cdc20
ENSMUSG00000006403	0	0	0	0	0	0	0	0	0	4.83558	0	0	0	0.857268	0	25.3722	0	0	1	171077989	171088206	+	protein_coding	Adamts4
ENSMUSG00000006411	1.47393	0	0	0	15.275	0	5.41171	0	0	16.441	13.3902	14.4096	60.1769	41.1489	36.6556	49.4758	50.0195	0	1	171197666	171216166	+	protein_coding	Nectin4
ENSMUSG00000006412	209.298	213.71	171.838	237.863	218.941	188.205	106.43	119.461	52.2106	283.365	102.658	210.38	154.012	183.455	194.36	265.14	116.712	252.884	1	171173237	171186822	+	protein_coding	Pfdn2
ENSMUSG00000006418	89.9099	180.531	115.498	148.664	193.483	277.603	323.801	319.984	481.616	170.212	199.068	86.4577	145.852	140.592	132.13	215.664	373.675	285.918	2	167334564	167358093	+	protein_coding	Rnf114
ENSMUSG00000006423	26.5308	7.80674	19.7191	39.6438	7.63749	42.3462	11.7254	49.0642	0	31.9148	8.03412	38.4257	28.5585	16.2881	39.2129	7.61166	18.6347	0	X	36087389	36137764	-	protein_coding	C330007P06Rik
ENSMUSG00000006435	0.736966	0	0	0	0	7.05769	0	0	0	0	0	0	0	7.71542	2.55736	0	0	0	19	47167258	47247880	+	protein_coding	Neurl1a
ENSMUSG00000006442	26.5308	20.4927	12.2071	56.1621	57.2812	8.23398	15.3332	77.8628	87.3729	85.1061	82.1265	24.016	41.8178	66.8669	51.1473	46.9386	40.2118	1.13912	4	148675959	148679450	+	protein_coding	Srm
ENSMUSG00000006445	2.2109	9.75843	3.75603	2.20244	34.3687	5.88141	9.92147	2.13323	6.39314	12.5725	0	10.5671	6.11968	0	0.852455	0	7.8462	0	4	141028550	141056695	+	protein_coding	Epha2
ENSMUSG00000006456	66.327	152.231	111.742	79.2877	152.75	57.6378	60.4308	146.126	145.977	153.771	77.6631	56.6778	135.653	110.588	92.0651	287.975	50.0195	55.8166	19	4850596	4861662	-	protein_coding	Rbm14
ENSMUSG00000006457	0	0	0	0	0	0	0	0	0	0	0	0	0	0	0	0	0	0	19	4911243	4927937	-	protein_coding	Actn3
ENSMUSG00000006462	22.846	0	24.4142	28.6317	0	14.1154	34.2742	0	19.1794	6.76981	1.78536	17.2915	4.07979	21.4317	13.6393	0	0	0	2	167533096	167571092	+	lncRNA	A530013C23Rik
ENSMUSG00000006463	4.4218	25.3719	7.51206	16.5183	31.8229	31.7596	35.1761	37.3315	66.0624	7.73692	31.2438	5.76385	24.4787	24.0035	23.8687	3.80583	28.4425	2.27823	19	4928695	4935425	+	protein_coding	Zdhhc24
ENSMUSG00000006464	0	0	0	7.70852	20.3666	0	0	0	0	0	0	0	8.15958	1.71454	1.70491	0	0	0	19	4936905	4956656	-	protein_coding	Bbs1
ENSMUSG00000006469	0	0	0	0	0	0	0	0	0	0	0	0	0	0	0	0	0	0	2	25118909	25124376	-	protein_coding	Slc34a3
ENSMUSG00000006471	48.6398	57.5747	31.9262	95.806	85.2853	75.2821	95.6069	110.928	85.2418	55.1256	25.8877	19.2128	91.7953	72.8678	60.5243	120.518	102.981	9.11292	2	25134832	25146034	-	protein_coding	Ndor1
ENSMUSG00000006476	29.4787	46.8405	23.4752	71.5792	12.7292	94.1026	71.2542	31.9984	3.19657	50.29	33.9218	21.1341	56.0971	67.7242	63.0816	25.3722	65.7119	0	2	24944366	24952893	+	protein_coding	Nsmf
ENSMUSG00000006488	0	0	0	0	0	0	0	0	0	0	0	0	0	0	0	0	0	0	13	27817348	27826476	-	protein_coding	Prl7a1
ENSMUSG00000006490	0	0	0	0	0	0	0	0	0	0	0	0	0	0	0	0	0	0	13	27741977	27748589	-	protein_coding	Prl8a9
ENSMUSG00000006494	21.372	36.1062	67.6085	254.381	311.864	250.548	545.681	299.718	355.885	9.67115	38.3852	43.2289	331.483	270.04	274.49	310.81	274.617	266.553	2	71703567	71734202	+	protein_coding	Pdk1
ENSMUSG00000006498	257.938	190.289	307.055	373.313	355.143	258.782	365.29	362.648	111.88	301.74	268.697	190.207	340.662	294.9	352.916	449.088	259.905	595.757	10	79690260	79700605	+	protein_coding	Ptbp1
ENSMUSG00000006517	311.737	124.908	248.837	110.122	103.106	103.513	141.606	223.989	232.284	349.129	269.589	383.296	377.381	198.886	244.654	464.311	210.867	189.093	8	123160339	123170161	-	protein_coding	Mvd
ENSMUSG00000006519	2869.75	3050.48	4547.61	3844.35	2848.78	3407.69	4218.43	3116.64	3699.5	3254.34	2701.25	4171.1	3687.11	3973.44	3862.47	3259.06	3262.06	3200.91	8	123151514	123159669	-	protein_coding	Cyba
ENSMUSG00000006522	0	0	0	0	0	0	0	0	0	0	0	0	0	0	0	0	0	0	14	30630528	30645717	-	protein_coding	Itih3
ENSMUSG00000006526	117.178	117.101	164.326	44.0487	120.927	70.5769	86.5874	111.994	141.715	52.2242	92.8387	149.86	68.3365	55.7225	68.1964	84.9969	123.578	75.1816	14	30547546	30599167	+	protein_coding	Stimate
ENSMUSG00000006527	16.9502	24.3961	9.39007	24.2268	38.1875	19.9968	0	0	86.3074	6.76981	82.1265	23.0554	18.3591	38.5771	37.508	0	8.82698	115.051	14	30436805	30544678	+	protein_coding	Sfmbt1
ENSMUSG00000006529	0	0	0	0	0	0	0	0	0	0	0	0	0	0	0	0	0	0	14	30651136	30665246	-	protein_coding	Itih1
ENSMUSG00000006538	0	0	0	0	0	0	0	0	0	0	0	0	2.03989	0	0	0	0	0	1	74984473	74990831	-	protein_coding	Ihh
ENSMUSG00000006542	0	0	0	0	0	0	0	0	0	0	0	0	0	0	0	0	0	0	1	74778080	74788380	-	protein_coding	Prkag3
ENSMUSG00000006546	0	0	0	0	0	0	0	0	0	0	0	0	0	0	0	0	0	0	1	74929092	74932302	-	protein_coding	Cryba2
ENSMUSG00000006567	0	0	0	0	0	0	0	0	0	0	0	0	0	0	0	0	0	0	8	22482800	22550321	-	protein_coding	Atp7b
ENSMUSG00000006570	0	0	0	0	0	0	0	0	0	0	0	0	0	0	0	0	0	0	8	22329941	22333498	+	protein_coding	Defb2
ENSMUSG00000006574	15.4763	0	0	0	0	0	14.4312	0	0	18.3752	0	0	0	0	0	0	0	0	11	102239649	102257029	-	protein_coding	Slc4a1
ENSMUSG00000006575	0	0	0	0	0	0	0	0	0	0	0	0	6.11968	0	0	59.6247	0	0	11	102284228	102293381	+	protein_coding	Rundc3a
ENSMUSG00000006576	0	0	0	0	0	0	0	0	0	0	0	0.960641	3.05984	7.71542	3.40982	0	0	0	1	75522909	75538816	+	protein_coding	Slc4a3
ENSMUSG00000006585	106.86	125.884	85.4496	73.7816	118.381	168.208	132.587	79.996	0	81.2377	139.258	69.1662	87.7155	89.1559	72.4586	116.712	227.54	95.6857	8	123294753	123300293	+	protein_coding	Cdt1
ENSMUSG00000006586	0	0	0	0	0	0	0	0	0	0	0	0	0	0	1.70491	0	0	0	4	13743435	13893649	+	protein_coding	Runx1t1
ENSMUSG00000006587	0	0	0	4.40487	0	0	0	0	0	0	8.03412	0	0	0	0	60.8933	14.7116	0	8	123180946	123187472	-	protein_coding	Snai3
ENSMUSG00000006589	1711.97	1419.85	1850.78	1677.15	1264	1552.69	1523.4	2074.56	1556.73	1001.93	860.543	904.924	1475.86	1418.78	1568.52	893.102	870.929	670.939	8	123301373	123303648	-	protein_coding	Aprt
ENSMUSG00000006599	174.661	101.488	170.899	95.806	159.114	95.2789	196.625	165.325	101.225	117.988	141.043	112.395	111.174	139.735	112.524	95.1458	158.886	159.476	7	46445526	46473224	+	protein_coding	Gtf2h1
ENSMUSG00000006611	526.194	512.317	635.708	191.612	152.75	242.314	83.8815	125.86	115.076	318.181	342.789	707.032	205.009	190.314	230.163	117.981	88.2698	120.746	13	23886016	23894837	-	protein_coding	Hfe
ENSMUSG00000006638	39.0592	82.9466	30.9872	9.91096	40.7333	15.2917	8.11757	14.9326	133.19	31.9148	42.8486	21.1341	14.2793	27.4326	46.0326	8.88027	37.2695	72.9034	5	31107409	31112435	+	polymorphic_pseudogene	Abhd1
ENSMUSG00000006641	5.15876	0	1.87801	39.6438	16.5479	17.6442	26.1566	0	0	0.967115	16.9609	21.1341	8.15958	3.42907	10.2295	10.1489	7.8462	64.9296	5	31193379	31206268	-	protein_coding	Slc5a6
ENSMUSG00000006642	0	0	0	0	0	0	0	0	0	0	0	0	0	0	0	0	0	0	5	31126005	31134362	+	protein_coding	Tcf23
ENSMUSG00000006649	0	0	0	0	0	0	0	0	0	0	0	0	0	0	0	0	0	0	7	30157739	30186648	+	protein_coding	Nphs1
ENSMUSG00000006651	0	0	0	15.417	0	7.05769	13.5293	0	0	0	0	0	7.13963	1.71454	1.70491	0	0	0	7	30134406	30144960	-	protein_coding	Aplp1
ENSMUSG00000006673	176.135	156.135	152.119	157.474	61.0999	145.859	95.6069	177.058	348.426	183.752	144.614	71.0875	180.531	132.877	143.212	126.861	137.309	263.136	9	108394004	108437362	+	protein_coding	Qrich1
ENSMUSG00000006675	0	0	0	0	0	0	0	0	0	0	0	0	0	2.57181	0	0	0	0	9	108456060	108474866	-	protein_coding	P4htm
ENSMUSG00000006676	168.028	311.294	267.617	197.118	364.054	289.365	332.82	338.116	389.981	287.233	249.058	199.813	197.87	234.892	247.212	289.243	470.772	410.081	9	108367800	108379536	+	protein_coding	Usp19
ENSMUSG00000006678	81.0663	146.376	76.0596	40.7451	10.1833	51.7564	66.7444	84.2624	116.142	99.6129	149.97	64.363	116.274	89.1559	144.917	133.204	81.4044	158.337	X	92348372	92675761	-	protein_coding	Pola1
ENSMUSG00000006699	3130.63	2964.61	2731.57	3841.05	4159.89	3660.59	5006.73	4914.95	3560.98	3295.93	3061.89	3174.92	3829.9	3783.13	2796.05	4125.52	4898.97	4180.55	4	137047006	137085031	-	protein_coding	Cdc42
ENSMUSG00000006705	325.739	147.352	265.739	149.766	190.937	170.561	130.783	69.3298	168.353	174.081	224.955	145.057	151.972	184.313	212.261	251.185	116.712	170.867	17	31783707	31826667	+	protein_coding	Pknox1
ENSMUSG00000006711	0	0	4.69503	0	0	0	0	0	0	0.967115	0	0	0	0	0	0	0	0	13	25029117	25085253	+	protein_coding	D130043K22Rik
ENSMUSG00000006715	29.4787	10.7343	22.5362	37.4414	48.3708	28.2308	0	69.3298	0	51.2571	29.4584	32.6618	12.2394	19.7172	34.0982	62.1619	50.0195	37.5908	13	24935827	24945906	-	protein_coding	Gmnn
ENSMUSG00000006717	168.028	106.367	103.291	191.612	170.571	171.737	264.272	177.058	297.281	230.173	156.219	118.159	271.306	212.603	228.458	167.457	111.808	268.831	13	25001930	25015523	-	protein_coding	Acot13
ENSMUSG00000006720	0	0	0	0	0	9.41026	0	0	0	0	0	0	0	0	0	0	0	0	13	22129263	22144949	+	protein_coding	Zfp184
ENSMUSG00000006724	0	0	0	0	0	0	0	0	0	0	0	0	0	1.71454	0	0	0	0	10	126884118	126888875	+	protein_coding	Cyp27b1
ENSMUSG00000006728	81.0663	62.4539	84.5106	93.6035	81.4666	92.9263	100.117	152.526	126.797	117.021	54.4534	58.5991	141.773	111.445	110.819	96.4144	144.174	84.2945	10	126899402	126903789	+	protein_coding	Cdk4
ENSMUSG00000006731	464.289	443.033	439.455	547.305	850.307	843.394	654.817	909.821	840.698	807.541	620.412	992.342	649.707	560.654	641.046	795.419	590.427	508.045	10	127001093	127008199	+	protein_coding	B4galnt1
ENSMUSG00000006732	46.4289	22.4444	28.1702	45.1499	3.81875	23.5256	67.6464	24.5321	57.5382	101.547	43.7413	39.3863	56.0971	61.7233	66.4915	102.757	29.4233	64.9296	10	126877282	126882234	+	protein_coding	Mettl1
ENSMUSG00000006736	24.3199	45.8646	41.3163	64.9719	109.471	91.75	92.901	115.194	154.501	49.3229	70.5217	39.3863	74.4562	90.8705	59.6718	60.8933	276.579	72.9034	10	126903148	126906133	-	protein_coding	Tspan31
ENSMUSG00000006740	1985.39	1646.25	1998.21	806.091	476.07	591.67	548.387	774.361	235.481	1199.22	1081.03	1511.09	623.188	733.822	744.193	433.865	483.522	737.007	18	6201001	6242174	-	protein_coding	Kif5b
ENSMUSG00000006763	43.481	54.6472	79.8156	29.7329	73.8291	19.9968	13.5293	5.33307	38.3588	52.2242	63.3802	74.93	26.5186	54.8652	75.016	111.638	10.7885	18.2258	7	46335531	46360104	-	protein_coding	Saal1
ENSMUSG00000006764	0	0	0	0	0	0	0	0	0	0	0	0	0	0	0	0	0	0	10	114914545	115020927	-	protein_coding	Tph2
ENSMUSG00000006777	0	0	0	0	0	0	0	0	0	0	0	0	0	0	0	0	0	0	11	99368799	99383963	-	protein_coding	Krt23
ENSMUSG00000006782	106.86	62.4539	102.352	128.842	87.8312	211.731	134.391	116.261	221.629	79.3035	80.3412	95.1035	91.7953	109.73	128.721	78.6538	58.8465	67.2078	11	100465729	100482555	+	protein_coding	Cnp
ENSMUSG00000006784	1.47393	6.8309	0	0	0	32.9359	7.21561	0	7.45866	0	9.81947	0	13.2593	6.00088	9.377	0	17.654	0	11	100436432	100463394	+	protein_coding	Odad4
ENSMUSG00000006800	368.483	264.453	261.044	238.964	201.121	290.542	483.446	354.116	201.384	625.724	320.472	329.5	319.244	298.329	271.081	589.904	718.908	833.832	2	165915008	165997583	-	protein_coding	Sulf2
ENSMUSG00000006818	376.59	424.492	1256.39	799.484	1076.89	1013.96	1896.8	2238.82	1751.72	436.169	363.321	949.114	1115.82	1281.62	894.225	1797.62	2429.38	1581.09	17	13225732	13258950	+	protein_coding	Sod2
ENSMUSG00000006850	4.4218	1.95169	5.63404	2.20244	31.8229	9.41026	0	8.5329	6.39314	8.70404	10.7122	0.960641	25.4987	4.28634	5.96718	0	34.3271	0	18	36868091	36875450	+	protein_coding	Tmco6
ENSMUSG00000006906	43.481	61.4781	86.3886	49.5548	16.5479	87.0449	38.7839	14.9326	1.06552	51.2571	38.3852	115.277	73.4362	33.4335	63.9341	71.0422	89.2506	161.754	6	83520192	83549711	-	protein_coding	Stambp
ENSMUSG00000006920	189.4	155.159	154.936	219.142	236.762	276.426	197.527	248.521	189.663	136.363	123.19	117.198	184.61	178.312	176.458	176.337	220.674	112.772	11	101081940	101117289	-	protein_coding	Ezh1
ENSMUSG00000006930	3.68483	6.8309	0	9.91096	14.0021	0	0	3.19984	0	0	8.92679	0	0	2.57181	0	0	0	0	11	100238152	100246954	-	protein_coding	Hap1
ENSMUSG00000006931	0	0	0	0	0	0	0	0	0	0	0	0	0	0	0	0	0	0	11	100299281	100305662	-	protein_coding	P3h4
ENSMUSG00000006932	851.933	787.505	846.045	755.435	901.224	865.744	1077.83	1155.14	1007.98	716.632	666.832	644.59	1260.66	1376.77	1213.9	646.991	1158.3	856.615	9	120758281	120789573	+	protein_coding	Ctnnb1
ENSMUSG00000006941	437.021	384.482	322.079	378.819	296.589	296.423	331.918	328.517	452.847	361.701	405.276	402.509	354.942	420.919	306.031	520.13	500.195	361.099	9	120321297	120324396	+	protein_coding	Eif1b
ENSMUSG00000006948	0	0	0	0	0	0	0	0	0	0	0	0	0	0	0	0	0	0	7	43530583	43535228	+	protein_coding	Klk4
ENSMUSG00000006958	0	0	0	0	0	0	0	0	0	0	0	0	0	0	0	0	0	0	16	20551876	20561134	+	protein_coding	Chrd
ENSMUSG00000006998	562.305	580.626	626.318	398.641	589.36	511.683	547.485	497.042	758.652	824.949	629.339	750.261	397.78	445.78	531.079	293.049	292.271	668.661	16	20470401	20482164	+	protein_coding	Psmd2
ENSMUSG00000007021	0	0	0	0	0	0	0	0	0	0	0	0	0	0	0	0	0	0	17	24904065	24908929	-	protein_coding	Syngr3
ENSMUSG00000007029	142.234	195.169	178.411	159.677	184.573	110.571	83.8815	115.194	90.5694	156.673	171.394	212.302	84.6556	146.593	104.852	183.948	107.885	176.563	17	35219962	35235298	+	protein_coding	Vars
ENSMUSG00000007030	0	3.90337	0	0	0	0	0	0	42.6209	0	0	0	4.07979	6.85815	4.26227	0	0	1.13912	17	35235554	35245717	+	protein_coding	Vwa7
ENSMUSG00000007033	0	0	0	0	0	0	0	0	0	0	0	0	0	0	0	0	0	0	17	35191678	35198261	+	protein_coding	Hspa1l
ENSMUSG00000007034	0	0	1.87801	0	0	0	0	0	0	0	0	0	0	0	0	0	0	0	17	35133441	35149412	+	protein_coding	Slc44a4
ENSMUSG00000007035	0	0	5.63404	19.8219	0	9.41026	14.4312	3.19984	0	1.93423	27.6731	5.76385	16.3192	3.42907	6.81964	0	2.94233	23.9214	17	35247580	35265721	-	protein_coding	Msh5
ENSMUSG00000007036	70.7488	98.5601	107.047	153.069	187.119	196.439	383.329	326.384	440.061	110.251	143.721	96.0641	205.009	200.601	166.229	196.635	332.483	487.541	17	35308238	35321963	+	protein_coding	Abhd16a
ENSMUSG00000007038	372.168	350.328	352.128	615.581	403.514	516.388	899.246	813.826	685.131	351.063	276.731	311.248	481.415	510.075	442.424	535.354	608.081	561.584	17	35150228	35154929	+	protein_coding	Neu1
ENSMUSG00000007039	6.6327	7.80674	1.87801	0	0	0	38.7839	1.06661	0	8.70404	2.67804	1.92128	2.03989	7.71542	6.81964	46.9386	20.5963	0	17	35278010	35281071	+	protein_coding	Ddah2
ENSMUSG00000007041	1393.6	1096.85	1196.29	983.388	595.724	861.039	739.6	948.219	599.889	1456.48	1268.5	1583.14	909.793	839.266	878.028	777.658	824.832	866.867	17	35268941	35277725	+	protein_coding	Clic1
ENSMUSG00000007050	56.7464	108.319	51.6454	71.5792	42.0062	70.5769	45.0976	46.931	120.404	88.0075	101.765	72.0481	60.1769	59.1515	88.6553	213.127	50.0195	62.6513	17	35200837	35204867	+	protein_coding	Lsm2
ENSMUSG00000007080	2.2109	5.85506	5.63404	20.9231	21.6396	0	0	0	0	2.90135	41.9559	8.64577	11.2194	0.857268	0	65.9677	27.4617	19.365	5	110434171	110485340	+	protein_coding	Pole
ENSMUSG00000007097	2.2109	0	0	46.2511	0	0	36.98	12.7994	66.0624	0	7.14144	0	66.2966	49.7216	47.7375	0	0	0	1	172099275	172125631	-	protein_coding	Atp1a2
ENSMUSG00000007107	0	0	0	0	0	0	0	0	0	0	0	0	0	0	0	0	0	0	1	172051079	172085981	-	protein_coding	Atp1a4
ENSMUSG00000007122	0	0	0	0	0	0	0	0	0	0	0	0	0	0	0	0	0	0	1	172037460	172047435	-	protein_coding	Casq1
ENSMUSG00000007207	2.94787	0	0	18.7207	0	0	0	0	0	0	6.24876	0	1.01995	0	0	26.6408	19.6155	0	5	135052335	135079954	+	protein_coding	Stx1a
ENSMUSG00000007209	0	0	0	0	0	0	0	0	0	0	0	0	0	0	0	0	0	0	7	16455853	16460057	+	protein_coding	Ceacam9
ENSMUSG00000007216	44.218	10.7343	4.69503	55.0609	0	10.5865	0	25.5987	0	13.5396	6.24876	25.9373	17.3391	24.0035	18.754	86.2655	0	23.9214	6	48578996	48600161	+	protein_coding	Zfp775
ENSMUSG00000007279	0	0	0	0	0	0	0	0	0	0	0	0	0	0	0	0	0	0	7	109397882	109464886	-	protein_coding	Scube2
ENSMUSG00000007338	30.2156	43.9129	29.1092	61.6682	89.1041	52.9327	85.6854	51.1974	217.367	24.1779	56.2388	92.2216	41.8178	68.5815	44.3276	137.01	46.0964	25.0605	19	6103651	6107815	-	protein_coding	Mrpl49
ENSMUSG00000007379	5.15876	0	8.45106	0	0	1.17628	0	0	0	7.73692	14.2829	22.0948	0	2.57181	2.55736	0	0	0	3	103009919	103077085	+	protein_coding	Dennd2c
ENSMUSG00000007411	527.668	618.684	413.163	394.236	304.227	278.779	370.702	157.859	279.167	402.32	389.208	492.809	331.483	258.038	357.179	370.434	140.251	214.154	12	111540956	111622655	+	protein_coding	Mark3
ENSMUSG00000007415	146.656	97.5843	133.339	103.514	128.564	76.4584	122.665	190.924	123.601	129.593	120.512	144.096	96.895	96.0141	121.049	114.175	133.385	179.98	5	3682931	3707185	-	protein_coding	Gatad1
ENSMUSG00000007440	0	0	0	0	0	0	0	0	0	0	0	0	0	0	0	0	0	0	18	37138255	37320710	+	protein_coding	Pcdha11
ENSMUSG00000007457	0	0	0	0	0	0	0	0	0	0	0	0	0	0	0	0	0	0	5	88117317	88120729	+	protein_coding	2310003L06Rik
ENSMUSG00000007458	340.478	261.526	391.566	540.698	710.287	528.151	944.343	642.101	602.02	282.398	202.638	201.735	754.761	697.817	657.243	427.522	940.564	431.725	6	122285678	122294639	+	protein_coding	M6pr
ENSMUSG00000007476	47.9028	62.4539	66.6695	85.895	94.1957	62.343	54.1171	153.592	149.173	40.6188	49.99	64.363	85.6756	89.1559	86.9504	29.178	40.2118	1.13912	2	30127726	30153802	+	protein_coding	Lrrc8a
ENSMUSG00000007480	0	0	0	0	0	0	0	0	0	0	0	0	0	0	0	0	0	0	18	68470666	68475517	+	protein_coding	Mc5r
ENSMUSG00000007564	562.305	424.492	701.438	977.881	925.409	1031.6	695.405	949.286	1133.72	593.809	522.217	596.558	1066.87	1184.75	827.734	1272.42	459.984	726.755	17	21165572	21186178	+	protein_coding	Ppp2r1a
ENSMUSG00000007570	42.744	54.6472	33.8042	82.5913	145.112	132.92	149.724	79.996	193.925	35.7833	38.3852	28.8192	107.094	87.4414	85.2455	115.444	132.405	21.6432	17	28532492	28545546	+	protein_coding	Fance
ENSMUSG00000007589	70.0118	96.6084	71.3645	35.239	67.4645	110.571	28.8625	26.6653	112.945	62.8625	118.726	64.363	48.9575	72.0106	31.5408	115.444	132.405	175.424	14	55912145	55919277	-	protein_coding	Tinf2
ENSMUSG00000007591	3.68483	6.8309	0.939007	0	0	8.23398	0	0	0	3.86846	0	2.88192	0	0.857268	4.26227	0	2.94233	0	14	55887640	55889996	+	protein_coding	Tssk4
ENSMUSG00000007594	0	0	0	0	0	0	0	0	0	0.967115	0	0	0	0	0	0	16.6732	0	8	70536106	70543512	+	protein_coding	Hapln4
ENSMUSG00000007603	106.86	133.69	98.5957	105.717	53.4624	101.16	105.528	121.594	116.142	59.9611	69.629	70.1268	108.114	85.7268	72.4586	92.6085	67.6735	31.8952	17	57071756	57077093	+	protein_coding	Dus3l
ENSMUSG00000007610	16.2133	52.6955	15.9631	28.6317	109.471	56.4616	33.3722	87.4623	0	51.2571	59.8095	30.7405	15.2992	77.1542	27.2786	34.2525	37.2695	18.2258	8	71940746	71952227	+	protein_coding	Gtpbp3
ENSMUSG00000007613	429.651	455.719	320.201	560.52	369.145	390.526	878.501	577.038	612.676	227.272	212.458	246.885	538.532	623.234	709.242	648.26	243.232	514.88	4	47353221	47414931	+	protein_coding	Tgfbr1
ENSMUSG00000007617	57.4834	68.309	101.413	88.0974	166.752	61.1667	71.2542	98.1284	112.945	43.5202	67.8436	42.2682	59.157	65.1524	80.9832	60.8933	123.578	76.3207	13	93436142	93541637	+	protein_coding	Homer1
ENSMUSG00000007646	5.15876	15.6135	0	0	0	12.9391	0	0	0	1.93423	17.8536	0.960641	0	0	12.7868	0	0	1.13912	11	87267470	87295780	-	protein_coding	Rad51c
ENSMUSG00000007653	0	0	0	0	0	0	0	0	0	0	0	0	0	0	0	0	0	0	11	42310583	42519855	+	protein_coding	Gabrb2
ENSMUSG00000007655	0	0	0	16.5183	0	23.5256	38.7839	0	0	6.76981	0	0	41.8178	18.0026	42.6227	31.7153	0	22.7823	6	17306333	17341451	+	protein_coding	Cav1
ENSMUSG00000007656	627.895	826.539	791.583	585.848	266.039	357.59	539.367	548.239	462.437	740.81	770.382	1012.52	631.347	588.086	685.374	673.632	459.984	846.363	9	74944895	74967595	+	protein_coding	Arpp19
ENSMUSG00000007659	84.7511	35.1303	10.3291	267.596	287.679	228.199	305.762	289.052	212.039	39.6517	88.3753	39.3863	339.642	303.473	237.835	309.541	255.002	160.615	2	152622587	152673648	-	protein_coding	Bcl2l1
ENSMUSG00000007670	201.929	164.917	131.461	244.47	299.135	249.372	294.938	386.114	370.802	196.324	185.677	198.853	262.126	288.042	351.211	229.618	228.521	388.438	17	57328050	57338522	-	protein_coding	Khsrp
ENSMUSG00000007682	1.47393	0	0	0	0	0	0	0	0	0	0	0	0	1.71454	0.852455	58.3561	107.885	0	12	90691325	90705212	-	protein_coding	Dio2
ENSMUSG00000007721	174.661	226.396	246.02	91.4011	142.567	174.09	158.743	151.459	190.729	224.371	204.424	244.964	161.152	117.446	156.852	289.243	129.462	66.0687	8	71320870	71326579	-	protein_coding	Ccdc124
ENSMUSG00000007739	219.616	316.173	329.591	112.324	239.308	323.478	228.194	278.386	148.108	322.049	214.243	276.665	142.793	156.023	123.606	182.68	202.04	158.337	11	22940518	22953780	+	protein_coding	Cct4
ENSMUSG00000007777	4.4218	11.7101	14.0851	6.60731	28.0041	27.0545	15.3332	0	0	17.4081	15.1756	1.92128	3.05984	42.8634	10.2295	0	1.96155	0	11	51576212	51579701	-	protein_coding	0610009B22Rik
ENSMUSG00000007783	0	0	0	0	0	0	0	0	0	9.67115	0	0	0	0	0	0	0	0	7	44608795	44624275	-	protein_coding	Cpt1c
ENSMUSG00000007805	0	0	0	0	0	0	0	0	0	0	0	0	0	0	0	0	0	0	1	91729182	91775750	+	protein_coding	Twist2
ENSMUSG00000007812	78.1184	40.0096	30.0482	62.7694	40.7333	32.9359	40.5878	4.26645	95.8971	53.1913	60.7022	47.0714	75.4761	84.8696	79.2783	86.2655	30.404	0	5	145168524	145184112	+	protein_coding	Zfp655
ENSMUSG00000007815	1871.89	2233.7	2676.17	1704.69	1741.35	1529.17	1939.2	2603.6	1610.01	2395.54	2057.63	2629.28	1661.49	1880.85	1638.42	1947.32	1802.67	1512.74	9	108183327	108215133	+	protein_coding	Rhoa
ENSMUSG00000007817	707.488	704.558	1370.95	545.103	857.945	872.802	729.679	781.827	689.393	665.375	405.276	974.09	683.365	606.946	917.241	433.865	463.907	649.296	14	25459608	25667167	+	protein_coding	Zmiz1
ENSMUSG00000007827	36.1113	26.3478	13.1461	78.1865	45.825	58.8141	50.5093	77.8628	0	69.6323	28.5657	36.5044	84.6556	102.872	105.704	46.9386	6.86543	53.5384	6	118478268	118539187	-	protein_coding	Ankrd26
ENSMUSG00000007833	224.038	158.087	162.448	214.737	90.377	64.6955	130.783	109.861	180.073	168.278	249.95	228.633	152.992	142.307	132.983	423.716	185.367	149.224	7	44790107	44804008	-	protein_coding	Aldh16a1
ENSMUSG00000007836	761.286	838.249	938.068	972.375	864.31	858.686	942.54	946.086	548.744	759.185	953.382	708.953	808.818	877.843	644.456	1012.35	927.813	1087.85	13	58273692	58276370	-	protein_coding	Hnrnpa0
ENSMUSG00000007837	75.1706	62.4539	54.4624	85.895	70.0103	50.5801	163.253	31.9984	84.1763	98.6458	67.8436	84.5364	129.533	108.016	88.6553	105.295	182.424	160.615	7	44703007	44712101	-	protein_coding	Prrg2
ENSMUSG00000007850	172.45	157.111	208.46	70.4779	103.106	122.333	69.4503	166.392	204.58	131.528	105.336	161.388	138.713	115.731	87.8028	159.845	227.54	236.936	11	50267816	50277355	+	protein_coding	Hnrnph1
ENSMUSG00000007867	0	0	0.939007	9.91096	0	11.7628	4.50976	23.4655	0	7.73692	6.24876	5.76385	27.5386	30.8617	25.5736	0	0	0	12	86129314	86209233	+	protein_coding	Ift43
ENSMUSG00000007872	22.109	27.3236	31.9262	11.0122	11.4562	1.17628	34.2742	19.199	0	29.9806	64.2729	26.898	1.01995	0	0.852455	0	36.2887	54.6775	4	135870807	135873066	+	protein_coding	Id3
ENSMUSG00000007877	0	0	0	1.10122	0	0	0	6.39968	0	0	0	0	0	0	3.40982	0	0	0	11	98274636	98275779	+	protein_coding	Tcap
ENSMUSG00000007880	465.763	510.366	430.065	198.219	439.156	282.308	230.9	291.185	235.481	312.378	552.569	393.863	199.91	257.181	278.753	190.292	204.001	250.605	4	133406318	133484080	-	protein_coding	Arid1a
ENSMUSG00000007888	0	0	0	0	0	0	0	0	0	0	0	0	0	0	0	0	0	0	8	70945807	70956731	+	protein_coding	Crlf1
ENSMUSG00000007891	2827.74	1562.32	2294.93	27249.6	18731	23286.9	24335.6	19560.6	21602.4	2605.41	1468.46	1540.87	32060	32914	31964.5	12592.2	11355.4	9990.04	7	141929647	141941775	-	protein_coding	Ctsd
ENSMUSG00000007892	2488	2450.34	2787.91	3225.47	1931.01	2830.14	2870.91	1860.17	2452.83	3047.38	2579.84	3036.59	2663.08	3022.73	3145.56	2235.29	1475.09	1720.06	9	61820565	61821824	-	protein_coding	Rplp1
ENSMUSG00000007907	0	0	0	0	0	0	0	0	0	0	0	0	0	0	0	0	0	0	5	88127297	88129403	+	protein_coding	Cabs1
ENSMUSG00000007908	0	0	0	0	0	0	0	0	0	0	0	0	0	0	0	0	0	0	9	75922136	76043632	+	protein_coding	Hmgcll1
ENSMUSG00000007944	0	0	0	0	0	0	0	0	0	0	0	0	0	0	0	0	0	0	7	27353339	27356771	+	protein_coding	Ttc9b
ENSMUSG00000007946	0	0	0	0	0	0	0	0	0	0	0	0	0	0	0	0	0	0	7	101467519	101471933	+	protein_coding	Phox2a
ENSMUSG00000007950	11.7915	2.92753	5.63404	17.6195	1.27292	21.1731	2.70586	0	25.5726	13.5396	7.14144	9.60641	9.17953	23.1462	10.2295	0	45.1157	1.13912	8	71909348	71916299	-	protein_coding	Abhd8
ENSMUSG00000007987	47.9028	68.309	30.9872	59.4658	15.275	38.8173	51.4112	39.4647	2.13105	51.2571	51.7754	34.5831	74.4562	45.4352	88.6553	21.5664	60.8081	27.3388	5	136937003	136944258	+	protein_coding	Ift22
ENSMUSG00000007989	0	1.95169	0	0	0	0	0	0	0	0	0	0	0	0	0	0	0	0	14	65429897	65499912	-	protein_coding	Fzd3
ENSMUSG00000008028	0	0.975843	0	0	0	0	0	20.2656	0	0	0	0.960641	0	0	1.70491	0	0	0	7	44009466	44035244	-	protein_coding	1700008O03Rik
ENSMUSG00000008035	142.234	171.748	229.118	107.919	131.11	123.51	71.2542	111.994	123.601	192.456	189.248	223.829	69.3564	60.8661	80.1307	63.4305	134.366	35.3126	X	10581251	10585929	+	protein_coding	Mid1ip1
ENSMUSG00000008036	975.006	718.22	738.998	976.78	553.718	581.084	754.032	773.294	515.713	871.371	733.783	1287.26	1327.97	992.717	1161.9	971.755	706.158	427.168	7	16472334	16483219	+	protein_coding	Ap2s1
ENSMUSG00000008090	0	3.90337	0	3.30365	0	12.9391	0	0	0	13.5396	5.35608	7.68513	1.01995	8.57268	2.55736	0	10.7885	0	5	108840247	108854790	+	protein_coding	Fgfrl1
ENSMUSG00000008129	0	0	0	8.80974	0	0	0	0	0	0	12.4975	0	4.07979	2.57181	0	0	0	0	8	84874653	84899219	+	protein_coding	Brme1
ENSMUSG00000008136	0	2.92753	8.45106	0	0	0	0	0	0	0	21.4243	0.960641	0	0	0	0	23.5386	0	1	43162233	43236144	-	protein_coding	Fhl2
ENSMUSG00000008140	384.696	231.275	436.638	432.779	378.056	538.737	361.683	472.51	372.933	470.018	460.623	332.382	503.854	525.506	566.882	345.062	291.29	439.698	7	44139360	44145953	-	protein_coding	Emc10
ENSMUSG00000008153	0	0	0	0	0	0	0	0	0	1.93423	0	0	0	0	0	0	0	0	6	124407539	124441753	-	protein_coding	Clstn3
ENSMUSG00000008167	25.0569	2.92753	8.45106	29.7329	30.55	48.2276	67.6464	28.7986	68.1935	1.93423	16.0682	20.1735	87.7155	55.7225	85.2455	150.965	95.1352	0	8	85786683	85793753	+	protein_coding	Fbxw9
ENSMUSG00000008193	3.68483	27.3236	3.75603	0	0	0	0	0	0	14.5067	3.57072	11.5277	0	0	2.55736	41.8641	0	0	7	44175416	44181495	-	protein_coding	Spib
ENSMUSG00000008200	665.481	831.418	495.796	577.038	610.999	543.442	545.681	553.572	633.986	579.302	539.178	582.149	496.714	438.064	428.785	601.321	660.062	508.045	2	90575713	90611365	+	protein_coding	Fnbp4
ENSMUSG00000008206	7.36966	10.7343	4.69503	1.10122	0	4.70513	0	0	0	5.80269	34.8145	15.3703	11.2194	12.859	16.1966	27.9094	49.0388	0	8	4543025	4581680	+	protein_coding	Cers4
ENSMUSG00000008226	2.94787	1.95169	11.2681	1.10122	1.27292	22.3494	0	18.1324	0	2.90135	4.4634	16.3309	8.15958	12.0018	11.9344	8.88027	64.7312	9.11292	2	73142944	73168162	+	protein_coding	Scrn3
ENSMUSG00000008301	193.822	243.961	172.777	133.247	126.019	179.971	130.783	122.661	210.974	221.469	249.058	221.908	163.192	125.161	177.311	126.861	138.289	46.7037	18	56695514	56720784	+	protein_coding	Phax
ENSMUSG00000008305	40.5331	51.7197	38.4993	14.3158	2.54583	0	10.8234	15.9992	0	29.9806	28.5657	67.2449	20.3989	34.2907	30.6884	0	5.88465	85.4336	4	72035378	72119156	-	protein_coding	Tle1
ENSMUSG00000008307	44.218	12.686	32.8652	29.7329	8.91041	21.1731	0	6.39968	0	26.1121	2.67804	26.898	33.6583	17.1454	23.8687	0	0	0	5	3621565	3634356	+	protein_coding	1700109H08Rik
ENSMUSG00000008318	279.31	152.231	299.543	120.033	84.0124	189.381	225.488	181.324	101.225	230.173	203.531	275.704	91.7953	91.7277	75.016	262.602	42.1733	39.869	7	100495053	100512653	-	protein_coding	Relt
ENSMUSG00000008333	1237.37	1418.88	1148.41	791.776	1172.36	1045.72	868.579	1091.15	1052.74	1490.32	1175.66	1209.45	504.874	620.662	889.963	1047.87	616.908	855.475	2	142904958	142914773	+	protein_coding	Snrpb2
ENSMUSG00000008348	6813.25	4248.82	4987.07	4258.41	3480.15	4532.22	4314.03	4106.46	3410.74	5185.67	3711.76	4389.17	3978.81	3847.42	3645.95	4662.14	3118.87	2646.16	5	125463028	125467266	-	protein_coding	Ubc
ENSMUSG00000008373	144.445	187.362	130.522	145.361	54.7354	167.032	199.331	130.127	25.5726	205.028	139.258	153.703	168.291	96.8713	129.573	253.722	153.982	121.885	7	3632983	3645485	+	protein_coding	Prpf31
ENSMUSG00000008384	191.611	131.739	136.156	267.596	290.225	237.609	551.994	259.187	184.335	163.442	80.3412	97.9854	127.493	113.159	83.5406	298.123	308.944	148.085	7	27186334	27189741	+	protein_coding	Sertad1
ENSMUSG00000008393	140.024	118.077	122.071	85.895	57.2812	117.628	87.4893	104.528	86.3074	114.12	58.9168	38.4257	76.4961	44.578	86.9504	81.1911	78.462	144.668	16	8476443	8490019	-	protein_coding	Carhsp1
ENSMUSG00000008398	251.306	199.072	359.64	341.378	169.298	212.907	352.663	357.315	204.58	354.931	212.458	281.468	356.982	359.195	354.621	518.862	272.656	427.168	10	93083275	93146997	-	protein_coding	Elk3
ENSMUSG00000008429	113.493	91.7292	99.5347	62.7694	78.9208	125.862	156.94	140.793	190.729	79.3035	91.0533	79.7332	86.6955	114.874	120.196	34.2525	73.5582	124.164	9	25019427	25063116	-	protein_coding	Herpud2
ENSMUSG00000008435	24.3199	22.4444	24.4142	35.239	40.7333	54.109	40.5878	31.9984	0	26.1121	31.2438	24.9767	54.0572	72.8678	50.2948	59.6247	91.2121	105.938	7	4427768	4448648	-	protein_coding	Rdh13
ENSMUSG00000008438	2.2109	0	0	0	0	0	0	0	0	0	0	0	0	0	0	0	0	0	12	81605357	81615248	-	protein_coding	Adam21
ENSMUSG00000008450	0	0	4.69503	3.30365	0	19.9968	15.3332	1.06661	0	1.93423	0.892679	0	1.01995	0	0.852455	21.5664	8.82698	0	8	106587211	106605962	+	protein_coding	Nutf2
ENSMUSG00000008461	0	0	0	0	0	0	0	0	0	0	0	0	0	0	0	0	0	0	7	45266712	45270483	+	protein_coding	Fut1
ENSMUSG00000008475	1081.13	1167.11	1232.92	1113.33	1563.14	1426.83	1498.14	1874.04	1811.39	1628.62	1630.03	1623.48	1084.2	1151.31	867.799	2197.23	2002.74	1789.55	1	152642292	152651348	+	protein_coding	Arpc5
ENSMUSG00000008482	0	0	0	0	0	0	0	0	0	0	0	0	0	0	0	0	0	0	17	24934812	24937037	-	protein_coding	Rnf151
ENSMUSG00000008489	0	0	0	0	0	0	0	0	0	0	0	0	0	0	2.55736	0	0	0	4	91138999	91289022	-	protein_coding	Elavl2
ENSMUSG00000008496	8199.49	6612.31	7892.35	958.06	712.833	783.404	650.307	667.7	622.265	2897.48	2755.7	5752.32	459.996	454.352	371.67	465.58	209.886	583.227	7	24786768	24879151	-	protein_coding	Pou2f2
ENSMUSG00000008540	130.443	180.531	40.3773	61.6682	33.0958	3.52885	25.2546	10.6661	47.9485	274.661	362.428	182.522	178.491	172.311	222.491	101.489	335.425	371.352	6	138117313	138133753	+	protein_coding	Mgst1
ENSMUSG00000008575	0	0	0	0	0	0	0	0	0	0	0	0	0	2.57181	2.55736	0	0	0	4	82208409	82623987	-	protein_coding	Nfib
ENSMUSG00000008590	0	0	0	0	0	0	0	0	0	0	0	0	0	0	0	0	0	0	9	48846307	48876290	-	protein_coding	Htr3b
ENSMUSG00000008601	0	0	0	0	0	0	0	1.06661	0	0	0	0	0	0	0	26.6408	0	0	3	88449335	88455607	-	protein_coding	Rab25
ENSMUSG00000008604	109.071	79.0433	100.474	80.3889	21.6396	57.6378	88.3913	104.528	171.549	42.5531	53.5608	87.4184	82.6157	112.302	80.1307	125.592	95.1352	23.9214	3	88461064	88477032	+	protein_coding	Ubqln4
ENSMUSG00000008658	0	0	0	0	0	0	0	0	0	0	0	0	5.09974	3.42907	4.26227	0	0	0	16	5703218	7229390	+	protein_coding	Rbfox1
ENSMUSG00000008668	275.625	293.729	303.299	309.442	404.787	461.103	411.29	549.306	366.54	435.202	371.355	261.294	182.571	210.888	225.9	554.383	305.021	632.209	17	34170972	34174975	-	protein_coding	Rps18
ENSMUSG00000008682	11.0545	8.78258	2.81702	5.50609	0	11.7628	30.6664	5.33307	0	2.90135	8.92679	0	9.17953	0.857268	6.81964	0	0	74.0425	X	73314417	73316741	+	protein_coding	Rpl10
ENSMUSG00000008683	1957.38	2230.78	2173.8	2811.41	2627.3	2783.08	2917.81	2170.56	2086.29	2519.34	2523.6	2493.82	1812.45	1887.71	1665.7	2020.9	1655.55	1557.17	7	117703594	117715411	-	protein_coding	Rps15a
ENSMUSG00000008690	157.711	123.932	198.13	156.373	104.379	169.385	169.567	259.187	83.1108	120.889	220.492	142.175	192.77	232.32	131.278	219.47	116.712	187.954	15	89239921	89257029	+	protein_coding	Ncaph2
ENSMUSG00000008730	1134.19	1172.96	1070.47	779.662	712.833	838.689	542.975	714.631	606.283	652.803	989.982	689.74	453.877	494.644	613.767	319.69	571.792	1201.77	3	103647130	103698879	-	protein_coding	Hipk1
ENSMUSG00000008734	0.736966	0	0	0	0	0	0	0	0	0	0	6.72449	0	0	4.26227	0	0	0	7	118571269	118594434	-	protein_coding	Gprc5b
ENSMUSG00000008763	526.931	434.25	384.054	523.078	460.795	459.926	450.976	577.038	500.796	441.005	358.857	419.8	577.29	480.928	559.21	513.787	472.734	453.368	3	100469523	100592819	-	protein_coding	Man1a2
ENSMUSG00000008789	0	0	0	0	0	0	0	0	0	0	0	0	0	0	0	0	0	0	7	17447162	17495057	+	protein_coding	Ceacam5
ENSMUSG00000008813	0	0	0	0	0	0	0	0	0	0	10.7122	0	0	0	0	0	0	0	14	52155881	52158157	+	protein_coding	Tppp2
ENSMUSG00000008822	52.3246	25.3719	54.4624	14.3158	22.9125	27.0545	16.2351	2.13323	0	46.4215	24.995	50.914	29.5785	18.0026	14.4917	7.61166	0	28.4779	12	85319171	85335212	-	protein_coding	Acyp1
ENSMUSG00000008843	0	0	0	0	0	0	0	0	0	0	0	0	0	0	0	0	0	0	5	134943102	134944380	-	protein_coding	Cldn13
ENSMUSG00000008845	0	0	0	0	7.63749	0	0	0	0	54.1585	0	0	25.4987	18.8599	19.6065	0	9.80775	0	6	124281614	124307486	+	protein_coding	Cd163
ENSMUSG00000008855	180.557	208.83	145.546	273.102	248.219	225.846	210.155	220.789	582.841	156.673	251.736	105.671	198.89	220.318	203.737	86.2655	138.289	175.424	11	102085257	102120992	-	protein_coding	Hdac5
ENSMUSG00000008859	903.521	643.08	686.414	646.415	370.418	356.414	452.78	435.178	402.768	796.903	643.622	819.427	589.53	603.517	589.899	393.269	500.195	432.864	13	18055155	18118824	-	protein_coding	Rala
ENSMUSG00000008874	0	0	0	0	0	0	0	0	0	0	0	0	0	0	0	0	0	0	8	115144825	115152586	+	protein_coding	Clec3a
ENSMUSG00000008892	28.7417	31.227	11.2681	31.9353	17.8208	39.9936	10.8234	1.06661	0	18.3752	35.7072	36.5044	24.4787	17.1454	27.2786	0	41.1926	52.3993	8	23067090	23083829	-	protein_coding	Vdac3
ENSMUSG00000008932	0	0	0	0	0	0	0	0	0	0	0	0	0	0	0	0	0	0	4	107825528	107870729	+	protein_coding	Slc1a7
ENSMUSG00000008958	172.45	212.734	230.996	238.964	305.5	315.244	209.253	365.848	312.198	235.009	237.453	253.609	332.503	315.475	256.589	417.373	196.155	176.563	3	95018332	95030362	+	protein_coding	Vps72
ENSMUSG00000008976	62.6421	35.1303	41.3163	34.1378	8.91041	57.6378	36.0781	72.5297	26.6381	58.0269	40.1706	64.363	48.9575	37.7198	42.6227	2.53722	62.7696	44.4255	16	84631812	84660667	+	protein_coding	Gabpa
ENSMUSG00000008999	1.47393	0	0	0	0	0	0	0	0	0	0	0	0	0	0	0	0	0	2	172709804	172782114	-	protein_coding	Bmp7
ENSMUSG00000009013	425.967	568.916	632.891	468.018	516.804	331.712	570.033	446.911	458.175	543.519	518.647	442.856	351.882	513.504	315.408	338.719	314.829	560.445	5	115435168	115439058	-	protein_coding	Dynll1
ENSMUSG00000009030	52.3246	66.3573	30.0482	29.7329	59.827	77.6346	20.7449	41.5979	2.13105	68.6652	88.3753	55.7172	54.0572	71.1533	52.8522	0	72.5774	117.329	2	37240085	37249344	-	protein_coding	Pdcl
ENSMUSG00000009035	85.4881	71.2365	79.8156	85.895	105.652	183.5	119.058	283.719	154.501	101.547	99.0874	35.5437	80.5758	121.732	82.6881	138.279	168.693	112.772	15	79244883	79287769	-	protein_coding	Tmem184b
ENSMUSG00000009047	0	0	0	0	0	0	0	0	0	0	0	0	0	0	0	0	0	0	16	88574783	88575616	+	protein_coding	Gm5965
ENSMUSG00000009070	2.94787	0	0	0	0	0	0	0	0	0	3.57072	0	0	0	0	0	0	0	10	74793308	74868418	-	protein_coding	Rsph14
ENSMUSG00000009073	146.656	141.497	123.949	173.992	204.939	158.798	206.547	93.862	108.683	186.653	109.8	180.601	179.511	172.311	156.852	124.324	255.982	130.998	11	4715844	4799536	-	protein_coding	Nf2
ENSMUSG00000009075	0	0	0	0	0	0	0	0	0	0	0	0	0	0	0	0	0	0	11	4686891	4696778	-	protein_coding	Cabp7
ENSMUSG00000009076	58.2203	57.5747	43.1943	106.818	14.0021	76.4584	104.626	94.9286	49.0141	37.7175	73.1997	59.5598	152.992	111.445	78.4258	192.829	40.2118	102.52	11	4654677	4687669	+	protein_coding	Zmat5
ENSMUSG00000009079	309.526	225.42	217.85	253.28	227.852	316.42	220.978	358.382	244.005	258.22	180.321	257.452	270.286	198.029	179.015	345.062	238.328	364.517	11	5019688	5049266	-	protein_coding	Ewsr1
ENSMUSG00000009090	267.519	175.652	250.715	200.422	305.5	79.9872	254.35	170.658	239.743	240.812	305.296	215.184	330.463	276.898	326.49	197.903	270.694	224.406	11	4936823	4992791	+	protein_coding	Ap1b1
ENSMUSG00000009092	0.736966	0	0	0	0	0	0	0	0	0	24.1023	0	0	1.71454	0	0	0	0	10	75729246	75731775	+	protein_coding	Derl3
ENSMUSG00000009093	0	0	0	0	0	0	0	0	0	0	0	0	0	0	0	0	0	0	10	75650776	75658377	-	protein_coding	Gstt4
ENSMUSG00000009097	0	0	0	0	0	0	0	0	0	0	0	0	0	0	0	0	0	0	16	18399728	18409421	-	protein_coding	Tbx1
ENSMUSG00000009108	0	0	0	0	0	0	0	0	0	0	0	0	0	0	0	0	0	0	3	108000104	108008748	+	protein_coding	Gnat2
ENSMUSG00000009112	81.0663	99.536	109.864	38.5426	39.4604	54.109	32.4703	35.1982	143.846	40.6188	40.1706	106.631	56.0971	36.8625	51.9997	40.5955	109.847	89.9901	6	120813172	120869803	+	protein_coding	Bcl2l13
ENSMUSG00000009114	0.736966	0	0	0	0	0	0	0	0	0	0	0	0	0	0	0	0	0	10	76284914	76296944	+	protein_coding	2610028H24Rik
ENSMUSG00000009115	0	4.87921	0	0	0	0	0	0	0	0	0	0	0	0	0	0	0	0	10	76398105	76406035	+	protein_coding	Spatc1l
ENSMUSG00000009145	5.15876	0	15.9631	14.3158	0	0	0	25.5987	0	3.86846	16.0682	1.92128	2.03989	0.857268	7.67209	98.9516	0	22.7823	6	83034824	83044299	+	protein_coding	Dqx1
ENSMUSG00000009185	0	0	0	11.0122	2.54583	0	0	23.4655	0	47.3886	0	0	33.6583	22.289	26.4261	78.6538	0	0	11	82006010	82007625	+	protein_coding	Ccl8
ENSMUSG00000009207	45.6919	32.2028	46.9503	25.328	5.09166	21.1731	46.9015	59.7303	47.9485	45.4544	47.312	41.3076	47.9375	50.5788	44.3276	64.6991	35.3079	104.799	2	74350634	74409779	-	protein_coding	Lnpk
ENSMUSG00000009210	0	0	0	0	0	0	0	0	0	0	0	0	0	0	0	0	0	0	11	106256297	106268384	+	protein_coding	Prr29
ENSMUSG00000009214	0	0	0	0	0	0	0	0	0	0	0	0	7.13963	0	0	0	0	0	2	26951647	26962191	-	protein_coding	Mymk
ENSMUSG00000009216	0	0	0	0	0	0	0	0	0	0	0	0	0	0	0	0	0	0	2	27000391	27032503	-	protein_coding	Fam163b
ENSMUSG00000009246	0	0	0	0	0	0	0	0	0	0	0	0	0	0	0	0	0	0	7	142622889	142648379	-	protein_coding	Trpm5
ENSMUSG00000009248	11.0545	0	6.57305	2.20244	0	7.05769	0	0	0	0	24.1023	22.0948	0	2.57181	3.40982	0	0	0	7	142520565	142523001	-	protein_coding	Ascl2
ENSMUSG00000009281	0	0	0	0	0	0	0	0	0	0	0	0	0	0	0	0	0	0	6	48546629	48549723	-	protein_coding	Rarres2
ENSMUSG00000009291	350.796	276.164	347.433	452.601	463.341	463.455	543.877	554.639	335.64	411.024	376.711	410.194	674.185	582.085	629.112	692.661	633.581	565.001	10	77417553	77434566	+	protein_coding	Pttg1ip
ENSMUSG00000009292	349.322	325.931	236.63	775.257	805.755	1212.75	713.444	889.555	1132.65	256.286	247.272	200.774	1049.53	1172.74	1341.76	416.104	555.119	427.168	10	77743555	77806397	-	protein_coding	Trpm2
ENSMUSG00000009293	100.227	137.594	206.582	45.1499	26.7312	121.157	92.901	161.059	182.204	163.442	159.79	199.813	32.6383	60.8661	38.3605	152.233	146.136	310.978	10	77458108	77481827	+	protein_coding	Ube2g2
ENSMUSG00000009350	14.7393	0	14.0851	3.30365	0	0	0	0	0	125.725	258.877	35.5437	0	0	0	2220.07	876.813	1095.83	11	87684406	87695239	+	protein_coding	Mpo
ENSMUSG00000009356	0	0	0	0	0	0	0	0	0	0	0	0	0	0	0	0	0	0	11	87697253	87719115	-	protein_coding	Lpo
ENSMUSG00000009376	58.2203	94.6567	75.1206	149.766	92.9228	51.7564	105.528	193.057	226.956	62.8625	70.5217	14.4096	86.6955	73.7251	75.016	331.107	329.541	238.075	6	17463798	17573979	+	protein_coding	Met
ENSMUSG00000009378	0	0	0	0	0	0	0	0	0	0	0	0	0	0	0	0	0	0	19	34645802	34724689	-	protein_coding	Slc16a12
ENSMUSG00000009394	0	0	0	0	0	0	0.901952	0	0	0	0	0	0	6.00088	1.70491	0	0	0	6	115111862	115258967	+	protein_coding	Syn2
ENSMUSG00000009406	84.7511	39.0337	54.4624	116.729	106.925	49.4039	25.2546	28.7986	41.5554	123.791	66.0583	79.7332	59.157	60.8661	60.5243	27.9094	69.6351	30.7561	X	20799633	20816847	-	protein_coding	Elk1
ENSMUSG00000009418	169.502	208.83	77.9376	38.5426	61.0999	105.865	66.7444	0	5.32761	390.715	203.531	266.098	70.3764	77.1542	108.262	109.1	78.462	1.13912	1	135362317	135615843	-	protein_coding	Nav1
ENSMUSG00000009470	243.936	298.608	186.862	300.632	173.116	309.362	430.231	420.246	252.529	198.259	241.023	188.286	236.628	323.19	283.867	364.091	272.656	363.378	13	98975526	99062892	-	protein_coding	Tnpo1
ENSMUSG00000009471	0	0	0	0	0	0	0	0	0	0	0	0	0	0	0	0	0	0	7	46025897	46028523	+	protein_coding	Myod1
ENSMUSG00000009487	0	0	0	0	0	0	0	0	0	0	0	0	0	0	0	0	0	0	7	45890410	45960858	+	protein_coding	Otog
ENSMUSG00000009535	123.81	108.319	167.143	106.818	155.296	102.337	277.801	203.723	265.315	128.626	83.0192	127.765	133.613	131.162	150.032	72.3108	84.3467	162.893	18	68433425	68457923	+	protein_coding	Rnmt
ENSMUSG00000009545	0	0	0	0	0	0	0	0	0	0	2.67804	0	0	0	0	0	0	0	7	142660098	142980779	+	protein_coding	Kcnq1
ENSMUSG00000009549	372.168	627.467	664.817	306.139	360.235	309.362	237.213	301.852	300.477	550.289	519.539	458.226	295.785	267.468	353.769	247.379	282.463	354.265	2	118306330	118310192	-	protein_coding	Srp14
ENSMUSG00000009551	1.47393	0	8.45106	7.70852	0	0	0	0	0	0	0	0	0	0	0	0	0	0	2	32622631	32631028	-	protein_coding	6330409D20Rik
ENSMUSG00000009555	95.8056	93.6809	105.169	72.6804	92.9228	85.8686	84.7835	111.994	62.8659	92.8431	68.7363	102.789	79.5559	60.8661	31.5408	30.4466	108.866	160.615	2	32595795	32603088	-	protein_coding	Cdk9
ENSMUSG00000009563	89.1729	102.463	71.3645	182.802	179.481	218.789	182.194	196.257	143.846	138.297	96.4094	97.9854	107.094	120.875	125.311	298.123	181.443	186.815	2	32647245	32652256	+	protein_coding	Tor2a
ENSMUSG00000009566	8.10663	4.87921	11.2681	26.4292	90.377	14.1154	14.4312	35.1982	0	23.2108	7.14144	9.60641	18.3591	27.4326	11.9344	50.7444	4.90388	0	2	32572620	32594157	-	protein_coding	Fpgs
ENSMUSG00000009569	79.5924	80.9949	39.4383	127.741	143.839	192.91	121.763	175.991	172.615	40.6188	83.0192	61.481	111.174	134.591	190.95	41.8641	130.443	218.71	16	13074344	13235393	+	protein_coding	Mrtfb
ENSMUSG00000009575	154.763	210.782	202.825	101.312	122.2	143.506	193.92	168.525	306.871	167.311	216.921	114.316	196.85	157.737	203.737	591.172	342.291	684.608	15	103099970	103148243	-	protein_coding	Cbx5
ENSMUSG00000009580	0	0	0	0	0	0	0	0	0	0	0	0	0	0	0	0	0	0	5	88032887	88042033	+	protein_coding	Odam
ENSMUSG00000009585	396.488	517.197	363.396	570.431	576.631	725.766	767.561	547.173	321.788	273.694	479.369	342.949	599.729	586.372	567.735	881.684	847.39	1019.51	15	79775859	79800107	+	protein_coding	Apobec3
ENSMUSG00000009588	0	0	0	0	0	0	0	0	0	0	0	0	0	0	0	0	0	0	11	116655850	116666333	-	protein_coding	St6galnac1
ENSMUSG00000009596	0	0	0	0	0	0	0	0	0	0	0	0	0	0	0	0	0	0	X	133360866	133377239	-	protein_coding	Taf7l
ENSMUSG00000009614	0	0	0	0	0	0	0	0	0	0	0	0	0	3.42907	0	0	0	0	2	27078404	27138349	-	protein_coding	Sardh
ENSMUSG00000009621	134.865	85.8742	102.352	94.7047	63.6458	76.4584	157.842	62.9302	45.8175	46.4215	41.9559	16.3309	82.6157	82.2978	67.3439	175.068	74.5389	119.607	2	27152115	27317045	-	protein_coding	Vav2
ENSMUSG00000009628	0	0	0	0	0	0	0	0	0	39.6517	33.0291	7.68513	0	0	0	0	0	25.0605	8	34006765	34075610	+	protein_coding	Tex15
ENSMUSG00000009630	327.213	339.593	433.821	362.301	323.321	364.648	261.566	210.123	614.807	463.248	490.974	390.02	314.144	401.202	337.572	418.641	271.675	313.257	8	34089652	34109469	+	protein_coding	Ppp2cb
ENSMUSG00000009633	2.94787	11.7101	0.939007	0	0	0	0	0	0	15.4738	38.3852	25.9373	0	0	0	19.0292	30.404	79.7381	1	192954468	192955525	-	protein_coding	G0s2
ENSMUSG00000009640	61.1682	78.0674	53.5234	74.8828	100.56	79.9872	131.685	55.4639	14.9173	43.5202	108.014	55.7172	61.1968	77.1542	74.1636	73.5794	32.3656	153.781	4	117531877	117539470	-	protein_coding	Dmap1
ENSMUSG00000009646	0	0	0	0	0	0	0	0	0	0	0	0	0	0	0	0	0	0	10	59239481	59257798	+	protein_coding	Pla2g12b
ENSMUSG00000009647	95.8056	80.0191	56.3404	83.6926	78.9208	28.2308	83.8815	102.395	158.763	167.311	95.5167	78.7726	67.3165	104.587	62.2292	268.945	35.3079	330.343	10	59282805	59452514	-	protein_coding	Mcu
ENSMUSG00000009654	0	0	0	1.10122	0	0	0	0	0	0	0	0	3.05984	0.857268	3.40982	0	0	0	10	59258779	59277600	-	protein_coding	Oit3
ENSMUSG00000009670	0	0	0	0	0	0	0	0	0	0	0	0	0	0	0	0	0	0	X	99882253	100103273	-	protein_coding	Tex11
ENSMUSG00000009681	259.412	201.024	112.681	30.8341	28.0041	31.7596	0	15.9992	9.58971	125.725	92.8387	81.6545	48.9575	36.0053	25.5736	128.13	88.2698	61.5122	10	74896423	75020753	+	protein_coding	Bcr
ENSMUSG00000009687	4540.45	3840.92	2957.87	5772.58	5473.54	5337.97	5204.26	5281.87	5248.77	3591.87	3038.68	2014.46	3766.67	3645.96	3536.83	2958.4	2819.73	2938.92	7	30732146	30741906	-	protein_coding	Fxyd5
ENSMUSG00000009731	0	9.75843	3.75603	9.91096	0	2.35256	0.901952	0	0	0	3.57072	0	13.2593	12.859	0	30.4466	11.7693	0	X	7688527	7704519	+	protein_coding	Kcnd1
ENSMUSG00000009733	16.2133	17.5652	34.7433	12.1134	43.2791	0	52.3132	7.46629	0	15.4738	3.57072	6.72449	17.3391	28.2899	15.3442	0	13.7309	75.1816	15	100395892	100449889	-	protein_coding	Tfcp2
ENSMUSG00000009734	0	0	0	0	0	0	0	0	0	5.80269	0	0	0	0	0	0	0	0	13	18295682	18572271	-	protein_coding	Pou6f2
ENSMUSG00000009739	0	15.6135	0.939007	9.91096	7.63749	22.3494	0	0	43.6864	5.80269	0	5.76385	46.9176	34.2907	21.3114	12.6861	0.980775	9.11292	15	100473198	100497865	-	protein_coding	Pou6f1
ENSMUSG00000009741	823.191	718.22	696.743	785.168	719.197	1145.7	625.053	914.087	1356.41	460.347	545.427	665.724	836.357	721.82	738.226	536.622	784.62	988.752	9	113760001	113806270	+	protein_coding	Ubp1
ENSMUSG00000009772	474.606	661.621	603.781	327.062	295.316	322.301	247.135	210.123	400.637	264.022	199.96	393.863	250.907	199.744	220.786	315.884	187.328	166.311	1	132243863	132261226	+	protein_coding	Nuak2
ENSMUSG00000009828	5.15876	0	3.75603	33.0365	3.81875	34.1122	56.823	41.5979	29.8346	19.3423	0	0.960641	31.6184	23.1462	57.9669	93.8772	3.9231	58.0949	9	78016473	78079389	+	protein_coding	Cilk1
ENSMUSG00000009863	806.978	703.583	781.254	736.715	598.27	788.109	844.227	709.298	689.393	794.969	636.48	683.016	821.058	892.416	941.11	945.115	664.966	625.374	4	140688513	140706504	+	protein_coding	Sdhb
ENSMUSG00000009876	1.47393	0	0	0	0	0	6.31366	0	0	0	0	0	3.05984	0.857268	1.70491	0	6.86543	0	2	152596092	152606957	+	protein_coding	Cox4i2
ENSMUSG00000009894	11.7915	12.686	33.8042	45.1499	21.6396	49.4039	70.3522	140.793	5.32761	12.5725	16.0682	33.6224	81.5958	48.007	73.3111	0	52.9619	0	11	59297959	59342012	-	protein_coding	Snap47
ENSMUSG00000009900	0	0	0	0	0	0	0	0	0	0	0	0	0	0	0	0	0	0	11	59138858	59181578	-	protein_coding	Wnt3a
ENSMUSG00000009905	57.4834	55.623	41.3163	23.1256	159.114	96.4552	94.7049	83.1958	134.256	44.4873	15.1756	50.914	78.536	99.4431	98.8847	13.9547	67.6735	13.6694	1	106648188	106687457	-	protein_coding	Kdsr
ENSMUSG00000009907	313.948	346.424	461.052	355.693	385.693	385.821	300.35	628.235	441.126	441.972	272.267	437.092	290.685	253.751	292.392	246.11	239.309	263.136	1	106691800	106724458	-	protein_coding	Vps4b
ENSMUSG00000009927	55.2725	101.488	67.6085	60.567	63.6458	103.513	166.861	88.5289	166.222	110.251	84.8045	61.481	40.7979	44.578	47.7375	126.861	51.0003	76.3207	9	44318435	44321724	+	protein_coding	Rps25
ENSMUSG00000009941	0	0	0	0	0	0	0	0	0	2.90135	0	0	0	0	0	0	0	0	X	133845274	133865503	-	protein_coding	Nxf2
ENSMUSG00000009995	365.535	415.709	404.712	341.378	264.766	259.958	295.84	265.587	192.86	264.022	266.911	392.902	385.54	290.614	337.572	317.153	179.482	321.23	X	73325517	73333757	+	protein_coding	Taz
ENSMUSG00000010021	2.2109	5.85506	1.87801	0	14.0021	0	0	0	0	0	0	0	0	6.85815	0	0	0	0	11	114656213	114681565	+	protein_coding	Kif19a
ENSMUSG00000010025	86.2251	75.1399	99.5347	147.563	63.6458	115.276	49.6073	44.7977	90.5694	65.7638	113.37	78.7726	90.7753	76.2969	95.4749	214.395	134.366	39.869	11	61114242	61158290	-	protein_coding	Aldh3a2
ENSMUSG00000010044	6.6327	0	0	0	0	0	2.70586	0	0	0	1.78536	0	0	0	3.40982	0	0	0	9	107424496	107428518	+	protein_coding	Zmynd10
ENSMUSG00000010045	41.2701	45.8646	75.1206	27.5304	45.825	56.4616	8.11757	4.26645	44.752	53.1913	64.2729	45.1501	41.8178	63.4379	38.3605	40.5955	27.4617	47.8428	9	107411143	107415872	+	protein_coding	Tmem115
ENSMUSG00000010047	2.94787	9.75843	15.0241	24.2268	17.8208	19.9968	37.882	3.19984	24.507	6.76981	0	6.72449	18.3591	12.0018	17.9015	25.3722	7.8462	13.6694	9	107445143	107449978	+	protein_coding	Hyal2
ENSMUSG00000010048	12.5284	25.3719	3.75603	1.10122	10.1833	1.17628	24.3527	4.26645	0	2.90135	11.6048	6.72449	26.5186	1.71454	2.55736	76.1166	36.2887	0	9	107464840	107470584	+	protein_coding	Ifrd2
ENSMUSG00000010051	4.4218	8.78258	14.0851	12.1134	8.91041	17.6442	19.8429	0	0	12.5725	3.57072	2.88192	5.09974	8.57268	12.7868	0	9.80775	0	9	107454125	107458909	+	protein_coding	Hyal1
ENSMUSG00000010054	65.59	86.85	81.6936	103.514	57.2812	96.4552	90.1952	118.394	34.0967	80.2706	71.4144	72.0481	109.134	155.166	65.639	5.07444	152.02	107.077	9	107440453	107443311	+	protein_coding	Tusc2
ENSMUSG00000010057	83.2772	75.1399	120.193	107.919	78.9208	83.5161	79.3717	54.3973	0	32.8819	91.946	97.0248	47.9375	104.587	78.4258	35.5211	46.0964	31.8952	9	107419424	107422905	+	protein_coding	Nprl2
ENSMUSG00000010064	0	0	0	0	0	0	0	0	0	0	0	0	0	0.857268	0	0	0	0	9	107527832	107546729	-	protein_coding	Slc38a3
ENSMUSG00000010066	0	0	0	0	0	0	0	0	0	0	0	0	0	3.42907	0.852455	0	0	0	9	107276810	107406542	+	protein_coding	Cacna2d2
ENSMUSG00000010067	1033.23	788.481	628.196	790.674	566.447	654.013	707.13	765.828	350.557	688.586	520.432	610.968	597.689	452.638	485.047	985.71	541.388	665.243	9	107428753	107439466	+	protein_coding	Rassf1
ENSMUSG00000010080	0	0	0	0	0	0	0	0	0	0	0	0	0	0	0	0	0	0	11	94380424	94390800	-	protein_coding	Epn3
ENSMUSG00000010086	0	0	0	0	0	0	0.901952	0	0	0	0	0	0	0	0.852455	0	0	0	11	61339267	61344957	-	protein_coding	Rnf112
ENSMUSG00000010095	119.389	104.415	115.498	542.9	1004.33	789.286	1155.4	1592.45	950.446	219.535	151.756	141.214	773.12	720.106	520.85	1202.64	1170.07	930.657	19	8684245	8700733	-	protein_coding	Slc3a2
ENSMUSG00000010097	543.881	623.564	718.34	345.782	740.837	384.644	689.993	673.033	523.172	586.072	528.466	617.692	529.353	532.364	397.244	778.927	540.407	965.97	19	8734436	8748286	+	protein_coding	Nxf1
ENSMUSG00000010110	231.407	272.26	192.496	219.142	142.567	221.141	101.921	126.927	660.624	144.1	179.429	155.624	151.972	191.171	211.409	215.664	140.251	235.797	19	8718776	8733433	+	protein_coding	Stx5a
ENSMUSG00000010122	0	0	0	0	0	0	0	0	0	0	0	0	0	0	0	0	0	0	11	61234226	61269171	-	protein_coding	Slc47a1
ENSMUSG00000010136	0	0	0	0	0	0	0	0	0	0	0	0	0	0	0	0	0	0	3	105904272	105921962	-	protein_coding	Pifo
ENSMUSG00000010142	259.412	369.844	338.981	264.292	204.939	304.657	256.154	298.652	378.261	282.398	254.414	194.05	174.411	132.877	136.393	405.955	111.808	115.051	11	61017580	61040198	+	protein_coding	Tnfrsf13b
ENSMUSG00000010154	0	0	0	0	0	0	0	0	0	0	0	0	0	0	0	0	0	0	8	124059451	124096254	+	protein_coding	Spire2
ENSMUSG00000010175	0	0	0	1.10122	0	0	0	0	0	0	0	0	0	0	2.55736	0	0	0	1	189850231	189902911	-	protein_coding	Prox1
ENSMUSG00000010205	44.218	83.9225	99.5347	50.656	31.8229	77.6346	137.097	50.1308	93.766	102.514	74.0924	80.6939	79.5559	80.5832	48.5899	41.8641	50.0195	59.234	9	20985453	21003304	-	protein_coding	Raver1
ENSMUSG00000010277	281.521	257.622	221.606	234.559	347.506	256.43	134.391	156.792	347.36	282.398	276.731	261.294	217.249	237.463	204.589	116.712	317.771	361.099	11	78152577	78181449	+	protein_coding	2610507B11Rik
ENSMUSG00000010290	29.4787	29.2753	26.2922	49.5548	15.275	61.1667	6.31366	52.264	40.4899	21.2765	9.81947	23.0554	45.8976	40.2916	40.9178	92.6085	66.6927	0	1	43137869	43155107	+	protein_coding	AI597479
ENSMUSG00000010307	52.3246	43.9129	31.9262	440.487	389.512	521.093	528.544	504.508	758.652	41.586	81.2338	18.2522	445.717	516.076	535.342	307.004	276.579	238.075	7	46700348	46704525	+	protein_coding	Tmem86a
ENSMUSG00000010311	0	0	0	0	0	0	0	0	0	0	0	0.960641	0	0	0	0	0	0	1	133824936	133835737	-	protein_coding	Optc
ENSMUSG00000010342	8.8436	0	0	56.1621	86.5582	12.9391	21.6468	15.9992	1.06552	11.6054	11.6048	4.80321	5.09974	15.4308	23.8687	0	0	0	11	87295890	87446649	+	protein_coding	Tex14
ENSMUSG00000010358	191.611	226.396	106.108	166.284	182.027	127.039	146.116	123.727	68.1935	170.212	299.94	137.372	133.613	236.606	184.13	244.842	296.194	164.033	11	101339232	101349524	+	protein_coding	Ifi35
ENSMUSG00000010362	21.372	40.9854	35.6823	29.7329	22.9125	42.3462	19.8429	65.0634	55.4072	7.73692	66.951	41.3076	29.5785	60.0088	42.6227	43.1327	4.90388	7.97381	11	101518020	101526926	+	protein_coding	Rdm1
ENSMUSG00000010376	1288.22	1335.93	1524.01	1154.08	747.201	1299.79	1186.07	1244.74	1251.99	1540.61	1578.26	1536.07	1237.2	1211.32	928.323	1182.34	923.89	973.943	14	55899719	55909581	-	protein_coding	Nedd8
ENSMUSG00000010392	27.2678	34.1545	26.2922	13.2146	38.1875	30.5833	132.587	28.7986	270.643	59.9611	26.7804	24.016	20.3989	34.2907	30.6884	106.563	38.2502	7.97381	11	76617427	76654405	-	protein_coding	Gosr1
ENSMUSG00000010406	725.175	711.389	805.668	976.78	875.766	821.045	1168.03	819.159	1050.61	626.691	501.686	782.923	404.919	394.344	311.146	493.489	550.215	604.87	14	54664365	54667213	+	protein_coding	Mrpl52
ENSMUSG00000010435	0	0	0	0	0	0	0	0	0	0	0	0	0	0	0	0	0	0	8	12623028	12650744	+	protein_coding	Spaca7
ENSMUSG00000010453	369.22	325.931	371.847	350.187	375.51	486.981	439.25	435.178	498.665	204.061	246.38	315.09	316.184	321.476	286.425	451.625	414.868	297.309	1	36374810	36408262	-	protein_coding	Kansl3
ENSMUSG00000010461	0	0	0	0	0	0	0	0	0	0	0	0	0	0	0	0	0	0	10	22978861	23226684	-	protein_coding	Eya4
ENSMUSG00000010476	0	0	0	0	0	0	0	0	0	0	0	0	0	0	0.852455	0	0	0	7	136795401	136916174	-	protein_coding	Ebf3
ENSMUSG00000010492	0	0	0	0	0	0	14.4312	0	0	0	0	1.92128	0	0	0	0	0	0	2	181220272	181226963	+	lncRNA	Uckl1os
ENSMUSG00000010505	0	0	0	0	0	0	0	0	0	0	0	0	0	0	0	0	0	0	2	181405124	181469590	+	protein_coding	Myt1
ENSMUSG00000010517	74.4336	88.8017	109.864	82.5913	109.471	58.8141	68.5483	81.0626	77.7832	81.2377	84.8045	81.6545	46.9176	77.1542	86.9504	88.8027	62.7696	91.1292	4	109533784	109821157	+	protein_coding	Faf1
ENSMUSG00000010529	0	0	0	0	0	0	0	0	0	0	0	0	0	0	0	0	0	0	12	111451042	111452257	-	protein_coding	Gm266
ENSMUSG00000010538	8.8436	8.78258	3.75603	9.91096	0	0	34.2742	3.19984	0	3.86846	12.4975	1.92128	10.1995	25.7181	20.4589	0	0	5.69558	3	88190063	88204306	-	protein_coding	Tsacc
ENSMUSG00000010554	92.1208	57.5747	56.3404	49.5548	61.0999	48.2276	53.2152	60.7969	0	72.5336	64.2729	104.71	66.2966	74.5824	98.8847	71.0422	46.0964	70.6251	11	74661655	74719351	+	protein_coding	Mettl16
ENSMUSG00000010592	0	0	0	0	0	0	0	0	0	0	0	0	0	0.857268	0	0	0	0	17	50586422	50600664	-	protein_coding	Dazl
ENSMUSG00000010601	0	0	0	0	0	0	0	0	0	0	0	0	0	0	0	0	0	0	15	77272418	77283310	-	protein_coding	Apol7a
ENSMUSG00000010607	76.6445	60.5023	80.7546	57.2633	117.108	43.5224	71.2542	53.3307	182.204	74.4679	133.009	90.3003	46.9176	60.8661	57.9669	120.518	73.5582	37.5908	9	22068141	22069654	+	protein_coding	Pigyl
ENSMUSG00000010608	6914.22	4643.06	4397.37	5468.65	4728.88	4339.31	4849.79	5062.15	5962.67	4074.46	3142.23	4661.99	5272.11	4156.04	3455.85	7069.96	4778.34	6184.26	12	83678009	83729897	+	protein_coding	Rbm25
ENSMUSG00000010609	345.637	258.598	260.105	735.614	570.266	972.786	1077.83	1353.53	1025.03	308.51	329.399	227.672	696.624	811.833	881.438	815.716	695.37	518.297	1	180054568	180091003	-	protein_coding	Psen2
ENSMUSG00000010651	0	0	0	0	0	0	0	0	0	0	0	0	0	0	0	0	0	1.13912	9	118977090	118986161	-	protein_coding	Acaa1b
ENSMUSG00000010660	0	0	0	0	0	0	0	0	0	0	0	0	18.3591	7.71542	29.8359	2.53722	0.980775	0	9	118900594	118922570	-	protein_coding	Plcd1
ENSMUSG00000010663	16.2133	7.80674	16.9021	118.932	91.6499	27.0545	87.4893	57.5971	82.0453	13.5396	22.317	3.84257	173.391	81.4405	98.8847	59.6247	49.0388	172.006	19	10160251	10174241	+	protein_coding	Fads1
ENSMUSG00000010721	0	0.975843	0	11.0122	35.6416	4.70513	0	18.1324	0	0	0	6.72449	10.1995	10.2872	23.0163	0	0	109.355	5	29434799	29583388	-	protein_coding	Lmbr1
ENSMUSG00000010751	2.94787	8.78258	0	19.8219	35.6416	30.5833	14.4312	18.1324	40.4899	0	0	5.76385	8.15958	5.14361	3.40982	0	0	0	7	143188542	143203398	-	protein_coding	Tnfrsf22
ENSMUSG00000010755	67.0639	39.0337	72.3035	91.4011	61.0999	168.208	85.6854	98.1284	7.45866	72.5336	104.443	65.3236	106.075	100.3	84.393	43.1327	88.2698	70.6251	7	143110966	143153827	-	protein_coding	Cars
ENSMUSG00000010760	0	0	0	0	0	0	0	0	0	0	0	0	0	0	0	0	0	0	7	143055281	143056887	-	protein_coding	Phlda2
ENSMUSG00000010796	0	0	0	0	0	0	0	0	0	0	0	0	0	0	0	0	0	0	6	18050962	18109060	-	protein_coding	Asz1
ENSMUSG00000010797	0	0	6.57305	2.20244	0	0	6.31366	0	0	0	16.0682	0.960641	4.07979	0	5.96718	0	0	38.7299	6	17988938	18030584	-	protein_coding	Wnt2
ENSMUSG00000010803	12.5284	0	0	0	0	0	0	0	0	0	0	0	0	0	0	0	0	0	11	42021765	42073757	-	protein_coding	Gabra1
ENSMUSG00000010825	0	0	0	0	0	0	0	0	0	0	0	0	0	0	0	0	0	0	5	143343092	143377907	+	protein_coding	Grid2ip
ENSMUSG00000010830	0	0	7.51206	0	0	0	0	0	0	0	0	0	0	0	0.852455	0	0	0	15	79400611	79411940	+	protein_coding	Kdelr3
ENSMUSG00000010841	0	0	0	0	0	0	0	0	0	0	0	0	0	0	0	0	0	0	11	101875104	101883090	+	protein_coding	Cfap97d1
ENSMUSG00000010911	28.7417	20.4927	39.4383	33.0365	70.0103	28.2308	28.8625	65.0634	101.225	58.994	61.5949	34.5831	30.5984	45.4352	45.1801	0	39.231	33.0343	2	102904019	102922989	+	protein_coding	Apip
ENSMUSG00000010914	47.1658	75.1399	45.0723	69.3767	86.5582	97.6314	83.8815	50.1308	74.5866	71.5665	49.0974	59.5598	30.5984	39.4344	58.8194	77.3852	40.2118	234.658	2	102851419	102903858	-	protein_coding	Pdhx
ENSMUSG00000010936	97.2796	93.6809	46.9503	71.5792	105.652	99.984	134.391	127.994	188.598	58.0269	31.2438	77.8119	151.972	135.448	97.1798	139.547	138.289	94.5466	8	111345216	111447030	+	protein_coding	Vac14
ENSMUSG00000011008	0.736966	6.8309	2.81702	3.30365	26.7312	21.1731	29.7644	0	0	9.67115	2.67804	12.4883	43.8577	49.7216	39.2129	0	59.8273	0	3	145855587	145901268	+	protein_coding	Mcoln2
ENSMUSG00000011034	0	0	0	0	0	0	0	0	0	0	0	0	0	0	0	0	0	0	5	33261562	33320214	+	protein_coding	Slc5a1
ENSMUSG00000011052	0	0	0	0	0	0	0	0	0	0	0	0	0	0	0	0	0	0	NA	NA	NA	NA	NA	NA
ENSMUSG00000011096	14.7393	15.6135	16.9021	25.328	15.275	19.9968	26.1566	7.46629	2.13105	29.0135	3.57072	9.60641	9.17953	19.7172	17.0491	16.4919	0	0	7	44498414	44504845	+	protein_coding	Akt1s1
ENSMUSG00000011114	56.7464	77.0916	50.7064	101.312	15.275	82.3398	55.0191	76.7961	1.06552	39.6517	111.585	127.765	70.3764	121.732	161.114	32.9839	68.6543	29.617	9	37560058	37568608	-	protein_coding	Tbrg1
ENSMUSG00000011118	0	0	0	0	0	0	0	0	0	0	0	0	0	0	0	0	0	0	9	37571197	37580531	-	protein_coding	Panx3
ENSMUSG00000011148	460.604	469.38	546.502	366.706	264.766	161.151	338.232	232.522	171.549	313.345	281.194	342.949	342.702	221.175	300.917	305.735	299.136	83.1554	12	112586478	112607794	+	protein_coding	Adssl1
ENSMUSG00000011154	0	0	0	0	0	0	0	0	0	0	0	0	0	0	1.70491	0	0	0	7	83423308	83444088	-	protein_coding	Cfap161
ENSMUSG00000011158	271.204	192.241	228.179	230.155	105.652	183.5	228.194	132.26	305.805	127.659	166.038	242.082	192.77	154.308	160.261	520.13	97.0968	181.119	12	112923704	112964324	-	protein_coding	Brf1
ENSMUSG00000011171	0	0	0	0	0	0	0	0	0	0	0	3.84257	0	0	0	0	0	0	12	116041345	116109881	+	protein_coding	Vipr2
ENSMUSG00000011179	5.89573	0	0	5.50609	0	15.2917	27.0586	0	0	16.441	0	0	2.03989	35.148	3.40982	40.5955	35.3079	66.0687	12	17594794	17601506	+	protein_coding	Odc1
ENSMUSG00000011254	5.15876	3.90337	9.39007	0	0	4.70513	2.70586	22.3989	0	10.6383	24.995	7.68513	5.09974	18.0026	4.26227	5.07444	19.6155	0	11	45837669	45846321	-	protein_coding	Thg1l
ENSMUSG00000011256	18.4242	58.5506	30.9872	29.7329	15.275	11.7628	24.3527	20.2656	63.9314	144.1	132.117	24.9767	140.753	40.2916	46.0326	332.376	222.636	167.45	11	45946818	46038170	+	protein_coding	Adam19
ENSMUSG00000011257	238.04	96.6084	239.447	314.948	185.846	261.135	487.054	245.321	329.247	156.673	219.599	232.475	208.069	261.467	266.818	299.392	316.79	234.658	4	123156143	123192718	+	protein_coding	Pabpc4
ENSMUSG00000011263	0	0	0	0	0	0	0	0	0	0	0	0.960641	0	0	0	0	0	0	7	19197255	19230687	+	protein_coding	Exoc3l2
ENSMUSG00000011267	35.3744	31.227	34.7433	7.70852	0	15.2917	0	0	0	14.5067	24.995	16.3309	0	2.57181	0.852455	0	6.86543	0	7	19311211	19314581	+	protein_coding	Zfp296
ENSMUSG00000011305	0	0.975843	0	0	0	0	0	0	0	0	0	0	0	0	0	0	16.6732	0	17	56418600	56424596	-	protein_coding	Plin5
ENSMUSG00000011306	115.704	71.2365	125.827	85.895	169.298	45.875	54.1171	12.7994	58.6038	51.2571	109.8	41.3076	95.8751	102.872	103.147	162.382	36.2887	213.015	8	70495462	70524997	+	protein_coding	Sugp1
ENSMUSG00000011349	0	0	0	0	0	0	0	0	0	0	0	0	0	0	0	0	0	0	7	24569481	24577076	+	protein_coding	Dmrtc2
ENSMUSG00000011350	0	2.92753	0	0	0	0	0	0	0	0	0	0.960641	0	0	0	0	0	0	7	24518219	24539700	+	lncRNA	Gm5893
ENSMUSG00000011382	51.5876	64.4056	25.3532	55.0609	151.477	99.984	102.822	74.6629	106.552	63.8296	19.6389	25.9373	75.4761	133.734	72.4586	0	75.5197	27.3388	7	45120410	45138229	-	protein_coding	Dhdh
ENSMUSG00000011427	30.2156	57.5747	14.0851	14.3158	26.7312	1.17628	36.0781	0	0	20.3094	16.9609	30.7405	13.2593	18.8599	17.9015	0	0	0	7	29515538	29530430	+	protein_coding	Zfp790
ENSMUSG00000011463	0	0	0	0	0	0	0	0	0	0	0	0	0	0	0	0	0	0	3	20302427	20329897	-	protein_coding	Cpb1
ENSMUSG00000011486	0	0	0	0	0	0	0	0	0	0	0	0	0	0	0	0	0	0	17	57339772	57348654	-	protein_coding	Slc25a41
ENSMUSG00000011589	0	0	0	0	0	0	0	0	0	0	0	0	0	0	0	0	0	0	17	56293508	56303881	+	protein_coding	Fsd1
ENSMUSG00000011632	0	0	0	0	0	0	0	0	0	0	0	0	0	2.57181	0	0	0	0	7	24241082	24245543	-	protein_coding	Pinlyp
ENSMUSG00000011658	21.372	7.80674	26.2922	18.7207	72.5562	43.5224	9.92147	27.7319	27.7036	38.6846	12.4975	30.7405	38.758	18.0026	14.4917	17.7605	0	0	7	44545502	44552055	+	protein_coding	Fuz
ENSMUSG00000011751	0	0	0	0	0	0	0	0	0	0	0	0	11.2194	3.42907	4.26227	0	0	0	7	27055807	27147111	-	protein_coding	Sptbn4
ENSMUSG00000011752	0	0	0	2.20244	0	4.70513	0	0	2.13105	0	0	7.68513	1.01995	0.857268	5.96718	0	0	0	19	41900361	41907099	+	protein_coding	Pgam1
ENSMUSG00000011831	439.969	397.168	254.471	283.013	218.941	334.064	293.134	253.854	128.928	289.167	246.38	280.507	278.446	306.045	346.097	257.528	204.982	233.519	5	107892660	108022973	-	protein_coding	Evi5
ENSMUSG00000011832	13.2654	19.5169	6.57305	20.9231	0	30.5833	4.50976	0	31.9657	13.5396	12.4975	7.68513	37.7381	23.1462	23.0163	36.7897	39.231	48.9819	8	4216566	4261257	+	protein_coding	Evi5l
ENSMUSG00000011837	36.8483	47.8163	2.81702	46.2511	31.8229	42.3462	26.1566	7.46629	26.6381	0.967115	26.7804	27.8586	79.5559	59.1515	49.4424	104.026	70.6158	72.9034	8	4303079	4306220	+	protein_coding	Snapc2
ENSMUSG00000011877	102.438	87.8258	74.1815	125.539	61.0999	109.394	260.664	162.125	140.649	64.7967	141.936	60.5204	131.573	162.881	109.967	197.903	227.54	246.049	11	77384387	77398612	+	protein_coding	Git1
ENSMUSG00000011884	234.355	433.274	333.347	481.232	404.787	591.67	657.523	644.234	526.368	692.455	517.754	736.812	677.245	762.112	806.422	191.56	636.523	988.752	5	114807458	114829045	-	protein_coding	Gltp
ENSMUSG00000011958	1641.22	1854.1	2103.38	1221.25	1106.16	1176.28	899.246	893.822	812.994	1796.9	1647.89	1779.11	1178.04	1243.04	1360.52	1035.19	823.851	698.278	9	69896747	69915599	+	protein_coding	Bnip2
ENSMUSG00000011960	561.568	568.916	501.43	367.807	366.6	377.587	205.645	261.32	456.044	399.419	346.36	351.595	294.765	350.623	457.768	262.602	236.367	305.283	15	98436569	98468804	-	protein_coding	Ccnt1
ENSMUSG00000012017	1.47393	9.75843	0	8.80974	0	17.6442	0	0	33.0312	0	0	0	0	0	5.11473	0	16.6732	20.5041	16	17615145	17626157	+	protein_coding	Scarf2
ENSMUSG00000012042	0	0	0	0	0	0	0	0	0	0	0	0	0	0	0	0	0	0	3	137869838	137945424	-	protein_coding	4930579F01Rik
ENSMUSG00000012076	26.5308	37.082	28.1702	15.417	53.4624	52.9327	80.2737	35.1982	13.8518	7.73692	19.6389	44.1895	56.0971	22.289	46.885	44.4014	56.885	0	12	55883108	55916521	+	protein_coding	Brms1l
ENSMUSG00000012114	414.912	304.463	423.492	355.693	431.518	434.048	406.78	500.242	529.565	342.359	203.531	239.2	356.982	417.49	396.391	248.648	294.233	420.333	16	17469071	17550755	-	protein_coding	Med15
ENSMUSG00000012117	154.763	180.531	160.57	85.895	175.662	176.442	193.018	138.66	99.0936	180.851	191.033	156.585	88.7354	91.7277	127.868	153.502	212.828	206.18	4	133696338	133728229	-	protein_coding	Dhdds
ENSMUSG00000012123	0	0	5.63404	0	0	0	0	6.39968	0	0	0	0	5.09974	0	0	0	0	0	4	133788125	133819815	+	protein_coding	Crybg2
ENSMUSG00000012126	1.47393	0	0	0	0	9.41026	0	0	21.3105	4.83558	24.1023	0	7.13963	17.1454	5.11473	0	10.7885	1.13912	4	133829880	133854904	+	protein_coding	Ubxn11
ENSMUSG00000012187	0	0	0	0	0	0	0	0	0	0	0	0	0	0	0	0	0	0	1	78487627	78514810	+	protein_coding	Mogat1
ENSMUSG00000012211	0	0	0	0	0	0	0	0	36.2278	3.86846	0	0	0	0	0	0	0	0	12	113038121	113052537	+	protein_coding	Tex22
ENSMUSG00000012282	0	0	0	0	0	0	0	0	0	0	0.892679	0	0	0	0	0	0	0	18	34675365	34681326	+	protein_coding	Wnt8a
ENSMUSG00000012296	39.0592	37.082	52.5844	51.7572	54.7354	48.2276	225.488	116.261	0	29.0135	66.0583	58.5991	66.2966	96.0141	40.9178	35.5211	130.443	1.13912	17	46568776	46593952	-	protein_coding	Tjap1
ENSMUSG00000012350	0	0	0	0	0	0	0	0	0	0	0	0	0	0	0	0	0	0	2	103093777	103133623	-	protein_coding	Ehf
ENSMUSG00000012396	0	0	0	0	0	0	0	0	0	0	0	0	0	0	0	0	0	0	6	122684447	122691592	+	protein_coding	Nanog
ENSMUSG00000012405	19.8981	25.3719	36.6213	22.0244	26.7312	15.2917	13.5293	22.3989	10.6552	29.0135	46.4193	25.9373	20.3989	25.7181	23.0163	7.61166	9.80775	0	14	4198304	4201873	+	protein_coding	Rpl15
ENSMUSG00000012422	331.635	420.588	395.322	223.547	329.685	211.731	195.724	237.855	378.261	309.477	417.774	292.996	244.787	186.885	199.474	119.249	141.232	592.34	13	90237241	90292026	+	protein_coding	Tmem167
ENSMUSG00000012428	0	0	0	0	0	0	0	0	0	14.5067	0	3.84257	0	0	0	0	0	0	5	8010456	8032213	+	protein_coding	Steap4
ENSMUSG00000012429	65.59	115.149	92.0227	90.2999	103.106	44.6987	104.626	124.794	94.8315	109.284	73.1997	54.7566	69.3564	81.4405	58.8194	52.013	51.9811	58.0949	13	17869776	17874333	+	protein_coding	Mplkip
ENSMUSG00000012443	7.36966	4.87921	8.45106	9.91096	21.6396	0	0	0	0	29.0135	84.8045	14.4096	0	7.71542	1.70491	104.026	88.2698	132.137	19	37364850	37410307	+	protein_coding	Kif11
ENSMUSG00000012483	4.4218	14.6376	10.3291	8.80974	14.0021	4.70513	25.2546	17.0658	6.39314	10.6383	7.14144	5.76385	6.11968	16.2881	4.26227	24.1036	12.7501	0	6	8255935	8259173	-	protein_coding	Rpa3
ENSMUSG00000012519	27.2678	48.7921	20.6582	48.4536	81.4666	97.6314	79.3717	117.327	13.8518	36.7504	16.0682	7.68513	87.7155	85.7268	75.016	147.159	84.3467	34.1735	8	112038428	112064809	-	protein_coding	Mlkl
ENSMUSG00000012520	0	0	0	0	0	0	0	0	0	0	0	0	0	0	0	0	0	0	5	67251741	67256644	-	protein_coding	Phox2b
ENSMUSG00000012535	673.587	593.312	702.377	434.981	260.948	465.808	438.349	548.239	711.769	566.73	469.549	642.669	368.201	398.63	427.932	271.483	484.503	295.031	6	29540825	29609886	-	protein_coding	Tnpo3
ENSMUSG00000012609	44.9549	31.227	18.7801	111.223	75.102	67.0481	27.0586	49.0642	63.9314	58.994	28.5657	21.1341	91.7953	61.7233	74.1636	60.8933	96.116	33.0343	12	85871432	86108667	+	protein_coding	Ttll5
ENSMUSG00000012640	42.0071	45.8646	53.5234	73.7816	204.939	89.3975	131.685	135.46	53.2761	48.3558	74.9851	32.6618	95.8751	84.0123	38.3605	246.11	46.0964	58.0949	7	42945620	42962718	-	protein_coding	Zfp715
ENSMUSG00000012705	0	0.975843	1.87801	0	0	11.7628	0	0	0	0	0	0	0	0	0.852455	0	0	0	8	3705769	3710110	+	protein_coding	Retn
ENSMUSG00000012777	0	0	0	0	0	0	0	0	0	0	6.24876	0	0	0	0	0	0	0	7	43901571	43906802	-	protein_coding	Acp4
ENSMUSG00000012819	0	0	0	0	0	0	0	0	0	0	0	0	0	0	0	0	0	47.8428	10	60138526	60532269	-	protein_coding	Cdh23
ENSMUSG00000012848	4006.15	4860.67	4911.95	4716.52	3430.51	4468.7	3432.83	2833.99	3304.19	5453.56	5800.63	5710.05	3349.51	3832.85	4301.49	3049.74	2659.86	3539.23	7	12656216	12660613	+	protein_coding	Rps5
ENSMUSG00000012889	0.736966	0.975843	0	0	20.3666	0	0	0	0	0	16.9609	5.76385	0	0	0.852455	150.965	30.404	29.617	8	84852617	84859156	+	protein_coding	Podnl1
ENSMUSG00000013033	28.7417	12.686	24.4142	0	3.81875	16.468	0	0	0	1.93423	17.8536	5.76385	2.03989	0	5.96718	0	64.7312	0	8	84626733	84668583	+	protein_coding	Adgrl1
ENSMUSG00000013076	0	0	0	0	0	0	0	0	0	0	0	0	0	0.857268	0.852455	0	0	7.97381	9	14453261	14556352	-	protein_coding	Amotl1
ENSMUSG00000013083	0	0.975843	0	0	0	0	0	0	0	3.86846	0	0	0	0	0	0	0	0	7	30398350	30399961	+	protein_coding	2200002J24Rik
ENSMUSG00000013089	4.4218	7.80674	0.939007	4.40487	0	37.641	16.2351	18.1324	0	40.6188	7.14144	33.6224	57.1171	71.1533	57.9669	52.013	101.02	0	16	22200058	22258469	-	protein_coding	Etv5
ENSMUSG00000013091	0	0	0	0	0	0	0	0	0	0	0	0	0	0	0	0	0	0	7	4785935	4787340	+	protein_coding	Tmem190
ENSMUSG00000013150	0	0	0	5.50609	0	3.52885	0	0	0	0	0	0	1.01995	1.71454	0.852455	0	0	0	8	106440485	106485296	-	protein_coding	Gfod2
ENSMUSG00000013155	8.8436	0	0	30.8341	0	23.5256	7.21561	0	88.4384	1.93423	9.81947	0	25.4987	15.4308	18.754	21.5664	3.9231	10.252	8	106430282	106434842	-	protein_coding	Enkd1
ENSMUSG00000013158	0	0	0	0	0	0	0	0	0	0	0	0	0	0	0.852455	0	0	0	8	106434286	106436878	+	protein_coding	4933405L10Rik
ENSMUSG00000013160	407.542	412.781	480.772	468.018	434.064	529.327	446.466	739.163	468.83	397.484	489.188	606.165	552.812	474.927	556.653	299.392	472.734	359.96	8	106251096	106292679	-	protein_coding	Atp6v0d1
ENSMUSG00000013236	109.071	103.439	95.7787	491.143	264.766	251.724	331.918	341.316	436.864	72.5336	18.7463	24.9767	188.69	106.301	98.0323	304.466	167.713	137.833	17	56719425	56783483	-	protein_coding	Ptprs
ENSMUSG00000013275	39.0592	26.3478	16.9021	17.6195	25.4583	21.1731	24.3527	0	44.752	29.9806	22.317	51.8746	10.1995	23.1462	11.9344	17.7605	58.8465	0	1	131755230	131776603	+	protein_coding	Slc41a1
ENSMUSG00000013338	0	0	0	0	0	0	0	0	0	0	0	0	0	0	0	0	0	0	2	155861058	155894867	-	protein_coding	Fer1l4
ENSMUSG00000013353	0	0	0	0	0	0	0	0	0	0	0.892679	0	0	0	0	0	0	0	7	43141467	43155364	-	protein_coding	4931406B18Rik
ENSMUSG00000013367	0	0	0	0	0	0	0	0	0	0	0	0	0	1.71454	0.852455	0	0	0	7	43122327	43139499	-	protein_coding	Iglon5
ENSMUSG00000013415	0	0	0	0	0	0	0	12.7994	0	0	0	0	0	6.00088	0	0	0	0	11	95847988	95896766	-	protein_coding	Igf2bp1
ENSMUSG00000013418	0	0	0	0	0	0	0	0	0	0	5.35608	0	5.09974	0	0	0	0	0	11	95756768	95805717	-	protein_coding	B4galnt2
ENSMUSG00000013419	0	0.975843	0	0	0	0	0	0	0	0	0	0	1.01995	0	0	0	0	0	9	121588395	121600808	+	protein_coding	Zfp651
ENSMUSG00000013465	166.554	156.135	143.668	205.928	129.837	109.394	155.136	200.523	128.928	113.152	98.1947	170.034	135.653	154.308	151.737	159.845	104.943	148.085	2	25089723	25101501	-	protein_coding	Nelfb
ENSMUSG00000013483	0	0	0	0	0	0	0	0	0	0	0	0	0	0	0	0	0	0	11	119198593	119236201	+	protein_coding	Card14
ENSMUSG00000013495	74.4336	83.9225	19.7191	50.656	98.0145	111.747	17.1371	84.2624	79.9142	91.8759	29.4584	48.0321	127.493	100.3	101.442	153.502	74.5389	11.3912	5	108777635	108796648	+	protein_coding	Tmem175
ENSMUSG00000013523	0	0	0	8.80974	0	0	30.6664	26.6653	62.8659	0	5.35608	13.449	22.4388	7.71542	16.1966	1.26861	9.80775	0	2	170188910	170269765	-	protein_coding	Bcas1
ENSMUSG00000013539	199.718	170.772	223.484	247.774	151.477	74.1058	186.704	190.924	101.225	182.785	182.999	209.42	209.089	229.748	251.474	25.3722	143.193	224.406	16	18118688	18165967	-	protein_coding	Tango2
ENSMUSG00000013562	0	0	0	0	0	0	0	0	0	0	0	0	0	0	0	0	0	0	17	31776099	31778087	+	lncRNA	4833413E03Rik
ENSMUSG00000013584	0	1.95169	0	0	0	0	0	0	85.2418	0	0	0	0	6.00088	0	0	0	0	9	71123070	71203525	+	protein_coding	Aldh1a2
ENSMUSG00000013593	212.246	276.164	273.251	278.608	288.952	274.074	367.996	325.317	212.039	323.984	382.959	220.948	192.77	264.039	223.343	39.3269	143.193	258.579	1	171062421	171078957	-	protein_coding	Ndufs2
ENSMUSG00000013611	0	0.975843	0	0	0	0	0	0	0	0	0	0	0	0	0	0	0	0	15	36504207	36555718	-	protein_coding	Snx31
ENSMUSG00000013622	173.187	234.202	187.801	201.523	259.675	359.942	119.058	311.451	193.925	292.069	161.575	225.751	282.525	329.191	287.277	367.897	147.116	242.632	5	31205655	31211967	+	protein_coding	Atraid
ENSMUSG00000013629	36.1113	7.80674	24.4142	31.9353	73.8291	38.8173	13.5293	42.6645	0	31.9148	42.8486	22.0948	58.137	73.7251	39.2129	55.8189	22.5578	69.486	5	31212123	31235823	+	protein_coding	Cad
ENSMUSG00000013643	0	0	0	0	0	0	0	0	0	0	0	0	0	0	0	0	0	0	11	58269868	58281554	+	protein_coding	Lypd8
ENSMUSG00000013646	64.1161	94.6567	66.6695	93.6035	57.2812	68.2244	129.881	73.5963	250.398	79.3035	99.0874	59.5598	47.9375	85.7268	69.9013	120.518	36.2887	34.1735	11	58221549	58238554	+	protein_coding	Sh3bp5l
ENSMUSG00000013653	0	0	0	0	0	0	0	0	0	0	0	0	0	0	0	0	0	0	11	58311936	58316850	+	protein_coding	1810065E05Rik
ENSMUSG00000013662	138.55	164.917	124.888	237.863	226.579	215.26	223.684	298.652	208.842	158.607	146.399	137.372	138.713	145.736	148.327	133.204	242.252	307.561	19	32649037	32717186	-	protein_coding	Atad1
ENSMUSG00000013663	307.315	350.328	458.235	193.814	274.95	249.372	233.605	242.121	332.443	292.069	378.496	406.351	174.411	174.026	226.753	83.7283	65.7119	109.355	19	32734896	32803560	+	protein_coding	Pten
ENSMUSG00000013668	0	0	0	0	0	0	0	0	0	0	0	0	0	0	0	0	0	0	7	130739441	130748043	-	protein_coding	4933402N03Rik
ENSMUSG00000013698	106.123	227.371	176.533	233.458	151.477	290.542	160.547	167.458	327.116	288.2	179.429	386.178	802.699	847.839	688.783	455.431	419.772	617.4	1	172024294	172034371	-	protein_coding	Pea15a
ENSMUSG00000013701	2.2109	6.8309	0.939007	0	0	2.35256	0	0	0	3.86846	16.0682	0	4.07979	6.00088	0	0	10.7885	0	14	31902118	31923855	-	protein_coding	Timm23
ENSMUSG00000013707	456.919	352.279	239.447	381.021	327.139	401.112	224.586	257.054	293.019	292.069	475.798	405.391	363.101	369.483	295.802	447.819	353.079	192.51	3	95046831	95049671	-	protein_coding	Tnfaip8l2
ENSMUSG00000013736	58.9573	62.4539	60.0964	41.8463	30.55	9.41026	5.41171	133.327	0	98.6458	59.8095	56.6778	32.6383	37.7198	49.4424	41.8641	11.7693	9.11292	6	106746080	106759435	+	protein_coding	Trnt1
ENSMUSG00000013766	0	0	0	0	0	0	0	0	0	0	0	0	0	0	0	0	0	0	17	35295877	35297780	+	protein_coding	Ly6g6e
ENSMUSG00000013787	294.787	259.574	325.835	453.702	305.5	469.337	394.153	332.783	284.495	275.628	178.536	229.593	318.224	296.615	346.949	375.509	254.021	179.98	17	35117444	35133028	+	protein_coding	Ehmt2
ENSMUSG00000013822	156.974	144.425	107.986	112.324	138.748	82.3398	53.2152	209.056	301.543	118.955	237.453	121.041	135.653	189.456	159.409	134.473	165.751	94.5466	9	22024284	22028468	-	protein_coding	Elof1
ENSMUSG00000013833	163.607	76.1157	92.0227	72.6804	66.1916	74.1058	45.0976	86.3957	163.025	140.232	66.951	113.356	150.952	89.1559	140.655	91.3399	42.1733	115.051	10	79730541	79744757	-	protein_coding	Med16
ENSMUSG00000013846	298.471	366.917	369.969	216.94	436.61	211.731	253.448	413.846	172.615	311.411	285.657	278.586	218.269	214.317	132.983	317.153	369.752	312.118	15	66974723	67048679	-	protein_coding	St3gal1
ENSMUSG00000013858	558.62	520.124	731.486	481.232	400.968	406.994	321.095	407.446	363.343	487.426	415.096	556.211	527.313	429.492	436.457	482.072	331.502	357.682	10	79810781	79820164	-	protein_coding	Tmem259
ENSMUSG00000013878	41.2701	43.9129	50.7064	63.8706	16.5479	37.641	74.862	74.6629	18.1139	22.2437	66.951	65.3236	26.5186	19.7172	43.4752	58.3561	60.8081	28.4779	8	26609395	26641818	+	protein_coding	Rnf170
ENSMUSG00000013921	0	0	0	0	0	0	0	6.39968	0	0	0	0	1.01995	12.0018	0	0	0	0	7	29991152	30007792	+	protein_coding	Clip3
ENSMUSG00000013928	0	0	0	0	0	0	0	0	0	0	0	0	0	0	0	0	0	0	7	29979518	29989662	+	protein_coding	1700020L13Rik
ENSMUSG00000013936	0	0	0	0	0	0	0	0	0	0	0	0	0	0	0	0	0	0	5	122239013	122251535	+	protein_coding	Myl2
ENSMUSG00000013973	64.853	68.309	83.5716	71.5792	48.3708	125.862	117.254	123.727	131.059	74.4679	128.546	39.3863	69.3564	61.7233	92.9176	39.3269	156.924	145.807	1	171156712	171169899	+	protein_coding	Dedd
ENSMUSG00000013974	2241.85	1998.53	2413.25	2120.95	1509.68	1706.79	1813.82	1891.1	2183.26	1270.79	1522.91	1540.87	1164.78	1240.47	1067.27	1508.38	1210.28	1435.29	8	3715753	3719259	+	protein_coding	Mcemp1
ENSMUSG00000013997	49.3767	56.5989	65.7305	38.5426	54.7354	92.9263	49.6073	0	30.9002	39.6517	91.0533	96.0641	42.8378	72.8678	45.1801	57.0875	44.1349	154.92	1	171165575	171173214	-	protein_coding	Nit1
ENSMUSG00000014030	0	0	0	0	0	0	0	0	0	0	3.57072	0.960641	0	0	0	0	0	0	4	44524756	44710487	-	protein_coding	Pax5
ENSMUSG00000014039	43.481	80.9949	49.7674	68.2755	44.552	47.0513	33.3722	85.329	39.4243	44.4873	36.5999	11.5277	61.1968	52.2934	27.2786	63.4305	50.0195	89.9901	16	97592666	97653050	-	protein_coding	Prdm15
ENSMUSG00000014074	271.941	166.869	137.095	129.944	64.9187	109.394	124.469	63.9968	103.356	173.114	216.028	269.94	192.77	128.59	157.704	365.36	30.404	279.083	16	32096276	32120252	+	protein_coding	Rnf168
ENSMUSG00000014075	44.218	64.4056	30.0482	225.75	159.114	138.801	146.116	259.187	512.517	59.9611	105.336	55.7172	116.274	144.878	144.065	65.9677	149.078	169.728	16	32238519	32247917	+	protein_coding	Dynlt2b
ENSMUSG00000014077	108.334	114.174	107.047	185.005	232.944	208.202	292.232	179.191	145.977	146.034	141.936	85.4971	150.952	138.02	202.884	148.427	268.732	104.799	2	119378177	119417508	+	protein_coding	Chp1
ENSMUSG00000014104	0	0	0	0	0	0	0	0	0	0	0	0	0	0	0	0	0	0	6	41829922	41841347	+	protein_coding	Sval2
ENSMUSG00000014158	7.36966	17.5652	7.51206	12.1134	1.27292	0	2.70586	0	0	37.7175	16.0682	10.5671	10.1995	16.2881	30.6884	2.53722	13.7309	33.0343	5	114760212	114796482	-	protein_coding	Trpv4
ENSMUSG00000014164	0	0	0	0	0	0	0	0	0	0	0	0	0	0	6.81964	0	0	0	13	58148041	58261406	-	protein_coding	Klhl3
ENSMUSG00000014177	55.2725	50.7438	31.9262	57.2633	103.106	56.4616	24.3527	136.526	58.6038	74.4679	50.8827	81.6545	80.5758	60.0088	55.4096	114.175	43.1541	127.581	11	62770280	62807606	+	protein_coding	Tvp23b
ENSMUSG00000014195	727.386	808.974	830.082	778.561	562.629	535.209	639.484	590.904	551.941	706.961	776.631	810.781	598.709	538.365	448.391	319.69	512.946	604.87	11	100473643	100511014	-	protein_coding	Dnajc7
ENSMUSG00000014198	0	0	0	0	0	0	0	0	0	0	8.92679	0	0	0.857268	3.40982	0	0	0	11	100518368	100583281	-	protein_coding	Zfp385c
ENSMUSG00000014226	163.607	247.864	197.191	208.13	260.948	170.561	241.723	293.319	199.253	306.576	211.565	269.94	173.391	183.455	203.737	149.696	357.002	112.772	1	160029936	160040445	-	protein_coding	Cacybp
ENSMUSG00000014232	135.602	44.8888	61.0354	117.83	190.937	44.6987	55.921	119.461	118.273	143.133	101.765	56.6778	53.0373	106.301	64.7866	65.9677	157.905	0	16	3726664	3759011	+	protein_coding	Cluap1
ENSMUSG00000014243	20.6351	22.4444	20.6582	14.3158	12.7292	21.1731	60.4308	36.2648	15.9828	31.9148	44.634	44.1895	10.1995	30.8617	17.0491	87.5341	55.9042	67.2078	11	62158049	62172201	-	protein_coding	Zswim7
ENSMUSG00000014245	19.1611	19.5169	9.39007	19.8219	30.55	0	18.039	0	0	1.93423	0	23.0554	0	0.857268	5.11473	0	0	0	11	62349285	62405243	+	protein_coding	Pigl
ENSMUSG00000014294	1375.92	1039.27	1135.26	1377.62	653.006	923.382	1295.2	942.886	750.128	1647	1122.99	1285.34	1276.97	1251.61	1468.78	903.251	750.293	758.651	18	36875384	36877610	-	protein_coding	Ndufa2
ENSMUSG00000014301	4.4218	7.80674	5.63404	6.60731	5.09166	0	11.7254	18.1324	0	4.83558	15.1756	13.449	11.2194	12.859	5.96718	0	1.96155	0	16	4434327	4442852	-	protein_coding	Pam16
ENSMUSG00000014303	10.3175	16.5893	15.9631	0	0	0	0	0	0	0	0.892679	0	0	0	0	0	0	0	16	4412576	4442788	+	protein_coding	Glis2
ENSMUSG00000014313	757.601	902.655	949.336	992.197	709.014	1228.04	842.423	967.418	1357.48	1047.39	1144.42	1145.08	945.491	1006.43	1025.5	809.373	860.14	911.292	15	35926031	35938392	-	protein_coding	Cox6c
ENSMUSG00000014329	0	0	0	0	0	0	0	0	0	0	0	0	0	0	1.70491	2.53722	0	0	10	70758661	70995530	-	protein_coding	Bicc1
ENSMUSG00000014349	159.185	233.226	269.495	202.624	263.493	230.551	285.919	316.784	73.5211	169.245	197.282	186.364	222.349	228.891	145.77	322.227	255.002	140.111	11	95938257	95956214	-	protein_coding	Ube2z
ENSMUSG00000014351	0	0	0	0	0	0	0	0	0	0	0	0	0	0	0	0	0	0	11	95915370	95921657	+	protein_coding	Gip
ENSMUSG00000014353	520.298	355.207	472.32	588.05	370.418	519.917	512.309	425.579	271.708	443.906	172.287	373.689	794.539	716.676	1099.67	282.9	225.578	465.898	2	128660037	128696181	+	protein_coding	Tmem87b
ENSMUSG00000014355	166.554	128.811	125.827	165.183	207.485	152.917	143.41	249.587	173.68	167.311	133.902	203.656	160.132	140.592	158.557	83.7283	216.751	34.1735	2	128452023	128529311	-	protein_coding	Anapc1
ENSMUSG00000014361	19.8981	7.80674	69.4865	430.576	528.26	1157.46	281.409	277.319	609.479	112.185	13.3902	55.7172	1593.16	2029.15	3542.8	380.583	408.983	531.967	2	128540875	128644814	+	protein_coding	Mertk
ENSMUSG00000014402	96.5426	91.7292	83.5716	121.134	185.846	112.923	236.311	111.994	60.7348	78.3363	131.224	94.1428	131.573	158.595	106.557	36.7897	213.809	243.771	7	46538696	46569717	-	protein_coding	Tsg101
ENSMUSG00000014418	170.976	235.178	156.814	166.284	129.837	199.968	123.567	120.527	167.287	183.752	166.931	151.781	113.214	110.588	121.901	29.178	81.4044	207.319	7	46409889	46445488	-	protein_coding	Hps5
ENSMUSG00000014426	95.8056	80.0191	21.5972	171.79	84.0124	116.452	67.6464	116.261	30.9002	71.5665	143.721	146.978	124.434	144.021	109.967	169.994	49.0388	72.9034	17	12446507	12537683	-	protein_coding	Map3k4
ENSMUSG00000014444	523.246	652.839	798.156	377.718	498.983	521.093	526.74	724.23	630.79	633.46	383.852	617.692	442.657	456.067	371.67	432.596	507.061	682.33	8	123208436	123278068	-	protein_coding	Piezo1
ENSMUSG00000014453	2.94787	11.7101	0.939007	0	0	0	0	0	0	0	15.1756	2.88192	0	0	0	0	2.94233	34.1735	14	63610284	63654486	-	protein_coding	Blk
ENSMUSG00000014470	374.379	398.144	466.686	229.053	294.043	316.42	133.489	207.99	225.891	301.74	448.125	419.8	167.271	222.033	176.458	92.6085	159.866	254.023	8	123192885	123202803	-	protein_coding	Rnf166
ENSMUSG00000014496	2.2109	17.5652	8.45106	8.80974	10.1833	18.8205	8.11757	3.19984	44.752	22.2437	10.7122	10.5671	3.05984	8.57268	20.4589	107.832	8.82698	0	14	31420724	31552608	-	protein_coding	Ankrd28
ENSMUSG00000014498	58.9573	54.6472	57.2794	33.0365	12.7292	34.1122	3.60781	26.6653	0	50.29	21.4243	45.1501	60.1769	49.7216	28.131	38.0583	41.1926	112.772	10	128212983	128244573	+	protein_coding	Ankrd52
ENSMUSG00000014503	0.736966	0	0	0	0	8.23398	0	0	0	0	0	0	2.03989	0	0	0	0	0	18	34541541	34577169	+	protein_coding	Pkd2l2
ENSMUSG00000014504	238.777	223.468	251.654	139.855	230.398	256.43	237.213	175.991	364.409	352.03	408.847	332.382	200.93	218.603	248.917	317.153	339.348	127.581	18	34463899	34469652	+	protein_coding	Srp19
ENSMUSG00000014529	0	0	0	2.20244	0	0	0	0	0	0	0	0	0	0	0	0	0	0	5	3701180	3730325	+	protein_coding	Tmbim7
ENSMUSG00000014542	0	0	0	0	0	0	0	0	0	0	0	0	0	0	0	0	0	0	6	83621523	83633169	-	protein_coding	Clec4f
ENSMUSG00000014543	78.8554	101.488	90.1447	367.807	546.081	608.138	289.526	696.498	763.98	1.93423	28.5657	10.5671	6.11968	18.8599	28.131	64.6991	96.116	68.3469	6	129808116	129853635	-	protein_coding	Klra17
ENSMUSG00000014547	11.0545	6.8309	0	6.60731	0	0	18.039	0	0	0	2.67804	0.960641	7.13963	11.1445	8.52455	38.0583	0	0	14	63075126	63198958	+	protein_coding	Wdfy2
ENSMUSG00000014550	59.6943	81.9708	35.6823	26.4292	50.9166	7.05769	46.9015	35.1982	0	55.1256	47.312	32.6618	22.4388	24.0035	48.5899	93.8772	23.5386	52.3993	6	92163692	92191906	-	protein_coding	Rbsn
ENSMUSG00000014551	130.443	171.748	203.764	197.118	147.658	144.683	162.351	114.128	67.1279	243.713	182.107	157.545	190.73	153.451	141.507	76.1166	39.231	84.2945	6	92146505	92161014	-	protein_coding	Mrps25
ENSMUSG00000014554	179.083	206.879	212.216	167.385	267.312	209.378	260.664	205.856	317.526	113.152	214.243	174.837	212.149	221.175	191.802	96.4144	135.347	117.329	6	83457198	83483951	-	protein_coding	Dguok
ENSMUSG00000014592	35.3744	48.7921	26.2922	58.3645	10.1833	59.9904	101.019	25.5987	11.7208	53.1913	36.5999	18.2522	68.3365	42.0062	57.1145	163.651	66.6927	0	4	151001778	151946333	-	protein_coding	Camta1
ENSMUSG00000014599	12.5284	1.95169	5.63404	0	3.81875	1.17628	0	33.065	0	2.90135	15.1756	0.960641	7.13963	13.7163	16.1966	0	112.789	12.5303	3	107648363	107667785	-	protein_coding	Csf1
ENSMUSG00000014601	175.398	132.715	152.119	236.762	197.302	235.256	325.605	275.186	107.618	163.442	192.819	146.978	247.847	228.033	194.36	291.78	307.963	406.664	3	107519847	107539010	-	protein_coding	Strip1
ENSMUSG00000014602	2.2109	0	0	25.328	0	42.3462	23.4507	0	39.4243	0	0	0	28.5585	36.8625	23.0163	0	19.6155	11.3912	1	92943185	93029673	-	protein_coding	Kif1a
ENSMUSG00000014603	0	0	0	0	0	0	0	0	0	0	0	0	0	0	0	0	0	0	3	107502346	107513092	+	protein_coding	Alx3
ENSMUSG00000014606	384.696	269.333	342.738	320.454	169.298	308.186	471.721	263.453	432.602	326.885	354.394	430.367	318.224	354.052	268.523	445.282	226.559	217.571	11	70535021	70538305	-	protein_coding	Slc25a11
ENSMUSG00000014609	0	0	0	0	0	0	0	0	0	0	0	0.960641	0	0	0	0	0	0	11	70505708	70510042	-	protein_coding	Chrne
ENSMUSG00000014633	35.3744	50.7438	58.2184	47.3524	34.3687	22.3494	63.1366	78.9294	88.4384	79.3035	72.307	59.5598	44.8777	65.1524	49.4424	150.965	60.8081	183.398	8	117615423	117648194	-	protein_coding	Cmc2
ENSMUSG00000014668	518.087	387.41	533.356	301.734	269.858	288.189	320.193	279.453	621.2	555.124	330.291	583.109	338.623	295.758	346.949	367.897	333.464	210.736	5	110283707	110319838	+	protein_coding	Chfr
ENSMUSG00000014686	4.4218	7.80674	14.0851	98.0084	67.4645	22.3494	40.5878	61.8636	55.4072	0	0	5.76385	74.4562	89.1559	79.2783	60.8933	63.7504	142.389	7	19586021	19595224	-	protein_coding	Ceacam16
ENSMUSG00000014704	0	0	0	0	0	0	0	0	0	0	0	0	0	0	0	0	0	0	6	52139396	52141811	-	protein_coding	Hoxa2
ENSMUSG00000014725	0	0	0	0	0	0	0	0	0	0	0	0	0	0	0	0	0	0	14	68843475	68893291	-	protein_coding	Adam28
ENSMUSG00000014747	0	0	0	0	0	0	0	0	0	0	0	0	0	0	0	0	0	0	6	83739625	83745308	+	protein_coding	Ankrd53
ENSMUSG00000014748	516.613	455.719	385.932	535.192	567.72	491.686	398.663	381.847	656.362	438.103	412.418	489.927	531.393	510.932	505.506	433.865	350.137	361.099	6	83745866	83752795	-	protein_coding	Tex261
ENSMUSG00000014763	32.4265	54.6472	25.3532	66.0731	129.837	72.9295	78.4698	69.3298	0	17.4081	28.5657	49.9533	76.4961	42.8634	47.7375	50.7444	70.6158	101.381	17	15616463	15653845	+	protein_coding	Fam120b
ENSMUSG00000014767	64.1161	64.4056	53.5234	96.9072	115.835	62.343	138.901	145.059	88.4384	46.4215	56.2388	38.4257	54.0572	47.1498	42.6227	176.337	55.9042	47.8428	17	15720149	15748641	+	protein_coding	Tbp
ENSMUSG00000014769	676.535	657.718	717.401	940.44	1045.06	805.753	1260.93	723.164	952.578	967.115	792.699	892.436	895.514	942.138	690.488	1126.53	746.37	724.477	17	15695282	15720013	-	protein_coding	Psmb1
ENSMUSG00000014771	25.7938	28.2994	37.5603	39.6438	53.4624	10.5865	64.0386	13.866	11.7208	22.2437	36.5999	8.64577	23.4588	55.7225	16.1966	7.61166	25.5002	36.4517	17	15739469	15747563	-	protein_coding	Pdcd2
ENSMUSG00000014773	0	0	0	0	0	0	0	0	0	0	0	0	0	0	0	0	0	0	17	15587615	15597134	-	protein_coding	Dll1
ENSMUSG00000014776	0	0	0	0	0	0	0	8.5329	0	0	0	0	0	0	0	0	0	0	8	106002771	106008571	+	protein_coding	Nol3
ENSMUSG00000014778	178.346	291.777	241.325	349.086	104.379	245.843	496.975	151.459	725.621	210.831	213.35	317.012	200.93	226.319	136.393	345.062	141.232	449.95	8	106055794	106074585	-	protein_coding	Fhod1
ENSMUSG00000014782	0	0	0	11.0122	24.1854	16.468	58.6269	28.7986	0	0	1.78536	0	1.01995	14.5736	4.26227	48.2072	12.7501	0	8	106099905	106109494	+	protein_coding	Plekhg4
ENSMUSG00000014786	1.47393	6.8309	10.3291	13.2146	47.0979	3.52885	33.3722	45.8644	51.1451	0	10.7122	0	25.4987	40.2916	10.2295	1.26861	8.82698	0	8	106075474	106096513	+	protein_coding	Slc9a5
ENSMUSG00000014791	2.2109	0	3.75603	2.20244	0	0	21.6468	0	0	0.967115	0	0	0	1.71454	0.852455	0	0	17.0867	8	106032232	106037392	+	protein_coding	Elmo3
ENSMUSG00000014813	0	0	0	4.40487	0	0	0	0	0	0	0	0	0	0	0	0	0	0	14	69266686	69279253	+	protein_coding	Stc1
ENSMUSG00000014837	14.7393	2.92753	0	4.40487	0	8.23398	22.5488	15.9992	35.1623	3.86846	0	10.5671	39.778	18.8599	6.81964	0	18.6347	0	8	106007040	106016496	-	protein_coding	4931428F04Rik
ENSMUSG00000014846	434.073	645.032	689.231	116.729	213.85	122.333	80.2737	94.9286	272.774	2550.28	555.247	994.264	186.65	194.6	160.261	45.67	123.578	108.216	8	106194124	106198158	-	protein_coding	Tppp3
ENSMUSG00000014850	129.706	203.951	57.2794	113.425	106.925	132.92	77.5678	78.9294	252.529	123.791	113.37	96.0641	98.9349	143.164	116.786	31.7153	74.5389	44.4255	13	92348379	92491511	-	protein_coding	Msh3
ENSMUSG00000014852	0	0	0	0	0	0	0	0	0	0	0	0	0	0	0	0	0	0	2	26863427	26899640	+	protein_coding	Adamts13
ENSMUSG00000014856	173.924	183.458	263.861	334.77	341.141	261.135	193.92	318.917	288.757	387.813	199.068	307.405	218.269	259.752	188.392	138.279	141.232	320.091	8	106052985	106061851	+	protein_coding	Tmem208
ENSMUSG00000014859	102.438	116.125	69.4865	85.895	184.573	77.6346	144.312	67.1966	119.339	53.1913	113.37	83.5758	47.9375	54.0079	57.1145	52.013	126.52	411.221	8	106024294	106032002	+	protein_coding	E2f4
ENSMUSG00000014867	466.5	363.989	655.427	483.435	437.883	636.369	688.189	740.229	647.838	682.783	458.837	503.376	500.794	580.371	503.801	380.583	1092.58	576.392	2	26810051	26823940	-	protein_coding	Surf4
ENSMUSG00000014873	55.2725	24.3961	14.0851	40.7451	160.387	105.865	89.2932	87.4623	89.5039	38.6846	40.1706	33.6224	70.3764	66.8669	36.6556	57.0875	75.5197	28.4779	2	26806378	26810195	+	protein_coding	Surf2
ENSMUSG00000014905	18.4242	18.541	22.5362	38.5426	2.54583	3.52885	17.1371	0	23.4415	30.9477	27.6731	22.0948	16.3192	23.1462	17.0491	68.505	0	0	12	44252341	44257109	-	protein_coding	Dnajb9
ENSMUSG00000014907	42.744	20.4927	30.9872	20.9231	38.1875	30.5833	45.9995	14.9326	59.6693	29.9806	13.3902	56.6778	35.6982	43.7207	43.4752	0	22.5578	100.242	8	67312868	67343216	+	protein_coding	Naf1
ENSMUSG00000014932	0	0	0	0	0	0	0	0	0	0	0	2.88192	0	0	0	0	31.3848	0	5	32768514	32844401	+	protein_coding	Yes1
ENSMUSG00000014956	389.855	578.675	824.448	177.296	290.225	139.978	147.018	217.589	108.683	243.713	364.213	659.961	122.394	115.731	107.409	30.4466	193.213	96.8248	5	32616186	32674777	+	protein_coding	Ppp1cb
ENSMUSG00000014959	268.256	194.193	264.8	192.713	183.3	192.91	169.567	241.055	184.335	284.332	270.482	219.026	192.77	291.471	220.786	265.14	420.753	272.249	2	70491919	70542980	+	protein_coding	Gorasp2
ENSMUSG00000014980	11.7915	19.5169	12.2071	39.6438	40.7333	10.5865	0	9.59952	0	29.0135	8.92679	12.4883	18.3591	15.4308	11.0819	0	1.96155	0	1	152246485	152262439	-	protein_coding	Tsen15
ENSMUSG00000015001	0	0	0	0	0	0	0	0	0	0	0	0	0	0	0	0	0	0	15	65747901	65784246	-	protein_coding	Oc90
ENSMUSG00000015002	260.149	372.772	272.312	190.511	325.866	215.26	306.664	312.518	212.039	348.161	232.989	246.885	231.528	276.898	265.113	168.725	204.982	336.039	15	65658882	65745665	+	protein_coding	Efr3a
ENSMUSG00000015013	250.569	237.13	286.397	329.264	225.306	394.055	340.036	323.184	546.613	271.759	280.301	275.704	374.321	358.338	335.867	427.522	265.79	166.311	8	123338378	123343399	+	protein_coding	Trappc2l
ENSMUSG00000015016	20.6351	7.80674	3.75603	49.5548	7.63749	11.7628	74.862	11.7327	0	27.0792	5.35608	4.80321	23.4588	41.1489	37.508	53.2816	34.3271	41.0081	8	123502224	123544619	+	protein_coding	Acsf3
ENSMUSG00000015023	99.4904	82.9466	130.522	89.1986	81.4666	67.0481	128.979	58.6637	106.552	80.2706	116.941	169.073	105.055	81.4405	86.9504	116.712	55.9042	1.13912	8	111701627	111724432	-	protein_coding	Ddx19a
ENSMUSG00000015027	312.474	227.371	213.155	322.657	189.664	232.904	233.605	164.258	432.602	148.936	155.326	122.962	151.972	163.738	231.015	128.13	93.1737	1.13912	8	123304980	123338202	-	protein_coding	Galns
ENSMUSG00000015053	0	0	5.63404	0	0	0	0	0	0	0	0	0	0	0	0	21.5664	34.3271	0	6	88170872	88184014	+	protein_coding	Gata2
ENSMUSG00000015083	2.2109	0	0	0	0	8.23398	0	0	0	0	0	1.92128	2.03989	7.71542	0	0	0	0	2	25388662	25391731	-	protein_coding	C8g
ENSMUSG00000015085	0	0	0	0	0	0	0	0	0	0	0	0	0	0	0	0	0	0	2	25285885	25291333	+	protein_coding	Entpd2
ENSMUSG00000015087	518.087	442.057	325.835	461.41	330.958	403.465	472.623	321.051	586.038	377.175	385.638	372.729	439.597	490.358	426.227	531.548	393.291	436.281	2	25473029	25498533	-	protein_coding	Rabl6
ENSMUSG00000015090	0	0	0	0	0	0	0	0	0	0	0	0	3.05984	0	0	0	0	0	2	25356720	25360058	-	protein_coding	Ptgds
ENSMUSG00000015092	608.734	481.09	593.452	710.286	535.897	565.792	680.974	701.831	509.32	492.262	487.403	647.472	692.544	780.114	635.931	706.616	507.061	510.324	2	25447858	25452094	+	protein_coding	Edf1
ENSMUSG00000015093	0	0	0	0	0	0	0	0	0	0	0	0	0	0	0	0	0	0	2	25346849	25348788	+	protein_coding	Clic3
ENSMUSG00000015094	0	0	0	1.10122	0	0	0	0	0	0	0	0	1.01995	1.71454	0	13.9547	0	0	2	25289362	25299506	+	protein_coding	Npdc1
ENSMUSG00000015095	142.971	113.198	191.557	138.753	164.206	278.779	215.566	255.987	287.691	126.692	146.399	185.404	211.129	148.307	182.425	78.6538	178.501	44.4255	2	25390761	25395483	+	protein_coding	Fbxw5
ENSMUSG00000015112	58.9573	62.4539	36.6213	37.4414	45.825	47.0513	9.01952	47.9976	7.45866	44.4873	90.1606	40.3469	54.0572	47.1498	46.0326	15.2233	47.0772	105.938	6	6041217	6217173	-	protein_coding	Slc25a13
ENSMUSG00000015120	117.178	125.884	111.742	42.9475	49.6437	30.5833	0.901952	0	0	68.6652	124.082	155.624	47.9375	60.8661	67.3439	60.8933	0	23.9214	17	25480889	25493596	-	protein_coding	Ube2i
ENSMUSG00000015126	92.8578	100.512	31.9262	99.1096	80.1937	78.8109	119.96	152.526	200.318	147.002	101.765	83.5758	73.4362	95.1568	94.6225	168.725	115.731	138.972	17	25459143	25461772	+	protein_coding	Tsr3
ENSMUSG00000015127	1.47393	2.92753	2.81702	4.40487	11.4562	7.05769	32.4703	0	0	0	14.2829	0	0	6.85815	1.70491	0	0	0	17	25407370	25453417	+	protein_coding	Unkl
ENSMUSG00000015133	397.225	472.308	305.177	386.527	173.116	287.013	303.958	259.187	403.833	287.233	331.184	262.255	329.443	331.763	313.703	201.709	275.598	240.353	7	65876659	66038098	-	protein_coding	Lrrk1
ENSMUSG00000015134	0	0	0	0	0	0	0	0	0	0	0	0	0	0	0	0	0	0	7	66040637	66077265	-	protein_coding	Aldh1a3
ENSMUSG00000015143	39.0592	52.6955	32.8652	504.358	568.993	552.853	636.778	422.379	432.602	98.6458	249.058	57.6385	179.511	150.879	205.442	285.437	264.809	463.62	12	80214320	80307145	-	protein_coding	Actn1
ENSMUSG00000015149	220.353	130.763	193.435	443.791	366.6	343.474	285.919	469.31	548.744	121.857	162.468	151.781	290.685	361.767	325.638	423.716	340.329	280.222	7	28466159	28488086	+	protein_coding	Sirt2
ENSMUSG00000015165	345.637	338.617	335.225	427.273	502.802	443.458	330.114	401.047	509.32	351.063	372.247	286.271	360.041	465.497	354.621	525.205	308.944	602.592	7	28507965	28521691	+	protein_coding	Hnrnpl
ENSMUSG00000015176	252.779	180.531	188.74	146.462	142.567	98.8077	159.645	109.861	45.8175	320.115	154.434	129.687	244.787	157.737	207.999	239.767	84.3467	62.6513	19	46064301	46073969	+	protein_coding	Nolc1
ENSMUSG00000015189	83.2772	79.0433	97.6567	226.851	86.5582	157.622	177.684	91.7287	96.9626	80.2706	91.946	86.4577	93.8352	110.588	91.2127	82.4597	78.462	14.8085	6	4600838	4643355	+	protein_coding	Casd1
ENSMUSG00000015202	2.94787	18.541	0	0	0	0	8.11757	2.13323	47.9485	6.76981	11.6048	16.3309	4.07979	0	11.0819	1.26861	0.980775	0	10	7069062	7162237	-	protein_coding	Cnksr3
ENSMUSG00000015214	33.1635	65.3815	46.0113	30.8341	33.0958	5.88141	18.941	58.6637	78.8487	69.6323	40.1706	31.7012	13.2593	46.2925	49.4424	8.88027	33.3464	17.0867	X	70408365	70462802	+	protein_coding	Mtmr1
ENSMUSG00000015217	2.94787	2.92753	3.75603	0	0	0	0	13.866	0	6.76981	0	0.960641	0	0	0	38.0583	27.4617	30.7561	X	70599523	70604282	+	protein_coding	Hmgb3
ENSMUSG00000015222	0	0	0	2.20244	0	25.8782	0	0	0	4.83558	0	0	11.2194	0.857268	0.852455	0	0	0	1	66214431	66481742	+	protein_coding	Map2
ENSMUSG00000015224	0	0	0	0	0	0	0	0	0	0	0	0	0	4.28634	0	0	9.80775	0	4	96456665	96479815	-	protein_coding	Cyp2j9
ENSMUSG00000015242	0	0	0	0	0	0	0	0	0	0	0	0	0	0	0	0	0	0	4	52989271	53001162	+	protein_coding	Nipsnap3a
ENSMUSG00000015243	33.1635	74.1641	35.6823	331.467	650.46	536.385	570.935	438.378	820.453	38.6846	52.6681	22.0948	762.921	812.691	899.34	134.473	277.559	381.604	4	53030786	53159895	-	protein_coding	Abca1
ENSMUSG00000015247	76.6445	98.5601	113.62	128.842	62.3729	97.6314	67.6464	159.992	91.635	110.251	88.3753	102.789	100.975	84.8696	85.2455	62.1619	174.578	96.8248	4	53011879	53022060	+	protein_coding	Nipsnap3b
ENSMUSG00000015289	142.234	132.715	140.851	117.83	82.7395	147.035	112.744	93.862	285.56	219.535	174.072	172.915	108.114	76.2969	109.114	168.725	75.5197	142.389	X	73394881	73397224	-	protein_coding	Lage3
ENSMUSG00000015290	151.078	65.3815	141.79	59.4658	67.4645	88.2212	51.4112	205.856	89.5039	253.384	108.907	182.522	146.872	175.74	106.557	265.14	97.0968	140.111	X	73409323	73416824	-	protein_coding	Ubl4a
ENSMUSG00000015291	117.178	147.352	112.681	151.968	154.023	196.439	288.625	334.917	307.936	160.541	108.907	97.9854	175.431	144.021	115.081	163.651	199.097	462.481	X	73348603	73355468	+	protein_coding	Gdi1
ENSMUSG00000015305	2.2109	0	2.81702	61.6682	118.381	63.5193	7.21561	10.6661	1.06552	49.3229	39.2779	25.9373	945.491	848.696	883.996	228.35	188.309	456.785	10	8597982	8761814	-	protein_coding	Sash1
ENSMUSG00000015312	32.4265	45.8646	61.9745	91.4011	159.114	70.5769	178.586	241.055	80.9797	48.3558	59.8095	14.4096	125.454	150.879	60.5243	405.955	59.8273	2.27823	10	80765906	80768038	+	protein_coding	Gadd45b
ENSMUSG00000015314	25.0569	42.9371	7.51206	170.689	91.6499	102.337	112.744	164.258	0	33.849	49.0974	7.68513	283.545	180.026	157.704	323.496	173.597	407.803	1	171745081	171780737	+	protein_coding	Slamf6
ENSMUSG00000015316	0	0	4.69503	0	0	0	1.8039	7.46629	0	0	24.1023	10.5671	5.09974	0	0	0	8.82698	0	1	171594694	171628752	+	protein_coding	Slamf1
ENSMUSG00000015335	63.3791	86.85	73.2425	160.778	134.929	135.272	174.077	142.926	51.1451	82.2048	57.1315	52.8353	77.516	136.306	69.9013	65.9677	158.886	150.363	2	29980955	29983660	-	protein_coding	Zdhhc12
ENSMUSG00000015337	22.846	36.1062	22.5362	55.0609	2.54583	61.1667	54.1171	41.5979	12.7863	33.849	22.317	39.3863	32.6383	34.2907	42.6227	10.1489	75.5197	3.41735	2	30061504	30064081	+	protein_coding	Endog
ENSMUSG00000015340	15118.1	13714.5	17972.6	14165	11176.2	12316.9	12782.5	11661.3	8973.83	10118	13094.7	18327.1	15543	15438.5	21472.5	8111.49	9510.58	8440.84	X	9301490	9354010	-	protein_coding	Cybb
ENSMUSG00000015341	15.4763	9.75843	31.9262	4.40487	0	31.7596	40.5878	24.5321	79.9142	20.3094	0	22.0948	4.07979	8.57268	14.4917	1.26861	10.7885	0	8	23731361	23747090	-	protein_coding	Golga7
ENSMUSG00000015342	0	6.8309	0	0	0	0	0	0	0	0	8.92679	0	2.03989	2.57181	1.70491	97.683	4.90388	0	X	9138994	9179489	+	protein_coding	Xk
ENSMUSG00000015354	0	0	0	0	0	0	0	0	0	8.70404	0	0	6.11968	0	0	0	0	0	9	95519653	95580149	+	protein_coding	Pcolce2
ENSMUSG00000015355	193.085	411.806	290.153	251.078	393.331	269.369	384.231	245.321	528.499	244.68	390.994	218.066	200.93	240.892	213.114	167.457	355.041	451.09	1	171509576	171532826	+	protein_coding	Cd48
ENSMUSG00000015357	33.9004	7.80674	33.8042	16.5183	40.7333	15.2917	27.0586	36.2648	78.8487	29.9806	27.6731	26.898	20.3989	21.4317	29.8359	0	19.6155	0	9	65201541	65237940	+	protein_coding	Clpx
ENSMUSG00000015363	211.509	118.077	183.106	140.956	131.11	159.974	164.155	216.522	279.167	273.694	211.565	181.561	167.271	148.307	144.065	423.716	413.887	193.65	15	88959326	88971280	+	protein_coding	Trabd
ENSMUSG00000015365	0	0	0	0	0	0	0	0	0	0	0	0	0	0	0	0	0	0	15	88867111	88939355	+	protein_coding	Mov10l1
ENSMUSG00000015377	5.15876	12.686	12.2071	22.0244	1.27292	37.641	3.60781	0	0	31.9148	10.7122	16.3309	15.2992	26.5753	6.81964	1.26861	25.5002	0	15	89066415	89080699	-	protein_coding	Dennd6b
ENSMUSG00000015396	0.736966	10.7343	0.939007	16.5183	0	12.9391	9.01952	0	1.06552	33.849	7.14144	24.9767	76.4961	42.0062	32.3933	183.948	16.6732	146.946	13	43938250	43956608	+	protein_coding	Cd83
ENSMUSG00000015401	0	0	0	0	0	0	0	0	0	0	0	0	0	0	0	0	0	0	X	162871825	162901856	+	protein_coding	Cltrn
ENSMUSG00000015405	0	0	0	0	0	0	0	0	0	0	0	0	0	0	0	0	0	0	X	162922327	162971416	+	protein_coding	Ace2
ENSMUSG00000015437	0	0.975843	0	0	0	9.41026	0	1.06661	0	15.4738	244.594	0	0	0	0	12.6861	59.8273	0	14	56496294	56499717	-	protein_coding	Gzmb
ENSMUSG00000015441	0	0	0	0	0	0	0	0	0	0	0	0	0	0	0	0	9.80775	0	14	56442719	56448874	-	protein_coding	Gzmf
ENSMUSG00000015443	0	0	0	0	0	0	0	0	0	0	0	0	0	0	0	0	0	0	14	56403253	56412056	-	protein_coding	Gzmn
ENSMUSG00000015451	2.2109	0	0	0	0	0	0.901952	0	0	0	0	0	6.11968	0	0	19.0292	8.82698	0	17	35028068	35042440	-	lncRNA	C4a
ENSMUSG00000015452	11.0545	48.7921	15.9631	22.0244	30.55	58.8141	43.2937	13.866	25.5726	39.6517	67.8436	9.60641	30.5984	29.1471	38.3605	8.88027	25.5002	47.8428	17	34816835	34819910	+	protein_coding	Ager
ENSMUSG00000015461	318.369	392.289	304.238	464.714	341.141	534.032	407.682	531.173	689.393	439.07	432.057	248.806	367.181	408.06	297.507	205.515	545.311	560.445	17	34866119	34874048	+	protein_coding	Atf6b
ENSMUSG00000015467	53.7985	85.8742	60.0964	40.7451	58.5541	99.984	34.2742	76.7961	0	13.5396	35.7072	19.2128	17.3391	28.2899	10.2295	30.4466	22.5578	0	17	34832322	34834945	-	protein_coding	Egfl8
ENSMUSG00000015468	2.2109	0	11.2681	20.9231	6.36458	29.4071	12.6273	21.3323	30.9002	0.967115	1.78536	0.960641	13.2593	6.00088	12.7868	0	8.82698	132.137	17	34783241	34807477	+	protein_coding	Notch4
ENSMUSG00000015474	128.969	184.434	83.5716	241.167	142.567	317.596	415.8	331.717	131.059	85.1061	141.043	96.0641	179.511	134.591	164.524	294.318	233.425	110.494	17	34835635	34847484	-	protein_coding	Ppt2
ENSMUSG00000015476	0	0	0	0	0	0	0	0	0	2.90135	0.892679	8.64577	0	1.71454	0.852455	12.6861	20.5963	0	17	34848506	34852100	+	protein_coding	Prrt1
ENSMUSG00000015478	50.1137	76.1157	61.9745	62.7694	199.848	75.2821	127.175	100.262	164.091	56.0927	29.4584	39.3863	119.334	95.1568	76.7209	8.88027	183.405	136.694	17	34820064	34822664	-	protein_coding	Rnf5
ENSMUSG00000015484	0	0	0	0	0	0	0	0	0	0	0	0	0	0	0	0	0	0	1	155951711	156032596	-	protein_coding	Fam163a
ENSMUSG00000015488	84.7511	86.85	65.7305	233.458	190.937	203.497	111.842	273.053	23.4415	151.837	112.478	136.411	166.251	176.597	182.425	181.411	42.1733	100.242	2	26899937	26911101	+	protein_coding	Cacfd1
ENSMUSG00000015501	131.18	32.2028	60.0964	232.357	179.481	177.619	229.096	263.453	151.304	226.305	90.1606	118.159	252.947	137.163	227.605	157.308	210.867	109.355	10	13841818	14027118	+	protein_coding	Hivep2
ENSMUSG00000015519	0	0	0	0	0	0	0	0	0	0	0	0	0	0	0	0	0	0	10	28848283	28862299	-	protein_coding	2310057J18Rik
ENSMUSG00000015522	196.77	161.014	148.363	153.069	180.754	182.324	172.273	107.728	144.911	182.785	143.721	145.057	154.012	130.305	171.343	256.259	143.193	9.11292	3	95341698	95404551	+	protein_coding	Arnt
ENSMUSG00000015533	0	0	0	0	0	0	0	0	0	0	0	0	0	0	0	0	0	0	13	114969616	115068636	-	protein_coding	Itga2
ENSMUSG00000015536	84.7511	76.1157	54.4624	106.818	140.021	91.75	89.2932	13.866	93.766	95.7444	86.5899	78.7726	79.5559	144.878	132.983	161.114	156.924	2.27823	13	114954771	114968811	+	protein_coding	Mocs2
ENSMUSG00000015542	58.2203	99.536	76.9986	92.5023	80.1937	82.3398	59.5288	37.3315	0	36.7504	70.5217	71.0875	96.895	102.872	104.852	45.67	25.5002	0	11	115073657	115078685	-	protein_coding	Nat9
ENSMUSG00000015568	380.275	234.202	245.081	102.413	380.602	259.958	173.175	246.388	315.395	354.931	369.569	253.609	86.6955	182.598	135.54	140.816	337.387	317.813	8	69333142	69360100	+	protein_coding	Lpl
ENSMUSG00000015575	999.326	1298.85	1183.15	1102.32	1336.56	1331.55	1392.61	1676.72	1149.7	1236.94	1117.63	971.208	814.938	988.431	821.766	1362.49	978.814	779.155	17	26882204	26918621	+	protein_coding	Atp6v0e
ENSMUSG00000015579	0	0	0	0	0	0	0	0	0	0	0	0	0	0	0	0	0	0	17	27057637	27063983	-	protein_coding	Nkx2-5
ENSMUSG00000015597	243.199	290.801	340.86	428.374	204.939	339.946	255.252	274.12	233.35	109.284	88.3753	71.0875	239.688	250.322	241.245	169.994	197.136	31.8952	17	46694656	46731846	+	protein_coding	Zfp318
ENSMUSG00000015599	0	0	0	0	0	0	0	0	0	0	0	0	0	0	0	0	0	0	17	46753373	46798601	-	protein_coding	Ttbk1
ENSMUSG00000015605	229.197	127.835	125.827	104.616	142.567	124.686	137.999	175.991	101.225	167.311	143.721	123.923	81.5958	99.4431	96.3274	334.913	95.1352	363.378	17	46859254	46867101	-	protein_coding	Srf
ENSMUSG00000015619	0	6.8309	0	1.10122	0	0	0	0	0	0	33.9218	0	0	0.857268	0	54.5502	52.9619	21.6432	2	9861888	9894845	-	protein_coding	Gata3
ENSMUSG00000015627	0	0	0	0	0	0	0	0	0	0	0	0	0	0	0	0	0	0	2	179966925	179976492	-	protein_coding	Gata5
ENSMUSG00000015647	0	0.975843	0	0	0	0	0	0	0	0	0	0	0	0	0	0	0	0	2	179818165	179867652	-	protein_coding	Lama5
ENSMUSG00000015652	0	0	0	0	0	0	0	0	0	0	0	0	0	0	0	0	0	0	5	5786316	5799326	-	protein_coding	Steap1
ENSMUSG00000015653	4.4218	5.85506	8.45106	0	0	0	0	0	0	0	0	0	0	0	0	0	0	0	5	5714828	5744578	-	protein_coding	Steap2
ENSMUSG00000015656	1615.43	1905.82	1005.68	2258.6	1998.48	1678.56	1894.1	1589.25	1553.53	1474.85	1999.6	999.067	1225.98	1443.64	1157.63	1880.08	1647.7	1445.54	9	40712279	40721383	+	protein_coding	Hspa8
ENSMUSG00000015659	0.736966	9.75843	0	0	0	5.88141	0	10.6661	49.0141	0	0	0	3.05984	2.57181	27.2786	0	0	0	17	6092470	6130016	-	protein_coding	Serac1
ENSMUSG00000015665	0	0	0	0	0	0	0	0	0	0	0	0	0	0	0	0	0	0	X	99615856	99621811	+	protein_coding	Awat1
ENSMUSG00000015668	54.5355	33.1787	62.9135	72.6804	1.27292	34.1122	72.1561	38.3981	0	46.4215	48.2047	67.2449	66.2966	38.5771	43.4752	2.53722	96.116	6.83469	X	99666488	99670174	-	protein_coding	Pdzd11
ENSMUSG00000015671	560.831	765.061	720.218	314.948	358.962	439.93	402.27	412.779	410.226	741.777	920.353	599.44	233.568	311.188	231.015	261.334	502.157	632.209	13	14787824	14848821	+	protein_coding	Psma2
ENSMUSG00000015672	54.5355	55.623	52.5844	44.0487	52.1895	68.2244	41.4898	49.0642	22.376	55.1256	63.3802	75.8907	40.7979	32.5762	34.0982	0	104.943	0	13	14782768	14787750	-	protein_coding	Mrpl32
ENSMUSG00000015697	50.1137	65.3815	53.5234	46.2511	224.033	52.9327	33.3722	90.6621	69.259	55.1256	79.4485	68.2055	69.3564	74.5824	84.393	16.4919	90.2313	10.252	3	95230835	95264513	-	protein_coding	Setdb1
ENSMUSG00000015702	19.1611	3.90337	11.2681	9.91096	50.9166	61.1667	53.2152	19.199	137.452	4.83558	13.3902	7.68513	45.8976	71.1533	55.4096	148.427	4.90388	3.41735	3	95203406	95214487	-	protein_coding	Anxa9
ENSMUSG00000015709	0	0	0	0	0	0	0	0	0	0	0	0	0	0	2.55736	0	0	0	7	83895485	84059384	-	protein_coding	Arnt2
ENSMUSG00000015711	54.5355	60.5023	26.2922	49.5548	58.5541	65.8718	75.7639	62.9302	237.612	22.2437	75.8778	54.7566	24.4787	36.0053	24.7212	40.5955	32.3656	74.0425	3	95160984	95189387	-	protein_coding	Prune1
ENSMUSG00000015714	453.234	568.916	416.919	628.795	954.687	675.186	751.326	1111.41	1182.73	651.836	426.701	416.918	536.492	591.515	467.145	515.056	742.447	477.289	3	95222101	95230910	+	protein_coding	Cers2
ENSMUSG00000015721	0	0	0	0	0	0	0	0	0	0	0	0	0	0	0	0	0	0	7	23085313	23141347	+	protein_coding	Nlrp5
ENSMUSG00000015733	823.191	830.442	900.508	559.419	728.108	536.385	755.836	779.694	897.17	1219.53	939.099	1290.14	506.914	582.085	603.538	804.299	859.159	902.179	6	17636232	17666971	+	protein_coding	Capza2
ENSMUSG00000015745	784.132	742.616	493.918	759.84	549.899	725.766	680.974	828.758	1001.59	896.516	851.616	462.068	1199.46	1024.44	1072.39	832.208	785.601	819.024	3	95895740	95903313	-	protein_coding	Plekho1
ENSMUSG00000015747	38.3222	63.4298	38.4993	24.2268	76.3749	32.9359	33.3722	47.9976	217.367	60.9283	69.629	34.5831	65.2766	71.1533	53.7046	55.8189	26.4809	0	3	95907143	95965778	-	protein_coding	Vps45
ENSMUSG00000015748	145.919	130.763	133.339	136.551	171.844	89.3975	147.92	108.795	89.5039	176.982	104.443	107.592	131.573	147.45	119.344	133.204	70.6158	181.119	3	95737435	95763197	-	protein_coding	Prpf3
ENSMUSG00000015749	138.55	161.99	237.569	155.272	117.108	99.984	128.077	148.259	61.8003	285.299	410.633	207.499	120.354	103.729	110.819	252.453	387.406	607.148	3	95836557	95854702	+	protein_coding	Anp32e
ENSMUSG00000015750	113.493	137.594	121.132	44.0487	33.0958	55.2853	42.3917	17.0658	18.1139	70.5994	133.009	105.671	52.0173	60.8661	75.8685	0	64.7312	26.1996	3	95801280	95805600	+	protein_coding	Aph1a
ENSMUSG00000015755	1492.36	1656.01	1577.53	539.597	672.099	603.433	569.132	669.833	621.2	852.996	1090.85	1244.03	545.672	527.22	650.423	241.036	519.811	522.854	10	7781416	7831994	-	protein_coding	Tab2
ENSMUSG00000015757	731.808	585.506	743.693	508.763	534.624	322.301	318.389	303.985	188.598	462.281	407.062	543.723	394.72	290.614	413.441	414.836	255.982	439.698	10	7668654	7698899	+	protein_coding	Ppil4
ENSMUSG00000015759	106.86	93.6809	192.496	264.292	276.223	335.24	303.056	239.988	206.711	233.075	127.653	128.726	290.685	245.179	185.835	145.89	137.309	665.243	14	47013023	47025868	-	protein_coding	Cnih1
ENSMUSG00000015766	119.389	118.077	140.851	285.215	287.679	287.013	103.724	167.458	216.301	468.084	94.624	210.38	344.742	246.893	271.933	220.738	267.752	254.023	6	137454242	137631874	-	protein_coding	Eps8
ENSMUSG00000015776	72.2227	98.5601	50.7064	70.4779	44.552	89.3975	37.882	121.594	101.225	74.4679	74.0924	73.0087	132.593	102.872	75.016	96.4144	109.847	175.424	2	26795273	26800689	-	protein_coding	Med22
ENSMUSG00000015787	0	0	0	0	0	0	0	0	0	0	0	0	0	0	0	0	0	0	2	26732514	26754991	-	protein_coding	Abo
ENSMUSG00000015790	89.1729	104.415	104.23	189.409	187.119	144.683	225.488	119.461	92.7005	111.218	162.468	107.592	135.653	148.307	158.557	120.518	82.3851	94.5466	2	26803392	26806542	-	protein_coding	Surf1
ENSMUSG00000015804	317.632	365.941	438.516	399.742	325.866	410.523	646.699	600.503	225.891	397.484	357.964	393.863	354.942	383.199	294.949	385.658	605.138	374.769	5	45677570	45686618	+	protein_coding	Med28
ENSMUSG00000015806	103.912	70.2607	39.4383	310.543	330.958	239.962	318.389	281.586	263.184	143.133	126.76	114.316	419.198	367.768	398.096	263.871	115.731	407.803	5	45591362	45607578	-	protein_coding	Qdpr
ENSMUSG00000015812	25.7938	33.1787	43.1943	11.0122	25.4583	11.7628	0	18.1324	40.4899	8.70404	5.35608	45.1501	26.5186	14.5736	9.377	27.9094	0.980775	0	14	67982629	67986888	+	protein_coding	Gnrh1
ENSMUSG00000015829	0	0	0	0	0	8.23398	0	0	0	0	0	0	0	6.85815	3.40982	0	14.7116	0	1	159351338	159759299	+	protein_coding	Tnr
ENSMUSG00000015837	579.992	602.095	875.154	992.197	509.166	983.372	715.248	1179.67	1183.8	537.716	566.851	638.826	958.751	867.556	1026.36	952.726	985.679	792.824	11	50090192	50101654	-	protein_coding	Sqstm1
ENSMUSG00000015839	2457.78	2525.48	4310.98	1143.06	1168.54	921.029	1450.34	1061.28	908.891	1267.89	1344.38	3358.4	1201.5	1171.03	1242.03	929.891	1394.66	972.804	2	75505856	75534985	-	protein_coding	Nfe2l2
ENSMUSG00000015843	0	0	0	0	0	0	0	0	0	0	0	0	0	0	0	0	0	0	1	167425952	167467192	+	protein_coding	Rxrg
ENSMUSG00000015846	61.1682	34.1545	63.8525	100.211	96.7416	91.75	191.214	108.795	99.0936	251.45	126.76	110.474	259.067	370.34	328.195	96.4144	157.905	175.424	2	27566451	27652969	+	protein_coding	Rxra
ENSMUSG00000015850	19.1611	20.4927	18.7801	248.875	285.133	501.096	432.937	362.648	527.434	81.2377	37.4925	26.898	254.987	329.191	283.015	192.829	164.77	414.638	3	95583510	95595228	-	protein_coding	Adamtsl4
ENSMUSG00000015852	0	0	0	0	0	0	0	0	0	0.967115	0	0	12.2394	14.5736	4.26227	3.80583	0	0	3	87158064	87171045	-	protein_coding	Fcrls
ENSMUSG00000015854	10.3175	7.80674	5.63404	0	0	0	0	0	0	12.5725	0	0.960641	1.01995	0	0	0	0	0	3	87265187	87278380	+	protein_coding	Cd5l
ENSMUSG00000015869	193.822	161.99	175.594	297.329	171.844	298.776	171.371	396.78	205.646	133.462	140.151	79.7332	230.508	273.469	217.376	243.573	210.867	160.615	11	116361670	116385028	-	protein_coding	Prpsap1
ENSMUSG00000015879	0	0	0	0	0	0	0	0	0	0	0	0	0	0	0	0	0	0	5	45687046	45796956	-	protein_coding	Fam184b
ENSMUSG00000015880	0.736966	0	7.51206	1.10122	5.09166	17.6442	0	0	0	32.8819	88.3753	6.72449	24.4787	2.57181	11.9344	46.9386	60.8081	52.3993	5	45827260	45857888	+	protein_coding	Ncapg
ENSMUSG00000015882	69.2748	77.0916	57.2794	68.2755	131.11	135.272	68.5483	53.3307	141.715	74.4679	24.995	56.6778	61.1968	84.8696	91.2127	87.5341	96.116	130.998	5	45854522	46014957	-	protein_coding	Lcorl
ENSMUSG00000015889	56.7464	94.6567	156.814	104.616	174.389	108.218	228.194	210.123	202.449	223.404	434.735	297.799	111.174	104.587	121.901	262.602	377.599	603.731	10	93289272	93320737	+	protein_coding	Lta4h
ENSMUSG00000015890	0	0	0	0	0	0	0	0	0	0	0	0	0	0	0	0	0	0	10	93359199	93375895	-	protein_coding	Amdhd1
ENSMUSG00000015932	753.18	652.839	881.727	106.818	216.396	191.734	149.724	108.795	107.618	926.496	1227.43	1222.9	231.528	270.04	557.505	148.427	170.655	211.875	2	143757239	143785244	+	protein_coding	Dstn
ENSMUSG00000015937	1210.84	1445.22	1167.19	743.322	836.305	802.225	875.795	951.419	978.15	1549.32	1719.3	1196	873.075	846.981	894.225	766.241	1119.06	1323.65	13	56221431	56284174	-	protein_coding	Macroh2a1
ENSMUSG00000015942	39.0592	45.8646	40.3773	29.7329	30.55	23.5256	0	6.39968	46.883	38.6846	45.5267	6.72449	36.7181	23.1462	77.5734	12.6861	0	22.7823	5	134212857	134253209	+	protein_coding	Gtf2ird2
ENSMUSG00000015943	31.6896	32.2028	48.8284	48.4536	20.3666	41.1699	51.4112	71.4631	128.928	38.6846	14.2829	52.8353	84.6556	70.296	55.4096	84.9969	36.2887	20.5041	3	96103903	96127025	-	protein_coding	Bola1
ENSMUSG00000015944	69.2748	40.0096	44.1333	196.017	108.198	137.625	205.645	270.92	116.142	117.988	50.8827	46.1108	156.052	156.023	159.409	202.978	110.828	142.389	5	134128549	134173182	+	protein_coding	Castor2
ENSMUSG00000015947	203.403	180.531	110.803	594.658	770.114	722.237	648.503	436.245	515.713	508.703	388.316	106.631	864.915	1129.88	828.586	625.425	783.64	805.354	3	96190224	96201285	-	protein_coding	Fcgr1
ENSMUSG00000015950	1556.47	1138.81	1544.67	3338.89	2886.97	2940.71	3515.81	2857.46	2002.12	2199.22	2105.83	1468.82	2613.11	2904.43	3050.08	4385.59	2589.25	2999.29	5	134248906	134258479	-	protein_coding	Ncf1
ENSMUSG00000015957	0.736966	0	0	0	0	0	0	0	0	9.67115	0	0	0	0	0	0	0	0	7	98484318	98504402	+	protein_coding	Wnt11
ENSMUSG00000015961	158.448	130.763	182.167	230.155	250.764	263.487	174.077	283.719	529.565	274.661	160.682	188.286	134.633	132.019	271.933	307.004	272.656	249.466	1	177590527	177624077	-	protein_coding	Adss
ENSMUSG00000015962	0	0	0	0	0	0	0	0	0	0	0	0	0	0	0	0	0	0	1	177557379	177580890	+	protein_coding	1700016C15Rik
ENSMUSG00000015966	3.68483	0	0	0	0	0	0	0	0	0	0	0	0	0	0	0	0	0	14	29718091	29730853	-	protein_coding	Il17rb
ENSMUSG00000015968	85.4881	65.3815	58.2184	197.118	297.862	155.269	247.135	111.994	175.811	131.528	93.7313	68.2055	660.926	511.789	797.898	328.57	159.866	224.406	14	29761895	30213412	-	protein_coding	Cacna1d
ENSMUSG00000015970	0.736966	4.87921	0	1.10122	0	0	0	0	0	2.90135	2.67804	0	1.01995	0	1.70491	38.0583	13.7309	0	14	29730979	29762484	+	protein_coding	Chdh
ENSMUSG00000015971	65.59	96.6084	39.4383	88.0974	141.294	43.5224	57.7249	47.9976	125.732	43.5202	46.4193	44.1895	62.2168	94.2995	65.639	60.8933	88.2698	234.658	14	29700293	29728311	+	protein_coding	Actr8
ENSMUSG00000015980	8.10663	0	2.81702	39.6438	7.63749	24.7019	22.5488	7.46629	0	0	0	1.92128	10.1995	38.5771	25.5736	0	0.980775	85.4336	7	138792903	138822895	+	protein_coding	Lrrc27
ENSMUSG00000015981	0	0	0	0	0	0	0	0	0	0	14.2829	0	0	0	0	0	0	0	7	138683553	138793223	-	protein_coding	Stk32c
ENSMUSG00000015994	182.031	240.057	184.045	157.474	95.4687	191.734	154.234	162.125	51.1451	176.982	246.38	175.797	169.311	151.737	109.967	171.262	285.406	10.252	8	26488749	26505678	-	protein_coding	Fnta
ENSMUSG00000016018	591.047	507.438	403.773	318.252	147.658	216.436	205.645	333.85	117.208	332.688	347.252	366.004	366.161	373.769	392.129	360.285	126.52	430.586	13	113003951	113063932	-	protein_coding	Mtrex
ENSMUSG00000016024	72.2227	91.7292	108.925	30.8341	87.8312	50.5801	8.11757	35.1982	64.9969	36.7504	102.658	23.0554	25.4987	13.7163	26.4261	164.919	79.4428	72.9034	2	158148412	158174772	+	protein_coding	Lbp
ENSMUSG00000016028	0	0	0	0	0	0	0	0	0	6.76981	8.92679	0	0	0	0	0	14.7116	0	15	85783129	85918404	-	protein_coding	Celsr1
ENSMUSG00000016087	345.637	265.429	278.885	155.272	226.579	329.359	123.567	130.127	144.911	410.057	252.628	305.484	227.448	260.61	217.376	173.8	262.848	174.285	9	32333499	32454157	-	protein_coding	Fli1
ENSMUSG00000016128	0	0	0	0	0	0	0	17.0658	0	0	0	0	0	0	0.852455	0	0	0	5	150960974	151157301	-	protein_coding	Stard13
ENSMUSG00000016150	0	0	0	0	0	0	0	1.06661	0	0	0	0	2.03989	0.857268	0	0	0	0	X	41616742	42518003	-	protein_coding	Tenm1
ENSMUSG00000016179	0	0	0	0	0	0	0	0	0	0	0	0	0	0	0	0	0	0	1	193028653	193052606	-	protein_coding	Camk1g
ENSMUSG00000016181	72.9597	63.4298	83.5716	46.2511	103.106	43.5224	30.6664	60.7969	151.304	100.58	34.8145	138.332	67.3165	90.0132	92.9176	72.3108	75.5197	62.6513	1	192773411	192812580	-	protein_coding	Utp25
ENSMUSG00000016194	61.1682	61.4781	113.62	61.6682	52.1895	44.6987	55.921	126.927	0	83.1719	100.873	128.726	8.15958	8.57268	10.2295	72.3108	96.116	108.216	1	192903941	192946383	-	protein_coding	Hsd11b1
ENSMUSG00000016200	0	0	0	0	0	0	0	0	0	0	0	0	0	0	0	0	0	0	1	192573540	192718083	-	protein_coding	Syt14
ENSMUSG00000016206	60.4312	100.512	92.9617	100.211	222.76	159.974	239.017	147.193	163.025	39.6517	60.7022	29.7799	87.7155	168.025	149.18	93.8772	176.54	236.936	17	37581110	37585375	+	protein_coding	H2-M3
ENSMUSG00000016239	2.94787	0	0	9.91096	0	15.2917	0	0	0	7.73692	0	0	14.2793	36.8625	16.1966	0	19.6155	74.0425	X	35592005	35625994	+	protein_coding	Lonrf3
ENSMUSG00000016252	1279.37	1370.08	1567.2	1506.47	1479.13	1275.09	1423.28	1133.81	1499.19	1734.04	1519.34	2001.02	1202.52	1369.06	1328.12	1502.03	1096.51	1443.26	2	174302864	174305898	-	protein_coding	Atp5e
ENSMUSG00000016253	454.708	225.42	255.41	386.527	152.75	117.628	220.978	170.658	139.584	408.123	340.111	392.902	279.466	246.036	190.097	224.544	239.309	134.416	2	174257596	174269295	+	protein_coding	Nelfcd
ENSMUSG00000016255	0	0	0	0	0	0	0	0	0	0	0	0	0	0	0	0	0	0	2	174292487	174299675	+	protein_coding	Tubb1
ENSMUSG00000016256	1717.13	1569.16	2546.59	3271.72	2825.87	3337.11	4702.78	4624.83	3363.86	2177.94	1518.45	2403.52	4687.68	5053.6	4409.75	5093.47	4846.99	3436.71	2	174269285	174280832	-	protein_coding	Ctsz
ENSMUSG00000016257	233.618	275.188	257.288	129.944	185.846	175.266	219.174	153.592	80.9797	137.33	95.5167	213.262	132.593	162.881	144.917	125.592	293.252	173.145	2	174306859	174314874	-	protein_coding	Prelid3b
ENSMUSG00000016262	0	0	0	0	0	0	0	0	0	0	0	0	0	0	0	0	0	0	1	192526795	192538064	-	protein_coding	Sertad4
ENSMUSG00000016283	8.10663	0	0	61.6682	47.0979	50.5801	165.057	57.5971	64.9969	0	0	0	49.9774	104.587	66.4915	60.8933	51.0003	7.97381	17	37791741	37794443	-	protein_coding	H2-M2
ENSMUSG00000016308	180.557	220.54	239.447	229.053	434.064	214.083	277.801	198.39	491.206	258.22	291.013	220.948	152.992	186.027	119.344	357.748	344.252	100.242	X	36137552	36147875	+	protein_coding	Ube2a
ENSMUSG00000016319	128.969	179.555	169.96	112.324	169.298	87.0449	142.508	15.9992	29.8346	229.206	251.736	202.695	54.0572	99.4431	69.0488	164.919	157.905	120.746	X	36059303	36062460	+	protein_coding	Slc25a5
ENSMUSG00000016327	36.1113	0	0	0	0	0	0	0	0	0	0	0	0	0	0	0	0	0	X	37405060	37425646	+	protein_coding	Atp1b4
ENSMUSG00000016344	9.58056	19.5169	5.63404	8.80974	20.3666	3.52885	27.0586	24.5321	42.6209	27.0792	4.4634	23.0554	6.11968	6.00088	6.81964	27.9094	42.1733	82.0163	2	180829039	180830564	+	protein_coding	Ppdpf
ENSMUSG00000016346	0	0	0	4.40487	0	0	0	0	0	3.86846	0	3.84257	0	0	7.67209	0	0	0	2	180717371	180777093	-	protein_coding	Kcnq2
ENSMUSG00000016349	0	0	0.939007	5.50609	0	0	0	13.866	0	0	0	0.960641	0	0	0	0	0	0	2	180789445	180798807	-	protein_coding	Eef1a2
ENSMUSG00000016356	7.36966	0.975843	16.9021	7.70852	0	19.9968	5.41171	0	0	2.90135	0	0	5.09974	6.85815	4.26227	0	12.7501	0	2	180628327	180660156	+	protein_coding	Col20a1
ENSMUSG00000016382	1.47393	0	0.939007	5.50609	0	0	0	0	0	22.2437	0	5.76385	4.07979	15.4308	5.96718	0	0	0	X	74829259	74918788	-	protein_coding	Pls3
ENSMUSG00000016386	0	0	0	8.80974	0	0	0	0	0	0	0	0	2.03989	2.57181	0	0	36.2887	0	2	106523613	106698701	+	protein_coding	Mpped2
ENSMUSG00000016409	232.144	182.483	222.545	136.551	152.75	163.503	273.291	104.528	127.863	127.659	60.7022	160.427	253.967	162.881	151.737	139.547	277.559	219.849	X	36390447	36414399	+	protein_coding	Nkap
ENSMUSG00000016427	139.287	195.169	150.241	80.3889	63.6458	116.452	132.587	298.652	96.9626	235.009	241.916	186.364	64.2567	113.159	80.1307	26.6408	246.175	305.283	X	36451240	36454816	-	protein_coding	Ndufa1
ENSMUSG00000016458	1.47393	0	0	0	0	0	0	0	0	14.5067	0	1.92128	0	0	0	0	0	0	2	104956873	105003961	+	protein_coding	Wt1
ENSMUSG00000016477	45.6919	52.6955	66.6695	81.4901	42.0062	25.8782	39.6859	61.8636	67.1279	14.5067	13.3902	43.2289	65.2766	27.4326	34.9506	26.6408	0	58.0949	13	30090557	30170046	-	protein_coding	E2f3
ENSMUSG00000016481	359.64	415.709	418.797	441.588	421.335	509.33	292.232	635.701	608.414	322.049	406.169	414.036	506.914	350.623	361.441	522.667	193.213	225.545	1	194779689	194813894	-	protein_coding	Cr1l
ENSMUSG00000016487	46.4289	40.0096	36.6213	46.2511	66.1916	18.8205	0.901952	47.9976	0	30.9477	43.7413	35.5437	40.7979	50.5788	64.7866	3.80583	39.231	0	6	146789984	146933523	+	protein_coding	Ppfibp1
ENSMUSG00000016493	3.68483	3.90337	0.939007	2.20244	15.275	8.23398	0	0	0	8.70404	0	0	0	4.28634	2.55736	0	0	0	1	194719133	194774557	-	protein_coding	Cd46
ENSMUSG00000016494	14.0024	3.90337	2.81702	56.1621	21.6396	4.70513	55.0191	0	0	3.86846	0	10.5671	2.03989	0.857268	5.96718	2.53722	3.9231	1.13912	1	194621126	194643587	+	protein_coding	Cd34
ENSMUSG00000016495	154.026	118.077	202.825	247.774	351.325	228.199	446.466	393.58	511.451	127.659	132.117	191.168	308.024	294.043	270.228	224.544	513.926	291.613	19	29325998	29344790	-	protein_coding	Plgrkt
ENSMUSG00000016496	186.452	294.705	231.935	1410.66	1089.62	862.215	1411.55	1970.03	1943.51	140.232	116.048	476.478	1274.93	1594.52	979.47	1309.21	1827.18	1837.39	19	29344854	29365495	+	protein_coding	Cd274
ENSMUSG00000016498	20.6351	11.7101	10.3291	13.2146	2.54583	19.9968	18.039	53.3307	91.635	17.4081	13.3902	10.5671	26.5186	35.148	1.70491	96.4144	99.0583	100.242	19	29388318	29448561	+	protein_coding	Pdcd1lg2
ENSMUSG00000016503	206.351	279.091	243.203	247.774	175.662	245.843	246.233	171.725	152.37	119.922	103.551	166.191	87.7155	144.878	146.622	121.787	97.0968	104.799	5	146885466	146892424	+	protein_coding	Gtf3a
ENSMUSG00000016510	134.865	121.98	125.827	74.8828	62.3729	115.276	80.2737	98.1284	132.125	80.2706	55.3461	49.9533	42.8378	77.1542	57.9669	10.1489	25.5002	82.0163	5	146888382	146900610	-	protein_coding	Mtif3
ENSMUSG00000016520	14.7393	44.8888	35.6823	47.3524	36.9145	51.7564	68.5483	68.2632	84.1763	16.441	44.634	17.2915	9.17953	40.2916	18.754	102.757	17.654	34.1735	5	146953464	147013396	-	protein_coding	Lnx2
ENSMUSG00000016524	0.736966	0	9.39007	0	0	0	0	0	0	0	0	0	0	0	0	0	0	0	1	130860392	130867852	-	protein_coding	Il19
ENSMUSG00000016526	14.0024	5.85506	2.81702	0	0	0	0	0	0	40.6188	8.03412	17.2915	0	6.00088	0	0	0.980775	0	1	131055191	131066077	-	protein_coding	Dyrk3
ENSMUSG00000016528	1745.14	2038.54	3344.74	746.626	743.383	717.532	946.147	1176.47	887.581	1411.99	2146.89	1965.47	687.445	806.69	596.718	989.516	869.948	676.634	1	130981436	131025563	-	protein_coding	Mapkapk2
ENSMUSG00000016529	4.4218	0	95.7787	0	6.36458	1.17628	0	0	0	4.83558	0	59.5598	0	0	0	0	0	0	1	130947581	130952711	+	protein_coding	Il10
ENSMUSG00000016534	1076.71	1050.01	1077.98	1926.03	1945.01	1623.27	1512.57	1406.86	1328.71	1258.22	1004.26	1229.62	2001.14	2216.9	2207.01	1197.57	1571.2	1530.97	X	37490233	37545331	-	protein_coding	Lamp2
ENSMUSG00000016541	376.59	367.893	431.943	159.677	183.3	230.551	247.135	173.858	194.991	268.858	213.35	295.878	261.107	304.33	278.753	200.44	251.078	242.632	15	85220445	85347413	+	protein_coding	Atxn10
ENSMUSG00000016552	58.2203	12.686	64.7915	82.5913	143.839	137.625	117.254	143.993	204.58	42.5531	22.317	27.8586	83.6357	93.4423	94.6225	35.5211	33.3464	234.658	15	77824721	77840922	-	protein_coding	Foxred2
ENSMUSG00000016554	638.95	564.037	493.918	422.868	263.493	389.349	534.857	303.985	551.941	464.215	696.29	454.383	348.822	429.492	394.687	412.298	459.003	165.172	15	77843197	77855013	-	protein_coding	Eif3d
ENSMUSG00000016559	1765.03	1257.86	1457.34	1031.84	1132.89	1053.95	1530.61	1743.91	1428.87	1765.95	1294.39	1254.6	976.09	1137.6	852.455	1633.97	1602.59	1388.58	11	115912737	115918788	-	protein_coding	H3f3b
ENSMUSG00000016619	197.507	118.077	164.326	144.26	161.66	184.676	90.1952	103.461	106.552	144.1	215.136	144.096	155.032	168.025	156.852	115.444	233.425	215.293	15	84807611	84827164	+	protein_coding	Nup50
ENSMUSG00000016624	8.10663	0	0	0	0	0	0	19.199	0	1.93423	36.5999	0	7.13963	0	0.852455	0	0	0	15	84669581	84740250	-	protein_coding	Phf21b
ENSMUSG00000016626	0	0	0	0	0	0	0	0	0	0	0	0	0	0	0	0	0	0	7	106766196	106797309	+	protein_coding	Nlrp14
ENSMUSG00000016637	24.3199	6.8309	18.7801	49.5548	28.0041	7.05769	39.6859	7.46629	34.0967	15.4738	24.1023	6.72449	48.9575	48.007	34.9506	0	24.5194	48.9819	15	78043662	78058307	-	protein_coding	Ift27
ENSMUSG00000016664	72.2227	56.5989	76.0596	60.567	12.7292	78.8109	64.9405	119.461	99.0936	53.1913	91.0533	63.4023	33.6583	57.437	63.0816	68.505	111.808	3.41735	15	83259807	83348807	-	protein_coding	Pacsin2
ENSMUSG00000016756	2.2109	11.7101	4.69503	0	0	0	0	0	27.7036	5.80269	33.0291	16.3309	8.15958	0.857268	0	16.4919	32.3656	0	13	24511386	24661360	+	protein_coding	Cmah
ENSMUSG00000016757	29.4787	6.8309	24.4142	61.6682	8.91041	23.5256	8.11757	37.3315	63.9314	19.3423	16.9609	25.9373	41.8178	42.0062	27.2786	0	20.5963	0	15	83459290	83479358	-	protein_coding	Ttll12
ENSMUSG00000016758	0	0	0	0	1.27292	0	0	0	0	7.73692	0	0	0	0	0	0	0	0	15	83411062	83428835	+	protein_coding	Bik
ENSMUSG00000016763	0	0	0	0	0	0	0	0	1.06552	0	0	0	0	0	0	0	0	0	15	83489199	83609222	-	protein_coding	Scube1
ENSMUSG00000016831	262.36	204.927	209.399	204.827	134.929	194.087	237.213	250.654	598.824	229.206	220.492	156.585	155.032	138.877	168.786	298.123	185.367	269.97	14	52516602	52533858	+	protein_coding	Tox4
ENSMUSG00000016833	120.126	83.9225	153.058	57.2633	22.9125	116.452	42.3917	85.329	30.9002	161.508	132.117	180.601	84.6556	79.726	102.295	21.5664	85.3275	158.337	5	100946492	100952337	+	protein_coding	Mrps18c
ENSMUSG00000016918	0	0	0	0	0	0	0	0	0	0	0	0	0	0	0	12.6861	0	0	1	12762500	12931416	+	protein_coding	Sulf1
ENSMUSG00000016921	439.969	449.864	465.747	516.471	596.997	494.039	485.25	548.239	661.69	350.096	475.798	396.745	347.802	444.065	272.786	371.703	628.677	700.556	2	162773447	162779041	+	protein_coding	Srsf6
ENSMUSG00000016933	28.7417	54.6472	24.4142	67.1743	110.744	81.1635	20.7449	51.1974	21.3105	58.0269	39.2779	19.2128	62.2168	53.1506	70.7537	148.427	87.289	39.869	2	160573219	160617680	+	protein_coding	Plcg1
ENSMUSG00000016940	327.95	233.226	224.423	258.786	175.662	341.122	223.684	265.587	129.994	203.094	274.053	174.837	319.244	240.035	305.179	351.405	184.386	247.188	11	115310953	115322100	+	protein_coding	Kctd2
ENSMUSG00000016942	0	0	0	0	0	0	0	0	0	0	0	0	0	0	0	0	0	0	15	78323866	78352834	-	protein_coding	Tmprss6
ENSMUSG00000016946	43.481	40.9854	47.8894	47.3524	91.6499	77.6346	71.2542	73.5963	136.387	21.2765	38.3852	48.9927	32.6383	68.5815	25.5736	13.9547	78.462	148.085	17	24266707	24292459	-	protein_coding	Kctd5
ENSMUSG00000016982	0	0	0	0	0	0	0	0	0	0	0	0	0	0	0	0	0	0	13	22165363	22172904	+	protein_coding	Pom121l2
ENSMUSG00000016984	36.8483	14.6376	28.1702	63.8706	53.4624	30.5833	6.31366	47.9976	149.173	1.93423	51.7754	45.1501	15.2992	44.578	28.131	0	30.404	1.13912	11	17888755	17903875	-	protein_coding	Etaa1
ENSMUSG00000016995	0	0	8.45106	0	0	0	0	0	0	0	0	8.64577	3.05984	0	0	0	0	0	2	164231312	164247080	-	protein_coding	Matn4
ENSMUSG00000016998	0	0	0	0	0	0	0	0	0	0	0	0	0	0	0	0	0	0	2	164117871	164120379	-	protein_coding	Svs4
ENSMUSG00000017000	0	0	0	0	0	0	0	0	0	0	0	0	0	0	0	0	0	0	2	164158670	164160373	+	protein_coding	Svs6
ENSMUSG00000017002	592.521	380.579	1359.68	346.884	318.229	364.648	571.837	534.373	465.634	475.821	378.496	711.835	214.189	192.028	178.163	393.269	288.348	232.379	2	164195989	164231015	-	protein_coding	Slpi
ENSMUSG00000017003	0	0	0	0	0	0	0	0	0	0	0	0.960641	0	0	0	0	0	0	2	164131187	164133420	+	protein_coding	Svs3a
ENSMUSG00000017004	0	0	0	0	0	0	0	0	0	0	0	0	0	0	0	0	0	0	2	164174659	164176316	+	protein_coding	Svs5
ENSMUSG00000017007	0	0	0	0	0	0	0	0	0	0	0	0	0	0	0	0	0	0	2	164245060	164257368	+	protein_coding	Rbpjl
ENSMUSG00000017009	33.1635	17.5652	73.2425	342.479	580.449	465.808	362.585	686.899	798.077	48.3558	28.5657	24.9767	430.418	394.344	386.162	487.146	650.254	359.96	2	164266166	164285807	-	protein_coding	Sdc4
ENSMUSG00000017049	0	0	0	0	0	0	0	0	0	0	0	0	0	0	0	0	0	0	8	22459790	22464057	+	protein_coding	Ccdc70
ENSMUSG00000017057	359.64	452.791	303.299	350.187	514.258	368.176	439.25	371.181	564.727	411.991	432.95	248.806	256.007	192.028	251.474	162.382	458.022	323.509	X	35375762	35434912	+	protein_coding	Il13ra1
ENSMUSG00000017064	0	0	0	0	0	0	0	0	0	0	0	0	0	0	0	0	0	0	13	28326466	28335594	+	protein_coding	Prl5a1
ENSMUSG00000017119	106.86	121.005	118.315	148.664	133.656	263.487	113.646	106.661	199.253	89.9417	53.5608	91.2609	136.673	130.305	93.77	161.114	99.0583	113.912	11	101442974	101472777	+	protein_coding	Nbr1
ENSMUSG00000017132	168.765	143.449	246.959	91.4011	244.4	199.968	154.234	159.992	447.52	132.495	129.439	176.758	295.785	305.188	202.032	30.4466	230.482	332.622	11	118022844	118139418	-	protein_coding	Cyth1
ENSMUSG00000017144	37.5853	32.2028	25.3532	17.6195	39.4604	36.4648	9.92147	3.19984	18.1139	193.423	117.834	51.8746	52.0173	36.0053	64.7866	65.9677	46.0964	85.4336	2	51020449	51039123	-	protein_coding	Rnd3
ENSMUSG00000017146	4.4218	0	0	0	0	0	0	0	0	0	22.317	9.60641	0	0	0	0	0	0	11	101379589	101442781	-	protein_coding	Brca1
ENSMUSG00000017165	0	0	0	0	0	0	0	0	0	0	0	0	0	0	0	0	0	0	11	100225232	100227822	+	protein_coding	Gast
ENSMUSG00000017167	0.736966	2.92753	0	0	0	1.17628	9.01952	0	0	0	0	5.76385	3.05984	0	3.40982	0	0	0	11	101061348	101081550	+	protein_coding	Cntnap1
ENSMUSG00000017176	4.4218	6.8309	11.2681	4.40487	0	8.23398	13.5293	41.5979	0	20.3094	1.78536	7.68513	13.2593	11.1445	6.81964	1.26861	36.2887	0	11	100313146	100332634	-	protein_coding	Nt5c3b
ENSMUSG00000017188	196.033	152.231	171.838	290.722	286.406	138.801	312.075	335.983	237.612	290.135	224.955	240.16	274.366	344.622	259.999	139.547	119.655	211.875	11	101168793	101169940	-	protein_coding	Coa3
ENSMUSG00000017195	0	0	0	0	0	0	0	0	0	0.967115	13.3902	0	0	0	0	0	0	0	11	98441922	98449491	+	protein_coding	Zpbp2
ENSMUSG00000017204	0	2.92753	0	0	0	0	0	0	0	0	0	5.76385	0	0	0	0	0	0	11	98555176	98568534	+	protein_coding	Gsdma
ENSMUSG00000017210	39.0592	43.9129	38.4993	24.2268	71.2833	27.0545	49.6073	24.5321	89.5039	47.3886	57.1315	47.0714	76.4961	42.8634	29.8359	121.787	2.94233	35.3126	11	98595416	98620261	-	protein_coding	Med24
ENSMUSG00000017211	0	0	0	0	0	0	0	0	0	0	0	0	0	0	0	0	0	0	11	98537584	98548790	+	protein_coding	Gsdma2
ENSMUSG00000017221	386.907	426.443	398.139	469.119	529.533	466.984	511.407	587.704	482.682	507.736	364.213	340.067	477.335	379.77	389.572	704.079	596.311	446.533	11	98573379	98586805	+	protein_coding	Psmd3
ENSMUSG00000017264	165.08	158.087	115.498	166.284	156.569	134.096	222.782	281.586	140.649	117.021	163.36	122.962	170.331	114.874	142.36	417.373	183.405	30.7561	4	148642885	148666858	+	protein_coding	Exosc10
ENSMUSG00000017286	85.4881	80.0191	61.9745	94.7047	38.1875	65.8718	62.2347	71.4631	31.9657	78.3363	142.829	73.0087	81.5958	108.016	98.0323	93.8772	93.1737	0	11	76011812	76134551	-	protein_coding	Glod4
ENSMUSG00000017288	182.031	202.975	186.862	259.887	140.021	194.087	173.175	205.856	179.008	155.706	157.112	242.082	200.93	183.455	136.393	93.8772	227.54	192.51	11	75937051	76070473	-	protein_coding	Vps53
ENSMUSG00000017291	1807.04	1749.69	2304.32	692.666	968.689	728.119	781.992	1050.61	531.696	1856.86	1065.86	1982.76	934.272	839.266	1016.13	479.535	612.004	387.299	11	77419987	77498641	-	protein_coding	Taok1
ENSMUSG00000017299	112.019	70.2607	120.193	51.7572	38.1875	74.1058	156.038	88.5289	184.335	145.067	116.941	113.356	108.114	94.2995	81.8357	25.3722	150.059	83.1554	2	164587902	164610527	+	protein_coding	Dnttip1
ENSMUSG00000017300	0	0	0	0	0	0	0	0	0	0	0	0	0	0	0	0	0	0	2	164619080	164621887	-	protein_coding	Tnnc2
ENSMUSG00000017307	144.445	172.724	162.448	175.094	136.202	136.449	138.901	152.526	289.822	155.706	196.389	95.1035	134.633	103.729	93.77	106.563	191.251	30.7561	2	164634684	164646802	-	protein_coding	Acot8
ENSMUSG00000017309	42.744	29.2753	18.7801	16.5183	5.09166	18.8205	9.92147	0	17.0484	72.5336	70.5217	25.9373	5.09974	16.2881	11.0819	0	84.3467	7.97381	11	101932334	101946446	+	protein_coding	Cd300lg
ENSMUSG00000017310	0	0	0	0	0	0	0	0	0	0	0	0	0	0	0	0	0	0	2	164540420	164544373	+	protein_coding	Spint4
ENSMUSG00000017311	0	0	0	0	0	0	0	0	0	0	0	0	0	0	0	0	0	0	11	101997501	101998658	-	protein_coding	Pyy
ENSMUSG00000017314	0	0	0	0	0	0	0	0	0	0	0	0	0	0.857268	0	0	0	0	11	101947840	101979341	-	protein_coding	Mpp2
ENSMUSG00000017316	0	0	0	0	0	0	0	0	0	0	0	0	0	0	0	0	0	0	11	101990755	101992145	-	protein_coding	Ppy
ENSMUSG00000017344	0	0	0	0	0	0	0	0	0	0	0	0	0	0	0	0	0	0	11	78389916	78393150	+	protein_coding	Vtn
ENSMUSG00000017376	79.5924	74.1641	51.6454	84.7938	34.3687	125.862	48.7054	108.795	18.1139	104.448	124.975	70.1268	190.73	112.302	129.573	16.4919	44.1349	166.311	11	78457993	78588199	-	protein_coding	Nlk
ENSMUSG00000017386	0.736966	0.975843	0	0	0	8.23398	0	0	0	0	3.57072	5.76385	2.03989	5.14361	0	6.34305	0	0	11	78049324	78056415	-	protein_coding	Traf4
ENSMUSG00000017390	10.3175	31.227	30.9872	286.317	198.575	209.378	550.191	347.716	313.264	29.9806	7.14144	17.2915	297.825	337.764	325.638	148.427	125.539	110.494	11	78213793	78218607	+	protein_coding	Aldoc
ENSMUSG00000017400	0	0	0	3.30365	0	0	0	0	0	6.76981	0	0	25.4987	21.4317	28.131	77.3852	0	1.13912	11	97927448	97944288	-	protein_coding	Stac2
ENSMUSG00000017404	15.4763	22.4444	35.6823	53.9597	56.0083	27.0545	28.8625	1.06661	0	40.6188	22.317	45.1501	40.7979	16.2881	51.9997	2.53722	29.4233	0	11	97917535	97921318	+	protein_coding	Rpl19
ENSMUSG00000017405	2.94787	19.5169	13.1461	0	21.6396	15.2917	0	0	0	4.83558	8.03412	4.80321	6.11968	4.28634	1.70491	0	8.82698	0	11	78056931	78067501	-	protein_coding	Nek8
ENSMUSG00000017412	0	0	0	0	0	0	0	0	0	0	0	5.76385	5.09974	1.71454	11.0819	0	0	0	2	52318331	52566843	-	protein_coding	Cacnb4
ENSMUSG00000017417	39.7962	22.4444	46.0113	1.10122	0	0	2.70586	27.7319	0	59.9611	14.2829	5.76385	16.3192	31.7189	13.6393	107.832	17.654	37.5908	11	97814063	97877270	-	protein_coding	Plxdc1
ENSMUSG00000017418	41.2701	54.6472	60.0964	95.806	133.656	22.3494	111.842	45.8644	158.763	52.2242	28.5657	26.898	90.7753	86.5841	29.8359	68.505	100.039	108.216	2	15054205	15087267	+	protein_coding	Arl5b
ENSMUSG00000017421	669.165	718.22	833.838	399.742	632.639	459.926	367.094	367.982	376.13	749.514	553.461	769.474	418.178	448.351	479.08	411.03	527.657	682.33	11	80274104	80296559	+	protein_coding	Zfp207
ENSMUSG00000017428	169.502	109.294	138.034	138.753	142.567	202.321	344.546	265.587	368.671	142.166	128.546	165.23	151.972	155.166	154.294	176.337	273.636	136.694	11	80319440	80364074	+	protein_coding	Psmd11
ENSMUSG00000017446	0	0	0	0	0	0	0	0	0	0	0	0	0	0	0	0	0	0	11	118319028	118340789	+	protein_coding	C1qtnf1
ENSMUSG00000017453	0	0	0	0	0	0	0	0	22.376	0	0	0	0	0	0	0	0	0	11	77771440	77784922	-	protein_coding	Pipox
ENSMUSG00000017466	199.718	128.811	166.204	123.336	207.485	128.215	136.195	73.5963	153.435	277.562	108.907	156.585	308.024	318.904	492.719	403.418	126.52	121.885	11	118191894	118246566	-	protein_coding	Timp2
ENSMUSG00000017478	461.341	470.356	499.552	278.608	478.616	309.362	257.056	369.048	275.97	507.736	453.481	428.446	395.74	331.763	295.802	268.945	321.694	355.404	8	123103347	123144099	+	protein_coding	Zc3h18
ENSMUSG00000017485	504.085	464.501	506.125	223.547	408.606	285.837	287.723	261.32	465.634	480.656	344.574	487.045	261.107	222.89	288.13	225.813	114.751	189.093	14	6034300	6104584	-	protein_coding	Top2b
ENSMUSG00000017491	0	0	0	0	0	0	0	0	0	16.441	0	7.68513	0	0	2.55736	0	0	0	14	5650539	6038924	+	protein_coding	Rarb
ENSMUSG00000017493	25.0569	0	0.939007	18.7207	21.6396	27.0545	11.7254	0	29.8346	29.0135	41.9559	8.64577	68.3365	72.0106	42.6227	455.431	164.77	134.416	11	98932069	98945218	+	protein_coding	Igfbp4
ENSMUSG00000017499	4.4218	0	1.87801	0	0	0	0	0	78.8487	21.2765	10.7122	11.5277	5.09974	0	8.52455	44.4014	27.4617	0	11	98798626	98814766	+	protein_coding	Cdc6
ENSMUSG00000017548	253.516	204.927	189.679	146.462	112.017	128.215	110.94	91.7287	200.318	151.837	190.141	200.774	135.653	147.45	184.13	230.887	103.962	194.789	11	79883931	79924949	+	protein_coding	Suz12
ENSMUSG00000017550	37.5853	17.5652	36.6213	11.0122	17.8208	47.0513	18.039	13.866	0	18.3752	43.7413	28.8192	50.9974	26.5753	22.1638	0	44.1349	0	11	79980225	80026620	+	protein_coding	Atad5
ENSMUSG00000017561	524.72	589.409	707.072	545.103	332.231	316.42	353.565	411.713	534.893	440.037	598.988	601.361	377.381	390.914	376.785	603.858	483.522	298.448	11	79937318	79971817	-	protein_coding	Crlf3
ENSMUSG00000017588	0	0	0.939007	0	0	0	0	0	0	0	0	0	0	0	0	0	0	0	11	99236390	99241930	-	protein_coding	Krt27
ENSMUSG00000017607	106.86	163.942	117.376	42.9475	24.1854	49.4039	25.2546	0	24.507	138.297	95.5167	81.6545	43.8577	30.8617	60.5243	0	35.3079	30.7561	11	98956503	98980132	-	protein_coding	Tns4
ENSMUSG00000017615	163.607	88.8017	122.071	116.729	24.1854	74.1058	111.842	78.9294	76.7177	181.818	163.36	88.379	89.7554	145.736	130.426	315.884	92.1929	58.0949	11	78413675	78427158	-	protein_coding	Tnfaip1
ENSMUSG00000017631	518.824	579.651	436.638	873.266	1010.69	876.33	1326.77	1556.19	1533.29	189.555	359.75	350.634	708.863	734.679	678.554	856.312	888.582	1171.01	11	76307559	76514384	-	protein_coding	Abr
ENSMUSG00000017639	20.6351	11.7101	13.1461	23.1256	0	56.4616	9.92147	5.33307	53.2761	21.2765	7.14144	10.5671	2.03989	21.4317	12.7868	107.832	12.7501	0	11	79482037	79588849	+	protein_coding	Rab11fip4
ENSMUSG00000017652	51.5876	77.0916	47.8894	157.474	129.837	42.3462	232.704	339.183	238.677	136.363	86.5899	60.5204	206.029	186.885	86.0979	220.738	500.195	187.954	2	164897546	164914868	+	protein_coding	Cd40
ENSMUSG00000017664	308.789	295.68	254.471	153.069	165.479	156.446	130.783	156.792	327.116	304.641	268.697	367.926	120.354	144.021	177.311	72.3108	112.789	341.735	2	165118473	165129789	-	protein_coding	Slc35c2
ENSMUSG00000017667	0	0	0	0	0	0	11.7254	0	0	0	0	0	0	0	0	0	0	0	2	165216183	165230179	-	protein_coding	Zfp334
ENSMUSG00000017670	458.393	405.951	425.37	281.912	134.929	232.904	253.448	163.192	103.356	386.846	324.935	419.8	200.93	167.167	156.852	96.4144	70.6158	470.455	2	165129950	165168399	-	protein_coding	Elmo2
ENSMUSG00000017677	670.639	587.457	671.39	457.005	507.893	385.821	678.268	541.839	802.339	469.051	315.116	645.551	479.375	404.631	335.867	682.512	548.253	243.771	11	79130197	79145497	-	protein_coding	Wsb1
ENSMUSG00000017679	32.4265	45.8646	46.0113	27.5304	53.4624	21.1731	0.901952	41.5979	11.7208	40.6188	26.7804	25.9373	42.8378	37.7198	39.2129	5.07444	46.0964	0	2	163444233	163460933	+	protein_coding	Ttpal
ENSMUSG00000017686	185.716	138.57	175.594	190.511	224.033	229.375	237.213	296.518	151.304	160.541	148.185	120.08	165.231	212.603	188.392	314.615	169.674	227.823	11	80099844	80158733	+	protein_coding	Rhot1
ENSMUSG00000017688	0	0	0	0	0	0	0	0	0	0	0	0	0	0	0	0	0	0	3	3573089	3723112	+	protein_coding	Hnf4g
ENSMUSG00000017692	2.2109	0	0	3.30365	0	0	0	0	0	0	0	0	0	0	0	49.4758	2.94233	0	11	80191737	80246781	+	protein_coding	Rhbdl3
ENSMUSG00000017697	0.736966	3.90337	13.1461	5.50609	0	0	0	0	0	7.73692	5.35608	13.449	1.01995	12.859	6.81964	0	0.980775	51.2602	2	163568503	163592159	-	protein_coding	Ada
ENSMUSG00000017707	3656.83	3928.74	4472.49	2942.45	3461.06	4201.68	2477.66	2792.39	4286.6	2932.29	3415.39	4129.8	2648.8	3351.06	3979.26	2685.65	2673.59	3333.05	2	163465191	163487051	-	protein_coding	Serinc3
ENSMUSG00000017713	23.5829	28.2994	20.6582	33.0365	49.6437	11.7628	0	19.199	0	25.145	1.78536	0.960641	33.6583	11.1445	28.9835	12.6861	36.2887	0	11	117758777	117764307	-	protein_coding	Tha1
ENSMUSG00000017715	397.225	303.487	357.762	420.665	322.048	367	409.486	714.631	417.685	276.595	267.804	286.271	437.557	436.35	255.736	627.962	510.984	397.551	11	117877117	117914837	+	protein_coding	Pgs1
ENSMUSG00000017716	30.2156	10.7343	5.63404	12.1134	0	1.17628	22.5488	6.39968	46.883	89.9417	349.038	24.9767	16.3192	22.289	16.1966	463.043	333.464	459.063	11	117740076	117746569	+	protein_coding	Birc5
ENSMUSG00000017718	0	2.92753	4.69503	0	0	7.05769	1.8039	0	1.06552	0	0	3.84257	0	3.42907	0	0	0	0	11	117716749	117730734	+	protein_coding	Afmid
ENSMUSG00000017720	0	0	0	0	0	0	0	0	0	0	0	0	0	0	0	0	0	0	2	164312220	164315644	-	protein_coding	Trp53tg5
ENSMUSG00000017721	136.339	143.449	169.96	157.474	126.019	108.218	99.2147	108.795	192.86	175.048	140.151	197.892	152.992	155.166	231.868	86.2655	57.8657	175.424	2	164339439	164350221	+	protein_coding	Pigt
ENSMUSG00000017723	0	0	0	0	0	0	0	0	0	0	0	0	0	0	0	0	0	0	2	164404332	164410430	+	protein_coding	Wfdc2
ENSMUSG00000017724	0	0	0	0	0	1.17628	8.11757	0	0	0	0	0	0	0	0	0	0	0	11	101660567	101676197	-	protein_coding	Etv4
ENSMUSG00000017733	0	0	0	0	0	0	0	0	0	0	0	0	0	0	0	0	0	0	2	164430262	164435514	-	protein_coding	Eppin
ENSMUSG00000017734	22.846	37.082	0	16.5183	2.54583	0	4.50976	0	0	2.90135	7.14144	4.80321	7.13963	6.85815	2.55736	0	0	33.0343	2	164328025	164335239	+	protein_coding	Dbndd2
ENSMUSG00000017737	78.1184	88.8017	62.9135	0	0	1.17628	36.0781	29.8652	1.06552	83.1719	418.667	113.356	2.03989	0	1.70491	38.0583	0	233.519	2	164782699	164797770	+	protein_coding	Mmp9
ENSMUSG00000017740	0	0	0	0	0	0	0	0	0	0	0	0	3.05984	0	0	0	0	1.13912	2	164802721	164841651	+	protein_coding	Slc12a5
ENSMUSG00000017747	44.218	18.541	3.75603	118.932	20.3666	19.9968	112.744	46.931	150.239	30.9477	7.14144	48.0321	59.157	78.0114	26.4261	54.5502	2.94233	1.13912	11	100656857	100661783	-	protein_coding	Ghdc
ENSMUSG00000017754	123.81	118.077	105.169	70.4779	73.8291	65.8718	23.4507	50.1308	4.26209	81.2377	116.048	84.5364	234.588	115.731	167.081	225.813	51.0003	64.9296	2	164681437	164699631	-	protein_coding	Pltp
ENSMUSG00000017756	24.3199	27.3236	10.3291	64.9719	143.839	57.6378	32.4703	70.3965	92.7005	42.5531	26.7804	24.9767	50.9974	57.437	57.9669	55.8189	49.0388	142.389	13	73881212	73964873	+	protein_coding	Slc12a7
ENSMUSG00000017760	2367.87	1905.82	2240.47	3583.36	2592.93	2997.17	3507.69	2819.06	2670.2	2162.47	1564.87	2564.91	3589.2	3435.93	3582.87	2373.57	1906.63	1978.64	2	164674792	164682952	+	protein_coding	Ctsa
ENSMUSG00000017764	19.8981	2.92753	8.45106	0	6.36458	1.17628	9.01952	0	0	22.2437	12.4975	0	0	48.007	20.4589	45.67	11.7693	1.13912	2	164664605	164668791	+	protein_coding	Zswim1
ENSMUSG00000017765	99.4904	52.6955	190.618	122.235	100.56	158.798	149.724	127.994	18.1139	136.363	43.7413	129.687	130.553	69.4387	70.7537	251.185	154.963	126.442	8	106670221	106692729	-	protein_coding	Slc12a4
ENSMUSG00000017767	0	0	0	0	0	0	2.70586	0	0	0	0	0	0	0	0	0	0	0	2	164668308	164670457	-	protein_coding	Spata25
ENSMUSG00000017774	255.727	250.792	416.919	266.495	319.502	255.253	386.035	442.644	302.609	120.889	166.931	244.964	258.047	234.034	213.114	393.269	337.387	381.604	11	75541329	75564736	+	protein_coding	Myo1c
ENSMUSG00000017776	238.777	281.043	328.652	151.968	142.567	122.333	141.606	74.6629	180.073	132.495	144.614	247.845	104.035	110.588	127.016	131.935	107.885	332.622	11	75570084	75597734	+	protein_coding	Crk
ENSMUSG00000017778	123.81	127.835	200.947	153.069	119.654	65.8718	87.4893	148.259	38.3588	117.021	58.0242	144.096	110.154	86.5841	115.934	29.178	42.1733	68.3469	13	86192934	86195023	-	protein_coding	Cox7c
ENSMUSG00000017781	1467.3	1263.72	1367.19	1224.55	1390.02	1165.7	1418.77	1580.72	1608.94	1625.72	1080.14	1779.11	1042.39	918.992	1004.19	1037.72	1484.89	1843.09	11	75478922	75519630	+	protein_coding	Pitpna
ENSMUSG00000017801	95.8056	115.149	127.705	69.3767	127.292	85.8686	177.684	43.7311	215.236	138.297	153.541	128.726	58.137	69.4387	81.8357	67.2363	138.289	125.303	11	100978102	100983033	+	protein_coding	Mlx
ENSMUSG00000017802	48.6398	79.0433	56.3404	13.2146	11.4562	38.8173	19.8429	5.33307	70.3245	39.6517	60.7022	48.0321	42.8378	26.5753	40.0654	43.1327	10.7885	54.6775	11	100987147	101010719	-	protein_coding	Retreg3
ENSMUSG00000017817	0	0	0	0	0	0	0	0	0	0	0	0	0	0	0	0	0	0	2	163178161	163239913	-	protein_coding	Jph2
ENSMUSG00000017830	105.386	99.536	109.864	143.158	104.379	98.8077	169.567	385.047	72.4556	72.5336	239.238	76.8513	113.214	185.17	150.884	201.709	222.636	266.553	11	100585709	100595097	-	protein_coding	Dhx58
ENSMUSG00000017831	7.36966	0	21.5972	0	33.0958	0	0	0	0	26.1121	18.7463	19.2128	1.01995	0	6.81964	0	0	7.97381	17	53786261	53814708	+	protein_coding	Rab5a
ENSMUSG00000017832	0	0	0	0	0	0	0	0	0	0	0	0	0	0	0	0	0	0	11	100604675	100605401	+	protein_coding	Hspb9
ENSMUSG00000017837	375.116	321.052	363.396	154.17	229.125	274.074	292.232	221.856	255.726	321.082	385.638	339.106	130.553	163.738	136.393	84.9969	175.559	236.936	11	100510069	100518433	+	protein_coding	Nkiras2
ENSMUSG00000017843	1000.06	1028.54	953.092	356.795	400.968	308.186	182.194	343.449	338.836	745.646	1042.65	1208.49	410.019	305.188	591.604	271.483	319.733	100.242	12	110413553	110549496	+	protein_coding	Ppp2r5c
ENSMUSG00000017858	63.3791	83.9225	61.9745	134.349	96.7416	122.333	158.743	179.191	111.88	88.9746	66.951	95.1035	89.7554	120.875	118.491	229.618	51.0003	82.0163	2	162859273	162888061	+	protein_coding	Ift52
ENSMUSG00000017861	0	0	0	6.60731	8.91041	1.17628	1.8039	0	0	0	6.24876	0	0	0	0	0	17.654	0	2	162896606	162926608	+	protein_coding	Mybl2
ENSMUSG00000017868	0	0	0	0	0	0	0	0	0	0	0	0	0	0	0	0	0	0	2	162829249	162856047	+	protein_coding	Sgk2
ENSMUSG00000017897	0	0	0	0	0	0	0	0	0	0	0	0	0	0	0	0	0	0	2	165436951	165613647	+	protein_coding	Eya2
ENSMUSG00000017922	0	0	0	0	0	0	0	0	0	0	0	0	0	0	0	0	0	0	13	27380641	27387732	+	protein_coding	Prl3c1
ENSMUSG00000017929	424.493	489.873	703.316	368.908	533.352	307.01	574.543	650.634	824.715	393.616	342.789	375.611	304.964	376.341	206.294	627.962	700.274	464.759	2	167140363	167191103	-	protein_coding	B4galt5
ENSMUSG00000017943	0	0	0	0	0	0	0	0	0	0	0	0	0	0	0	0	0	0	2	163280395	163297244	+	protein_coding	Gdap1l1
ENSMUSG00000017950	0	0	0	0	0	0	0	0	0	0	0	0	0	0	0	0	0	0	2	163348727	163414830	+	protein_coding	Hnf4a
ENSMUSG00000017969	2.2109	0	4.69503	0	0	0	0	0	0	0	0	1.92128	0	0	0	0	0	0	2	167033724	167082524	-	protein_coding	Ptgis
ENSMUSG00000017978	0	0	0	0	0	0	0	0	0	0	0	0	0	0	0.852455	0	0	0	6	23262771	23839420	-	protein_coding	Cadps2
ENSMUSG00000017999	586.625	469.38	404.712	307.24	329.685	268.192	226.39	266.653	191.794	423.596	295.477	407.312	385.54	356.624	306.884	380.583	287.367	299.587	2	166857112	166876867	+	protein_coding	Ddx27
ENSMUSG00000018001	474.606	635.274	911.776	57.2633	86.5582	68.2244	119.058	127.994	38.3588	279.496	223.17	761.789	163.192	93.4423	92.0651	115.444	94.1544	34.1735	5	143608201	143696005	+	protein_coding	Cyth3
ENSMUSG00000018008	1742.19	1652.1	1431.05	1745.43	1219.45	1363.31	1309.63	1277.8	725.621	1607.35	1239.04	1558.16	1264.73	1279.9	1284.65	1684.71	866.025	1454.65	15	78481246	78506219	+	protein_coding	Cyth4
ENSMUSG00000018012	2.2109	0	0	0	0	2.35256	0	0	0	14.5067	0	0	2.03989	1.71454	0.852455	16.4919	0	0	11	120612295	120614795	+	protein_coding	Rac3
ENSMUSG00000018040	32.4265	23.4202	10.3291	15.417	57.2812	9.41026	0	55.4639	0	12.5725	14.2829	15.3703	19.379	31.7189	11.0819	17.7605	16.6732	36.4517	15	82997633	83007002	-	protein_coding	Rrp7a
ENSMUSG00000018042	216.668	143.449	198.13	241.167	235.489	201.144	288.625	247.454	336.705	178.916	70.5217	218.066	298.845	242.607	219.933	156.039	320.714	218.71	15	83037694	83056793	-	protein_coding	Cyb5r3
ENSMUSG00000018068	25.7938	16.5893	45.0723	22.0244	22.9125	28.2308	65.8425	0	154.501	38.6846	67.8436	23.0554	26.5186	66.0097	45.1801	11.4175	19.6155	0	11	86101506	86148401	-	protein_coding	Ints2
ENSMUSG00000018076	461.341	440.105	345.555	405.248	423.881	449.34	292.232	470.376	198.187	502.9	391.886	490.888	315.164	275.183	333.31	148.427	318.752	351.987	5	118698743	118903503	+	protein_coding	Med13l
ENSMUSG00000018102	69.2748	26.3478	38.4993	24.2268	38.1875	16.468	7.21561	28.7986	0	50.29	49.0974	47.0714	12.2394	18.0026	17.9015	63.4305	10.7885	38.7299	13	23868181	23876891	+	protein_coding	H2bc4
ENSMUSG00000018126	2.2109	0	0	0	0	0	0	0	0	0	0	0	0	0	0	12.6861	0	0	15	79142394	79169737	-	protein_coding	Baiap2l2
ENSMUSG00000018143	194.559	152.231	148.363	267.596	152.75	209.378	219.174	104.528	154.501	186.653	133.902	197.892	149.932	105.444	166.229	192.829	231.463	59.234	5	139777267	139788408	+	protein_coding	Mafk
ENSMUSG00000018160	589.573	470.356	407.529	344.681	292.771	412.875	121.763	497.042	318.591	470.985	422.237	446.698	408.999	379.77	406.621	233.424	325.617	197.067	11	98042979	98084119	-	protein_coding	Med1
ENSMUSG00000018166	0	0	5.63404	0	0	11.7628	0	0	0	28.0463	16.9609	11.5277	10.1995	13.7163	3.40982	0	14.7116	0	10	128403391	128425521	-	protein_coding	Erbb3
ENSMUSG00000018167	218.879	197.12	202.825	243.369	269.858	192.91	404.976	300.785	187.532	241.779	271.375	181.561	308.024	315.475	302.621	329.839	375.637	550.193	11	98249193	98271938	+	protein_coding	Stard3
ENSMUSG00000018168	21.372	27.3236	46.0113	0	0	0	26.1566	0	0	37.7175	77.6631	39.3863	1.01995	0	0	29.178	40.2118	0	11	98355727	98436857	-	protein_coding	Ikzf3
ENSMUSG00000018169	73.6966	89.7775	120.193	89.1986	120.927	170.561	58.6269	13.866	49.0141	32.8819	83.0192	82.6152	80.5758	68.5815	42.6227	331.107	89.2506	39.869	15	78640081	78657675	-	protein_coding	Mfng
ENSMUSG00000018171	1243.26	1566.23	1065.77	1527.39	2352.35	1980.86	2192.64	2965.18	3243.45	1038.68	1274.75	971.208	1659.45	1729.97	1220.72	2267.01	2901.13	2647.3	11	86474690	86574662	-	protein_coding	Vmp1
ENSMUSG00000018189	126.758	82.9466	136.156	122.235	81.4666	142.33	63.1366	71.4631	75.6521	184.719	176.751	102.789	85.6756	107.159	144.917	120.518	125.539	154.92	1	143653009	143683204	+	protein_coding	Uchl5
ENSMUSG00000018196	159.185	172.724	164.326	198.219	220.214	218.789	161.449	198.39	222.694	185.686	282.087	258.413	224.388	246.893	255.736	263.871	234.405	96.8248	1	143592075	143625414	+	protein_coding	Glrx2
ENSMUSG00000018199	39.7962	15.6135	15.0241	40.7451	31.8229	68.2244	19.8429	5.33307	103.356	1.93423	0	31.7012	100.975	59.1515	51.1473	30.4466	0.980775	9.11292	1	143626527	143652806	-	protein_coding	Ro60
ENSMUSG00000018209	1825.47	1490.11	1647.02	706.982	710.287	801.048	578.151	699.698	651.035	1029.01	1164.05	1707.06	881.235	744.966	766.357	655.872	825.813	1279.23	2	163912241	163997444	+	protein_coding	Stk4
ENSMUSG00000018211	0	0	0	0	0	0	0	0	0	0	0	0	0	0	0	0	0	0	2	164056373	164063580	-	protein_coding	Wfdc15b
ENSMUSG00000018217	1.47393	3.90337	4.69503	1.10122	0	0	0	1.06661	0	0	0.892679	0	42.8378	6.00088	23.8687	46.9386	2.94233	38.7299	11	63019807	63050373	+	protein_coding	Pmp22
ENSMUSG00000018238	0.736966	2.92753	0.939007	3.30365	0	0	29.7644	0	7.45866	8.70404	4.4634	0	6.11968	12.859	8.52455	0	0	0	11	53321849	53328731	+	protein_coding	Gdf9
ENSMUSG00000018239	67.8009	52.6955	76.0596	35.239	26.7312	54.109	27.9605	13.866	94.8315	82.2048	68.7363	76.8513	44.8777	45.4352	92.0651	0	130.443	36.4517	11	53215505	53224128	+	protein_coding	Zcchc10
ENSMUSG00000018259	0	0	0	0	0	0	0	0	0	0	0	0	0	0	0	0	0	0	13	27529655	27538199	+	protein_coding	Prl8a2
ENSMUSG00000018263	0	0	0	0	0	0	0	0	0	0	0	0	0	0	0	0	0	0	5	119970732	120023284	+	protein_coding	Tbx5
ENSMUSG00000018286	335.32	433.274	538.051	341.378	329.685	429.343	449.172	379.714	297.281	433.268	405.276	379.453	489.575	738.108	553.243	450.357	378.579	273.388	11	70416192	70418684	+	protein_coding	Psmb6
ENSMUSG00000018287	102.438	174.676	157.753	192.713	150.204	191.734	82.9796	113.061	71.39	135.396	191.033	102.789	181.551	166.31	144.065	200.44	128.482	176.563	11	70554596	70560242	-	protein_coding	Spag7
ENSMUSG00000018293	455.445	465.477	610.354	463.613	1018.33	619.901	1100.38	1433.53	1358.54	579.302	565.066	761.789	598.709	665.24	405.768	162.382	2039.03	1805.5	11	70542675	70545470	-	protein_coding	Pfn1
ENSMUSG00000018322	183.505	132.715	183.106	258.786	161.66	209.378	295.84	171.725	264.25	113.152	164.253	226.711	118.314	126.876	122.753	102.757	178.501	148.085	2	163895459	163913089	-	protein_coding	Tomm34
ENSMUSG00000018326	2210.9	1886.3	2337.19	1918.32	1517.32	1558.57	1711	1631.92	1411.82	2321.08	1639.85	2271.92	1826.73	2025.73	2012.65	1677.1	1471.16	1344.16	2	163836879	163860508	+	protein_coding	Ywhab
ENSMUSG00000018334	115.704	35.1303	39.4383	94.7047	137.475	97.6314	82.0776	84.2624	69.259	155.706	83.9119	25.9373	78.536	65.1524	80.1307	77.3852	100.039	103.659	11	78904265	79037233	-	protein_coding	Ksr1
ENSMUSG00000018339	92.1208	81.9708	121.132	85.895	113.289	110.571	67.6464	126.927	109.749	61.8954	47.312	74.93	98.9349	228.891	254.031	186.486	140.251	102.52	11	54793278	54801203	+	protein_coding	Gpx3
ENSMUSG00000018340	689.063	655.766	407.529	485.637	454.431	519.917	294.938	429.845	331.378	939.069	723.07	475.517	513.034	509.217	530.227	360.285	579.638	177.702	11	54869933	54924271	-	protein_coding	Anxa6
ENSMUSG00000018341	0	10.7343	0	15.417	0	7.05769	60.4308	0	0	0.967115	33.0291	10.5671	6.11968	9.42995	4.26227	0	20.5963	66.0687	6	67268301	67353172	-	protein_coding	Il12rb2
ENSMUSG00000018347	126.021	133.69	98.5957	171.79	188.391	90.5737	59.5288	97.0618	135.321	137.33	107.122	103.749	94.8551	107.159	99.7372	287.975	176.54	133.276	11	65698000	65720065	+	protein_coding	Zkscan6
ENSMUSG00000018362	0	0.975843	0	0	0	0	0	0	0	0	0	0	0	0	0	0	0	0	11	106879454	106890367	-	protein_coding	Kpna2
ENSMUSG00000018363	302.893	396.192	486.406	96.9072	115.835	107.042	35.1761	104.528	87.3729	120.889	119.619	450.541	175.431	85.7268	146.622	111.638	81.4044	36.4517	11	106710891	106811541	-	protein_coding	Smurf2
ENSMUSG00000018372	63.3791	81.9708	49.7674	128.842	108.198	112.923	140.704	121.594	119.339	45.4544	81.2338	29.7799	78.536	75.4396	88.6553	167.457	0.980775	119.607	11	106680077	106710756	+	protein_coding	Cep95
ENSMUSG00000018377	298.471	290.801	292.97	100.211	145.112	150.564	95.6069	82.1292	196.056	263.055	198.175	340.067	133.613	165.453	178.163	45.67	123.578	128.72	11	87959104	87975555	+	protein_coding	Vezf1
ENSMUSG00000018378	12.5284	18.541	0	4.40487	0	0	0	0	0	0.967115	6.24876	0	8.15958	3.42907	0	0	0	0	11	87988883	88084966	+	protein_coding	Cuedc1
ENSMUSG00000018379	325.002	380.579	363.396	353.491	425.154	441.106	638.582	607.969	361.212	306.576	376.711	379.453	256.007	329.191	207.999	450.357	609.061	1088.99	11	87938198	87944581	+	protein_coding	Srsf1
ENSMUSG00000018381	1837.26	2110.75	2460.2	492.244	714.106	498.744	369.8	481.042	491.206	1057.06	1463.99	2267.11	560.971	712.39	641.046	424.984	258.925	374.769	11	95720899	95733302	-	protein_coding	Abi3
ENSMUSG00000018387	0	0	0	0	0	0	0	0	0	0	0	0	0	0	1.70491	0	0	0	11	53348031	53358593	+	protein_coding	Shroom1
ENSMUSG00000018395	47.9028	4.87921	19.7191	100.211	73.8291	75.2821	193.92	11.7327	173.68	63.8296	1.78536	48.9927	171.351	180.026	173.901	17.7605	97.0968	95.6857	11	53458205	53492794	+	protein_coding	Kif3a
ENSMUSG00000018398	43.481	75.1399	23.4752	186.106	129.837	88.2212	92.901	77.8628	159.828	218.568	11.6048	55.7172	280.486	251.18	207.999	192.829	79.4428	100.242	11	53410083	53440392	+	protein_coding	Septin8
ENSMUSG00000018401	112.019	101.488	99.5347	51.7572	54.7354	91.75	122.665	124.794	120.404	53.1913	113.37	88.379	47.9375	59.1515	39.2129	242.305	127.501	142.389	11	87482987	87507128	+	protein_coding	Mtmr4
ENSMUSG00000018405	57.4834	70.2607	56.3404	124.438	91.6499	128.215	143.41	55.4639	147.042	92.8431	49.99	29.7799	84.6556	66.8669	92.0651	97.683	119.655	0	11	84703886	84710341	-	protein_coding	Mrm1
ENSMUSG00000018411	14.0024	0	14.0851	4.40487	22.9125	0	40.5878	41.5979	66.0624	0	0	0	22.4388	6.85815	10.2295	0	10.7885	0	11	104122215	104222916	+	protein_coding	Mapt
ENSMUSG00000018412	449.549	464.501	495.796	311.645	431.518	382.292	293.134	397.847	278.101	280.463	348.145	401.548	304.964	360.053	369.965	327.301	167.713	380.464	11	104224054	104359687	-	protein_coding	Kansl1
ENSMUSG00000018415	25.7938	28.2994	35.6823	58.3645	17.8208	51.7564	111.842	56.5305	56.4727	12.5725	38.3852	35.5437	36.7181	24.8608	21.3114	101.489	68.6543	1.13912	11	60307970	60341753	+	protein_coding	Gid4
ENSMUSG00000018417	0	0	0	0	1.27292	0	0	0	0	0	0	0	0	1.71454	3.40982	0	0	58.0949	1	51788923	51955230	-	protein_coding	Myo1b
ENSMUSG00000018425	299.945	316.173	307.994	38.5426	34.3687	109.394	119.058	71.4631	0	232.108	378.496	381.375	84.6556	96.8713	192.655	64.6991	45.1157	26.1996	11	86659671	86698572	-	protein_coding	Dhx40
ENSMUSG00000018427	30.2156	33.1787	42.2553	48.4536	17.8208	101.16	0	28.7986	76.7177	8.70404	24.995	48.0321	42.8378	20.5744	84.393	25.3722	39.231	39.869	11	86827250	86884533	-	protein_coding	Ypel2
ENSMUSG00000018428	2.94787	12.686	11.2681	9.91096	12.7292	30.5833	14.4312	37.3315	49.0141	11.6054	24.995	13.449	16.3192	18.8599	25.5736	36.7897	23.5386	0	11	88721617	88755412	-	protein_coding	Akap1
ENSMUSG00000018433	155.5	101.488	131.461	101.312	49.6437	77.6346	93.803	130.127	172.615	197.292	172.287	88.379	90.7753	114.017	115.934	32.9839	55.9042	211.875	11	107057488	107080207	-	protein_coding	Nol11
ENSMUSG00000018442	256.464	343.497	324.896	363.402	445.52	470.513	386.035	581.304	330.312	213.732	332.077	341.028	373.301	543.508	415.998	619.082	296.194	475.011	11	70897989	70910667	-	protein_coding	Derl2
ENSMUSG00000018446	105.386	162.966	97.6567	207.029	216.396	292.894	241.723	206.923	290.888	254.351	136.58	117.198	88.7354	194.6	200.327	129.398	163.789	125.303	11	70868661	70873852	-	protein_coding	C1qbp
ENSMUSG00000018449	81.0663	36.1062	56.3404	79.2877	161.66	132.92	178.586	131.193	242.939	88.9746	122.297	33.6224	52.0173	100.3	68.1964	36.7897	82.3851	50.1211	11	70861038	70868659	+	protein_coding	Rpain
ENSMUSG00000018451	0	0	0	0	0	0	0	0	0	0	0	0	0	0	1.70491	0	0	44.4255	11	70922766	70924339	-	protein_coding	6330403K07Rik
ENSMUSG00000018459	15.4763	10.7343	23.4752	11.0122	2.54583	54.109	0	0	0	7.73692	22.317	15.3703	0	0	11.0819	0	0	41.0081	2	165246947	165315150	-	protein_coding	Slc13a3
ENSMUSG00000018470	12.5284	0.975843	0	5.50609	0	0	0	0	0	2.90135	0	0.960641	3.05984	0	1.70491	0	0	0	11	69217083	69223868	+	protein_coding	Kcnab3
ENSMUSG00000018474	1104.71	684.066	663.878	732.31	486.254	579.907	680.072	338.116	729.883	511.604	472.227	355.437	522.213	422.633	401.506	711.69	320.714	243.771	11	69234098	69260232	-	protein_coding	Chd3
ENSMUSG00000018476	338.268	345.448	448.845	267.596	196.029	244.667	361.683	306.118	420.882	187.62	216.921	278.586	162.172	146.593	144.065	107.832	145.155	256.301	11	69289333	69304501	-	protein_coding	Kdm6b
ENSMUSG00000018479	0	0	0	0	0	0	0	0	0	0	0	0	0	0	0	0	0	0	11	85061229	85071971	+	protein_coding	1700125H20Rik
ENSMUSG00000018481	199.718	198.096	165.265	160.778	106.925	203.497	206.547	157.859	126.797	208.897	125.868	183.482	172.371	129.448	121.901	186.486	266.771	261.996	11	85078087	85125956	-	protein_coding	Appbp2
ENSMUSG00000018486	0	0	0	0	0	0	0	0	0	0	0	0	0	0	0	0	0	0	11	103618189	103640647	-	protein_coding	Wnt9b
ENSMUSG00000018500	81.8033	80.0191	99.5347	94.7047	57.2812	36.4648	106.43	184.524	129.994	106.383	32.1365	73.9694	53.0373	68.5815	19.6065	84.9969	418.791	7.97381	11	62139809	62157279	+	protein_coding	Adora2b
ENSMUSG00000018501	2877.85	2433.75	2352.21	2244.28	1566.96	1859.7	2094.33	1666.05	1834.83	2133.46	1946.04	2350.69	2005.22	1894.56	1745.83	1664.42	1681.05	1554.89	11	62207251	62349367	-	protein_coding	Ncor1
ENSMUSG00000018507	152.552	190.289	181.228	334.77	366.6	435.224	414.898	440.511	443.258	135.396	174.072	187.325	310.064	245.179	215.671	191.56	290.31	413.499	11	62465311	62491341	+	protein_coding	Trpv2
ENSMUSG00000018509	1.47393	10.7343	17.8411	30.8341	61.0999	27.0545	10.8234	46.931	15.9828	14.5067	0	6.72449	13.2593	5.14361	16.1966	0	39.231	4.55646	11	62415771	62430087	-	protein_coding	Cenpv
ENSMUSG00000018537	20.6351	12.686	47.8894	12.1134	24.1854	5.88141	2.70586	29.8652	46.883	16.441	15.1756	6.72449	29.5785	1.71454	13.6393	0	4.90388	9.11292	11	97579648	97591323	-	protein_coding	Pcgf2
ENSMUSG00000018541	387.644	301.535	305.177	559.419	492.618	257.606	365.29	280.519	317.526	303.674	205.316	382.335	358.002	330.048	295.802	251.185	151.039	250.605	11	97636306	97657382	-	protein_coding	Cwc25
ENSMUSG00000018543	0	0	0	2.20244	0	0	0	0	0	0	0	0	0	0	0	0	0	0	11	97662306	97666744	-	protein_coding	1700001P01Rik
ENSMUSG00000018547	84.0142	83.9225	92.9617	187.207	230.398	144.683	169.567	165.325	294.084	54.1585	55.3461	69.1662	77.516	129.448	138.95	192.829	145.155	190.232	11	97605982	97635530	-	protein_coding	Pip4k2b
ENSMUSG00000018548	43.481	79.0433	54.4624	42.9475	78.9208	83.5161	97.4108	47.9976	2.13105	25.145	77.6631	80.6939	60.1769	53.1506	106.557	131.935	28.4425	42.1473	11	87017902	87111509	+	protein_coding	Trim37
ENSMUSG00000018554	0	0	0	0	0	0	0	0	0	0	0	0	0	0	0	0	0	0	11	69826621	69832431	+	protein_coding	Ybx2
ENSMUSG00000018559	168.765	192.241	200.008	251.078	273.677	338.769	231.802	255.987	313.264	216.634	173.18	168.112	172.371	193.743	196.065	493.489	253.04	210.736	11	69871981	69881427	+	protein_coding	Ctdnep1
ENSMUSG00000018565	145.919	99.536	154.936	172.891	90.377	69.4007	229.998	127.994	46.883	158.607	99.0874	148.899	138.713	203.173	111.672	176.337	56.885	83.1554	11	69859047	69873343	-	protein_coding	Elp5
ENSMUSG00000018566	0	0	0	0	0	0	0	0	0	0	0	0	0	0	0	0	0	0	11	69833364	69839014	-	protein_coding	Slc2a4
ENSMUSG00000018567	708.225	722.124	638.525	997.703	710.287	871.625	899.246	1192.47	568.989	797.87	789.129	845.364	1043.41	894.988	912.127	764.972	1112.2	837.25	11	69881968	69885777	+	protein_coding	Gabarap
ENSMUSG00000018569	0	0	0	0	0	0	0	0	0	0	0	0	0	0	0	0	0	0	11	69855604	69858711	+	protein_coding	Cldn7
ENSMUSG00000018570	0	0	0	3.30365	0	0	13.5293	0	0	0	0	1.92128	0	0	4.26227	0	29.4233	21.6432	11	69788177	69791813	-	protein_coding	2810408A11Rik
ENSMUSG00000018572	612.419	534.762	620.684	325.96	294.043	323.478	220.076	403.18	279.167	496.13	379.389	412.115	368.201	390.914	307.736	631.768	220.674	225.545	11	69886602	69890835	+	protein_coding	Phf23
ENSMUSG00000018574	109.071	129.787	176.533	89.1986	86.5582	89.3975	112.744	283.719	33.0312	96.7115	170.502	113.356	57.1171	79.726	92.0651	183.948	76.5005	13.6694	11	69901008	69906237	-	protein_coding	Acadvl
ENSMUSG00000018581	0	0	0	0	0	0	0	0	0	0	0	0	0	0	0	0	0	0	12	117841716	118162778	-	protein_coding	Dnah11
ENSMUSG00000018583	372.905	323.98	474.198	405.248	414.97	288.189	614.229	614.369	717.097	542.552	277.623	392.902	376.361	465.497	335.867	392.001	542.369	738.147	11	55360510	55395664	+	protein_coding	G3bp1
ENSMUSG00000018585	929.314	986.577	1523.07	1166.19	748.474	1049.24	1348.42	1305.53	1361.74	1069.63	958.738	1661.91	1291.25	1108.45	1143.99	1564.2	1412.32	1198.35	11	55337466	55352065	-	protein_coding	Atox1
ENSMUSG00000018589	0	0	0	0	0	0	0	0	0	0	0	0	0	0	0	0	0	0	X	163912012	164110389	-	protein_coding	Glra2
ENSMUSG00000018593	0	0	0	55.0609	6.36458	7.05769	37.882	18.1324	37.2933	0	0	0	47.9375	15.4308	26.4261	154.77	92.1929	35.3126	11	55285325	55314009	-	protein_coding	Sparc
ENSMUSG00000018595	0	0	0	0	0	0	0	0	0	0	0	0	0	0	0	0	0	0	X	135658422	135680890	-	protein_coding	Glra4
ENSMUSG00000018599	21.372	10.7343	41.3163	1.10122	0	12.9391	7.21561	43.7311	6.39314	10.6383	8.03412	20.1735	6.11968	21.4317	19.6065	16.4919	19.6155	6.83469	11	60619223	60623777	+	protein_coding	Mief2
ENSMUSG00000018604	0	0	0	0	3.81875	0	0	0	0	0	0.892679	0	0	0	0	0	0	0	5	119808733	119822789	+	protein_coding	Tbx3
ENSMUSG00000018620	0	0	0	0	0	0	0	0	0	0	0	0	0	0	0	0	0	0	9	7628231	7674980	+	protein_coding	Mmp20
ENSMUSG00000018623	0	0	0	0	0	0	21.6468	0	0	0	0	0	0	0	0	0	0	0	9	7692090	7699586	+	protein_coding	Mmp7
ENSMUSG00000018634	0	0	0	0	0	0	0	0	0	0	0	0	0	0	0	0	0	0	11	104023680	104066349	+	protein_coding	Crhr1
ENSMUSG00000018648	0	0	0	0	0	0	0	0	0	0	0	0	0	0.857268	0.852455	0	0	0	11	83938866	83960087	-	protein_coding	Dusp14
ENSMUSG00000018651	42.744	37.082	61.0354	68.2755	85.2853	132.92	50.5093	42.6645	68.1935	51.2571	24.995	28.8192	80.5758	74.5824	102.295	36.7897	77.4813	162.893	11	83969745	84020426	-	protein_coding	Tada2a
ENSMUSG00000018654	2400.3	1935.1	2883.69	440.487	558.81	337.593	283.213	245.321	248.267	1311.41	1312.24	2308.42	350.862	349.766	327.343	529.01	284.425	437.42	11	11635002	11722926	+	protein_coding	Ikzf1
ENSMUSG00000018656	0	0	0	0	0	0	0	0	0	0	0	0	0	0	0	0	0	0	6	42561799	42574626	-	protein_coding	Tcaf3
ENSMUSG00000018659	141.498	105.391	73.2425	157.474	136.202	65.8718	128.979	67.1966	86.3074	147.969	77.6631	75.8907	81.5958	104.587	57.9669	277.826	36.2887	45.5646	11	96828650	96834812	-	protein_coding	Pnpo
ENSMUSG00000018661	47.1658	120.029	49.7674	35.239	100.56	41.1699	39.6859	75.7295	92.7005	86.0733	84.8045	77.8119	81.5958	54.8652	51.9997	81.1911	98.0775	105.938	11	113539994	113557880	+	protein_coding	Cog1
ENSMUSG00000018666	638.213	570.868	457.296	355.693	268.585	328.183	352.663	569.571	153.435	500.966	597.203	413.076	379.42	371.197	427.932	202.978	240.29	316.674	11	96679952	96699466	+	protein_coding	Cbx1
ENSMUSG00000018669	109.071	60.5023	124.888	77.0852	123.473	70.5769	67.6464	115.194	84.1763	117.021	128.546	85.4971	94.8551	142.307	86.0979	107.832	95.1352	71.7643	11	96798251	96807322	-	protein_coding	Cdk5rap3
ENSMUSG00000018672	0	0	0	9.91096	12.7292	0	7.21561	0	0	0	0.892679	0	0	7.71542	5.96718	0	0	0	11	96740695	96752029	+	protein_coding	Copz2
ENSMUSG00000018677	349.322	457.67	476.076	360.098	520.622	445.811	395.055	633.568	387.85	265.957	208.887	332.382	523.233	595.802	652.128	201.709	161.828	557.027	11	102293810	102298772	-	protein_coding	Slc25a39
ENSMUSG00000018678	67.8009	53.6714	107.986	123.336	174.389	63.5193	55.0191	42.6645	11.7208	100.58	105.336	46.1108	40.7979	30.0044	52.8522	21.5664	35.3079	74.0425	11	96844166	96873785	-	protein_coding	Sp2
ENSMUSG00000018697	85.4881	113.198	101.413	70.4779	96.7416	91.75	69.4503	57.5971	164.091	50.29	47.312	53.7959	111.174	76.2969	143.212	45.67	29.4233	25.0605	11	84313680	84404348	-	protein_coding	Aatf
ENSMUSG00000018698	1.47393	3.90337	0	0	0	0	0	0	0	0	0	0	0	0	0	0	0	0	11	84409109	84416361	-	protein_coding	Lhx1
ENSMUSG00000018707	2799.73	2374.23	2066.75	3338.89	1589.87	2223.17	2045.63	1902.84	2315.38	2417.79	1879.09	2826.21	3454.56	3566.24	3036.44	2882.28	1554.53	1774.74	12	110567885	110633379	+	protein_coding	Dync1h1
ENSMUSG00000018727	0	4.87921	0	0	0	0	0	0	0	0	0	0	0	0	0	0	0	0	11	113588997	113600843	-	protein_coding	Cpsf4l
ENSMUSG00000018733	14.7393	1.95169	14.0851	0	1.27292	25.8782	0	6.39968	52.2106	9.67115	17.8536	24.016	27.5386	20.5744	21.3114	0	38.2502	10.252	11	83185467	83193412	-	protein_coding	Pex12
ENSMUSG00000018736	464.289	387.41	461.052	521.977	504.074	334.064	562.818	570.638	219.498	427.465	287.443	449.58	316.184	390.057	272.786	235.962	455.08	339.456	11	68712259	68762684	-	protein_coding	Ndel1
ENSMUSG00000018740	11.7915	30.2511	2.81702	8.80974	0	3.52885	9.01952	0	40.4899	14.5067	9.81947	0	21.4189	14.5736	11.0819	34.2525	0	0	11	68858956	68865191	+	protein_coding	Slc25a35
ENSMUSG00000018750	78.8554	92.7051	88.2666	121.134	114.562	81.1635	72.1561	145.059	18.1139	82.2048	83.9119	68.2055	93.8352	120.875	82.6881	88.8027	121.616	70.6251	11	69656737	69674849	+	protein_coding	Zbtb4
ENSMUSG00000018752	31.6896	21.4685	15.9631	24.2268	40.7333	57.6378	37.882	29.8652	5.32761	11.6054	1.78536	29.7799	9.17953	55.7225	34.0982	34.2525	0	0	11	69573402	69586924	-	protein_coding	Tnfsfm13
ENSMUSG00000018761	507.033	417.661	420.675	505.459	263.493	443.458	331.016	355.182	583.907	515.472	371.355	530.274	529.353	504.074	433.899	370.434	217.732	489.819	11	69547522	69553468	-	protein_coding	Mpdu1
ENSMUSG00000018765	241.725	232.251	263.861	176.195	241.854	254.077	366.192	155.726	158.763	205.028	134.795	200.774	166.251	228.033	158.557	398.344	201.059	217.571	11	69523815	69544123	+	protein_coding	Fxr2
ENSMUSG00000018770	762.023	898.751	1031.97	434.981	801.937	736.353	552.896	803.16	756.521	1145.06	1248.86	963.523	497.734	600.088	517.44	441.476	932.717	1087.85	2	73738790	73741670	-	protein_coding	Atp5g3
ENSMUSG00000018774	952.897	974.867	952.153	1547.21	1283.1	2191.41	1809.32	1978.57	1900.89	1091.87	1098	1108.58	2177.59	2648.96	2267.53	1484.27	1207.33	1370.36	11	69555038	69556979	-	protein_coding	Cd68
ENSMUSG00000018776	0	0	0	0	0	0	0	0	0	0	0	0	0	0	0	0	0	0	11	69650715	69652794	-	protein_coding	Slc35g3
ENSMUSG00000018796	252.042	209.806	215.972	421.766	420.062	536.385	811.757	922.62	394.243	183.752	318.687	205.577	891.434	1026.15	814.094	633.037	1089.64	412.36	8	46924073	46989088	+	protein_coding	Acsl1
ENSMUSG00000018800	2.94787	50.7438	10.3291	0	0	18.8205	0	0	0	1.93423	1.78536	0.960641	1.01995	6.85815	0.852455	0	0	0	11	110160194	110228542	-	protein_coding	Abca5
[truncated: 41,432 more rows]

## Sheet: InVitroDeSeq2
IFNg vs M0								TNFa vs M0								IFNg + TNFa vs M0								TGFb vs M0								GMCSF vs M0								TGFb + GMCSF vs M0								IL4 vs M0
GeneID	Base.Mean	log2(FC)	StdErr	WaldStats	P-value	P-adj	GeneSymbol	GeneID	Base.Mean	log2(FC)	StdErr	WaldStats	P-value	P-adj	GeneSymbol	GeneID	Base.Mean	log2(FC)	StdErr	WaldStats	P-value	P-adj	GeneSymbol	GeneID	Base.Mean	log2(FC)	StdErr	WaldStats	P-value	P-adj	GeneSymbol	GeneID	Base.Mean	log2(FC)	StdErr	WaldStats	P-value	P-adj	GeneSymbol	GeneID	Base.Mean	log2(FC)	StdErr	WaldStats	P-value	P-adj	GeneSymbol	GeneID	Base.Mean
ENSMUSG00000030737	145.793	-5.09806	0.359403	-14.1848	1.13811e-45	1.24995e-43	Slco2b1	ENSMUSG00000030737	147.111	-4.37937	0.362085	-12.0949	1.12398e-33	7.10018e-31	Slco2b1	ENSMUSG00000033316	40.1275	-6.97446	0.856995	-8.13828	4.00939e-16	6.26467e-15	Galnt9	ENSMUSG00000025993	332.197	-1.97408	0.196836	-10.0291	1.13583e-23	9.81797e-21	Slc40a1	ENSMUSG00000022508	260.495	-3.33484	0.203955	-16.3508	4.28967e-60	3.38941e-57	Bcl6	ENSMUSG00000025993	299.431	-3.07612	0.226229	-13.5974	4.15202e-42	1.20577e-39	Slc40a1	ENSMUSG00000052336	913.409
ENSMUSG00000045092	159.376	-5.06159	0.542348	-9.33273	1.03175e-20	3.40626e-19	S1pr1	ENSMUSG00000031613	60.8564	-3.39232	0.412985	-8.21415	2.13678e-16	1.91462e-14	Hpgd	ENSMUSG00000030737	108.994	-6.59473	0.533497	-12.3613	4.23185e-35	2.06213e-33	Slco2b1	ENSMUSG00000049037	338.209	-1.69294	0.190573	-8.88343	6.48304e-19	3.31136e-16	Clec4a1	ENSMUSG00000045382	302.012	-2.91848	0.19086	-15.2912	8.75144e-53	4.32175e-50	Cxcr4	ENSMUSG00000037224	55.3888	-2.91763	0.34181	-8.53583	1.39149e-17	1.07676e-15	Zfyve28	ENSMUSG00000035356	36.9041
ENSMUSG00000045382	283.311	-4.98408	0.297046	-16.7788	3.48538e-63	7.36576e-61	Cxcr4	ENSMUSG00000031906	49.644	-3.36973	0.400542	-8.41293	3.99908e-17	3.85682e-15	Smpd3	ENSMUSG00000045092	119.937	-6.24679	0.476928	-13.098	3.38192e-39	1.97622e-37	S1pr1	ENSMUSG00000000982	90.9899	-1.54058	0.20862	-7.38463	1.52879e-13	3.73456e-11	Ccl3	ENSMUSG00000052336	1049.76	-2.76956	0.177521	-15.6013	7.12746e-55	4.22373e-52	Cx3cr1	ENSMUSG00000026012	77.3108	-2.91054	0.285506	-10.1943	2.10203e-24	2.51357e-22	Cd28	ENSMUSG00000025993	297.612
ENSMUSG00000076431	254.847	-4.97057	0.293108	-16.9581	1.67564e-64	3.83145e-62	Sox4	ENSMUSG00000047747	273.08	-3.25741	0.280031	-11.6323	2.82319e-31	1.48618e-28	Rnf150	ENSMUSG00000076431	190.171	-6.22397	0.430801	-14.4474	2.6022e-47	2.07814e-45	Sox4	ENSMUSG00000053318	143.349	-1.42644	0.185138	-7.70475	1.31105e-14	3.68305e-12	Slamf8	ENSMUSG00000002885	202.078	-2.71283	0.202613	-13.3892	6.99187e-41	1.92715e-38	Adgre5	ENSMUSG00000002885	192.763	-2.81385	0.221573	-12.6994	5.95651e-37	1.45303e-34	Adgre5	ENSMUSG00000059994	23.1869
ENSMUSG00000052336	955.917	-4.9034	0.212495	-23.0754	8.18651e-118	6.00976e-115	Cx3cr1	ENSMUSG00000040229	49.6685	-3.22097	0.399261	-8.06734	7.18445e-16	5.93257e-14	Gpr34	ENSMUSG00000051212	109.409	-5.91705	0.455162	-12.9999	1.2251e-38	6.87924e-37	Gpr183	ENSMUSG00000043832	107.986	-1.39957	0.207984	-6.72924	1.70553e-11	2.77755e-09	Clec4a3	ENSMUSG00000008496	555.591	-2.4671	0.164177	-15.0271	4.88122e-51	2.06615e-48	Pou2f2	ENSMUSG00000049037	301.614	-2.72043	0.22656	-12.0076	3.2425e-33	6.81876e-31	Clec4a1	ENSMUSG00000045092	164.611
ENSMUSG00000033316	54.0738	-4.70929	0.51016	-9.231	2.68125e-20	8.48028e-19	Galnt9	ENSMUSG00000074607	44.5207	-3.10703	0.401557	-7.73745	1.01428e-14	6.96435e-13	Tox2	ENSMUSG00000052336	714.852	-5.84141	0.28836	-20.2573	3.0614e-91	1.62991e-88	Cx3cr1	ENSMUSG00000000440	233.045	-1.3196	0.155839	-8.4677	2.5029e-17	1.08173e-14	Pparg	ENSMUSG00000022494	34.64	-2.27237	0.336371	-6.75555	1.42291e-11	7.02681e-10	Shisa9	ENSMUSG00000022508	265.215	-2.46565	0.177975	-13.8539	1.20419e-43	3.67187e-41	Bcl6	ENSMUSG00000045382	296.287
ENSMUSG00000066026	659.459	-4.55864	0.213291	-21.3729	2.38843e-101	1.44843e-98	Dhrs3	ENSMUSG00000026012	80.8999	-2.87975	0.299442	-9.61703	6.77627e-22	1.25899e-19	Cd28	ENSMUSG00000021596	45.3379	-5.77356	0.636675	-9.06829	1.20896e-19	2.44771e-18	Mctp1	ENSMUSG00000000318	39.8359	-1.31891	0.237981	-5.54208	2.98892e-08	2.41629e-06	Clec10a	ENSMUSG00000031613	63.9434	-2.23804	0.311637	-7.18156	6.89198e-13	4.17878e-11	Hpgd	ENSMUSG00000074607	45.2185	-2.37074	0.344624	-6.87922	6.01806e-12	2.53987e-10	Tox2	ENSMUSG00000030144	1938.05
ENSMUSG00000045312	982.127	-4.393	0.186374	-23.5709	7.66494e-123	6.28886e-120	Lhfpl2	ENSMUSG00000074874	441.779	-2.77609	0.255379	-10.8705	1.59362e-27	5.29836e-25	Ctla2b	ENSMUSG00000066026	492.382	-5.74766	0.237989	-24.1509	7.30205e-129	7.49764e-126	Dhrs3	ENSMUSG00000030147	203.527	-1.29667	0.205762	-6.30179	2.94223e-10	4.08171e-08	Clec4b1	ENSMUSG00000042842	145.042	-2.11403	0.215063	-9.82985	8.3743e-23	1.19581e-20	Serpinb6b	ENSMUSG00000059824	40.9708	-2.28632	0.341094	-6.7029	2.04319e-11	7.9619e-10	Dbp	ENSMUSG00000043008	64.5669
ENSMUSG00000047747	262.667	-4.33188	0.26911	-16.0971	2.67446e-58	4.90834e-56	Rnf150	ENSMUSG00000055782	69.3178	-2.65855	0.342067	-7.77202	7.72418e-15	5.39156e-13	Abcd2	ENSMUSG00000052512	77.3213	-5.69151	0.470982	-12.0844	1.27761e-33	5.79359e-32	Nav2	ENSMUSG00000019122	1742.1	-1.25498	0.124752	-10.0598	8.31398e-24	7.78535e-21	Ccl9	ENSMUSG00000037224	60.3016	-2.10776	0.306408	-6.87894	6.02997e-12	3.10727e-10	Zfyve28	ENSMUSG00000045875	46.0382	-2.27917	0.315416	-7.22591	4.9777e-13	2.39028e-11	Adra1a	ENSMUSG00000078122	193.424
ENSMUSG00000020034	61.0102	-4.32051	0.481447	-8.97399	2.85953e-19	8.46811e-18	Tcp11l2	ENSMUSG00000027961	14.8262	-2.63863	0.484602	-5.44494	5.18226e-08	1.25187e-06	Lrrc39	ENSMUSG00000050777	184.572	-5.57108	0.330171	-16.8733	7.07451e-64	1.14265e-61	Tmem37	ENSMUSG00000074607	53.6504	-1.25006	0.232285	-5.38158	7.38363e-08	5.42287e-06	Tox2	ENSMUSG00000059994	26.3152	-2.08529	0.35195	-5.92497	3.12349e-09	1.03696e-07	Fcrl1	ENSMUSG00000044433	12.6804	-2.2675	0.428188	-5.29558	1.18639e-07	2.7406e-06	Camsap3	ENSMUSG00000051439	931.586
ENSMUSG00000031906	48.5379	-4.3058	0.442662	-9.72706	2.31181e-22	8.28924e-21	Smpd3	ENSMUSG00000029650	133.945	-2.586	0.259397	-9.96928	2.0772e-23	4.57011e-21	Slc46a3	ENSMUSG00000061143	32.2751	-5.53835	0.674735	-8.20819	2.24555e-16	3.6351e-15	Maml3	ENSMUSG00000026012	95.2594	-1.22595	0.197909	-6.19452	5.84617e-10	7.29926e-08	Cd28	ENSMUSG00000025582	73.3271	-2.08067	0.325481	-6.39262	1.63072e-10	6.7815e-09	Nptx1	ENSMUSG00000029650	129.74	-2.23308	0.240063	-9.30206	1.37752e-20	1.28256e-18	Slc46a3	ENSMUSG00000045875	45.7784
ENSMUSG00000037224	55.5142	-4.15517	0.481941	-8.62174	6.59451e-18	1.75535e-16	Zfyve28	ENSMUSG00000076431	279.339	-2.44631	0.305201	-8.01539	1.09787e-15	8.72356e-14	Sox4	ENSMUSG00000020034	45.7756	-5.48188	0.652825	-8.39716	4.57391e-17	7.7353e-16	Tcp11l2	ENSMUSG00000026712	931.354	-1.21553	0.17785	-6.83458	8.22463e-12	1.44407e-09	Mrc1	ENSMUSG00000026228	41.7742	-2.01897	0.315378	-6.40174	1.53612e-10	6.41894e-09	Htr2b	ENSMUSG00000041058	628.858	-2.21793	0.186815	-11.8723	1.64838e-32	3.35087e-30	Wwp1	ENSMUSG00000041439	153.366
ENSMUSG00000051212	149.1	-4.06427	0.288353	-14.0947	4.09155e-45	4.42395e-43	Gpr183	ENSMUSG00000071042	65.0951	-2.44453	0.340424	-7.18085	6.92815e-13	3.74061e-11	Rasgrp3	ENSMUSG00000038068	90.3154	-5.41375	0.440851	-12.2802	1.1568e-34	5.47007e-33	Rnf144b	ENSMUSG00000047592	51.9879	-1.17477	0.22437	-5.23587	1.64208e-07	1.13202e-05	Nxpe5	ENSMUSG00000032377	40.837	-1.99343	0.315538	-6.31755	2.65744e-10	1.05691e-08	Plscr4	ENSMUSG00000059994	25.0698	-2.20682	0.382867	-5.76395	8.21672e-09	2.31989e-07	Fcrl1	ENSMUSG00000072437	74.3915
ENSMUSG00000032377	36.7674	-4.06083	0.492053	-8.25284	1.54677e-16	3.65047e-15	Plscr4	ENSMUSG00000038068	133.111	-2.42917	0.310357	-7.82702	4.99561e-15	3.54576e-13	Rnf144b	ENSMUSG00000030852	29.5038	-5.3968	0.675451	-7.98992	1.35023e-15	2.0072e-14	Tacc2	ENSMUSG00000026482	45.7843	-1.13716	0.225406	-5.04493	4.5369e-07	2.78586e-05	Rgl1	ENSMUSG00000016529	13.7541	-1.99082	0.397081	-5.01365	5.34074e-07	1.24115e-05	Il10	ENSMUSG00000042842	139.081	-2.1886	0.214242	-10.2156	1.68902e-24	2.10214e-22	Serpinb6b	ENSMUSG00000032377	38.1884
ENSMUSG00000022885	124.003	-4.05712	0.308177	-13.1649	1.39688e-39	1.24895e-37	St6gal1	ENSMUSG00000022150	2112.64	-2.38669	0.262558	-9.09016	9.88975e-20	1.3883e-17	Dab2	ENSMUSG00000025154	90.351	-5.37117	0.457096	-11.7506	7.00941e-32	2.91215e-30	Arhgap19	ENSMUSG00000018930	96.8515	-1.12714	0.202864	-5.55616	2.75781e-08	2.262e-06	Ccl4	ENSMUSG00000027848	77.8172	-1.98779	0.286598	-6.93579	4.03945e-12	2.1373e-10	Olfml3	ENSMUSG00000033857	147.299	-2.17947	0.239635	-9.09496	9.46184e-20	8.5486e-18	Engase	ENSMUSG00000033446	696.373
ENSMUSG00000025582	66.251	-3.97506	0.42627	-9.32521	1.10761e-20	3.61801e-19	Nptx1	ENSMUSG00000025154	132.051	-2.35811	0.264294	-8.9223	4.56696e-19	5.88765e-17	Arhgap19	ENSMUSG00000033952	52.0979	-5.36331	0.573624	-9.34987	8.77581e-21	1.88851e-19	Aspm	ENSMUSG00000022303	134.92	-1.12412	0.181228	-6.20278	5.54732e-10	7.00396e-08	Dcstamp	ENSMUSG00000031906	56.0443	-1.9333	0.276624	-6.98892	2.77019e-12	1.53422e-10	Smpd3	ENSMUSG00000032915	14.1833	-2.15711	0.435318	-4.95526	7.22334e-07	1.4349e-05	Adgre4	ENSMUSG00000036362	17.1825
ENSMUSG00000018427	53.152	-3.91203	0.458344	-8.53515	1.39973e-17	3.62889e-16	Ypel2	ENSMUSG00000022885	136.448	-2.35436	0.27256	-8.63793	5.7239e-18	6.27178e-16	St6gal1	ENSMUSG00000002289	14.8672	-5.27604	0.820017	-6.43407	1.24234e-10	1.19696e-09	Angptl4	ENSMUSG00000032915	15.4201	-1.11353	0.247439	-4.50023	6.78786e-06	0.00033454	Adgre4	ENSMUSG00000019838	465.618	-1.91013	0.160048	-11.9347	7.8009e-33	1.71215e-30	Slc16a10	ENSMUSG00000046031	25.9182	-2.15311	0.386872	-5.56543	2.61503e-08	6.81529e-07	Calhm6	ENSMUSG00000024534	11.3323
ENSMUSG00000030657	17.4035	-3.89242	0.624678	-6.23108	4.6323e-10	6.18291e-09	Xylt1	ENSMUSG00000050232	13.3036	-2.34859	0.477343	-4.92012	8.64891e-07	1.66571e-05	Cxcr3	ENSMUSG00000020593	102.02	-5.04275	0.376069	-13.4091	5.34669e-41	3.35627e-39	Lpin1	ENSMUSG00000022102	500.482	-1.11318	0.137262	-8.10991	5.06578e-16	1.77888e-13	Dok2	ENSMUSG00000001741	54.5723	-1.9084	0.294133	-6.48821	8.68616e-11	3.8129e-09	Il16	ENSMUSG00000037196	22.208	-2.14116	0.383449	-5.58396	2.35097e-08	6.22011e-07	Pacrg	ENSMUSG00000000732	16.261
ENSMUSG00000031565	40.051	-3.87559	0.454399	-8.52906	1.47537e-17	3.80378e-16	Fgfr1	ENSMUSG00000030409	71.6854	-2.32936	0.306519	-7.5994	2.97505e-14	1.90796e-12	Dmpk	ENSMUSG00000045312	739.224	-5.04018	0.318019	-15.8487	1.43558e-56	1.7638e-54	Lhfpl2	ENSMUSG00000022957	530.806	-1.0684	0.173028	-6.17473	6.62757e-10	8.095e-08	Itsn1	ENSMUSG00000074874	478.09	-1.89791	0.195002	-9.7328	2.18491e-22	3.04653e-20	Ctla2b	ENSMUSG00000031613	62.5729	-2.14001	0.304507	-7.02778	2.09841e-12	9.40968e-11	Hpgd	ENSMUSG00000019874	475.417
ENSMUSG00000060044	26.9087	-3.82261	0.510101	-7.49384	6.68897e-14	1.28687e-12	Tmem26	ENSMUSG00000015766	16.4337	-2.32802	0.476193	-4.88882	1.01444e-06	1.93601e-05	Eps8	ENSMUSG00000000686	8.52136	-5.02881	0.917117	-5.48328	4.17517e-08	3.08417e-07	Abhd15	ENSMUSG00000030409	86.671	-1.06572	0.202033	-5.27498	1.32773e-07	9.38345e-06	Dmpk	ENSMUSG00000020034	68.3106	-1.8642	0.273119	-6.8256	8.75574e-12	4.43474e-10	Tcp11l2	ENSMUSG00000030409	70.8279	-2.13969	0.271012	-7.89516	2.89946e-15	1.79516e-13	Dmpk	ENSMUSG00000022270	208.406
ENSMUSG00000026228	37.9289	-3.79654	0.458559	-8.27928	1.23924e-16	2.94964e-15	Htr2b	ENSMUSG00000019944	45.3943	-2.32788	0.38821	-5.99645	2.01674e-09	6.4019e-08	Rhobtb1	ENSMUSG00000022419	94.1944	-5.0073	0.404588	-12.3763	3.51233e-35	1.73505e-33	Deptor	ENSMUSG00000018927	2481.25	-1.06254	0.123094	-8.63198	6.03003e-18	2.82331e-15	Ccl6	ENSMUSG00000039981	104.88	-1.85382	0.22067	-8.40086	4.43228e-17	4.27085e-15	Zc3h12d	ENSMUSG00000008496	545.366	-2.12935	0.208523	-10.2116	1.75979e-24	2.16809e-22	Pou2f2	ENSMUSG00000031613	63.6604
ENSMUSG00000026012	77.3689	-3.75941	0.372249	-10.0992	5.57144e-24	2.15862e-22	Cd28	ENSMUSG00000021876	261.586	-2.31317	0.201741	-11.4661	1.95371e-30	9.14193e-28	Rnase4	ENSMUSG00000049409	19.5914	-4.95345	0.692874	-7.14914	8.73217e-13	1.02974e-11	Prokr1	ENSMUSG00000044162	315.739	-1.0509	0.155296	-6.76703	1.31453e-11	2.17227e-09	Tnip3	ENSMUSG00000042675	438.879	-1.7827	0.162264	-10.9864	4.44179e-28	8.3562e-26	Ypel3	ENSMUSG00000020034	64.398	-2.0758	0.295324	-7.02889	2.08176e-12	9.36946e-11	Tcp11l2	ENSMUSG00000074874	453.416
ENSMUSG00000035448	55.9324	-3.64611	0.406915	-8.96036	3.23608e-19	9.5025e-18	Ccr3	ENSMUSG00000050777	274.142	-2.30224	0.235903	-9.75924	1.68412e-22	3.26483e-20	Tmem37	ENSMUSG00000026605	110.951	-4.94353	0.395567	-12.4973	7.71879e-36	3.92076e-34	Cenpf	ENSMUSG00000043740	289.059	-1.05063	0.163373	-6.43086	1.26881e-10	1.85164e-08	B430306N03Rik	ENSMUSG00000040229	55.1403	-1.77289	0.282202	-6.28234	3.33518e-10	1.30028e-08	Gpr34	ENSMUSG00000038370	134.429	-2.06205	0.243492	-8.46867	2.48221e-17	1.83488e-15	Pcp4l1	ENSMUSG00000027435	1451.38
ENSMUSG00000022494	32.5133	-3.63518	0.471861	-7.70391	1.31961e-14	2.65597e-13	Shisa9	ENSMUSG00000050071	7.95172	-2.30013	0.527733	-4.35852	1.30946e-05	0.000194404	Bex1	ENSMUSG00000022034	15.5678	-4.91517	0.749633	-6.55677	5.49841e-11	5.47746e-10	Esco2	ENSMUSG00000066800	158.31	-1.02528	0.193426	-5.30062	1.15412e-07	8.26044e-06	Rnasel	ENSMUSG00000018427	59.8408	-1.76927	0.306293	-5.77638	7.63246e-09	2.40585e-07	Ypel2	ENSMUSG00000031906	53.0445	-2.05817	0.300093	-6.85845	6.96126e-12	2.90776e-10	Smpd3	ENSMUSG00000027995	79.8728
ENSMUSG00000039908	71.0477	-3.62567	0.366141	-9.90238	4.06476e-23	1.49987e-21	Slc26a11	ENSMUSG00000039908	76.5873	-2.28696	0.275747	-8.2937	1.09776e-16	1.02734e-14	Slc26a11	ENSMUSG00000026012	57.6384	-4.8241	0.458651	-10.518	7.13532e-26	2.15484e-24	Cd28	ENSMUSG00000026832	146.799	-1.01277	0.192716	-5.25522	1.47845e-07	1.03834e-05	Cytip	ENSMUSG00000029650	140.472	-1.76746	0.222995	-7.92599	2.26345e-15	1.87597e-13	Slc46a3	ENSMUSG00000032377	39.4939	-2.04071	0.323916	-6.30012	2.9742e-10	1.00489e-08	Plscr4	ENSMUSG00000062488	45.8952
ENSMUSG00000022419	127.296	-3.62269	0.296933	-12.2003	3.09548e-34	2.00818e-32	Deptor	ENSMUSG00000004633	77.9189	-2.25913	0.340122	-6.64212	3.09202e-11	1.33783e-09	Chn2	ENSMUSG00000026683	17.2617	-4.8232	0.781966	-6.16805	6.91379e-10	6.21549e-09	Nuf2	ENSMUSG00000051043	26.7911	-1.01117	0.248292	-4.07252	4.65065e-05	0.00180205	Gprc5c	ENSMUSG00000023034	18.4308	-1.73639	0.368528	-4.71169	2.45672e-06	4.78898e-05	Nr4a1	ENSMUSG00000041797	68.9917	-2.04062	0.321545	-6.34629	2.20573e-10	7.59981e-09	Abca9	ENSMUSG00000057315	21.7671
ENSMUSG00000055782	65.7206	-3.53802	0.396318	-8.92722	4.36844e-19	1.2694e-17	Abcd2	ENSMUSG00000034522	99.0711	-2.23493	0.328186	-6.80995	9.76327e-12	4.63614e-10	Zfp395	ENSMUSG00000047747	198.556	-4.79283	0.30326	-15.8044	2.90213e-56	3.4765e-54	Rnf150	ENSMUSG00000055148	74.0691	-1.00759	0.211989	-4.75303	2.00388e-06	0.000111473	Klf2	ENSMUSG00000038370	145.713	-1.73175	0.240936	-7.18758	6.59481e-13	4.02895e-11	Pcp4l1	ENSMUSG00000019838	442.115	-2.03557	0.161994	-12.5657	3.25892e-36	7.36093e-34	Slc16a10	ENSMUSG00000040093	20.1914
ENSMUSG00000040855	52.7737	-3.53791	0.402838	-8.78246	1.59942e-18	4.50682e-17	Reps2	ENSMUSG00000022106	690.903	-2.1867	0.191153	-11.4395	2.65471e-30	1.19784e-27	Rcbtb2	ENSMUSG00000031714	30.9098	-4.7417	0.609719	-7.77686	7.43459e-15	1.03759e-13	Gab1	ENSMUSG00000050721	784.172	-1.0047	0.139115	-7.22208	5.11987e-13	1.15064e-10	Plekho2	ENSMUSG00000062901	191.682	-1.72485	0.23719	-7.27202	3.54143e-13	2.28114e-11	Klhl24	ENSMUSG00000026832	121.611	-1.99082	0.233238	-8.53556	1.39483e-17	1.07676e-15	Cytip	ENSMUSG00000037926	224.632
ENSMUSG00000048285	89.1079	-3.51032	0.349323	-10.0489	9.28657e-24	3.55849e-22	Frmd6	ENSMUSG00000096606	9.17934	-2.17759	0.52617	-4.13857	3.49479e-05	0.000462336	Tpbgl	ENSMUSG00000045382	217.401	-4.73414	0.288696	-16.3984	1.96391e-60	2.88073e-58	Cxcr4	ENSMUSG00000035385	97.6208	-0.991991	0.231867	-4.27828	1.88344e-05	0.000813479	Ccl2	ENSMUSG00000033857	158.656	-1.71887	0.232198	-7.40258	1.33559e-13	9.59356e-12	Engase	ENSMUSG00000007682	37.6175	-1.98227	0.331235	-5.98449	2.17068e-09	6.78866e-08	Dio2	ENSMUSG00000038235	12.8599
ENSMUSG00000021596	63.0578	-3.46947	0.396909	-8.74124	2.30575e-18	6.36843e-17	Mctp1	ENSMUSG00000033446	740.496	-2.17598	0.261097	-8.33399	7.81602e-17	7.42463e-15	Lpar6	ENSMUSG00000003779	35.8981	-4.70602	0.526491	-8.93847	3.946e-19	7.71751e-18	Kif20a	ENSMUSG00000035448	74.7336	-0.966577	0.205016	-4.71464	2.42143e-06	0.00013083	Ccr3	ENSMUSG00000099398	75.3133	-1.70536	0.27027	-6.30983	2.79343e-10	1.10728e-08	Ms4a14	ENSMUSG00000022469	6.85545	-1.97883	0.450227	-4.39519	1.10676e-05	0.000166863	Rapgef3	ENSMUSG00000074677	40.4398
ENSMUSG00000041633	111.877	-3.46214	0.302001	-11.464	2.00068e-30	1.09433e-28	Kctd12b	ENSMUSG00000074743	45.0182	-2.14498	0.336582	-6.37284	1.85558e-10	7.23562e-09	Thbd	ENSMUSG00000025582	49.2537	-4.69732	0.536749	-8.75143	2.10668e-18	3.88749e-17	Nptx1	ENSMUSG00000033066	210.896	-0.96478	0.16055	-6.00922	1.86418e-09	2.13752e-07	Gas7	ENSMUSG00000025154	140.345	-1.69926	0.22432	-7.57517	3.58665e-14	2.67352e-12	Arhgap19	ENSMUSG00000001763	38.2305	-1.97724	0.354641	-5.57534	2.47053e-08	6.49419e-07	Tspan33	ENSMUSG00000026012	83.4252
ENSMUSG00000045287	10.2946	-3.45204	0.678221	-5.08984	3.58357e-07	3.39563e-06	Rtn4rl1	ENSMUSG00000022494	35.8251	-2.14059	0.377809	-5.6658	1.46344e-08	3.91718e-07	Shisa9	ENSMUSG00000026622	13.0644	-4.67734	0.760948	-6.14673	7.90968e-10	7.07981e-09	Nek2	ENSMUSG00000040253	125.42	-0.964668	0.216033	-4.46537	7.99301e-06	0.000383835	Gbp7	ENSMUSG00000037196	24.5123	-1.67606	0.34669	-4.83445	1.33512e-06	2.81063e-05	Pacrg	ENSMUSG00000015396	79.9173	-1.95528	0.247441	-7.902	2.74458e-15	1.70794e-13	Cd83	ENSMUSG00000049871	37.7034
ENSMUSG00000052512	107.561	-3.42885	0.279529	-12.2665	1.37006e-34	9.18729e-33	Nav2	ENSMUSG00000005043	133.093	-2.13709	0.226018	-9.45538	3.21847e-21	5.35028e-19	Sgsh	ENSMUSG00000022033	54.3761	-4.67418	0.499882	-9.35057	8.71757e-21	1.87879e-19	Pbk	ENSMUSG00000026630	28.4959	-0.953896	0.243065	-3.92444	8.69306e-05	0.00310108	Batf3	ENSMUSG00000035356	44.1893	-1.67464	0.307081	-5.45343	4.94086e-08	1.3682e-06	Nfkbiz	ENSMUSG00000019966	93.959	-1.94485	0.25243	-7.70452	1.31334e-14	7.4854e-13	Kitl	ENSMUSG00000019832	706.477
ENSMUSG00000049409	26.845	-3.41152	0.478151	-7.13481	9.69188e-13	1.69614e-11	Prokr1	ENSMUSG00000002104	7.86771	-2.11856	0.524992	-4.03542	5.45058e-05	0.00068046	Rapsn	ENSMUSG00000037224	41.6939	-4.6656	0.863246	-5.40472	6.49111e-08	4.67015e-07	Zfyve28	ENSMUSG00000031129	152.36	-0.95329	0.174039	-5.47747	4.31456e-08	3.34363e-06	Slc9a9	ENSMUSG00000026832	131.444	-1.6645	0.215082	-7.73889	1.00286e-14	7.71809e-13	Cytip	ENSMUSG00000071324	14.5612	-1.94431	0.41181	-4.72136	2.34271e-06	4.2332e-05	Armc2	ENSMUSG00000038059	158.695
ENSMUSG00000072949	14.4663	-3.4053	0.61215	-5.56285	2.6541e-08	2.91951e-07	Acot1	ENSMUSG00000047798	38.2692	-2.11092	0.375106	-5.62752	1.82822e-08	4.77226e-07	Cd300lf	ENSMUSG00000022494	24.2204	-4.66068	0.603873	-7.71797	1.18193e-14	1.61153e-13	Shisa9	ENSMUSG00000026357	205.647	-0.951996	0.158659	-6.00026	1.97005e-09	2.2361e-07	Rgs18	ENSMUSG00000045875	51.6116	-1.66098	0.281179	-5.9072	3.47967e-09	1.14559e-07	Adra1a	ENSMUSG00000062488	47.6414	-1.92491	0.371628	-5.17965	2.22299e-07	4.84175e-06	Ifit3b	ENSMUSG00000008496	560.211
ENSMUSG00000031530	25.559	-3.34297	0.49231	-6.79037	1.11846e-11	1.77074e-10	Dusp4	ENSMUSG00000041842	5.84844	-2.10318	0.542652	-3.87575	0.000106298	0.00124579	Fhdc1	ENSMUSG00000020092	30.4793	-4.65442	0.548611	-8.48401	2.1756e-17	3.77254e-16	Pald1	ENSMUSG00000046031	30.4159	-0.945054	0.244542	-3.86458	0.000111279	0.00383572	Calhm6	ENSMUSG00000062488	49.7861	-1.65355	0.344156	-4.80467	1.55006e-06	3.21176e-05	Ifit3b	ENSMUSG00000016529	13.5889	-1.91988	0.427573	-4.49019	7.11593e-06	0.000114201	Il10	ENSMUSG00000020868	449.657
ENSMUSG00000030852	40.7734	-3.31169	0.402942	-8.21877	2.05595e-16	4.80342e-15	Tacc2	ENSMUSG00000030671	96.7518	-2.0889	0.247627	-8.43567	3.29301e-17	3.2251e-15	Pde3b	ENSMUSG00000020330	72.1349	-4.64341	0.447658	-10.3727	3.3017e-25	9.60769e-24	Hmmr	ENSMUSG00000052485	104.284	-0.928218	0.197773	-4.69335	2.68762e-06	0.000143813	Tmem171	ENSMUSG00000050994	23.2672	-1.6523	0.373282	-4.42642	9.58121e-06	0.000161992	Adgb	ENSMUSG00000041633	118.795	-1.89065	0.244911	-7.71972	1.16588e-14	6.73944e-13	Kctd12b	ENSMUSG00000027111	1269.76
ENSMUSG00000020593	139.046	-3.30585	0.300455	-11.0028	3.70348e-28	1.8125e-26	Lpin1	ENSMUSG00000043415	99.8972	-2.0886	0.336621	-6.20458	5.48423e-10	1.94629e-08	Otud1	ENSMUSG00000018427	39.876	-4.64044	0.566723	-8.1882	2.65163e-16	4.23525e-15	Ypel2	ENSMUSG00000031906	65.9944	-0.916314	0.223395	-4.10176	4.10017e-05	0.00160913	Smpd3	ENSMUSG00000030671	101.907	-1.64928	0.234921	-7.02057	2.20968e-12	1.24119e-10	Pde3b	ENSMUSG00000022408	32.8877	-1.86014	0.342764	-5.42688	5.73489e-08	1.41883e-06	Fam83f	ENSMUSG00000074743	44.1291
ENSMUSG00000028031	5.78494	-3.2986	0.777691	-4.24153	2.22004e-05	0.000158462	Dkk2	ENSMUSG00000045287	10.9103	-2.07863	0.494167	-4.20632	2.59557e-05	0.000355281	Rtn4rl1	ENSMUSG00000026228	28.5225	-4.6401	0.578447	-8.02165	1.04334e-15	1.57212e-14	Htr2b	ENSMUSG00000026483	449.048	-0.913654	0.132028	-6.92018	4.51082e-12	8.44802e-10	Niban1	ENSMUSG00000005043	140.47	-1.64879	0.207805	-7.9343	2.11693e-15	1.76689e-13	Sgsh	ENSMUSG00000049313	101.686	-1.84635	0.229969	-8.02868	9.85267e-16	6.35836e-14	Sorl1	ENSMUSG00000022106	684.499
ENSMUSG00000004187	8.13145	-3.2816	0.725689	-4.52206	6.12419e-06	4.80428e-05	Kifc2	ENSMUSG00000028031	6.01366	-2.07366	0.542834	-3.82006	0.000133419	0.00153238	Dkk2	ENSMUSG00000074743	30.627	-4.59133	0.540998	-8.48678	2.12437e-17	3.68814e-16	Thbd	ENSMUSG00000043336	242.848	-0.892302	0.212988	-4.18945	2.79635e-05	0.00114264	Filip1l	ENSMUSG00000022534	15.7177	-1.64106	0.395109	-4.15343	3.27533e-05	0.000483427	Mefv	ENSMUSG00000004359	9.33046	-1.84449	0.447401	-4.12269	3.74479e-05	0.00049166	Spic	ENSMUSG00000052270	15.0515
ENSMUSG00000049097	7.37543	-3.27425	0.726778	-4.50516	6.63224e-06	5.18534e-05	Ankrd34a	ENSMUSG00000045362	71.3403	-2.04599	0.304518	-6.71879	1.83234e-11	8.18015e-10	Tnfrsf26	ENSMUSG00000034265	104.792	-4.58773	0.334684	-13.7077	9.13611e-43	6.10845e-41	Zdhhc14	ENSMUSG00000050578	161.115	-0.891957	0.169911	-5.24956	1.52466e-07	1.05757e-05	Mmp13	ENSMUSG00000026170	110.191	-1.63991	0.229156	-7.1563	8.28849e-13	4.91176e-11	Cyp27a1	ENSMUSG00000031129	127.076	-1.83917	0.237464	-7.74503	9.55572e-15	5.60342e-13	Slc9a9	ENSMUSG00000030142	29.1887
ENSMUSG00000050777	255.626	-3.2696	0.283249	-11.5432	7.99112e-31	4.44064e-29	Tmem37	ENSMUSG00000023034	18.1522	-2.03792	0.423004	-4.81774	1.45196e-06	2.68189e-05	Nr4a1	ENSMUSG00000035165	9.22618	-4.57972	0.853038	-5.36872	7.92994e-08	5.66565e-07	Kcne3	ENSMUSG00000027843	106.201	-0.882732	0.19443	-4.54009	5.62297e-06	0.000281369	Ptpn22	ENSMUSG00000034858	56.4991	-1.63084	0.274468	-5.94182	2.81883e-09	9.46424e-08	Fam214a	ENSMUSG00000032402	37.3094	-1.83221	0.325957	-5.62101	1.89845e-08	5.06682e-07	Smad3	ENSMUSG00000039809	19.4281
ENSMUSG00000025993	308.878	-3.17893	0.27472	-11.5715	5.74395e-31	3.21754e-29	Slc40a1	ENSMUSG00000066026	754.451	-2.03142	0.183848	-11.0495	2.20439e-28	7.73617e-26	Dhrs3	ENSMUSG00000038943	179.439	-4.57151	0.268475	-17.0277	5.12082e-65	8.55951e-63	Prc1	ENSMUSG00000032788	821.128	-0.871628	0.128445	-6.78602	1.15266e-11	1.9332e-09	Pdxk	ENSMUSG00000041058	698.222	-1.6274	0.149055	-10.9181	9.44755e-28	1.72265e-25	Wwp1	ENSMUSG00000022534	14.9086	-1.8138	0.421342	-4.30481	1.6713e-05	0.000241813	Mefv	ENSMUSG00000026822	21.8453
ENSMUSG00000009654	55.7932	-3.12615	0.342992	-9.11434	7.91539e-20	2.41584e-18	Oit3	ENSMUSG00000041845	9.36957	-2.03052	0.50715	-4.00379	6.2336e-05	0.000763873	Rhod	ENSMUSG00000027379	39.0911	-4.51592	0.555672	-8.12695	4.40216e-16	6.85601e-15	Bub1	ENSMUSG00000022661	33.959	-0.869018	0.240895	-3.60746	0.000309206	0.00970544	Cd200	ENSMUSG00000022106	733.9	-1.61635	0.143458	-11.267	1.90861e-29	3.77013e-27	Rcbtb2	ENSMUSG00000026483	370.757	-1.79622	0.167521	-10.7223	7.99761e-27	1.20428e-24	Niban1	ENSMUSG00000047747	293.522
ENSMUSG00000031714	41.736	-3.11084	0.465322	-6.68535	2.30371e-11	3.52326e-10	Gab1	ENSMUSG00000039031	551.238	-2.02428	0.161526	-12.5322	4.97358e-36	3.69625e-33	Arhgap18	ENSMUSG00000054675	5.55602	-4.4587	0.943206	-4.72718	2.27656e-06	1.32653e-05	Tmem119	ENSMUSG00000016529	15.524	-0.866019	0.247453	-3.49973	0.000465733	0.0135197	Il10	ENSMUSG00000022469	7.3692	-1.61443	0.412936	-3.90963	9.24368e-05	0.00117423	Rapgef3	ENSMUSG00000000693	34.4101	-1.79164	0.336521	-5.32399	1.01517e-07	2.38574e-06	Loxl3	ENSMUSG00000025154	133.194
ENSMUSG00000047604	30.1828	-3.10333	0.48502	-6.39836	1.57053e-10	2.19057e-09	Frat2	ENSMUSG00000027955	306.584	-2.02363	0.269003	-7.52271	5.36524e-14	3.29051e-12	Gask1b	ENSMUSG00000027715	110.704	-4.40624	0.400674	-10.9971	3.94814e-28	1.3354e-26	Ccna2	ENSMUSG00000030410	40.1266	-0.847499	0.23737	-3.57038	0.000356466	0.010826	Dmwd	ENSMUSG00000038352	40.4859	-1.60925	0.322593	-4.98847	6.08584e-07	1.38978e-05	Arl5c	ENSMUSG00000022788	295.314	-1.76601	0.229637	-7.69045	1.46617e-14	8.27911e-13	Fgd4	ENSMUSG00000029919	737.208
ENSMUSG00000021483	140.44	-3.09179	0.288382	-10.7211	8.09936e-27	3.65598e-25	Cdk20	ENSMUSG00000027111	1263.1	-2.017	0.204545	-9.86091	6.14896e-23	1.27354e-20	Itga6	ENSMUSG00000024663	128.395	-4.39077	0.301009	-14.5869	3.40512e-48	2.81313e-46	Rab3il1	ENSMUSG00000047414	151.613	-0.846873	0.195826	-4.32463	1.52789e-05	0.00067594	Flrt2	ENSMUSG00000038390	18.2091	-1.60735	0.39283	-4.09172	4.28185e-05	0.000608495	Gpr162	ENSMUSG00000055435	2759.9	-1.76502	0.125838	-14.0261	1.07876e-44	3.55612e-42	Maf	ENSMUSG00000050994	21.513
ENSMUSG00000031613	62.2812	-3.08835	0.393548	-7.84747	4.24524e-15	8.99887e-14	Hpgd	ENSMUSG00000031451	405.874	-2.00139	0.174329	-11.4805	1.65324e-30	8.03349e-28	Gas6	ENSMUSG00000036777	41.3518	-4.3794	0.52098	-8.40607	4.23989e-17	7.18732e-16	Anln	ENSMUSG00000039735	166.253	-0.837062	0.169883	-4.9273	8.33743e-07	4.93093e-05	Fnbp1l	ENSMUSG00000074607	52.269	-1.60092	0.300632	-5.3252	1.00843e-07	2.65599e-06	Tox2	ENSMUSG00000035459	6.67738	-1.76272	0.45003	-3.91688	8.97017e-05	0.00104798	Stab2	ENSMUSG00000055435	2740.15
ENSMUSG00000024049	5.13812	-3.04289	0.788641	-3.85839	0.000114137	0.000706293	Myom1	ENSMUSG00000074361	44.653	-1.99175	0.337773	-5.89671	3.70823e-09	1.10235e-07	C5ar2	ENSMUSG00000021384	306.47	-4.36817	0.233224	-18.7295	2.84445e-78	9.08643e-76	Susd3	ENSMUSG00000033721	186.047	-0.82192	0.174334	-4.71461	2.4217e-06	0.00013083	Vav3	ENSMUSG00000039908	82.0897	-1.58599	0.242319	-6.54506	5.94713e-11	2.64568e-09	Slc26a11	ENSMUSG00000025582	73.8243	-1.75758	0.318949	-5.51053	3.57749e-08	9.14772e-07	Nptx1	ENSMUSG00000019838	455.798
ENSMUSG00000062515	775.951	-3.01593	0.199938	-15.0843	2.05387e-51	2.86474e-49	Fabp4	ENSMUSG00000041797	73.1693	-1.98947	0.34046	-5.84346	5.11279e-09	1.46807e-07	Abca9	ENSMUSG00000026955	5.36782	-4.36475	0.940835	-4.63923	3.49717e-06	1.99096e-05	Sapcd2	ENSMUSG00000044827	75.5173	-0.819345	0.207356	-3.95139	7.76977e-05	0.00279836	Tlr1	ENSMUSG00000048249	303.832	-1.56778	0.216658	-7.2362	4.61442e-13	2.90905e-11	Crebrf	ENSMUSG00000048249	284.074	-1.75255	0.220072	-7.96352	1.67213e-15	1.05674e-13	Crebrf	ENSMUSG00000022272	196.027
ENSMUSG00000054364	367.245	-2.97521	0.202409	-14.699	6.53961e-49	8.21752e-47	Rhob	ENSMUSG00000045092	185.726	-1.98689	0.212863	-9.33413	1.01827e-20	1.6081e-18	S1pr1	ENSMUSG00000041498	29.8361	-4.35831	0.511738	-8.51669	1.64182e-17	2.86075e-16	Kif14	ENSMUSG00000027435	1838.23	-0.813653	0.145316	-5.5992	2.1534e-08	1.87579e-06	Cd93	ENSMUSG00000072949	16.1191	-1.5601	0.380251	-4.10282	4.0815e-05	0.000584226	Acot1	ENSMUSG00000039908	78.0223	-1.7522	0.258774	-6.77118	1.27739e-11	5.10831e-10	Slc26a11	ENSMUSG00000056091	663.646
ENSMUSG00000046314	4.07521	-2.96333	0.791893	-3.74209	0.000182496	0.00107813	Stxbp6	ENSMUSG00000072115	27.3253	-1.98616	0.37159	-5.34504	9.03972e-08	2.0897e-06	Ang	ENSMUSG00000042489	127.239	-4.34841	0.624163	-6.96678	3.24289e-12	3.6053e-11	Clspn	ENSMUSG00000034652	595.301	-0.809873	0.137312	-5.89807	3.67777e-09	3.97376e-07	Cd300a	ENSMUSG00000032915	15.393	-1.55415	0.396688	-3.91782	8.93521e-05	0.00113627	Adgre4	ENSMUSG00000045932	122.574	-1.75096	0.257701	-6.79454	1.08658e-11	4.37392e-10	Ifit2	ENSMUSG00000026315	94.8108
ENSMUSG00000026640	43.7219	-2.93172	0.389325	-7.53026	5.06407e-14	9.82388e-13	Plxna2	ENSMUSG00000072949	15.8326	-1.97685	0.459025	-4.30663	1.65758e-05	0.000240159	Acot1	ENSMUSG00000072949	10.9318	-4.34693	0.778008	-5.58725	2.30691e-08	1.74812e-07	Acot1	ENSMUSG00000001763	47.8171	-0.805208	0.229857	-3.50308	0.000459919	0.0133889	Tspan33	ENSMUSG00000026489	16.3232	-1.5487	0.378658	-4.08997	4.31438e-05	0.000610921	Coq8a	ENSMUSG00000028088	46.5596	-1.74756	0.308117	-5.67175	1.41344e-08	3.84815e-07	Fmo5	ENSMUSG00000056529	706.081
ENSMUSG00000086150	11.5777	-2.9243	0.613126	-4.76949	1.84691e-06	1.56982e-05	Bach2os	ENSMUSG00000048120	232.615	-1.97059	0.198805	-9.91222	3.68378e-23	7.75682e-21	Entpd1	ENSMUSG00000027961	10.8653	-4.34051	0.788914	-5.50187	3.75775e-08	2.78729e-07	Lrrc39	ENSMUSG00000022150	2829.04	-0.801205	0.13749	-5.82737	5.63087e-09	5.75218e-07	Dab2	ENSMUSG00000020577	211.874	-1.52856	0.206657	-7.3966	1.39716e-13	9.97541e-12	Tspan13	ENSMUSG00000048498	13.9232	-1.74681	0.410593	-4.25435	2.09654e-05	0.000294493	Cd300e	ENSMUSG00000024677	274.795
ENSMUSG00000029096	3.75544	-2.89781	0.79142	-3.66153	0.000250717	0.00144147	Htra3	ENSMUSG00000004151	12.8762	-1.95684	0.496713	-3.93958	8.16253e-05	0.000979348	Etv1	ENSMUSG00000025993	229.437	-4.33323	0.333841	-12.9799	1.5901e-38	8.89406e-37	Slc40a1	ENSMUSG00000045932	139.616	-0.793385	0.209867	-3.78042	0.000156566	0.00525174	Ifit2	ENSMUSG00000019874	532.273	-1.52461	0.18841	-8.092	5.86935e-16	5.15285e-14	Fabp7	ENSMUSG00000023034	17.7111	-1.74457	0.393371	-4.43493	9.21027e-06	0.000141662	Nr4a1	ENSMUSG00000042724	43.8519
ENSMUSG00000024451	190.297	-2.89412	0.240276	-12.045	2.06135e-33	1.3069e-31	Arap3	ENSMUSG00000047592	48.5823	-1.93933	0.328136	-5.91012	3.41862e-09	1.02835e-07	Nxpe5	ENSMUSG00000035365	10.3458	-4.32403	0.786065	-5.50086	3.77947e-08	2.80195e-07	Parpbp	ENSMUSG00000019966	121.124	-0.789745	0.187942	-4.20207	2.64483e-05	0.00108467	Kitl	ENSMUSG00000043415	109.415	-1.51376	0.234878	-6.44487	1.15703e-10	4.9506e-09	Otud1	ENSMUSG00000047996	7.78687	-1.73856	0.448957	-3.87244	0.00010775	0.00122939	Prrg1	ENSMUSG00000047798	38.2792
ENSMUSG00000027257	5.54054	-2.88107	0.75168	-3.83284	0.000126672	0.000774579	Pacsin3	ENSMUSG00000053559	175.373	-1.93339	0.235312	-8.2163	2.09879e-16	1.89401e-14	Smagp	ENSMUSG00000039396	16.2954	-4.3186	0.681923	-6.33297	2.40482e-10	2.24185e-09	Neil3	ENSMUSG00000041058	814.422	-0.78733	0.130754	-6.02144	1.72871e-09	2.02349e-07	Wwp1	ENSMUSG00000035121	23.9501	-1.50115	0.361959	-4.1473	3.36425e-05	0.000494704	Neil2	ENSMUSG00000050232	13.4384	-1.72876	0.412201	-4.19396	2.74122e-05	0.000372739	Cxcr3	ENSMUSG00000039157	35.3806
ENSMUSG00000015243	433.877	-2.87231	0.234613	-12.2427	1.83707e-34	1.22016e-32	Abca1	ENSMUSG00000041439	165.11	-1.92793	0.226294	-8.51961	1.60097e-17	1.69972e-15	Mfsd6	ENSMUSG00000087259	7.87556	-4.3115	0.872811	-4.93979	7.8208e-07	4.888e-06	2610035D17Rik	ENSMUSG00000048498	16.5439	-0.786802	0.249393	-3.15487	0.00160568	0.0368225	Cd300e	ENSMUSG00000028088	49.5989	-1.50108	0.293964	-5.10634	3.28455e-07	7.91229e-06	Fmo5	ENSMUSG00000011256	21.5141	-1.70189	0.382428	-4.45023	8.57791e-06	0.00013345	Adam19	ENSMUSG00000045658	1435.9
ENSMUSG00000029189	50.1693	-2.87125	0.351607	-8.16608	3.18584e-16	7.35697e-15	Sel1l3	ENSMUSG00000072437	71.7018	-1.90891	0.5279	-3.61604	0.000299143	0.00310293	Nanos1	ENSMUSG00000027330	106.989	-4.30472	0.348367	-12.3568	4.47414e-35	2.17283e-33	Cdc25b	ENSMUSG00000021880	51.4354	-0.781652	0.218093	-3.58404	0.000338326	0.0103874	Rnase6	ENSMUSG00000039115	48.5474	-1.5001	0.289557	-5.18066	2.21101e-07	5.45936e-06	Itga9	ENSMUSG00000031451	407.029	-1.6877	0.164337	-10.2698	9.64227e-25	1.22507e-22	Gas6	ENSMUSG00000051615	451.143
ENSMUSG00000064105	18.8862	-2.86852	0.509856	-5.62613	1.84299e-08	2.06475e-07	Cnnm2	ENSMUSG00000057315	23.3351	-1.90447	0.436734	-4.36071	1.29644e-05	0.000193379	Arhgap24	ENSMUSG00000020808	36.1038	-4.30322	0.492644	-8.73493	2.43798e-18	4.47016e-17	Pimreg	ENSMUSG00000019944	54.331	-0.781638	0.232697	-3.35904	0.000782142	0.0208838	Rhobtb1	ENSMUSG00000059824	46.0251	-1.49515	0.309214	-4.83534	1.32921e-06	2.80317e-05	Dbp	ENSMUSG00000004347	28.3916	-1.68693	0.381092	-4.42655	9.57506e-06	0.000146533	Pde1c	ENSMUSG00000039131	14.4884
ENSMUSG00000034265	146.213	-2.86382	0.27152	-10.5473	5.22557e-26	2.22894e-24	Zdhhc14	ENSMUSG00000051043	25.881	-1.89265	0.429173	-4.40999	1.03374e-05	0.000157543	Gprc5c	ENSMUSG00000022861	14.6261	-4.30286	0.725643	-5.92972	3.03451e-09	2.54499e-08	Dgkg	ENSMUSG00000029299	32.0059	-0.781534	0.24538	-3.18499	0.00144759	0.0338183	Abcg3	ENSMUSG00000029821	45.2836	-1.48985	0.286016	-5.20896	1.89901e-07	4.71847e-06	Gsdme	ENSMUSG00000021838	12.7085	-1.68212	0.432232	-3.89172	9.9538e-05	0.00114968	Samd4	ENSMUSG00000019944	46.4729
ENSMUSG00000022235	36.6751	-2.86192	0.391002	-7.31945	2.48991e-13	4.57566e-12	Cmbl	ENSMUSG00000034265	159.952	-1.87879	0.260753	-7.20524	5.79417e-13	3.15532e-11	Zdhhc14	ENSMUSG00000028678	28.1094	-4.30051	0.560193	-7.67683	1.63072e-14	2.19491e-13	Kif2c	ENSMUSG00000042129	791.04	-0.773099	0.152164	-5.0807	3.76038e-07	2.36064e-05	Rassf4	ENSMUSG00000038175	114.521	-1.4898	0.23838	-6.24969	4.11277e-10	1.58262e-08	Mylip	ENSMUSG00000034265	157.754	-1.67733	0.200558	-8.36333	6.097e-17	4.32355e-15	Zdhhc14	ENSMUSG00000095028	31.4266
ENSMUSG00000020092	42.904	-2.86173	0.366109	-7.81661	5.42637e-15	1.13815e-13	Pald1	ENSMUSG00000007379	21.0301	-1.87474	0.409783	-4.57494	4.76347e-06	7.8158e-05	Dennd2c	ENSMUSG00000027654	9.64703	-4.29056	0.797616	-5.37922	7.48083e-08	5.36076e-07	Fam83d	ENSMUSG00000055435	3404.99	-0.772428	0.111192	-6.94681	3.73629e-12	7.11605e-10	Maf	ENSMUSG00000040855	62.577	-1.48575	0.258058	-5.75743	8.54032e-09	2.65669e-07	Reps2	ENSMUSG00000056529	704.758	-1.67458	0.158141	-10.5892	3.34539e-26	4.69008e-24	Ptafr	ENSMUSG00000028926	388.429
ENSMUSG00000021384	423.384	-2.85845	0.203118	-14.0729	5.57649e-45	5.93747e-43	Susd3	ENSMUSG00000024049	5.25464	-1.87341	0.546636	-3.42716	0.000609923	0.00572493	Myom1	ENSMUSG00000027326	29.975	-4.26358	0.587793	-7.25354	4.06031e-13	4.94216e-12	Knl1	ENSMUSG00000058818	1128.22	-0.769448	0.13268	-5.79926	6.66066e-09	6.50833e-07	Pirb	ENSMUSG00000041773	424.992	-1.47448	0.172094	-8.56788	1.05404e-17	1.0863e-15	Enc1	ENSMUSG00000085761	34.4389	-1.67357	0.345963	-4.83741	1.3154e-06	2.48743e-05	4930455G09Rik	ENSMUSG00000033740	41.9437
ENSMUSG00000053040	201.103	-2.85821	0.222239	-12.861	7.46196e-38	5.81449e-36	Aph1c	ENSMUSG00000000318	38.7265	-1.86627	0.340736	-5.47717	4.32176e-08	1.06852e-06	Clec10a	ENSMUSG00000022885	95.0842	-4.23471	0.31699	-13.3591	1.04785e-40	6.46473e-39	St6gal1	ENSMUSG00000054072	54.0753	-0.768803	0.247926	-3.10094	0.00192907	0.042391	Iigp1	ENSMUSG00000020032	145.255	-1.47143	0.201326	-7.30868	2.6978e-13	1.82711e-11	Nuak1	ENSMUSG00000072949	15.4994	-1.66966	0.401279	-4.16084	3.17082e-05	0.000425931	Acot1	ENSMUSG00000038352	38.8357
ENSMUSG00000038068	126.226	-2.84734	0.268405	-10.6084	2.72489e-26	1.18771e-24	Rnf144b	ENSMUSG00000042745	173.889	-1.861	0.289339	-6.4319	1.26022e-10	5.02259e-09	Id1	ENSMUSG00000042155	4.58504	-4.22022	0.949301	-4.44561	8.76424e-06	4.69922e-05	Klhl23	ENSMUSG00000031355	155.407	-0.768471	0.173459	-4.43028	9.41128e-06	0.000438816	Arhgap6	ENSMUSG00000031880	13.2547	-1.46752	0.400487	-3.66432	0.000247993	0.00273161	Rrad	ENSMUSG00000026170	106.676	-1.65083	0.231402	-7.13406	9.74523e-13	4.53674e-11	Cyp27a1	ENSMUSG00000030409	75.1963
ENSMUSG00000055013	257.525	-2.84137	0.222523	-12.7689	2.44678e-37	1.88551e-35	Agap1	ENSMUSG00000041058	679.462	-1.85136	0.158866	-11.6536	2.19945e-31	1.20817e-28	Wwp1	ENSMUSG00000019852	6.59648	-4.19249	0.867959	-4.83028	1.36341e-06	8.24877e-06	Arfgef3	ENSMUSG00000073555	39.4144	-0.76815	0.249388	-3.08013	0.00206908	0.0442862	Gm4951	ENSMUSG00000026012	92.6261	-1.46322	0.232331	-6.29799	3.01538e-10	1.19127e-08	Cd28	ENSMUSG00000043939	37.5919	-1.64855	0.323481	-5.09628	3.46394e-07	7.24694e-06	A530064D06Rik	ENSMUSG00000046688	231.069
ENSMUSG00000024975	157.937	-2.81585	0.26434	-10.6524	1.70014e-26	7.48063e-25	Pdcd4	ENSMUSG00000040852	11.6946	-1.84048	0.489066	-3.76326	0.000167716	0.00188516	Plekhh2	ENSMUSG00000027955	207.947	-4.18338	0.307372	-13.6102	3.48512e-42	2.28761e-40	Gask1b	ENSMUSG00000031584	141.264	-0.766474	0.18165	-4.2195	2.44841e-05	0.00101216	Gsr	ENSMUSG00000003134	46.3675	-1.45957	0.287782	-5.07181	3.94059e-07	9.34078e-06	Tbc1d8	ENSMUSG00000022661	29.2844	-1.63987	0.348886	-4.70031	2.59761e-06	4.65242e-05	Cd200	ENSMUSG00000022114	55.3663
ENSMUSG00000020032	127.781	-2.81212	0.267209	-10.5241	6.69226e-26	2.84584e-24	Nuak1	ENSMUSG00000031480	15.198	-1.83217	0.438092	-4.18217	2.88745e-05	0.000390579	Thsd1	ENSMUSG00000032221	13.9282	-4.17408	0.675696	-6.17745	6.51458e-10	5.86761e-09	Mns1	ENSMUSG00000027351	410.058	-0.763296	0.14177	-5.38403	7.28357e-08	5.38457e-06	Spred1	ENSMUSG00000001763	42.4671	-1.45665	0.3146	-4.63018	3.65354e-06	6.79777e-05	Tspan33	ENSMUSG00000039031	554.91	-1.63207	0.155524	-10.4941	9.19952e-26	1.26075e-23	Arhgap18	ENSMUSG00000022148	2322.64
ENSMUSG00000040289	5.32692	-2.81007	0.758624	-3.70416	0.000212089	0.0012331	Hey1	ENSMUSG00000030208	739.774	-1.83214	0.260028	-7.04594	1.84209e-12	9.57738e-11	Emp1	ENSMUSG00000096606	6.60451	-4.17081	0.870444	-4.79159	1.65468e-06	9.86564e-06	Tpbgl	ENSMUSG00000071324	17.6509	-0.761636	0.249354	-3.05444	0.00225484	0.0477169	Armc2	ENSMUSG00000029189	57.4394	-1.45396	0.281005	-5.17414	2.28958e-07	5.62991e-06	Sel1l3	ENSMUSG00000041132	122.877	-1.62486	0.22652	-7.17314	7.32983e-13	3.46519e-11	N4bp2l1	ENSMUSG00000040152	24.7699
ENSMUSG00000071324	14.4499	-2.79261	0.597165	-4.67645	2.91884e-06	2.40254e-05	Armc2	ENSMUSG00000026832	128.189	-1.82753	0.249634	-7.32082	2.46466e-13	1.40898e-11	Cytip	ENSMUSG00000032377	28.3423	-4.13953	0.514881	-8.03977	9.00071e-16	1.36482e-14	Plscr4	ENSMUSG00000019132	2756.4	-0.761026	0.110394	-6.89371	5.43547e-12	9.85135e-10	BC005537	ENSMUSG00000049313	111.579	-1.45151	0.214966	-6.75226	1.45562e-11	7.1585e-10	Sorl1	ENSMUSG00000001741	55.5006	-1.62141	0.288651	-5.6172	1.94082e-08	5.1686e-07	Il16	ENSMUSG00000075705	574.817
ENSMUSG00000058773	8.40667	-2.77674	0.701456	-3.95854	7.54087e-05	0.000484032	H1f5	ENSMUSG00000102418	48.5377	-1.81791	0.351625	-5.17003	2.34058e-07	5.0098e-06	Sh2d1b1	ENSMUSG00000034906	55.6115	-4.10068	0.499275	-8.21327	2.15241e-16	3.48826e-15	Ncaph	ENSMUSG00000059994	31.861	-0.758732	0.24282	-3.12467	0.00178007	0.0399255	Fcrl1	ENSMUSG00000022148	2465.81	-1.45009	0.158744	-9.13476	6.55494e-20	7.61658e-18	Fyb	ENSMUSG00000032232	38.4842	-1.61802	0.315369	-5.13056	2.88877e-07	6.14909e-06	Cgnl1	ENSMUSG00000021846	81.3987
ENSMUSG00000074217	4.72553	-2.77662	0.762936	-3.63939	0.000273284	0.00155455	Misp3	ENSMUSG00000032377	42.6242	-1.8038	0.351731	-5.12836	2.92276e-07	6.13391e-06	Plscr4	ENSMUSG00000078780	28.0535	-4.09439	0.509007	-8.04387	8.70432e-16	1.32688e-14	Gm5150	ENSMUSG00000044674	16.4001	-0.75671	0.249162	-3.03702	0.00238926	0.0500898	Fzd1	ENSMUSG00000040410	15.3881	-1.44848	0.390463	-3.70966	0.000207541	0.00234042	Fbxl4	ENSMUSG00000002108	204.229	-1.61615	0.18938	-8.53389	1.41512e-17	1.08555e-15	Nr1h3	ENSMUSG00000062960	13.0596
ENSMUSG00000002007	5.7888	-2.77463	0.725627	-3.82377	0.000131426	0.000802595	Srpk3	ENSMUSG00000038843	413.161	-1.79748	0.249465	-7.20531	5.7911e-13	3.15532e-11	Gcnt1	ENSMUSG00000030867	148.55	-4.08988	0.306704	-13.3349	1.44958e-40	8.86713e-39	Plk1	ENSMUSG00000033857	184.928	-0.753841	0.177144	-4.25552	2.08567e-05	0.000877777	Engase	ENSMUSG00000092009	8.01326	-1.44314	0.411744	-3.50494	0.000456711	0.00454486	Myh15	ENSMUSG00000021253	5.81561	-1.61441	0.44952	-3.5914	0.0003289	0.00331263	Tgfb3	ENSMUSG00000038175	108.652
ENSMUSG00000038894	12.9988	-2.77004	0.628653	-4.40632	1.05143e-05	7.91435e-05	Irs2	ENSMUSG00000037926	238.338	-1.79734	0.192434	-9.34005	9.62908e-21	1.53992e-18	Ssh2	ENSMUSG00000034317	60.7601	-4.08951	0.447327	-9.14211	6.12474e-20	1.26499e-18	Trim59	ENSMUSG00000046245	136.308	-0.752319	0.175322	-4.29107	1.77812e-05	0.000774448	Pilra	ENSMUSG00000024049	5.17046	-1.44145	0.404863	-3.56034	0.000370369	0.00383372	Myom1	ENSMUSG00000074896	339.137	-1.60557	0.234758	-6.83923	7.96195e-12	3.28081e-10	Ifit3	ENSMUSG00000055639	17.1333
ENSMUSG00000027961	15.1786	-2.76317	0.58414	-4.73033	2.24158e-06	1.8812e-05	Lrrc39	ENSMUSG00000020185	59.3015	-1.79429	0.286849	-6.25518	3.97055e-10	1.45825e-08	E2f7	ENSMUSG00000041633	83.9856	-4.07895	0.422008	-9.66557	4.2225e-22	1.01333e-20	Kctd12b	ENSMUSG00000052384	1706.21	-0.7501	0.134613	-5.57227	2.51436e-08	2.09288e-06	Nrros	ENSMUSG00000033446	793.185	-1.43996	0.161484	-8.91705	4.78892e-19	5.11335e-17	Lpar6	ENSMUSG00000053040	216.146	-1.60404	0.187648	-8.54815	1.2508e-17	9.84259e-16	Aph1c	ENSMUSG00000037224	62.384
ENSMUSG00000029254	283.469	-2.74647	0.243367	-11.2853	1.55119e-29	8.04312e-28	Stap1	ENSMUSG00000053040	223.198	-1.78251	0.211211	-8.4395	3.18705e-17	3.14572e-15	Aph1c	ENSMUSG00000048922	52.846	-4.07052	0.417401	-9.75205	1.80782e-22	4.41213e-21	Cdca2	ENSMUSG00000042349	156.476	-0.745494	0.17428	-4.27757	1.88946e-05	0.000813479	Ikbke	ENSMUSG00000034265	169.357	-1.43965	0.19676	-7.31682	2.53916e-13	1.72955e-11	Zdhhc14	ENSMUSG00000026764	22.3735	-1.59972	0.369563	-4.32869	1.50002e-05	0.000219901	Kif5c	ENSMUSG00000026094	204.578
ENSMUSG00000035121	21.3331	-2.74443	0.507935	-5.40311	6.54967e-08	6.85847e-07	Neil2	ENSMUSG00000055435	2890.81	-1.78183	0.210445	-8.46697	2.51864e-17	2.54564e-15	Maf	ENSMUSG00000015243	317.777	-4.06884	0.283084	-14.3733	7.61654e-47	5.91826e-45	Abca1	ENSMUSG00000017737	64.9609	-0.743441	0.234478	-3.17062	0.00152113	0.0353892	Mmp9	ENSMUSG00000011256	23.1472	-1.43234	0.354245	-4.04335	5.26926e-05	0.00072198	Adam19	ENSMUSG00000020623	7.08833	-1.59822	0.448141	-3.56634	0.000361998	0.00361021	Map2k6	ENSMUSG00000049313	105.658
ENSMUSG00000074677	39.9804	-2.7415	0.391075	-7.01016	2.38047e-12	4.02459e-11	Sirpb1c	ENSMUSG00000028497	630.657	-1.77278	0.177842	-9.96829	2.09804e-23	4.57011e-21	Hacd4	ENSMUSG00000040855	39.7717	-4.06247	0.461873	-8.79564	1.42233e-18	2.65562e-17	Reps2	ENSMUSG00000029298	28.9535	-0.737105	0.244745	-3.01172	0.0025977	0.0533478	Gbp9	ENSMUSG00000048498	15.1531	-1.43209	0.378508	-3.78351	0.000154634	0.00181818	Cd300e	ENSMUSG00000062515	862.114	-1.59714	0.169599	-9.41714	4.63562e-21	4.41723e-19	Fabp4	ENSMUSG00000021596	70.8881
ENSMUSG00000050271	30.699	-2.72918	0.412851	-6.61058	3.82829e-11	5.69265e-10	Prag1	ENSMUSG00000039115	47.0383	-1.77023	0.317609	-5.57362	2.49498e-08	6.32964e-07	Itga9	ENSMUSG00000031906	37.4736	-4.04909	0.44671	-9.06423	1.25484e-19	2.53347e-18	Smpd3	ENSMUSG00000055612	75.6556	-0.732468	0.204208	-3.58686	0.00033468	0.010343	Cdca7	ENSMUSG00000047604	33.9205	-1.42717	0.324938	-4.39213	1.12246e-05	0.000186584	Frat2	ENSMUSG00000022106	709.632	-1.59689	0.150092	-10.6394	1.95449e-26	2.83797e-24	Rcbtb2	ENSMUSG00000041845	9.23435
ENSMUSG00000025950	1026.3	-2.72522	0.224005	-12.1659	4.72375e-34	3.03626e-32	Idh1	ENSMUSG00000024180	188.926	-1.76514	0.234198	-7.53693	4.81146e-14	2.96527e-12	Pgap6	ENSMUSG00000036223	43.2163	-4.03869	0.789487	-5.11559	3.12767e-07	2.06619e-06	Ska1	ENSMUSG00000041633	147.412	-0.731554	0.196151	-3.72955	0.000191823	0.00624788	Kctd12b	ENSMUSG00000021253	6.09651	-1.42312	0.411432	-3.45893	0.000542321	0.00522144	Tgfb3	ENSMUSG00000039981	104.605	-1.5904	0.223935	-7.10207	1.22898e-12	5.67797e-11	Zc3h12d	ENSMUSG00000044433	13.9215
ENSMUSG00000049130	928.88	-2.72214	0.161899	-16.8138	1.93297e-63	4.21267e-61	C5ar1	ENSMUSG00000028019	4.85077	-1.76491	0.545121	-3.23765	0.00120519	0.0100723	Pdgfc	ENSMUSG00000037725	36.8157	-4.01555	0.567853	-7.07146	1.53315e-12	1.76595e-11	Ckap2	ENSMUSG00000072889	105.725	-0.728667	0.1848	-3.943	8.04682e-05	0.00288889	Nfxl1	ENSMUSG00000050232	14.663	-1.41305	0.381692	-3.70207	0.000213851	0.00240471	Cxcr3	ENSMUSG00000056758	352.258	-1.58925	0.197204	-8.0589	7.69828e-16	5.02117e-14	Hmga2	ENSMUSG00000022861	21.0089
ENSMUSG00000037196	22.7879	-2.71886	0.472487	-5.75436	8.69708e-09	1.017e-07	Pacrg	ENSMUSG00000000440	212.644	-1.75835	0.279784	-6.2847	3.28496e-10	1.22065e-08	Pparg	ENSMUSG00000030657	13.4885	-4.00392	0.684275	-5.85133	4.87662e-09	3.9921e-08	Xylt1	ENSMUSG00000017144	22.5675	-0.724525	0.249339	-2.90578	0.00366343	0.0709758	Rnd3	ENSMUSG00000024066	387.064	-1.40613	0.155199	-9.06019	1.3022e-19	1.46987e-17	Xdh	ENSMUSG00000021775	178.128	-1.58801	0.194192	-8.17752	2.89745e-16	1.96335e-14	Nr1d2	ENSMUSG00000041132	124.939
ENSMUSG00000032261	29.8043	-2.71052	0.41727	-6.49585	8.2567e-11	1.18117e-09	Sh3bgrl2	ENSMUSG00000036086	228.519	-1.75823	0.2603	-6.75464	1.43193e-11	6.53105e-10	Zranb3	ENSMUSG00000035448	42.4553	-3.99666	0.454391	-8.79563	1.42249e-18	2.65562e-17	Ccr3	ENSMUSG00000037731	472.002	-0.724043	0.143468	-5.04671	4.49486e-07	2.7752e-05	Themis2	ENSMUSG00000027381	405.386	-1.39947	0.172019	-8.13556	4.10023e-16	3.70961e-14	Bcl2l11	ENSMUSG00000038332	530.577	-1.57417	0.196844	-7.99708	1.27408e-15	8.1789e-14	Sesn1	ENSMUSG00000047604	32.2863
ENSMUSG00000046997	12.7645	-2.7028	0.576242	-4.69039	2.7269e-06	2.25726e-05	Spsb4	ENSMUSG00000029204	69.6683	-1.75097	0.267732	-6.54002	6.15105e-11	2.57326e-09	Rhoh	ENSMUSG00000058773	6.10491	-3.97009	0.923204	-4.30034	1.70538e-05	8.73346e-05	H1f5	ENSMUSG00000015568	46485.1	-0.723823	0.112093	-6.45733	1.06564e-10	1.57561e-08	Lpl	ENSMUSG00000022408	36.5286	-1.39462	0.310157	-4.49651	6.90791e-06	0.000119872	Fam83f	ENSMUSG00000054072	51.5486	-1.57335	0.3528	-4.45962	8.21061e-06	0.000128556	Iigp1	ENSMUSG00000053101	25.5466
ENSMUSG00000060512	3.59953	-2.70238	0.802222	-3.36862	0.000755466	0.00389547	0610040J01Rik	ENSMUSG00000040855	60.9182	-1.74659	0.317848	-5.49504	3.90629e-08	9.69589e-07	Reps2	ENSMUSG00000029438	18.7604	-3.96712	0.604606	-6.5615	5.32687e-11	5.32502e-10	Bcl7a	ENSMUSG00000029254	381.985	-0.720146	0.180678	-3.9858	6.72544e-05	0.00246973	Stap1	ENSMUSG00000032402	41.3587	-1.37221	0.303528	-4.52085	6.1592e-06	0.000108629	Smad3	ENSMUSG00000028565	46.7786	-1.57112	0.30746	-5.11	3.2216e-07	6.77481e-06	Nfia	ENSMUSG00000050232	13.4671
ENSMUSG00000023034	17.5825	-2.68825	0.513138	-5.23883	1.61593e-07	1.59287e-06	Nr4a1	ENSMUSG00000086013	6.8876	-1.74476	0.528247	-3.30292	0.000956842	0.0083717	Gm15706	ENSMUSG00000011148	248.027	-3.96146	0.22239	-17.8131	5.58784e-71	1.21705e-68	Adssl1	ENSMUSG00000021262	827.87	-0.717935	0.13153	-5.45835	4.80576e-08	3.69879e-06	Evl	ENSMUSG00000018919	12.0711	-1.37102	0.403104	-3.40116	0.00067101	0.00620344	Tm4sf5	ENSMUSG00000040964	182.646	-1.56806	0.253793	-6.17848	6.47211e-10	2.1393e-08	Arhgef10l	ENSMUSG00000022661	29.7242
ENSMUSG00000054871	48.5032	-2.6869	0.346786	-7.74801	9.33424e-15	1.91462e-13	Tmem158	ENSMUSG00000034858	56.6262	-1.74127	0.295892	-5.88481	3.9852e-09	1.1739e-07	Fam214a	ENSMUSG00000060044	20.5386	-3.94968	0.57749	-6.83939	7.95321e-12	8.5319e-11	Tmem26	ENSMUSG00000039005	193.005	-0.715211	0.161097	-4.43964	9.01112e-06	0.000424092	Tlr4	ENSMUSG00000053040	231.562	-1.36847	0.182819	-7.48538	7.1343e-14	5.28473e-12	Aph1c	ENSMUSG00000031880	12.8076	-1.56245	0.429283	-3.63967	0.000272983	0.00281929	Rrad	ENSMUSG00000040502	12.1961
ENSMUSG00000074743	43.2779	-2.68509	0.363622	-7.38428	1.53284e-13	2.86213e-12	Thbd	ENSMUSG00000056498	21.4853	-1.73068	0.405135	-4.27187	1.9384e-05	0.000275785	Tmem154	ENSMUSG00000050232	9.55784	-3.94179	0.75914	-5.19245	2.07549e-07	1.406e-06	Cxcr3	ENSMUSG00000023341	31.6873	-0.713129	0.246289	-2.89549	0.00378563	0.0727164	Mx2	ENSMUSG00000045287	11.7433	-1.36667	0.396225	-3.44922	0.000562199	0.00537787	Rtn4rl1	ENSMUSG00000020099	21.2874	-1.55357	0.370022	-4.19858	2.68593e-05	0.000366857	Unc5b	ENSMUSG00000028957	21.8532
ENSMUSG00000048142	20.845	-2.67717	0.518658	-5.16173	2.44679e-07	2.36999e-06	Nat8l	ENSMUSG00000057706	7.82822	-1.72505	0.514462	-3.35311	0.000799087	0.00716333	Mex3b	ENSMUSG00000020897	39.4898	-3.93748	0.523496	-7.5215	5.41504e-14	6.95011e-13	Aurkb	ENSMUSG00000036587	89.8953	-0.712696	0.201909	-3.52979	0.000415886	0.0122659	Fut7	ENSMUSG00000022773	4.76867	-1.36659	0.407454	-3.35398	0.000796583	0.00711462	Ypel1	ENSMUSG00000020868	469.397	-1.5526	0.15646	-9.92327	3.29774e-23	3.69014e-21	Xylt2	ENSMUSG00000021725	27.7715
ENSMUSG00000026023	10.0292	-2.64866	0.62136	-4.26268	2.01994e-05	0.000145302	Cdk15	ENSMUSG00000028358	20.3863	-1.71852	0.46085	-3.72902	0.000192223	0.00211178	Zfp618	ENSMUSG00000032254	136.136	-3.92225	0.281123	-13.9521	3.05641e-44	2.19679e-42	Kif23	ENSMUSG00000030148	978.297	-0.706657	0.139745	-5.05677	4.26415e-07	2.64731e-05	Clec4a2	ENSMUSG00000040829	25.7496	-1.36411	0.351161	-3.88458	0.000102506	0.00128019	Zmynd15	ENSMUSG00000090125	33.5685	-1.5466	0.346721	-4.46063	8.17172e-06	0.000128111	Pou3f1	ENSMUSG00000056498	20.8021
ENSMUSG00000078780	38.4338	-2.64747	0.41297	-6.4108	1.4476e-10	2.02518e-09	Gm5150	ENSMUSG00000042675	440.774	-1.71723	0.192833	-8.90528	5.32526e-19	6.66132e-17	Ypel3	ENSMUSG00000046295	10.2109	-3.92149	0.750423	-5.22571	1.73487e-07	1.18418e-06	Ankle1	ENSMUSG00000022788	366.276	-0.702011	0.196149	-3.57896	0.000344958	0.0105334	Fgd4	ENSMUSG00000076617	39.49	-1.36342	0.320948	-4.24812	2.15573e-05	0.000333198	Ighm	ENSMUSG00000027435	1543.54	-1.54624	0.140966	-10.9689	5.39208e-28	8.54119e-26	Cd93	ENSMUSG00000033777	539.408
ENSMUSG00000026473	1244.48	-2.6357	0.202926	-12.9885	1.42257e-38	1.20988e-36	Glul	ENSMUSG00000027435	1563.5	-1.71333	0.160125	-10.6999	1.01879e-26	3.0646e-24	Cd93	ENSMUSG00000015880	55.2174	-3.9178	0.42029	-9.32165	1.14548e-20	2.45034e-19	Ncapg	ENSMUSG00000041797	86.0294	-0.697183	0.230154	-3.0292	0.00245204	0.0507429	Abca9	ENSMUSG00000047180	299.794	-1.3625	0.178826	-7.61913	2.5539e-14	1.92795e-12	Neurl3	ENSMUSG00000038352	39.5716	-1.5454	0.332103	-4.6534	3.26511e-06	5.70552e-05	Arl5c	ENSMUSG00000032202	13.6841
ENSMUSG00000002885	202.633	-2.62493	0.224226	-11.7066	1.17912e-31	6.91022e-30	Adgre5	ENSMUSG00000070390	17.2578	-1.70757	0.459793	-3.71378	0.000204185	0.00222194	Nlrp1b	ENSMUSG00000012443	42.8809	-3.91536	0.463011	-8.4563	2.76004e-17	4.74769e-16	Kif11	ENSMUSG00000044629	99.7151	-0.695198	0.207048	-3.35766	0.000786059	0.0209312	Cnrip1	ENSMUSG00000030409	81.7678	-1.35436	0.243501	-5.56203	2.66654e-08	7.76506e-07	Dmpk	ENSMUSG00000005043	137.434	-1.54384	0.207325	-7.44649	9.58541e-14	4.97503e-12	Sgsh	ENSMUSG00000038390	17.4135
ENSMUSG00000045362	67.8668	-2.62106	0.313922	-8.34942	6.85996e-17	1.66695e-15	Tnfrsf26	ENSMUSG00000032280	81.0084	-1.70679	0.255208	-6.68785	2.2648e-11	1.00047e-09	Tle3	ENSMUSG00000021175	88.4165	-3.91238	0.323357	-12.0992	1.06581e-33	4.86383e-32	Cdca7l	ENSMUSG00000027452	81.1219	-0.693018	0.204533	-3.38828	0.000703312	0.0192759	Acss1	ENSMUSG00000033207	136.04	-1.35135	0.247659	-5.4565	4.85608e-08	1.35422e-06	Mamdc2	ENSMUSG00000018217	1079.15	-1.54287	0.131212	-11.7586	6.37486e-32	1.21491e-29	Pmp22	ENSMUSG00000031586	12.2419
ENSMUSG00000096606	9.27758	-2.61717	0.632374	-4.13864	3.49376e-05	0.000239229	Tpbgl	ENSMUSG00000096001	7.07326	-1.70113	0.519629	-3.27374	0.00106135	0.00915294	2610528A11Rik	ENSMUSG00000048142	15.3339	-3.90851	0.643395	-6.07482	1.2413e-09	1.09336e-08	Nat8l	ENSMUSG00000074743	56.0803	-0.692358	0.214766	-3.22378	0.00126511	0.0302668	Thbd	ENSMUSG00000007655	24.3708	-1.35052	0.356331	-3.79008	0.000150602	0.00178493	Cav1	ENSMUSG00000024534	12.8494	-1.53587	0.421339	-3.64521	0.000267169	0.00276627	Sncaip	ENSMUSG00000024451	209.573
ENSMUSG00000022893	14.7276	-2.61684	0.562569	-4.65159	3.29386e-06	2.68671e-05	Adamts1	ENSMUSG00000024663	198.978	-1.70041	0.232711	-7.30696	2.73257e-13	1.54813e-11	Rab3il1	ENSMUSG00000057315	15.9282	-3.90295	0.618026	-6.31519	2.6983e-10	2.51056e-09	Arhgap24	ENSMUSG00000058624	86.2431	-0.689721	0.209993	-3.28449	0.00102167	0.0256261	Gda	ENSMUSG00000070868	4.79609	-1.34866	0.400651	-3.36616	0.00076222	0.00686983	Skint3	ENSMUSG00000074743	46.4254	-1.53538	0.293455	-5.23209	1.676e-07	3.73032e-06	Thbd	ENSMUSG00000001741	55.6899
ENSMUSG00000037235	662.191	-2.60825	0.185241	-14.0803	5.01889e-45	5.38488e-43	Mxd4	ENSMUSG00000036617	10.0587	-1.70025	0.52449	-3.24172	0.00118812	0.00996728	Etl4	ENSMUSG00000022150	1501.98	-3.89374	0.25402	-15.3285	4.93128e-53	5.29008e-51	Dab2	ENSMUSG00000066621	368.739	-0.687862	0.145205	-4.73719	2.16703e-06	0.000118785	Tecpr1	ENSMUSG00000024975	181.298	-1.34363	0.216007	-6.22032	4.96142e-10	1.85498e-08	Pdcd4	ENSMUSG00000027843	91.4826	-1.52746	0.23337	-6.54525	5.93948e-11	2.19527e-09	Ptpn22	ENSMUSG00000045934	27.7713
ENSMUSG00000054675	7.9147	-2.58475	0.66623	-3.87966	0.000104603	0.000651921	Tmem119	ENSMUSG00000022893	15.6982	-1.6868	0.452882	-3.72459	0.000195634	0.00214366	Adamts1	ENSMUSG00000045287	7.8945	-3.88587	0.810163	-4.79641	1.61533e-06	9.65103e-06	Rtn4rl1	ENSMUSG00000056091	847.469	-0.685864	0.134509	-5.09901	3.41428e-07	2.15541e-05	St3gal5	ENSMUSG00000056888	2143.58	-1.33765	0.146561	-9.12688	7.05008e-20	8.11238e-18	Glipr1	ENSMUSG00000056888	2003.72	-1.5236	0.138728	-10.9826	4.6326e-28	7.43471e-26	Glipr1	ENSMUSG00000043391	157.782
ENSMUSG00000063506	231.348	-2.58429	0.23868	-10.8274	2.55183e-27	1.17468e-25	Arhgap22	ENSMUSG00000095028	32.9951	-1.68354	0.375362	-4.48512	7.28729e-06	0.000114941	Sirpb1b	ENSMUSG00000056498	14.4836	-3.88305	0.636045	-6.10499	1.02807e-09	9.10006e-09	Tmem154	ENSMUSG00000034641	2223.17	-0.680794	0.139407	-4.88349	1.04223e-06	6.03689e-05	Cd300ld	ENSMUSG00000046295	15.8282	-1.33752	0.379209	-3.52714	0.000420082	0.00425904	Ankle1	ENSMUSG00000024781	4803.47	-1.52188	0.12099	-12.5785	2.77134e-36	6.37775e-34	Lipa	ENSMUSG00000072949	15.7951
ENSMUSG00000020334	23.6092	-2.58217	0.458126	-5.63637	1.73671e-08	1.9488e-07	Slc22a4	ENSMUSG00000042607	25.1945	-1.68187	0.39166	-4.29421	1.75319e-05	0.000252563	Asb4	ENSMUSG00000020654	18.9674	-3.87235	0.582626	-6.64637	3.00401e-11	3.0735e-10	Adcy3	ENSMUSG00000021575	30.2308	-0.680091	0.244859	-2.77748	0.00547823	0.0991286	Ahrr	ENSMUSG00000031465	13.5021	-1.33389	0.387851	-3.43917	0.000583505	0.00553025	Angpt2	ENSMUSG00000062901	189.758	-1.5143	0.232149	-6.52298	6.89227e-11	2.5094e-09	Klhl24	ENSMUSG00000056758	375.208
ENSMUSG00000042675	404.352	-2.5789	0.218412	-11.8075	3.56935e-32	2.12757e-30	Ypel3	ENSMUSG00000005125	114.778	-1.68049	0.22206	-7.56772	3.79843e-14	2.38753e-12	Ndrg1	ENSMUSG00000092009	5.77156	-3.87204	0.933561	-4.1476	3.35975e-05	0.000163219	Myh15	ENSMUSG00000022797	308.265	-0.670878	0.180328	-3.72032	0.000198973	0.00646204	Tfrc	ENSMUSG00000032232	41.8766	-1.33314	0.292852	-4.55226	5.30737e-06	9.47334e-05	Cgnl1	ENSMUSG00000031355	130.177	-1.51421	0.214291	-7.06615	1.59294e-12	7.22271e-11	Arhgap6	ENSMUSG00000074794	171.159
ENSMUSG00000040703	3.14854	-2.57351	0.804789	-3.19774	0.00138509	0.00666179	Cyp2s1	ENSMUSG00000041707	170.984	-1.67817	0.22233	-7.54811	4.41628e-14	2.73506e-12	Tmem273	ENSMUSG00000028551	43.9315	-3.86226	0.412239	-9.36897	7.32414e-21	1.58085e-19	Cdkn2c	ENSMUSG00000049313	130.762	-0.669787	0.177613	-3.77105	0.00016256	0.00540439	Sorl1	ENSMUSG00000002108	220.708	-1.33058	0.181823	-7.31799	2.51719e-13	1.72673e-11	Nr1h3	ENSMUSG00000062960	13.3617	-1.51262	0.410187	-3.68764	0.000226343	0.00239379	Kdr	ENSMUSG00000038370	146.904
ENSMUSG00000004347	27.8516	-2.5656	0.448244	-5.72367	1.04245e-08	1.20465e-07	Pde1c	ENSMUSG00000039809	21.715	-1.67699	0.46475	-3.60837	0.000308123	0.00318562	Gabbr2	ENSMUSG00000051339	13.1305	-3.84988	0.71725	-5.36756	7.9808e-08	5.69067e-07	2900026A02Rik	ENSMUSG00000030041	17.3947	-0.669371	0.249159	-2.68652	0.00722003	0.12237	M1ap	ENSMUSG00000041132	132.163	-1.32166	0.217182	-6.08548	1.1614e-09	4.0967e-08	N4bp2l1	ENSMUSG00000018417	8.10901	-1.51014	0.44344	-3.40551	0.000660404	0.00602014	Myo1b	ENSMUSG00000030256	221.165
ENSMUSG00000061143	47.0661	-2.55917	0.390273	-6.5574	5.47536e-11	8.01367e-10	Maml3	ENSMUSG00000054510	10.8547	-1.67672	0.504646	-3.32256	0.000891951	0.00786605	Gm14461	ENSMUSG00000024049	3.8799	-3.84807	0.975676	-3.944	8.01334e-05	0.000364993	Myom1	ENSMUSG00000021725	33.3918	-0.665879	0.235415	-2.82853	0.00467623	0.0868543	Parp8	ENSMUSG00000025283	264.323	-1.32135	0.197182	-6.70116	2.06766e-11	9.88139e-10	Sat1	ENSMUSG00000020577	204.984	-1.50202	0.222419	-6.7531	1.44716e-11	5.73085e-10	Tspan13	ENSMUSG00000017057	37.8332
ENSMUSG00000092009	7.94994	-2.54841	0.700195	-3.63957	0.000273096	0.00155413	Myh15	ENSMUSG00000026080	3.62733	-1.67627	0.547004	-3.06446	0.00218061	0.0164426	Chst10	ENSMUSG00000039908	54.5794	-3.84304	0.375949	-10.2222	1.57644e-24	4.31645e-23	Slc26a11	ENSMUSG00000054932	61.9777	-0.665441	0.207657	-3.20452	0.00135286	0.0319372	Afp	ENSMUSG00000023055	125.628	-1.32112	0.237546	-5.56156	2.67374e-08	7.76696e-07	Calcoco1	ENSMUSG00000039115	46.87	-1.49963	0.299303	-5.0104	5.43184e-07	1.10236e-05	Itga9	ENSMUSG00000043415	107.153
ENSMUSG00000033985	16.6364	-2.54486	0.534011	-4.76556	1.88334e-06	1.59981e-05	Tesk2	ENSMUSG00000027544	111.451	-1.67576	0.262195	-6.39127	1.64518e-10	6.47515e-09	Nfatc2	ENSMUSG00000020649	125.505	-3.84001	0.294945	-13.0194	9.48826e-39	5.34878e-37	Rrm2	ENSMUSG00000020589	174.968	-0.661681	0.164015	-4.03428	5.47701e-05	0.00204469	Cyria	ENSMUSG00000086763	20.3444	-1.31709	0.360024	-3.65835	0.000253849	0.00278318	Plxna4os1	ENSMUSG00000022148	2358.46	-1.49804	0.167688	-8.9335	4.12723e-19	3.5702e-17	Fyb	ENSMUSG00000027843	92.1875
[truncated: 12,787 more rows]
[truncated: 14 more columns]

## Sheet: InVitroNormalizedCounts
GeneID	IL4_1	IL4_2	IL4_3	M0_1	M0_2	M0_3	M0_4	TGFbGMCSF_2	TGFbGMCSF_3	TGFbGMCSF_4	IFNgTNFa_1	IFNgTNFa_2	IFNgTNFa_3	IFNgTNFa_4	TGFb_1	TGFb_2	TGFb_3	TNFa_1	TNFa_2	TNFa_3	All_4	All_3	All_1	GMCSF_1	GMCSF_2	GMCSF_3	IFNg_1	IFNg_2	IFNg_3	Chromosome	Start	End	Strand	Function	GeneSymbol
ENSMUSG00000000003	0	0	0	0	0	0	0	0	0	0	0	0	0	0	0	0	0	0	0	0	0	0	0	0	0	0	0	0	0	X	76881506	76897229	-	protein_coding	Pbsn
[truncated: 43,430 more rows]
