# Supplementary material for: In vivo CRISPR screen reveals regulation of macrophage states in neuroinflammation
Source: Nat Neurosci. 2025 Dec 4;29(2):493–509. doi: 10.1038/s41593-025-02151-6 (PMC12880918; doi:10.1038/s41593-025-02151-6)
Supplement: Supplementary file 6 — scRNA-seq cluster markers, gene signatures used for analysis for mouse and human data, and human clinical data. [file 41593_2025_2151_MOESM6_ESM.xlsx]

## Sheet: scRNAseq_ClusterMarkers
WT							Hoxb8FL							Chimera
p_val	avg_log2FC	pct.1	pct.2	p_val_adj	cluster	gene	p_val	avg_log2FC	pct.1	pct.2	p_val_adj	cluster	gene	p_val	avg_log2FC	pct.1	pct.2	p_val_adj	cluster	gene
0	1.32379	0.938	0.598	0	Macrophage_4	Acp5	1.95113e-51	1.43758	0.554	0.233	6.29981e-47	Macrophage_6	C1qc	4.69629e-58	1.59358	0.349	0.114	1.51634e-53	Macrophage_6	Ltc4s
1.18471e-278	-3.40219	0.58	0.781	3.82519e-274	Macrophage_4	Plac8	1.07664e-50	1.8225	0.348	0.095	3.47625e-46	Macrophage_6	Marcks	3.04029e-55	0.928651	0.584	0.274	9.81649e-51	Macrophage_6	Klf2
5.49825e-273	-1.51143	0.967	0.981	1.77527e-268	Macrophage_4	Ifitm3	5.72735e-48	1.34923	0.62	0.298	1.84925e-43	Macrophage_6	C1qb	9.89393e-48	0.626145	0.872	0.585	3.19455e-43	Macrophage_6	C1qa
1.33744e-260	0.754684	1	0.998	4.31831e-256	Macrophage_4	Fth1	8.0499e-47	1.62337	0.457	0.171	2.59915e-42	Macrophage_6	C1qa	8.03676e-44	1.26779	0.363	0.141	2.59491e-39	Macrophage_6	Mrc1
5.38628e-249	-2.24642	0.633	0.823	1.73912e-244	Macrophage_4	Ms4a4c	4.93451e-43	1.66366	0.385	0.129	1.59325e-38	Macrophage_6	App	9.3739e-44	0.358179	0.786	0.462	3.02664e-39	Macrophage_6	Dusp1
6.33088e-246	1.16268	0.857	0.522	2.04411e-241	Macrophage_4	Hvcn1	1.15487e-40	1.4012	0.383	0.132	3.72884e-36	Macrophage_6	Slc7a2	2.62737e-36	0.485375	0.912	0.688	8.48325e-32	Macrophage_6	C1qc
1.57054e-241	0.600437	1	0.992	5.07095e-237	Macrophage_4	Ctss	6.23582e-40	1.56454	0.315	0.095	2.01342e-35	Macrophage_6	Dapk1	2.88766e-36	0.200397	0.341	0.135	9.32367e-32	Macrophage_6	Cxcl2
1.02122e-223	0.827976	0.962	0.796	3.29732e-219	Macrophage_4	Cd302	7.5277e-40	1.02113	0.548	0.243	2.43054e-35	Macrophage_6	Mafb	8.92073e-35	0.238062	0.862	0.586	2.88032e-30	Macrophage_6	H2-Eb1
6.09651e-215	1.38747	0.721	0.387	1.96844e-210	Macrophage_4	Fcor	2.83923e-39	1.59503	0.322	0.098	9.16732e-35	Macrophage_6	Sash1	1.3753e-34	0.487476	0.937	0.747	4.44058e-30	Macrophage_6	C1qb
1.85761e-212	0.614392	0.999	0.965	5.99786e-208	Macrophage_4	Lrmda	7.84585e-39	2.08616	0.213	0.046	2.53327e-34	Macrophage_6	Ptgfrn	3.61855e-34	0.434423	0.355	0.146	1.16836e-29	Macrophage_6	Nr4a1
1.88035e-208	0.821978	0.993	0.908	6.07127e-204	Macrophage_4	AW112010	1.97697e-38	1.71583	0.241	0.06	6.38324e-34	Macrophage_6	Igf2r	1.96621e-33	0.634705	0.404	0.179	6.3485e-29	Macrophage_6	Pltp
1.46226e-206	1.85844	0.436	0.152	4.72136e-202	Macrophage_4	Clec1b	5.62264e-38	1.79241	0.228	0.053	1.81544e-33	Macrophage_6	Cysltr1	3.60093e-32	0.511038	0.836	0.578	1.16267e-27	Macrophage_6	Trf
1.67982e-206	-1.41134	0.833	0.909	5.42381e-202	Macrophage_4	Ifi207	1.29664e-35	1.26364	0.326	0.105	4.1866e-31	Macrophage_6	Hebp1	1.13144e-31	0.746561	0.254	0.096	3.6532e-27	Macrophage_6	Ccl24
2.82881e-204	0.654432	0.995	0.913	9.13367e-200	Macrophage_4	Creg1	2.50426e-35	0.745438	0.524	0.227	8.08575e-31	Macrophage_6	Mgst1	4.9499e-30	1.11007	0.152	0.042	1.59822e-25	Macrophage_6	Fam20a
3.65255e-202	0.841857	0.953	0.714	1.17933e-197	Macrophage_4	H2-Aa	3.17952e-32	1.75412	0.174	0.039	1.0266e-27	Macrophage_6	Dock1	5.49746e-30	0.365224	0.493	0.245	1.77502e-25	Macrophage_6	Iigp1
8.29005e-197	0.766789	0.962	0.744	2.67669e-192	Macrophage_4	H2-Ab1	4.16265e-32	1.29412	0.27	0.08	1.34404e-27	Macrophage_6	Xylt1	7.15315e-30	0.537712	0.754	0.481	2.30961e-25	Macrophage_6	Cacna1d
1.09624e-196	-1.58798	0.84	0.902	3.53954e-192	Macrophage_4	Ifi204	1.69702e-31	1.95953	0.172	0.037	5.47935e-27	Macrophage_6	Atxn1	1.28247e-29	0.383398	0.62	0.352	4.14083e-25	Macrophage_6	Egr1
2.45192e-196	1.17985	0.777	0.46	7.91675e-192	Macrophage_4	Chchd10	5.52853e-31	1.41763	0.228	0.063	1.78505e-26	Macrophage_6	Fmn1	1.47983e-29	0.538684	0.535	0.272	4.77808e-25	Macrophage_6	Siglec1
3.36903e-196	0.455287	1	0.997	1.08779e-191	Macrophage_4	H2-K1	5.97503e-31	1.93884	0.159	0.032	1.92922e-26	Macrophage_6	Scarf1	2.50464e-29	0.585928	0.513	0.258	8.08699e-25	Macrophage_6	Ptgs1
3.49613e-196	0.721631	0.996	0.82	1.12883e-191	Macrophage_4	Abca1	7.48861e-31	1.54562	0.159	0.033	2.41792e-26	Macrophage_6	Airn	3.8335e-29	0.457668	0.374	0.164	1.23776e-24	Macrophage_6	Add3
7.25107e-196	-4.7661	0.099	0.442	2.34123e-191	Macrophage_4	Sell	3.56884e-30	0.494865	0.887	0.645	1.15231e-25	Macrophage_6	Arg1	6.9655e-29	1.05996	0.294	0.123	2.24902e-24	Macrophage_6	Cd81
5.58824e-193	1.00634	0.859	0.58	1.80433e-188	Macrophage_4	Plxnd1	4.41984e-30	1.40604	0.272	0.087	1.42708e-25	Macrophage_6	Olfml3	1.07731e-28	0.959911	0.194	0.064	3.47841e-24	Macrophage_6	Epb41l1
1.09628e-192	0.723769	0.995	0.919	3.53967e-188	Macrophage_4	Grina	6.31283e-30	0.843559	0.615	0.326	2.03829e-25	Macrophage_6	Pid1	1.02716e-27	0.4615	0.377	0.171	3.31649e-23	Macrophage_6	Fosb
3.33064e-192	0.926603	0.972	0.799	1.0754e-187	Macrophage_4	Cfb	1.05858e-29	1.46672	0.209	0.056	3.41793e-25	Macrophage_6	Ldhb	1.35211e-27	0.338349	0.454	0.218	4.36569e-23	Macrophage_6	Nfkbiz
5.48433e-190	0.618514	1	0.982	1.77078e-185	Macrophage_4	Lyz2	1.48907e-29	0.812669	0.522	0.251	4.80792e-25	Macrophage_6	Acp5	3.2924e-27	-0.400689	1	1	1.06305e-22	Macrophage_6	Gm42418
1.88785e-188	0.70814	0.928	0.64	6.0955e-184	Macrophage_4	Slc7a2	1.51192e-29	1.70978	0.233	0.069	4.8817e-25	Macrophage_6	Tmem37	3.46205e-27	0.664158	0.28	0.116	1.11783e-22	Macrophage_6	Serpine1
1.25741e-185	0.613332	0.997	0.93	4.05992e-181	Macrophage_4	Mif	3.95947e-29	0.850783	0.596	0.314	1.27843e-24	Macrophage_6	Cacna1d	3.74481e-27	0.207189	0.901	0.678	1.20912e-22	Macrophage_6	H2-Aa
3.03672e-185	0.759352	0.984	0.846	9.80495e-181	Macrophage_4	Cd74	6.23869e-29	1.62415	0.289	0.098	2.01435e-24	Macrophage_6	Plcb1	5.45034e-27	0.30341	0.615	0.341	1.75981e-22	Macrophage_6	Marcksl1
6.32511e-182	0.535569	1	0.962	2.04225e-177	Macrophage_4	Ctsd	8.0484e-29	1.95878	0.433	0.208	2.59867e-24	Macrophage_6	Apoe	1.03187e-26	0.383529	0.901	0.672	3.33169e-22	Macrophage_6	Ier3
9.84731e-182	0.847334	0.92	0.676	3.1795e-177	Macrophage_4	Idh1	1.61167e-28	2.2606	0.122	0.021	5.20376e-24	Macrophage_6	Rasgrp1	1.41037e-26	0.399065	0.534	0.293	4.55379e-22	Macrophage_6	Rgs1
3.77403e-179	-2.16131	0.682	0.808	1.21856e-174	Macrophage_4	Ifi203	4.64275e-28	0.667935	0.62	0.319	1.49905e-23	Macrophage_6	Axl	1.74684e-26	0.543816	0.681	0.403	5.64021e-22	Macrophage_6	Frmd4b
8.56871e-179	0.416186	1	0.999	2.76666e-174	Macrophage_4	B2m	3.22479e-27	2.09575	0.128	0.024	1.04122e-22	Macrophage_6	Igf1r	1.99056e-26	0.193259	0.914	0.694	6.42711e-22	Macrophage_6	H2-Ab1
4.37585e-178	1.01167	0.635	0.31	1.41287e-173	Macrophage_4	Sdc1	1.49084e-26	0.81011	0.654	0.369	4.81363e-22	Macrophage_6	Fmnl2	5.18353e-26	-0.260031	0.651	0.376	1.67366e-21	Macrophage_6	Il1b
1.04126e-174	0.746155	0.968	0.774	3.36201e-170	Macrophage_4	H2-Q7	6.69672e-26	1.39047	0.187	0.051	2.16224e-21	Macrophage_6	Plxna1	5.2112e-26	0.414713	0.994	0.882	1.68259e-21	Macrophage_6	Ecm1
1.72633e-174	0.387518	0.999	0.995	5.57398e-170	Macrophage_4	Cyba	2.30886e-25	0.398842	0.815	0.516	7.45484e-21	Macrophage_6	Pla2g7	9.31787e-26	0.478718	0.416	0.205	3.00855e-21	Macrophage_6	Klf4
3.27548e-174	0.935771	0.841	0.533	1.05759e-169	Macrophage_4	Osbpl3	2.9873e-25	1.94174	0.115	0.022	9.6454e-21	Macrophage_6	Dip2c	1.81525e-25	0.1696	0.895	0.66	5.86106e-21	Macrophage_6	Thbs1
1.57283e-173	0.621737	0.918	0.637	5.07835e-169	Macrophage_4	H2-Eb1	4.23598e-25	1.06054	0.185	0.051	1.36771e-20	Macrophage_6	Sbf2	2.48675e-25	0.305604	0.603	0.334	8.02923e-21	Macrophage_6	Hilpda
3.59427e-173	-1.50913	0.979	0.98	1.16052e-168	Macrophage_4	Samhd1	8.23312e-25	0.547486	0.961	0.839	2.65831e-20	Macrophage_6	Fn1	8.5404e-25	0.476347	0.347	0.164	2.75753e-20	Macrophage_6	Nr4a2
7.2707e-172	0.70655	0.989	0.857	2.34756e-167	Macrophage_4	Cd9	1.41963e-24	0.553075	0.615	0.328	4.5837e-20	Macrophage_6	Svil	1.44144e-24	0.522152	0.365	0.173	4.65412e-20	Macrophage_6	Ldlrad4
7.02148e-171	-1.82314	0.687	0.798	2.2671e-166	Macrophage_4	Ifi211	1.46804e-24	0.683674	0.474	0.23	4.74002e-20	Macrophage_6	Gm21188	1.95974e-24	0.391307	0.725	0.43	6.3276e-20	Macrophage_6	Tmem37
1.67659e-170	0.964182	0.856	0.581	5.41338e-166	Macrophage_4	Clec4n	6.03045e-24	0.319315	0.604	0.326	1.94711e-19	Macrophage_6	Egr1	9.13172e-24	0.424781	0.368	0.172	2.94845e-19	Macrophage_6	Ophn1
1.58007e-168	-4.84522	0.176	0.477	5.10175e-164	Macrophage_4	Ifitm1	1.05067e-23	1.91463	0.109	0.02	3.39241e-19	Macrophage_6	Rnf128	9.96861e-24	0.370831	0.64	0.369	3.21867e-19	Macrophage_6	Rhob
1.83243e-168	0.431557	0.999	0.996	5.91655e-164	Macrophage_4	mt-Nd1	1.46557e-23	1.01676	0.18	0.051	4.73203e-19	Macrophage_6	Dst	1.00072e-23	0.29838	0.495	0.267	3.23112e-19	Macrophage_6	Prtn3
1.20361e-167	1.58121	0.475	0.2	3.88622e-163	Macrophage_4	Gm6209	1.88598e-23	0.30702	0.498	0.23	6.08947e-19	Macrophage_6	Chst11	1.19005e-23	0.474711	0.332	0.151	3.84242e-19	Macrophage_6	Igf1r
1.76861e-167	0.700022	0.97	0.649	5.71048e-163	Macrophage_4	Mertk	3.77869e-23	0.582574	0.398	0.173	1.22006e-18	Macrophage_6	Znrf3	1.26874e-23	0.309992	0.685	0.413	4.09651e-19	Macrophage_6	Pde7b
9.68777e-164	-0.542933	1	1	3.12799e-159	Macrophage_4	Actb	5.40363e-23	0.449923	0.611	0.321	1.74472e-18	Macrophage_6	Slc7a8	1.28897e-23	0.336192	0.448	0.228	4.16184e-19	Macrophage_6	Spon1
1.4576e-162	-0.53508	0.993	0.991	4.70629e-158	Macrophage_4	Rap1b	5.58912e-23	0.453641	0.604	0.324	1.80462e-18	Macrophage_6	Syngr1	1.92476e-23	0.379046	0.906	0.659	6.21468e-19	Macrophage_6	Abca1
1.82946e-162	0.492486	1	0.996	5.90696e-158	Macrophage_4	Psap	1.57607e-22	0.487416	0.607	0.322	5.08881e-18	Macrophage_6	Maf	2.02578e-23	0.402799	0.801	0.516	6.54085e-19	Macrophage_6	Mertk
6.35723e-162	1.02265	0.79	0.503	2.05262e-157	Macrophage_4	F7	1.79947e-22	1.57768	0.18	0.054	5.81011e-18	Macrophage_6	Sgms2	2.32899e-23	0.278992	0.972	0.885	7.51984e-19	Macrophage_6	Cd74
6.16785e-161	0.955457	0.906	0.669	1.99148e-156	Macrophage_4	Ly6i	1.82338e-22	0.920001	0.224	0.077	5.88734e-18	Macrophage_6	Tmem176b	2.86285e-23	0.58522	0.324	0.148	9.24357e-19	Macrophage_6	Tspan32
7.62329e-158	0.879914	0.892	0.709	2.46141e-153	Macrophage_4	Cyb5a	7.87062e-22	0.578113	0.485	0.246	2.54127e-17	Macrophage_6	Gm36161	3.08139e-23	0.227919	0.945	0.787	9.9492e-19	Macrophage_6	Fos
5.4396e-157	0.76259	0.912	0.673	1.75634e-152	Macrophage_4	Dock7	1.0264e-21	0.156982	0.665	0.402	3.31403e-17	Macrophage_6	Saa3	5.77104e-23	0.385758	0.254	0.108	1.86335e-18	Macrophage_6	Tmem176b
2.63193e-156	1.00573	0.795	0.512	8.49796e-152	Macrophage_4	Agap1	1.0385e-21	0.458478	0.828	0.547	3.35312e-17	Macrophage_6	Basp1	7.1704e-23	0.370622	0.332	0.151	2.31518e-18	Macrophage_6	Gbp8
8.87447e-156	-1.85447	0.641	0.766	2.86539e-151	Macrophage_4	Ifi47	1.23601e-21	1.39645	0.174	0.052	3.99083e-17	Macrophage_6	Prxl2b	1.75321e-22	0.0545137	0.311	0.14	5.66078e-18	Macrophage_6	Ccnd2
2.89821e-155	0.821284	0.878	0.58	9.35774e-151	Macrophage_4	Junos	1.80592e-21	0.863505	0.254	0.095	5.83095e-17	Macrophage_6	Htr7	2.53827e-22	0.510735	0.352	0.17	8.19557e-18	Macrophage_6	Slc9a9
4.69073e-155	-1.09824	0.994	0.993	1.51454e-150	Macrophage_4	Srgn	2.06623e-21	0.492381	0.428	0.198	6.67143e-17	Macrophage_6	Gas7	2.9013e-22	0.405031	0.471	0.244	9.36771e-18	Macrophage_6	Ap1b1
7.20567e-155	-0.545139	0.988	0.987	2.32657e-150	Macrophage_4	Tpm3	2.72305e-21	0.465359	0.589	0.319	8.7922e-17	Macrophage_6	Shtn1	3.07414e-22	0.201388	1	0.996	9.9258e-18	Macrophage_6	mt-Co2
2.85309e-154	-1.74126	0.626	0.756	9.21207e-150	Macrophage_4	Slfn1	4.71838e-21	0.362466	0.663	0.42	1.52347e-16	Macrophage_6	Chil3	4.81808e-22	0.153216	0.595	0.327	1.55566e-17	Macrophage_6	Ifi213
1.55136e-153	1.09304	0.62	0.321	5.00903e-149	Macrophage_4	Gdpd1	5.61887e-21	0.867807	0.139	0.035	1.81422e-16	Macrophage_6	Pbx1	5.71097e-22	0.287666	0.534	0.3	1.84396e-17	Macrophage_6	Ccrl2
2.81066e-153	-0.353418	0.999	0.996	9.07505e-149	Macrophage_4	Arpc2	6.48153e-21	0.39383	0.754	0.484	2.09275e-16	Macrophage_6	Fabp5	7.46886e-22	0.326667	0.599	0.333	2.41154e-17	Macrophage_6	Gbp6
3.51194e-153	0.484241	0.996	0.979	1.13393e-148	Macrophage_4	Ucp2	6.92311e-21	0.807986	0.307	0.125	2.23533e-16	Macrophage_6	Thbs1	7.85216e-22	0.32687	0.31	0.146	2.53531e-17	Macrophage_6	Ccl12
6.00577e-153	0.688786	0.981	0.822	1.93914e-148	Macrophage_4	Arg1	1.07596e-20	0.428947	0.946	0.742	3.47406e-16	Macrophage_6	F13a1	8.5534e-22	0.214972	0.781	0.523	2.76172e-17	Macrophage_6	Selenop
1.66961e-152	-1.79629	0.724	0.814	5.39082e-148	Macrophage_4	Ifi209	1.3198e-20	0.591189	0.128	0.031	4.26138e-16	Macrophage_6	Serpina3g	9.39309e-22	0.605299	0.344	0.175	3.03284e-17	Macrophage_6	Pf4
4.32937e-152	0.585812	0.982	0.888	1.39787e-147	Macrophage_4	Bnip3l	1.44139e-20	1.09821	0.241	0.089	4.65396e-16	Macrophage_6	Rusc2	1.02786e-21	0.0274543	0.524	0.294	3.31875e-17	Macrophage_6	Ifit2
1.25139e-150	0.480053	0.995	0.926	4.0405e-146	Macrophage_4	Hexa	1.63696e-20	0.316047	0.97	0.778	5.2854e-16	Macrophage_6	Ninj1	1.35321e-21	0.354748	0.493	0.262	4.36925e-17	Macrophage_6	Nrp1
1.32936e-150	0.840108	0.817	0.507	4.29222e-146	Macrophage_4	Anpep	2.25196e-20	1.53523	0.117	0.027	7.27112e-16	Macrophage_6	Vopp1	1.83777e-21	0.500065	0.307	0.142	5.9338e-17	Macrophage_6	Cpq
3.13176e-150	0.407215	0.999	0.99	1.01118e-145	Macrophage_4	mt-Nd2	2.60225e-20	0.599405	0.224	0.079	8.40213e-16	Macrophage_6	Spon1	1.92056e-21	0.228	0.956	0.818	6.2011e-17	Macrophage_6	Nfkbia
8.59743e-150	-2.59083	0.572	0.722	2.77594e-145	Macrophage_4	Isg15	3.17254e-20	0.07701	0.765	0.47	1.02435e-15	Macrophage_6	Marcksl1	2.60608e-21	0.158505	0.362	0.175	8.41452e-17	Macrophage_6	Cd40
2.02635e-148	-0.501384	0.998	0.997	6.54266e-144	Macrophage_4	H3f3b	3.44899e-20	0.523329	0.45	0.219	1.11361e-15	Macrophage_6	Plekhg1	2.99234e-21	0.334578	0.526	0.287	9.66167e-17	Macrophage_6	Ets2
2.40897e-145	-1.38187	0.689	0.816	7.77807e-141	Macrophage_4	Jun	4.74068e-20	0.590673	0.374	0.168	1.53067e-15	Macrophage_6	Itsn1	4.5986e-21	-0.388094	0.437	0.233	1.4848e-16	Macrophage_6	Rsad2
3.7334e-145	0.882448	0.831	0.562	1.20544e-140	Macrophage_4	Ppp1r12b	5.35889e-20	0.566548	0.459	0.228	1.73028e-15	Macrophage_6	Arrdc4	4.70439e-21	0.359314	0.474	0.247	1.51895e-16	Macrophage_6	Antxr2
4.06236e-145	-1.10749	0.849	0.911	1.31166e-140	Macrophage_4	Sp100	6.99846e-20	-0.0997209	0.548	0.294	2.25966e-15	Macrophage_6	Ifitm1	5.32199e-21	0.168873	0.46	0.236	1.71836e-16	Macrophage_6	Nlrp3
6.75586e-145	1.2459	0.611	0.327	2.18133e-140	Macrophage_4	Tmeff1	9.75508e-20	0.392408	0.348	0.153	3.14972e-15	Macrophage_6	Bach2	5.81083e-21	0.673867	0.296	0.141	1.8762e-16	Macrophage_6	Rhoc
6.4695e-143	-4.57661	0.111	0.391	2.08887e-138	Macrophage_4	Ifitm6	1.01128e-19	1.59679	0.12	0.03	3.26522e-15	Macrophage_6	Tmeff1	6.69413e-21	0.282605	0.448	0.233	2.1614e-16	Macrophage_6	Clec4a1
6.83217e-141	0.87404	0.848	0.586	2.20597e-136	Macrophage_4	Arrdc3	1.57946e-19	0.284398	0.428	0.214	5.09975e-15	Macrophage_6	Iigp1	9.60381e-21	0.418997	0.399	0.205	3.10088e-16	Macrophage_6	Stxbp3
4.46018e-140	0.79455	0.853	0.593	1.4401e-135	Macrophage_4	Ptgfrn	1.77956e-19	1.4056	0.115	0.026	5.74584e-15	Macrophage_6	Upp1	1.18012e-20	0.446776	0.247	0.109	3.81039e-16	Macrophage_6	Cxcl14
5.21533e-140	-1.5204	0.666	0.783	1.68393e-135	Macrophage_4	Irgm1	2.02989e-19	0.0127011	0.804	0.539	6.5541e-15	Macrophage_6	Il1b	1.58198e-20	0.231773	0.925	0.777	5.10791e-16	Macrophage_6	Zfp36
2.86143e-139	0.70738	0.904	0.664	9.239e-135	Macrophage_4	Rcbtb2	2.32863e-19	0.641399	0.383	0.175	7.51868e-15	Macrophage_6	Gpr160	1.86949e-20	0.597793	0.299	0.144	6.03622e-16	Macrophage_6	Cfh
1.58739e-136	-0.464757	0.997	0.994	5.12538e-132	Macrophage_4	Actr3	2.40649e-19	0.562954	0.4	0.189	7.77009e-15	Macrophage_6	Lrp12	1.86973e-20	0.16241	0.399	0.203	6.03698e-16	Macrophage_6	Gbp4
2.75e-136	-1.31733	0.796	0.872	8.8792e-132	Macrophage_4	S100a4	3.99451e-19	0.320832	0.82	0.521	1.28975e-14	Macrophage_6	Mertk	1.89793e-20	0.30629	0.302	0.141	6.12804e-16	Macrophage_6	Ciita
7.16082e-136	0.606694	0.995	0.896	2.31209e-131	Macrophage_4	Apoc2	4.30255e-19	0.943096	0.187	0.062	1.38921e-14	Macrophage_6	Lsr	2.4697e-20	0.532549	0.194	0.077	7.97417e-16	Macrophage_6	Ckb
7.74266e-136	-1.52878	0.707	0.816	2.49995e-131	Macrophage_4	Fgl2	5.729e-19	0.412916	0.748	0.465	1.84978e-14	Macrophage_6	Prkcb	4.38031e-20	0.321529	0.38	0.189	1.41431e-15	Macrophage_6	Parp11
7.80222e-136	0.511939	0.993	0.902	2.51918e-131	Macrophage_4	Apoe	7.01741e-19	0.399078	0.933	0.763	2.26578e-14	Macrophage_6	Trf	4.62658e-20	0.878184	0.146	0.051	1.49383e-15	Macrophage_6	Flnb
4.5428e-135	-1.68426	0.761	0.839	1.46678e-130	Macrophage_4	Mndal	1.04488e-18	0.384344	0.426	0.206	3.37371e-14	Macrophage_6	Rgcc	5.41556e-20	0.417326	0.784	0.509	1.74858e-15	Macrophage_6	Stab1
1.52144e-134	-3.62436	0.321	0.559	4.91242e-130	Macrophage_4	Ccl2	1.06758e-18	0.892482	0.224	0.083	3.44701e-14	Macrophage_6	Peli2	5.72144e-20	-0.431139	0.754	0.499	1.84734e-15	Macrophage_6	Ccl2
2.29548e-134	0.51642	0.998	0.977	7.41165e-130	Macrophage_4	Cybb	1.25949e-18	0.339909	0.913	0.677	4.06663e-14	Macrophage_6	Ier3	6.77169e-20	0.440389	0.271	0.121	2.18644e-15	Macrophage_6	Tbc1d13
1.35094e-133	1.54652	0.401	0.168	4.36191e-129	Macrophage_4	Atp6v0d2	1.97634e-18	0.452885	0.724	0.423	6.3812e-14	Macrophage_6	Trpm2	7.16024e-20	0.27214	0.977	0.871	2.3119e-15	Macrophage_6	Ly6a
9.96417e-133	0.315548	0.997	0.985	3.21723e-128	Macrophage_4	Cox8a	2.32713e-18	0.311463	0.885	0.619	7.51385e-14	Macrophage_6	Vegfa	1.01378e-19	0.345076	0.643	0.371	3.27328e-15	Macrophage_6	Plxnb2
1.05567e-132	0.639845	0.982	0.905	3.40854e-128	Macrophage_4	C3	2.44721e-18	0.49797	0.402	0.19	7.90157e-14	Macrophage_6	Pi4k2b	1.16805e-19	0.738427	0.238	0.106	3.77141e-15	Macrophage_6	Hdac9
6.80681e-132	0.605996	0.973	0.821	2.19778e-127	Macrophage_4	Lgals3bp	3.02024e-18	0.434815	0.365	0.168	9.75176e-14	Macrophage_6	Tcp11l1	1.2724e-19	0.0372539	0.562	0.315	4.10832e-15	Macrophage_6	Pde4b
3.43103e-131	-2.45912	0.413	0.623	1.10781e-126	Macrophage_4	Mxd1	3.40551e-18	0.126438	0.539	0.3	1.09957e-13	Macrophage_6	Nos2	1.28332e-19	0.394324	0.437	0.239	4.14358e-15	Macrophage_6	Hivep3
5.8738e-131	0.548093	0.988	0.795	1.89653e-126	Macrophage_4	Mmp14	5.15181e-18	0.0540015	0.911	0.634	1.66342e-13	Macrophage_6	Gpnmb	1.74765e-19	0.342068	0.369	0.185	5.64282e-15	Macrophage_6	Cnp
1.02502e-130	-0.899598	0.95	0.954	3.30959e-126	Macrophage_4	Pnp	5.30705e-18	0.0669694	0.657	0.373	1.71354e-13	Macrophage_6	Ralgds	1.96417e-19	0.322317	0.435	0.23	6.34191e-15	Macrophage_6	Gas7
1.2554e-130	-0.719158	0.999	0.996	4.05343e-126	Macrophage_4	Actg1	8.73313e-18	0.245294	0.639	0.374	2.81975e-13	Macrophage_6	Plbd1	2.12908e-19	0.383245	0.693	0.435	6.87439e-15	Macrophage_6	Iqgap2
9.63024e-130	0.824449	0.711	0.43	3.10941e-125	Macrophage_4	Egln3	1.04193e-17	0.634489	0.252	0.101	3.36419e-13	Macrophage_6	Tbc1d12	2.3579e-19	0.315134	0.374	0.186	7.61319e-15	Macrophage_6	Pde6d
1.95869e-129	0.247045	1	0.999	6.32422e-125	Macrophage_4	mt-Co2	1.24492e-17	0.551216	0.239	0.094	4.0196e-13	Macrophage_6	Sox4	2.39111e-19	0.168549	0.404	0.213	7.72042e-15	Macrophage_6	Mmp19
1.6227e-128	0.830687	0.798	0.561	5.23938e-124	Macrophage_4	Ifi27	1.25006e-17	0.221214	0.557	0.313	4.0362e-13	Macrophage_6	Pltp	2.39502e-19	0.397525	0.222	0.096	7.73304e-15	Macrophage_6	Tppp3
1.71607e-128	0.398056	0.999	0.978	5.54083e-124	Macrophage_4	Aldoa	1.26189e-17	1.52229	0.115	0.03	4.07438e-13	Macrophage_6	Rora	2.79468e-19	0.338126	0.397	0.202	9.02345e-15	Macrophage_6	Mon2
1.78167e-126	-1.20694	0.91	0.924	5.75264e-122	Macrophage_4	Rnf213	1.49709e-17	0.618581	0.276	0.114	4.83379e-13	Macrophage_6	Agpat3	2.8116e-19	0.318702	0.648	0.379	9.07809e-15	Macrophage_6	Ncoa1
2.25933e-126	0.482858	0.997	0.935	7.29492e-122	Macrophage_4	Plin2	2.02995e-17	0.0119541	0.752	0.492	6.55431e-13	Macrophage_6	Klf2	3.11854e-19	0.198415	0.994	0.952	1.00691e-14	Macrophage_6	Ccl6
5.1162e-126	-1.2526	0.796	0.843	1.65192e-121	Macrophage_4	Zbp1	2.28369e-17	0.36979	0.885	0.645	7.37357e-13	Macrophage_6	Atrnl1	3.66619e-19	0.198879	0.808	0.541	1.18374e-14	Macrophage_6	H2-DMb1
1.7648e-125	-1.1563	0.881	0.903	5.69817e-121	Macrophage_4	Trim30a	2.62592e-17	0.503612	0.302	0.133	8.47856e-13	Macrophage_6	Ampd3	3.67546e-19	0.105989	0.319	0.151	1.18673e-14	Macrophage_6	Phf11a
3.29065e-125	-1.47299	0.745	0.836	1.06248e-120	Macrophage_4	Irf1	3.148e-17	0.439771	0.691	0.432	1.01643e-12	Macrophage_6	Dmxl2	3.80412e-19	0.122778	0.49	0.271	1.22827e-14	Macrophage_6	Calhm6
4.43367e-125	0.45765	0.997	0.942	1.43154e-120	Macrophage_4	Tpi1	3.21666e-17	0.585536	0.341	0.158	1.0386e-12	Macrophage_6	St6gal1	4.66374e-19	0.168494	0.977	0.883	1.50583e-14	Macrophage_6	Junb
8.18326e-125	-1.79999	0.841	0.863	2.64221e-120	Macrophage_4	Tgm2	3.55878e-17	0.83711	0.174	0.059	1.14906e-12	Macrophage_6	Il11ra1	4.97236e-19	0.303629	0.593	0.346	1.60548e-14	Macrophage_6	Ext1
8.31279e-125	0.520752	0.971	0.886	2.68403e-120	Macrophage_4	Ndufc1	3.71123e-17	0.721243	0.207	0.077	1.19828e-12	Macrophage_6	Rhoc	5.04508e-19	0.602462	0.218	0.094	1.62895e-14	Macrophage_6	Fgd2
9.86929e-125	1.00095	0.739	0.477	3.1866e-120	Macrophage_4	Hilpda	4.4748e-17	0.186265	0.863	0.578	1.44482e-12	Macrophage_6	Ms4a4a	5.07119e-19	0.111542	0.764	0.526	1.63739e-14	Macrophage_6	Acod1
1.37227e-124	0.550364	0.964	0.786	4.43077e-120	Macrophage_4	Clec4d	4.75406e-17	0.359617	0.589	0.323	1.53499e-12	Macrophage_6	Pea15a	5.96659e-19	-0.073255	0.369	0.191	1.92649e-14	Macrophage_6	Osm
3.92722e-124	1.29737	0.491	0.243	1.26802e-119	Macrophage_4	Aldoc	5.32224e-17	0.0262788	0.526	0.273	1.71845e-12	Macrophage_6	Jaml	6.15706e-19	0.360466	0.357	0.178	1.98799e-14	Macrophage_6	Zfp445
1.57042e-123	0.450259	0.998	0.921	5.07056e-119	Macrophage_4	Pla2g7	5.37629e-17	0.508125	0.35	0.164	1.7359e-12	Macrophage_6	Adcy9	6.48169e-19	0.661536	0.211	0.09	2.09281e-14	Macrophage_6	Fcgrt
4.6661e-122	-1.42041	0.758	0.839	1.50659e-117	Macrophage_4	Parp14	6.009e-17	0.452472	0.543	0.303	1.94019e-12	Macrophage_6	Aig1	7.00304e-19	0.231185	0.576	0.325	2.26114e-14	Macrophage_6	Clec4a3
7.00857e-122	0.46775	0.979	0.897	2.26293e-117	Macrophage_4	Lamtor2	7.42524e-17	0.912051	0.176	0.06	2.39746e-12	Macrophage_6	Fuom	1.03333e-18	-0.0768141	0.405	0.213	3.33642e-14	Macrophage_6	Ifit1
7.6048e-122	-0.960701	0.787	0.876	2.45544e-117	Macrophage_4	Ms4a6b	7.59157e-17	1.17242	0.185	0.068	2.45116e-12	Macrophage_6	Ophn1	1.18058e-18	0.318038	0.443	0.235	3.81187e-14	Macrophage_6	Bcas3
2.21427e-121	0.428996	0.993	0.942	7.14944e-117	Macrophage_4	Bsg	8.37836e-17	0.413365	0.724	0.468	2.7052e-12	Macrophage_6	Smpdl3a	1.18067e-18	0.0844184	0.352	0.177	3.81215e-14	Macrophage_6	Spink2
2.29119e-121	1.01878	0.37	0.154	7.39781e-117	Macrophage_4	Acpp	1.23065e-16	0.526811	0.411	0.207	3.97352e-12	Macrophage_6	Nxn	1.31567e-18	0.289978	0.967	0.804	4.24802e-14	Macrophage_6	Ms4a4a
3.55172e-121	0.564801	0.988	0.886	1.14678e-116	Macrophage_4	Mt1	1.31299e-16	0.453554	0.259	0.108	4.23939e-12	Macrophage_6	Zfp704	1.46192e-18	0.250702	0.607	0.374	4.72024e-14	Macrophage_6	Slc7a2
7.9967e-121	1.79479	0.344	0.139	2.58198e-116	Macrophage_4	Mmp12	1.36488e-16	1.41779	0.124	0.035	4.40694e-12	Macrophage_6	Slc7a11	1.50549e-18	0.176254	0.451	0.239	4.86094e-14	Macrophage_6	Hivep2
8.60607e-121	-0.476391	0.996	0.992	2.77873e-116	Macrophage_4	Msn	1.78322e-16	0.377416	0.713	0.446	5.75764e-12	Macrophage_6	Gatm	1.57985e-18	0.277984	0.419	0.222	5.10104e-14	Macrophage_6	Itga6
1.10706e-120	-0.699139	0.999	0.997	3.57449e-116	Macrophage_4	Fam49b	1.95001e-16	0.276979	0.498	0.291	6.29619e-12	Macrophage_6	Ccl5	1.63541e-18	-0.252448	0.527	0.323	5.28041e-14	Macrophage_6	Ccl5
1.6557e-120	-1.21162	0.682	0.821	5.34592e-116	Macrophage_4	Plbd1	2.0911e-16	0.292135	0.661	0.388	6.75173e-12	Macrophage_6	Egln3	1.7499e-18	0.409713	0.742	0.491	5.65008e-14	Macrophage_6	Sdc3
5.31063e-119	0.555322	0.96	0.824	1.7147e-114	Macrophage_4	Gngt2	2.12644e-16	0.188292	0.52	0.278	6.86585e-12	Macrophage_6	Gm4951	1.77371e-18	0.381362	0.49	0.281	5.72695e-14	Macrophage_6	Timp2
5.79129e-119	-1.53868	0.827	0.863	1.86989e-114	Macrophage_4	Slfn5	2.36167e-16	1.86597	0.104	0.027	7.62537e-12	Macrophage_6	As3mt	1.80471e-18	0.280689	0.358	0.181	5.82705e-14	Macrophage_6	Cdk14
6.49918e-119	-1.00662	0.809	0.886	2.09846e-114	Macrophage_4	Lsp1	2.64548e-16	0.350006	0.354	0.166	8.54171e-12	Macrophage_6	Zcchc24	1.94154e-18	0.360579	0.404	0.21	6.26886e-14	Macrophage_6	Nudcd3
7.28226e-119	0.563928	0.896	0.616	2.35129e-114	Macrophage_4	Cd63	2.66352e-16	0.394445	0.389	0.189	8.59996e-12	Macrophage_6	Soga1	2.05653e-18	0.340083	0.513	0.285	6.64011e-14	Macrophage_6	Kcnk13
1.13135e-118	0.403927	0.997	0.974	3.65292e-114	Macrophage_4	Pgam1	2.8145e-16	0.271428	0.504	0.287	9.08745e-12	Macrophage_6	Apoc4	2.15466e-18	0.225389	0.501	0.281	6.95695e-14	Macrophage_6	Phf11d
2.90154e-118	0.622193	0.93	0.743	9.36848e-114	Macrophage_4	Colgalt1	3.11705e-16	0.467906	0.567	0.316	1.00643e-11	Macrophage_6	Slc16a6	2.22631e-18	0.30511	0.504	0.279	7.18831e-14	Macrophage_6	Tbc1d1
3.65885e-118	2.39624	0.198	0.054	1.18137e-113	Macrophage_4	Pard3b	3.46943e-16	0.64783	0.322	0.147	1.12021e-11	Macrophage_6	Zadh2	2.27393e-18	0.365874	0.243	0.107	7.34206e-14	Macrophage_6	Cep85l
4.86757e-118	0.616412	0.923	0.724	1.57164e-113	Macrophage_4	Atp13a2	3.59132e-16	0.290375	0.435	0.215	1.15956e-11	Macrophage_6	Prdm10	2.33579e-18	0.30028	0.283	0.134	7.54181e-14	Macrophage_6	Grk5
1.49164e-117	0.429555	0.995	0.961	4.81622e-113	Macrophage_4	Pgk1	3.98176e-16	0.535818	0.189	0.069	1.28563e-11	Macrophage_6	Rcbtb1	2.50258e-18	0.571616	0.218	0.095	8.08034e-14	Macrophage_6	C4b
5.09819e-117	-0.787206	0.975	0.969	1.6461e-112	Macrophage_4	Coro1a	4.03123e-16	0.266334	0.737	0.482	1.3016e-11	Macrophage_6	Pde7b	2.65653e-18	0.260786	0.369	0.19	8.57741e-14	Macrophage_6	Fpr1
9.58803e-115	0.96629	0.569	0.309	3.09578e-110	Macrophage_4	Ctsk	4.25589e-16	0.302205	0.802	0.564	1.37414e-11	Macrophage_6	Prtn3	3.41698e-18	0.483087	0.358	0.186	1.10327e-13	Macrophage_6	Dpysl2
1.17719e-114	0.553127	0.963	0.71	3.8009e-110	Macrophage_4	Sash1	4.27965e-16	0.366848	0.711	0.426	1.38181e-11	Macrophage_6	Gys1	3.89583e-18	0.325191	0.892	0.689	1.25789e-13	Macrophage_6	Zfp36l1
1.43778e-114	0.857378	0.732	0.472	4.6423e-110	Macrophage_4	Clybl	4.40803e-16	0.350534	0.517	0.275	1.42327e-11	Macrophage_6	Fam114a1	4.02962e-18	0.332073	0.499	0.276	1.30108e-13	Macrophage_6	Ranbp9
2.6745e-114	-2.57469	0.334	0.546	8.63541e-110	Macrophage_4	Fyn	4.4981e-16	0.290507	0.685	0.418	1.45235e-11	Macrophage_6	Timp2	5.07728e-18	0.444196	0.275	0.132	1.63935e-13	Macrophage_6	Zdhhc14
5.11252e-114	0.548126	0.946	0.776	1.65073e-109	Macrophage_4	Pfkl	4.59619e-16	0.247112	0.602	0.342	1.48402e-11	Macrophage_6	Grk5	5.32768e-18	0.166336	0.784	0.506	1.7202e-13	Macrophage_6	Ehd1
3.64519e-113	-2.24288	0.744	0.794	1.17696e-108	Macrophage_4	Gbp2	4.69531e-16	0.211266	0.657	0.388	1.51602e-11	Macrophage_6	Fosb	7.07836e-18	0.273487	0.565	0.33	2.28546e-13	Macrophage_6	Themis2
4.06846e-113	1.21323	0.417	0.191	1.31362e-108	Macrophage_4	Htra1	6.41775e-16	-0.220567	0.554	0.31	2.07216e-11	Macrophage_6	Ifi205	8.0068e-18	0.27319	0.326	0.158	2.58523e-13	Macrophage_6	1700021F05Rik
4.10151e-113	0.622087	0.777	0.513	1.32429e-108	Macrophage_4	Slc7a11	6.58576e-16	0.543537	0.411	0.208	2.12641e-11	Macrophage_6	Tceal9	8.4573e-18	0.300502	0.775	0.499	2.73069e-13	Macrophage_6	Pik3ap1
4.42486e-113	0.845203	0.752	0.499	1.4287e-108	Macrophage_4	Abcc5	6.60455e-16	0.357259	0.526	0.283	2.13248e-11	Macrophage_6	Atp11a	8.57737e-18	0.358261	0.728	0.467	2.76946e-13	Macrophage_6	Glul
1.35527e-112	-2.54691	0.315	0.529	4.37589e-108	Macrophage_4	Gbp5	6.67074e-16	0.558228	0.283	0.125	2.15385e-11	Macrophage_6	Gm36172	9.9837e-18	0.296382	0.463	0.261	3.22354e-13	Macrophage_6	Gm4951
5.19374e-112	0.330213	0.996	0.98	1.67695e-107	Macrophage_4	Cox6c	6.77436e-16	0.212554	0.752	0.461	2.18731e-11	Macrophage_6	Gbp6	1.00604e-17	0.212281	0.984	0.923	3.24831e-13	Macrophage_6	Ifitm2
6.91153e-112	0.542464	0.907	0.669	2.23159e-107	Macrophage_4	Nrp2	6.89996e-16	0.580075	0.209	0.083	2.22786e-11	Macrophage_6	C4b	1.11382e-17	0.353874	0.372	0.194	3.5963e-13	Macrophage_6	Tubb2a
1.45524e-111	0.387111	0.996	0.962	4.69868e-107	Macrophage_4	Gm2a	7.73089e-16	0.381005	0.237	0.095	2.49615e-11	Macrophage_6	Cracr2a	1.13061e-17	0.676957	0.164	0.065	3.65051e-13	Macrophage_6	Ceacam1
5.77327e-111	0.689627	0.803	0.532	1.86407e-106	Macrophage_4	Sbf2	9.40075e-16	0.233745	0.552	0.3	3.03531e-11	Macrophage_6	Rnf141	1.20908e-17	0.340064	0.319	0.158	3.90389e-13	Macrophage_6	Casp3
9.62135e-111	0.402517	0.996	0.957	3.10654e-106	Macrophage_4	Gpx4	1.01959e-15	0.122287	0.53	0.321	3.29205e-11	Macrophage_6	Spp1	1.30618e-17	0.254617	0.739	0.48	4.21739e-13	Macrophage_6	F7
9.98021e-111	-0.484789	0.981	0.979	3.22241e-106	Macrophage_4	Ywhaz	1.06574e-15	0.820956	0.163	0.056	3.44106e-11	Macrophage_6	Galm	1.31973e-17	0.336282	0.416	0.227	4.26115e-13	Macrophage_6	Gab1
1.43754e-110	-1.52384	0.617	0.75	4.64154e-106	Macrophage_4	Ccr2	1.12939e-15	0.293029	0.67	0.405	3.64659e-11	Macrophage_6	Nrp2	1.38028e-17	0.432127	0.753	0.531	4.45664e-13	Macrophage_6	Saa3
1.6606e-110	-1.70433	0.47	0.642	5.36173e-106	Macrophage_4	Gbp3	1.21494e-15	0.439704	0.307	0.139	3.92281e-11	Macrophage_6	Slc12a7	1.6374e-17	0.475462	0.297	0.146	5.28682e-13	Macrophage_6	Chid1
4.17855e-110	-3.71008	0.221	0.449	1.34917e-105	Macrophage_4	Vcan	1.48079e-15	0.67356	0.283	0.128	4.78117e-11	Macrophage_6	Nrg2	1.65511e-17	0.048003	0.51	0.292	5.34403e-13	Macrophage_6	Malt1
1.73454e-109	-0.664853	0.996	0.994	5.60049e-105	Macrophage_4	Lyn	1.50723e-15	0.654394	0.276	0.123	4.86656e-11	Macrophage_6	Tmem273	1.76698e-17	0.322754	0.305	0.15	5.70523e-13	Macrophage_6	Fut8
3.19464e-109	0.444983	0.994	0.892	1.03148e-104	Macrophage_4	Myof	1.5259e-15	0.278386	0.548	0.296	4.92682e-11	Macrophage_6	Pign	1.80084e-17	0.276079	0.593	0.355	5.81456e-13	Macrophage_6	Wwox
7.3485e-109	-0.421872	0.986	0.982	2.37268e-104	Macrophage_4	Arpc5	1.8155e-15	0.219893	0.615	0.355	5.86188e-11	Macrophage_6	A930007I19Rik	1.93045e-17	0.176335	1	0.991	6.23303e-13	Macrophage_6	Ifitm3
1.05608e-108	0.514748	0.983	0.826	3.40988e-104	Macrophage_4	Sgk1	1.89203e-15	0.148318	0.726	0.465	6.10899e-11	Macrophage_6	F7	2.02681e-17	0.369768	0.207	0.088	6.54416e-13	Macrophage_6	Ankrd27
4.32624e-108	0.511947	0.959	0.782	1.39686e-103	Macrophage_4	Lipa	2.25775e-15	1.35173	0.115	0.033	7.28983e-11	Macrophage_6	Ak4	2.27037e-17	0.336393	0.319	0.158	7.33058e-13	Macrophage_6	Sh2b3
5.68964e-108	0.712861	0.688	0.394	1.83707e-103	Macrophage_4	Fblim1	2.54511e-15	0.268318	0.93	0.792	8.21766e-11	Macrophage_6	Tgm2	2.31553e-17	0.256018	0.567	0.334	7.47637e-13	Macrophage_6	Rgs2
9.41657e-108	0.569302	0.928	0.764	3.04042e-103	Macrophage_4	Atg5	2.58119e-15	1.23153	0.109	0.029	8.33414e-11	Macrophage_6	Afdn	2.39901e-17	-0.0184463	0.419	0.235	7.74593e-13	Macrophage_6	Ifit3
1.33654e-107	0.746728	0.793	0.543	4.31542e-103	Macrophage_4	Mtln	2.59287e-15	0.70877	0.213	0.085	8.37186e-11	Macrophage_6	Prkar1b	2.72509e-17	0.258132	0.986	0.903	8.79875e-13	Macrophage_6	Arg1
1.64059e-107	1.11005	0.44	0.212	5.29715e-103	Macrophage_4	Slc36a2	2.59423e-15	-0.0989198	0.546	0.305	8.37626e-11	Macrophage_6	Socs1	2.77626e-17	-0.0816393	0.482	0.278	8.96398e-13	Macrophage_6	Nos2
3.96994e-107	1.21097	0.449	0.222	1.28181e-102	Macrophage_4	Jag1	2.76344e-15	0.250475	0.441	0.228	8.92258e-11	Macrophage_6	Cyp4v3	2.88964e-17	0.341086	0.437	0.243	9.33007e-13	Macrophage_6	Ralgds
3.99123e-107	1.11003	0.467	0.236	1.28869e-102	Macrophage_4	Creg2	3.51265e-15	0.0783953	0.478	0.257	1.13416e-10	Macrophage_6	Nrg1	3.02037e-17	0.21099	0.62	0.384	9.75218e-13	Macrophage_6	Icam1
4.98338e-107	-0.641516	0.974	0.973	1.60903e-102	Macrophage_4	Slfn2	3.6168e-15	0.320487	0.515	0.276	1.16779e-10	Macrophage_6	Pcnx3	3.27501e-17	0.52499	0.178	0.074	1.05744e-12	Macrophage_6	Flrt2
8.54523e-107	-1.05584	0.885	0.921	2.75908e-102	Macrophage_4	Jarid2	3.64086e-15	0.234018	0.561	0.306	1.17556e-10	Macrophage_6	Lig1	3.38119e-17	0.347396	0.368	0.192	1.09172e-12	Macrophage_6	R3hcc1l
1.28161e-106	-1.71063	0.547	0.693	4.13805e-102	Macrophage_4	Morrbid	4.29722e-15	0.667597	0.187	0.071	1.38749e-10	Macrophage_6	Rhou	3.65428e-17	0.300524	0.321	0.161	1.17989e-12	Macrophage_6	Nav1
2.58613e-106	0.534608	0.933	0.742	8.35011e-102	Macrophage_4	Pnpla7	4.30074e-15	0.593775	0.167	0.06	1.38862e-10	Macrophage_6	Serpine1	4.10616e-17	0.278152	0.507	0.285	1.3258e-12	Macrophage_6	Fbxl17
5.17678e-106	0.376801	0.994	0.964	1.67148e-101	Macrophage_4	Gpi1	4.33736e-15	0.350432	0.393	0.196	1.40045e-10	Macrophage_6	Prune1	4.10644e-17	0.233574	0.698	0.434	1.32589e-12	Macrophage_6	Nrip1
2.51765e-105	0.810509	0.678	0.415	8.12897e-101	Macrophage_4	Airn	4.34124e-15	0.283047	0.507	0.282	1.4017e-10	Macrophage_6	Nav1	4.16429e-17	0.636903	0.18	0.075	1.34457e-12	Macrophage_6	Klhl22
2.61972e-105	0.965827	0.614	0.373	8.45855e-101	Macrophage_4	Dst	4.8084e-15	0.377571	0.343	0.163	1.55254e-10	Macrophage_6	Gm10134	4.34475e-17	0.338803	0.296	0.145	1.40283e-12	Macrophage_6	Gm36172
1.02631e-104	-1.24748	0.757	0.812	3.31374e-100	Macrophage_4	Ndufa4	4.98705e-15	0.752567	0.211	0.086	1.61022e-10	Macrophage_6	Ccdc57	5.32807e-17	0.386953	0.354	0.185	1.72033e-12	Macrophage_6	Gm5150
1.46335e-104	0.404497	0.95	0.766	4.72487e-100	Macrophage_4	Fabp5	5.21575e-15	0.39537	0.646	0.378	1.68406e-10	Macrophage_6	Selenbp1	5.35774e-17	0.330461	0.252	0.118	1.72991e-12	Macrophage_6	Lig1
1.3688e-103	0.554133	0.924	0.769	4.41957e-99	Macrophage_4	Ndufa5	5.32269e-15	0.548	0.317	0.153	1.71859e-10	Macrophage_6	Gm26887	5.5122e-17	0.301006	0.853	0.604	1.77978e-12	Macrophage_6	Wnk1
1.85209e-103	1.26993	0.38	0.174	5.98001e-99	Macrophage_4	Cd1d1	6.05306e-15	0.272363	0.483	0.264	1.95441e-10	Macrophage_6	Pdgfa	6.33493e-17	0.388404	0.338	0.174	2.04542e-12	Macrophage_6	Bms1
2.2391e-103	2.3007	0.18	0.05	7.22961e-99	Macrophage_4	Cav1	6.69622e-15	0.370021	0.354	0.172	2.16208e-10	Macrophage_6	Zfp983	6.83351e-17	0.774363	0.156	0.062	2.2064e-12	Macrophage_6	Immp2l
4.58296e-103	0.449727	0.989	0.864	1.47974e-98	Macrophage_4	Cd300c2	6.73259e-15	0.354413	0.848	0.607	2.17382e-10	Macrophage_6	Aif1	6.96864e-17	0.416401	0.299	0.15	2.25003e-12	Macrophage_6	Itsn1
5.21334e-103	0.730667	0.719	0.455	1.68328e-98	Macrophage_4	Dtx4	7.20612e-15	0.416008	0.576	0.343	2.32671e-10	Macrophage_6	Cd81	7.3097e-17	0.296429	0.293	0.143	2.36016e-12	Macrophage_6	Clasp1
1.20324e-102	0.235336	1	0.998	3.88503e-98	Macrophage_4	mt-Co3	7.32045e-15	0.52652	0.235	0.099	2.36363e-10	Macrophage_6	B4galt6	7.78297e-17	0.264115	0.462	0.253	2.51297e-12	Macrophage_6	Abcd1
5.62587e-101	-0.53081	0.987	0.967	1.81648e-96	Macrophage_4	Ms4a6c	7.81716e-15	0.541275	0.226	0.093	2.524e-10	Macrophage_6	Acss2	8.32123e-17	0.292322	0.338	0.173	2.68676e-12	Macrophage_6	Mink1
6.09605e-101	0.592095	0.804	0.531	1.96829e-96	Macrophage_4	Vat1	8.0861e-15	0.269358	0.537	0.299	2.61084e-10	Macrophage_6	Abcc3	8.8031e-17	0.381603	0.446	0.251	2.84235e-12	Macrophage_6	Sgms1
1.26838e-100	1.23033	0.407	0.197	4.09534e-96	Macrophage_4	Gpc1	8.69296e-15	0.908642	0.161	0.058	2.80678e-10	Macrophage_6	Il1rl2	9.32886e-17	0.269366	0.432	0.232	3.0121e-12	Macrophage_6	Lcor
4.93017e-100	0.333306	1	0.99	1.59185e-95	Macrophage_4	Ctsz	8.78796e-15	0.412169	0.565	0.337	2.83746e-10	Macrophage_6	Hivep3	9.42784e-17	0.356841	0.57	0.344	3.04406e-12	Macrophage_6	Exoc4
6.565e-100	0.774179	0.729	0.479	2.11971e-95	Macrophage_4	Plxna1	8.95783e-15	-0.202456	0.617	0.367	2.89231e-10	Macrophage_6	Gbp5	9.43669e-17	0.30916	0.449	0.252	3.04692e-12	Macrophage_6	Tmcc3
3.67013e-99	-0.399297	0.993	0.989	1.18501e-94	Macrophage_4	Capza2	9.04327e-15	0.328513	0.62	0.362	2.91989e-10	Macrophage_6	Sipa1l2	1.00682e-16	0.308872	0.454	0.251	3.25081e-12	Macrophage_6	Ctnnd1
7.53239e-99	-1.44387	0.802	0.86	2.43206e-94	Macrophage_4	Jak2	9.62048e-15	0.343412	0.428	0.225	3.10626e-10	Macrophage_6	Gm26532	1.15375e-16	0.278449	0.596	0.345	3.72522e-12	Macrophage_6	Mroh1
1.24181e-98	-0.825641	0.893	0.919	4.00956e-94	Macrophage_4	Zc3hav1	1.00044e-14	0.389512	0.433	0.232	3.23022e-10	Macrophage_6	Mki67	1.1732e-16	0.0649879	0.731	0.489	3.78802e-12	Macrophage_6	Btg2
3.85091e-98	0.593024	0.894	0.668	1.24338e-93	Macrophage_4	Smyd3	1.08565e-14	0.538979	0.289	0.137	3.50535e-10	Macrophage_6	Mrc1	1.17795e-16	0.246142	0.333	0.169	3.80338e-12	Macrophage_6	Orai2
4.23037e-98	0.590101	0.892	0.727	1.3659e-93	Macrophage_4	Arl5a	1.12753e-14	0.313521	0.324	0.152	3.64056e-10	Macrophage_6	Itprip	1.25618e-16	0.166669	0.546	0.305	4.05597e-12	Macrophage_6	Trim30d
6.22954e-98	0.353705	0.999	0.996	2.01139e-93	Macrophage_4	Ftl1	1.27913e-14	0.261393	0.417	0.211	4.13005e-10	Macrophage_6	Flywch1	1.33257e-16	0.200251	0.338	0.172	4.30261e-12	Macrophage_6	Zfp703
1.99838e-97	-0.615005	0.948	0.962	6.45238e-93	Macrophage_4	Tor1aip1	1.42299e-14	0.248774	0.983	0.872	4.59455e-10	Macrophage_6	Fos	1.39014e-16	0.17324	0.427	0.234	4.48849e-12	Macrophage_6	Ifi206
3.17953e-97	-0.795017	0.951	0.956	1.02661e-92	Macrophage_4	Pim1	1.50216e-14	0.0821224	0.67	0.387	4.85018e-10	Macrophage_6	Nfkbiz	1.39262e-16	0.160971	0.418	0.222	4.49649e-12	Macrophage_6	Lrrc8c
3.52678e-97	-0.673665	0.937	0.944	1.13873e-92	Macrophage_4	H2afy	1.51004e-14	0.220416	0.53	0.287	4.87562e-10	Macrophage_6	Mllt6	1.4698e-16	-0.206548	0.46	0.262	4.74567e-12	Macrophage_6	Slfn4
1.60064e-96	-2.79491	0.22	0.434	5.16816e-92	Macrophage_4	Socs1	1.74921e-14	0.49679	0.278	0.126	5.64785e-10	Macrophage_6	Pkd1l2	1.56043e-16	0.184604	0.29	0.142	5.03831e-12	Macrophage_6	Stx11
1.94007e-95	0.691243	0.807	0.6	6.2641e-91	Macrophage_4	S100a1	1.75236e-14	0.341889	0.43	0.222	5.65802e-10	Macrophage_6	Tbc1d32	1.67491e-16	0.27557	0.354	0.183	5.40796e-12	Macrophage_6	AI467606
6.08094e-95	0.342117	0.993	0.959	1.96341e-90	Macrophage_4	Atp5g2	2.02966e-14	0.87239	0.183	0.07	6.55337e-10	Macrophage_6	Unc13a	1.75025e-16	0.198244	0.443	0.242	5.65119e-12	Macrophage_6	Nfkb2
8.05758e-95	0.719018	0.645	0.403	2.60163e-90	Macrophage_4	Sort1	2.10429e-14	0.490898	0.359	0.18	6.79432e-10	Macrophage_6	Iffo2	1.77246e-16	0.320341	0.34	0.178	5.72293e-12	Macrophage_6	Rnf150
1.79148e-94	0.817664	0.593	0.346	5.78434e-90	Macrophage_4	Pon3	2.17425e-14	0.249727	0.53	0.29	7.02023e-10	Macrophage_6	Scmh1	1.84479e-16	-0.277808	0.995	0.998	5.95644e-12	Macrophage_6	Cdk8
2.0142e-94	-1.12783	0.607	0.721	6.50344e-90	Macrophage_4	Hip1	2.19466e-14	0.223776	0.696	0.429	7.08611e-10	Macrophage_6	Ets2	1.98894e-16	0.739416	0.16	0.065	6.42189e-12	Macrophage_6	Nxpe5
2.53345e-94	-0.954995	0.699	0.793	8.18e-90	Macrophage_4	Sp110	2.22977e-14	0.216744	0.324	0.158	7.19947e-10	Macrophage_6	Gm2245	2.03684e-16	0.475968	0.192	0.084	6.57656e-12	Macrophage_6	Nmral1
3.71603e-94	-1.10209	0.81	0.871	1.19983e-89	Macrophage_4	Zfp36	2.34185e-14	0.923635	0.1	0.027	7.56138e-10	Macrophage_6	Gm13830	2.30953e-16	0.353716	0.374	0.198	7.45702e-12	Macrophage_6	Specc1l
4.29078e-94	0.684903	0.723	0.468	1.38541e-89	Macrophage_4	Hebp1	2.49046e-14	0.0090731	0.715	0.468	8.04119e-10	Macrophage_6	Isg15	2.35134e-16	0.296213	0.596	0.352	7.592e-12	Macrophage_6	Zmynd8
4.68101e-94	-1.11601	0.743	0.815	1.51141e-89	Macrophage_4	Ier2	2.76445e-14	0.256083	0.526	0.287	8.92587e-10	Macrophage_6	Lonrf1	2.41509e-16	0.459945	0.203	0.09	7.79784e-12	Macrophage_6	Prr12
5.40592e-94	0.684696	0.7	0.437	1.74546e-89	Macrophage_4	Slc27a1	2.79247e-14	0.180224	0.713	0.455	9.01634e-10	Macrophage_6	Slpi	2.51015e-16	0.269535	0.956	0.81	8.10479e-12	Macrophage_6	Fcgr4
7.37993e-94	0.68075	0.969	0.889	2.38283e-89	Macrophage_4	Ccl6	2.95165e-14	-0.0320549	0.861	0.618	9.53028e-10	Macrophage_6	Dusp1	2.55881e-16	0.229954	0.321	0.162	8.26187e-12	Macrophage_6	Sfxn5
9.4357e-94	-3.61264	0.101	0.318	3.0466e-89	Macrophage_4	Il1r2	2.99227e-14	0.744038	0.189	0.075	9.66145e-10	Macrophage_6	Prelid2	2.60637e-16	0.272566	0.448	0.252	8.41545e-12	Macrophage_6	Rab3il1
1.57642e-93	-0.7206	0.903	0.913	5.08993e-89	Macrophage_4	Irf5	3.00442e-14	0.0221071	0.859	0.644	9.70068e-10	Macrophage_6	Acod1	2.84269e-16	0.176526	0.383	0.201	9.17847e-12	Macrophage_6	Rbbp8
1.58417e-93	0.41507	0.99	0.867	5.11496e-89	Macrophage_4	Bcl2a1b	3.05404e-14	0.349187	0.63	0.38	9.86089e-10	Macrophage_6	Peak1	2.95204e-16	0.333656	0.349	0.183	9.53154e-12	Macrophage_6	Klf10
1.67715e-92	-1.27332	0.71	0.773	5.41518e-88	Macrophage_4	Oasl2	3.06227e-14	0.314652	0.954	0.784	9.88745e-10	Macrophage_6	Abca1	3.60104e-16	0.263632	0.269	0.129	1.1627e-11	Macrophage_6	Usp36
1.95978e-92	0.823283	0.643	0.412	6.32773e-88	Macrophage_4	Deptor	3.17621e-14	0.392768	0.322	0.159	1.02553e-09	Macrophage_6	Rab3il1	3.64899e-16	0.378985	0.3	0.15	1.17819e-11	Macrophage_6	Fut11
3.2904e-92	0.908	0.567	0.338	1.0624e-87	Macrophage_4	Il1rl2	3.25433e-14	0.866711	0.202	0.083	1.05076e-09	Macrophage_6	Insl6	3.66077e-16	-0.10305	0.357	0.184	1.18199e-11	Macrophage_6	Kdm6b
4.58027e-92	2.00111	0.187	0.058	1.47888e-87	Macrophage_4	Il1r1	3.46184e-14	1.09472	0.1	0.027	1.11776e-09	Macrophage_6	Slc22a15	4.07691e-16	0.30288	0.66	0.408	1.31635e-11	Macrophage_6	Acp2
6.4124e-92	-0.779669	0.989	0.985	2.07044e-87	Macrophage_4	Etv6	3.53444e-14	0.265692	0.563	0.329	1.1412e-09	Macrophage_6	Pde3b	4.37328e-16	0.215491	0.568	0.328	1.41204e-11	Macrophage_6	Hsd3b7
6.81183e-92	0.666249	0.808	0.622	2.1994e-87	Macrophage_4	Iah1	3.62224e-14	0.275303	0.487	0.261	1.16955e-09	Macrophage_6	Galnt6	5.2153e-16	0.19779	0.455	0.25	1.68392e-11	Macrophage_6	Kdm3a
8.75855e-92	-3.01689	0.186	0.398	2.82796e-87	Macrophage_4	Oasl1	3.75712e-14	0.234221	0.33	0.164	1.2131e-09	Macrophage_6	Camk2n1	5.38726e-16	0.250993	0.113	0.039	1.73944e-11	Macrophage_6	Nr4a3
8.85118e-92	-1.61942	0.456	0.614	2.85787e-87	Macrophage_4	Igtp	3.76398e-14	0.280303	0.422	0.216	1.21531e-09	Macrophage_6	Aven	5.47316e-16	0.334402	0.355	0.187	1.76717e-11	Macrophage_6	Samd4b
9.66503e-92	0.546924	0.88	0.656	3.12064e-87	Macrophage_4	Cyp4v3	4.4573e-14	0.204875	0.957	0.85	1.43917e-09	Macrophage_6	Ier2	5.49017e-16	0.334883	0.335	0.175	1.77267e-11	Macrophage_6	Hmbox1
1.09946e-91	0.47169	0.93	0.682	3.54995e-87	Macrophage_4	Fam20c	4.51375e-14	0.164485	0.774	0.513	1.4574e-09	Macrophage_6	Hivep2	5.68482e-16	0.218569	0.51	0.294	1.83552e-11	Macrophage_6	Dhx58
1.13143e-91	0.288635	0.994	0.979	3.65316e-87	Macrophage_4	Cox6b1	4.978e-14	0.21944	0.546	0.301	1.6073e-09	Macrophage_6	Acaca	5.73801e-16	0.235543	0.595	0.357	1.85269e-11	Macrophage_6	Maf
1.16241e-91	0.388217	0.999	0.977	3.75319e-87	Macrophage_4	Prdx1	4.98978e-14	0.358825	0.398	0.207	1.6111e-09	Macrophage_6	BC005561	6.20896e-16	0.874262	0.13	0.049	2.00475e-11	Macrophage_6	Trim47
7.02472e-91	0.387922	0.997	0.973	2.26814e-86	Macrophage_4	Ldha	5.01298e-14	0.299732	0.383	0.194	1.61859e-09	Macrophage_6	Fggy	6.25311e-16	0.225909	0.429	0.229	2.019e-11	Macrophage_6	Efcab14
1.03186e-90	-1.06803	0.761	0.817	3.33167e-86	Macrophage_4	Nlrc5	5.89606e-14	0.26466	0.724	0.462	1.90372e-09	Macrophage_6	Agap1	6.46463e-16	0.748061	0.169	0.072	2.0873e-11	Macrophage_6	Gdf3
1.23778e-90	0.289534	0.999	0.984	3.99653e-86	Macrophage_4	Lamp1	6.27096e-14	0.457308	0.285	0.133	2.02477e-09	Macrophage_6	Fbf1	6.85456e-16	0.247781	0.401	0.215	2.2132e-11	Macrophage_6	Prxl2b
1.6592e-90	0.750812	0.622	0.373	5.35723e-86	Macrophage_4	Tspan4	7.06093e-14	0.224508	0.676	0.415	2.27983e-09	Macrophage_6	Kpna1	6.97437e-16	0.284438	0.549	0.326	2.25188e-11	Macrophage_6	Lpin2
2.17356e-90	0.506605	0.88	0.646	7.01799e-86	Macrophage_4	Pld3	7.50151e-14	0.357536	0.363	0.18	2.42209e-09	Macrophage_6	Ammecr1	7.03269e-16	0.201437	0.288	0.142	2.27072e-11	Macrophage_6	Irs2
2.74646e-90	1.30693	0.361	0.172	8.86777e-86	Macrophage_4	Sox4	7.88462e-14	0.346761	0.333	0.169	2.54579e-09	Macrophage_6	Rasgef1b	7.05142e-16	0.241575	0.282	0.138	2.27676e-11	Macrophage_6	Ttc39c
6.47367e-90	0.472841	0.978	0.905	2.09022e-85	Macrophage_4	Svil	8.0074e-14	0.182276	0.578	0.337	2.58543e-09	Macrophage_6	Sort1	7.15609e-16	0.187309	0.444	0.246	2.31056e-11	Macrophage_6	Itpkb
1.02994e-89	0.412315	0.977	0.902	3.32546e-85	Macrophage_4	Ndufc2	8.47175e-14	0.356787	0.309	0.145	2.73536e-09	Macrophage_6	Fbxo46	7.51742e-16	0.374348	0.304	0.155	2.42722e-11	Macrophage_6	Lrp6
3.35247e-89	-1.47723	0.595	0.705	1.08244e-84	Macrophage_4	Lmnb1	8.6228e-14	0.922954	0.152	0.05	2.78413e-09	Macrophage_6	Apol7d	7.86335e-16	0.421225	0.266	0.13	2.53892e-11	Macrophage_6	Chd6
4.58372e-89	0.459291	0.975	0.889	1.47999e-84	Macrophage_4	Rnf149	8.70839e-14	0.274857	0.428	0.233	2.81177e-09	Macrophage_6	Itga6	7.88706e-16	0.290923	0.393	0.211	2.54658e-11	Macrophage_6	Ppp1r7
4.85945e-89	0.38052	0.985	0.935	1.56902e-84	Macrophage_4	Uqcr11	9.0479e-14	0.489925	0.209	0.087	2.92139e-09	Macrophage_6	Etv5	7.90784e-16	0.290231	0.269	0.131	2.55328e-11	Macrophage_6	Ubr1
2.55643e-88	0.592911	0.845	0.629	8.25421e-84	Macrophage_4	Slc38a6	9.40154e-14	0.305025	0.354	0.178	3.03557e-09	Macrophage_6	Cdyl2	8.14914e-16	0.32657	0.383	0.208	2.6312e-11	Macrophage_6	Saysd1
3.03692e-88	-3.66225	0.061	0.263	9.80561e-84	Macrophage_4	Il18rap	9.80706e-14	0.202894	0.652	0.397	3.1665e-09	Macrophage_6	Fpr1	8.56607e-16	0.17362	0.391	0.208	2.76581e-11	Macrophage_6	Tle4
1.65819e-87	0.96534	0.487	0.272	5.35397e-83	Macrophage_4	Snx7	9.92013e-14	0.226445	0.485	0.256	3.20301e-09	Macrophage_6	C1qtnf12	8.81556e-16	0.21473	0.344	0.178	2.84637e-11	Macrophage_6	Arf2
1.9743e-87	-1.0533	0.811	0.855	6.37462e-83	Macrophage_4	Zyx	1.02066e-13	0.300884	0.902	0.674	3.29549e-09	Macrophage_6	Slc15a3	9.24024e-16	0.203027	0.557	0.33	2.98349e-11	Macrophage_6	Oas3
2.86796e-87	-2.27932	0.214	0.418	9.26008e-83	Macrophage_4	Rnase6	1.0595e-13	0.211812	0.472	0.255	3.4209e-09	Macrophage_6	C1galt1	9.47971e-16	0.369706	0.172	0.072	3.06081e-11	Macrophage_6	Palld
2.86939e-87	0.421155	0.982	0.828	9.26469e-83	Macrophage_4	Cxcl16	1.09431e-13	0.346597	0.913	0.778	3.53332e-09	Macrophage_6	Rreb1	9.73818e-16	0.162087	0.444	0.243	3.14426e-11	Macrophage_6	Sh2b2
8.14176e-87	0.254057	1	0.997	2.62881e-82	Macrophage_4	H2-D1	1.17421e-13	0.818377	0.17	0.067	3.7913e-09	Macrophage_6	Mid1	9.77644e-16	-0.0409758	0.7	0.432	3.15662e-11	Macrophage_6	Ifi203
9.56423e-87	1.24791	0.32	0.143	3.0881e-82	Macrophage_4	Tmem119	1.19347e-13	0.092307	0.854	0.627	3.85348e-09	Macrophage_6	Atf3	9.81587e-16	0.374107	0.23	0.108	3.16935e-11	Macrophage_6	Zcchc24
2.13274e-86	0.557084	0.877	0.658	6.8862e-82	Macrophage_4	Dock1	1.24742e-13	0.130559	0.326	0.167	4.02766e-09	Macrophage_6	Spink2	1.06809e-15	0.403748	0.258	0.126	3.44865e-11	Macrophage_6	Idua
2.44785e-86	-1.81827	0.337	0.519	7.90362e-82	Macrophage_4	Tiam1	1.3426e-13	0.187389	0.443	0.233	4.33499e-09	Macrophage_6	Spred1	1.11885e-15	0.394417	0.269	0.132	3.61255e-11	Macrophage_6	Nmd3
3.92001e-86	0.538171	0.877	0.679	1.26569e-81	Macrophage_4	Bnip3	1.36934e-13	0.157857	0.533	0.305	4.42132e-09	Macrophage_6	Kynu	1.13588e-15	0.200443	0.335	0.177	3.66753e-11	Macrophage_6	Il1rapl1
3.57508e-85	0.384218	0.974	0.923	1.15432e-80	Macrophage_4	Atp5k	1.45837e-13	0.197526	0.461	0.241	4.70877e-09	Macrophage_6	Pkd1	1.15297e-15	0.291485	0.523	0.302	3.72271e-11	Macrophage_6	Abcc3
3.39531e-84	0.441513	0.964	0.834	1.09628e-79	Macrophage_4	Bst1	1.47955e-13	0.231159	0.483	0.27	4.77716e-09	Macrophage_6	Dgat2	1.15666e-15	0.0807733	0.951	0.774	3.73462e-11	Macrophage_6	Fabp5
1.1856e-83	0.715096	0.659	0.414	3.82805e-79	Macrophage_4	Appl2	1.49629e-13	0.218364	0.635	0.383	4.83121e-09	Macrophage_6	Tent5c	1.25002e-15	0.237697	0.626	0.372	4.03605e-11	Macrophage_6	Tgfbr2
1.62131e-83	0.396127	0.964	0.902	5.23488e-79	Macrophage_4	Ndufv3	1.53104e-13	0.270651	0.97	0.834	4.94343e-09	Macrophage_6	Ecm1	1.37597e-15	0.536199	0.244	0.119	4.44272e-11	Macrophage_6	Arhgap19
2.47434e-83	0.54409	0.891	0.705	7.98914e-79	Macrophage_4	Dapk1	1.80359e-13	0.312089	0.322	0.157	5.82344e-09	Macrophage_6	Irs2	1.40328e-15	0.252937	0.346	0.181	4.53091e-11	Macrophage_6	Prkacb
4.41946e-83	0.751026	0.634	0.4	1.42696e-78	Macrophage_4	Hadh	1.90382e-13	0.168705	0.5	0.272	6.14704e-09	Macrophage_6	Papss2	1.43011e-15	0.305575	0.476	0.271	4.61754e-11	Macrophage_6	Cebpzos
8.04311e-83	0.361506	0.747	0.505	2.59696e-78	Macrophage_4	Tmcc3	1.97615e-13	-0.0581073	0.28	0.129	6.38059e-09	Macrophage_6	Isg20	1.44578e-15	0.334991	0.85	0.602	4.66813e-11	Macrophage_6	Sash1
1.20758e-82	0.345805	0.998	0.94	3.89903e-78	Macrophage_4	Csf1r	1.99715e-13	0.2609	0.65	0.398	6.4484e-09	Macrophage_6	Apba1	1.52716e-15	0.284513	0.274	0.135	4.9309e-11	Macrophage_6	Mpg
1.49442e-82	0.309556	0.978	0.8	4.82517e-78	Macrophage_4	Trem2	2.00611e-13	0.41262	0.35	0.177	6.47734e-09	Macrophage_6	Ppp1r13b	1.59587e-15	0.294926	0.474	0.269	5.15276e-11	Macrophage_6	Per1
1.82936e-82	0.912493	0.458	0.249	5.90662e-78	Macrophage_4	Insl6	2.0136e-13	0.378289	0.357	0.182	6.50152e-09	Macrophage_6	Trim37	1.64146e-15	0.163889	0.468	0.268	5.29996e-11	Macrophage_6	H1f0
7.48169e-82	0.366874	0.997	0.94	2.41569e-77	Macrophage_4	Fcgr2b	2.03768e-13	0.221733	0.546	0.305	6.57925e-09	Macrophage_6	Hexim1	1.69798e-15	0.192427	0.369	0.196	5.48243e-11	Macrophage_6	Pdpk1
8.02434e-82	0.504177	0.811	0.553	2.5909e-77	Macrophage_4	Naglu	2.16352e-13	0.605456	0.193	0.079	6.98558e-09	Macrophage_6	Plekhg2	1.73138e-15	0.264154	0.366	0.196	5.59027e-11	Macrophage_6	Rabgef1
1.09648e-81	0.81671	0.501	0.282	3.54032e-77	Macrophage_4	Plpp3	2.30743e-13	0.166355	0.998	0.994	7.45023e-09	Macrophage_6	Actg1	1.73292e-15	0.378302	0.238	0.113	5.59525e-11	Macrophage_6	Galnt11
1.47496e-81	-0.771282	0.965	0.968	4.76235e-77	Macrophage_4	Mir142hg	2.49612e-13	0.353675	0.157	0.057	8.05948e-09	Macrophage_6	Zfyve9	1.78705e-15	0.259802	0.263	0.128	5.77002e-11	Macrophage_6	Gpr65
2.09977e-81	0.545199	0.931	0.775	6.77973e-77	Macrophage_4	Mctp1	2.63288e-13	0.444884	0.154	0.056	8.50104e-09	Macrophage_6	Dnajb2	1.86321e-15	0.206264	0.396	0.215	6.01592e-11	Macrophage_6	Nlrp1b
2.68833e-81	0.305487	0.989	0.962	8.68007e-77	Macrophage_4	Ndufa13	2.68415e-13	0.620689	0.161	0.061	8.66657e-09	Macrophage_6	Hdac8	1.9358e-15	0.384185	0.283	0.143	6.25032e-11	Macrophage_6	Utp23
3.55783e-81	0.524292	0.92	0.778	1.14875e-76	Macrophage_4	Pcnx	2.69354e-13	1.04965	0.139	0.05	8.6969e-09	Macrophage_6	Tmem176a	1.99869e-15	0.233841	0.326	0.166	6.45337e-11	Macrophage_6	Tasor2
7.56838e-81	-0.869048	0.86	0.893	2.44368e-76	Macrophage_4	Cflar	2.7576e-13	0.212461	0.55	0.308	8.90373e-09	Macrophage_6	Heca	2.05582e-15	0.508528	0.163	0.068	6.63782e-11	Macrophage_6	Jade2
8.26428e-81	-5.50171	0.151	0.348	2.66837e-76	Macrophage_4	Lcn2	2.98729e-13	0.427803	0.335	0.168	9.64537e-09	Macrophage_6	Mtmr4	2.08047e-15	0.257282	0.454	0.253	6.71743e-11	Macrophage_6	Igbp1
9.60416e-81	0.700745	0.857	0.668	3.10099e-76	Macrophage_4	Cacna1d	3.00931e-13	0.204413	0.383	0.194	9.71647e-09	Macrophage_6	Rps6kc1	2.16539e-15	0.20558	0.401	0.218	6.99162e-11	Macrophage_6	Xpr1
3.20208e-80	0.197958	0.999	0.998	1.03389e-75	Macrophage_4	mt-Atp6	3.24251e-13	0.269668	0.341	0.17	1.04694e-08	Macrophage_6	Gas2l1	2.18459e-15	0.23922	0.377	0.202	7.05361e-11	Macrophage_6	Elmo2
3.5221e-80	0.45708	0.914	0.668	1.13722e-75	Macrophage_4	Fmn1	3.35529e-13	0.150003	0.972	0.881	1.08335e-08	Macrophage_6	Zfp36	2.19184e-15	0.140006	0.559	0.32	7.07703e-11	Macrophage_6	Atp8a1
3.7215e-80	0.354054	0.997	0.976	1.2016e-75	Macrophage_4	Itgb2	3.43335e-13	0.261707	0.811	0.574	1.10856e-08	Macrophage_6	Zswim6	2.21557e-15	0.394698	0.21	0.096	7.15363e-11	Macrophage_6	Slc35a2
5.00575e-80	0.895889	0.536	0.319	1.61626e-75	Macrophage_4	Cav2	3.555e-13	0.704968	0.152	0.056	1.14784e-08	Macrophage_6	Cd83	2.26328e-15	0.235515	0.484	0.278	7.30767e-11	Macrophage_6	Ap2a2
1.02358e-79	0.537655	0.706	0.462	3.30495e-75	Macrophage_4	Smpdl3b	3.82347e-13	0.468506	0.213	0.091	1.23452e-08	Macrophage_6	Clmp	2.30348e-15	0.226364	0.43	0.238	7.43749e-11	Macrophage_6	Arhgap22
1.047e-79	0.7117	0.679	0.455	3.38057e-75	Macrophage_4	Pcyox1	3.83769e-13	0.280875	0.32	0.155	1.23911e-08	Macrophage_6	Plppr3	2.44831e-15	0.319566	0.257	0.125	7.9051e-11	Macrophage_6	Rnf145
1.91176e-79	-1.23083	0.651	0.73	6.17268e-75	Macrophage_4	Gbp7	3.84254e-13	0.425287	0.211	0.089	1.24068e-08	Macrophage_6	Prkca	2.5717e-15	0.217123	0.532	0.304	8.3035e-11	Macrophage_6	Lrrfip2
2.00241e-79	0.538143	0.851	0.667	6.46538e-75	Macrophage_4	Agtrap	3.88155e-13	0.294469	0.513	0.287	1.25327e-08	Macrophage_6	Akap7	2.76446e-15	0.353322	0.524	0.314	8.9259e-11	Macrophage_6	Kpna1
9.31152e-79	0.379948	0.975	0.901	3.0065e-74	Macrophage_4	Atpif1	4.01723e-13	0.16862	0.63	0.363	1.29708e-08	Macrophage_6	Arhgef10l	2.99411e-15	0.046226	0.689	0.431	9.66739e-11	Macrophage_6	Phf11b
1.25665e-78	0.397545	0.979	0.922	4.05747e-74	Macrophage_4	Man2b1	4.36687e-13	0.176085	0.457	0.241	1.40998e-08	Macrophage_6	Chsy1	3.00139e-15	0.640045	0.18	0.079	9.69088e-11	Macrophage_6	Srbd1
1.3469e-78	-1.15155	0.526	0.666	4.34888e-74	Macrophage_4	Themis2	4.60773e-13	0.0880027	0.409	0.218	1.48774e-08	Macrophage_6	Ctsk	3.08997e-15	0.6649	0.119	0.043	9.97691e-11	Macrophage_6	Pdlim4
2.75884e-78	-1.58329	0.34	0.514	8.90775e-74	Macrophage_4	Gvin1	4.85293e-13	0.120676	0.6	0.337	1.56691e-08	Macrophage_6	Trim56	3.0984e-15	0.303265	0.294	0.148	1.00041e-10	Macrophage_6	Med19
2.83395e-78	1.05774	0.456	0.254	9.15024e-74	Macrophage_4	Serf1	5.04033e-13	0.380258	0.198	0.081	1.62742e-08	Macrophage_6	Pcgf2	3.13092e-15	0.284845	0.678	0.426	1.01091e-10	Macrophage_6	Dennd4c
3.72433e-78	0.652004	0.697	0.47	1.20251e-73	Macrophage_4	Aga	5.04614e-13	0.189374	0.502	0.279	1.6293e-08	Macrophage_6	Exoc6b	3.56564e-15	0.376357	0.336	0.179	1.15127e-10	Macrophage_6	Nfe2l1
9.01216e-78	0.497351	0.802	0.576	2.90985e-73	Macrophage_4	Pilra	5.22678e-13	0.307302	0.485	0.269	1.68762e-08	Macrophage_6	Tubgcp3	3.56572e-15	0.31083	0.358	0.192	1.1513e-10	Macrophage_6	Abcc1
1.98292e-77	-1.96106	0.301	0.483	6.40244e-73	Macrophage_4	Ifi213	5.38469e-13	0.280275	0.839	0.6	1.73861e-08	Macrophage_6	Mgat4a	3.73031e-15	0.225071	0.504	0.289	1.20444e-10	Macrophage_6	Lap3
7.02605e-77	0.436694	0.971	0.847	2.26857e-72	Macrophage_4	Cd38	5.88387e-13	0.0892711	0.974	0.862	1.89979e-08	Macrophage_6	Hp	3.82355e-15	0.203484	0.903	0.691	1.23455e-10	Macrophage_6	Ccl9
1.18459e-76	0.958633	0.403	0.212	3.82479e-72	Macrophage_4	Prelid2	6.38113e-13	0.196917	0.963	0.829	2.06034e-08	Macrophage_6	Cd14	3.85601e-15	0.347854	0.297	0.155	1.24503e-10	Macrophage_6	Rasgef1b
1.58588e-76	-1.11979	0.663	0.753	5.1205e-72	Macrophage_4	Stat2	6.54495e-13	0.227603	0.859	0.614	2.11323e-08	Macrophage_6	Rap2a	3.95127e-15	0.272888	0.41	0.228	1.27578e-10	Macrophage_6	Dclre1c
5.95532e-76	0.239318	0.997	0.984	1.92285e-71	Macrophage_4	Chchd2	6.54917e-13	0.3224	0.265	0.123	2.1146e-08	Macrophage_6	Klhl12	3.95504e-15	0.28321	0.324	0.17	1.277e-10	Macrophage_6	Spred1
6.12096e-76	0.707363	0.604	0.377	1.97634e-71	Macrophage_4	Dpep2	6.63781e-13	0.566753	0.1	0.029	2.14322e-08	Macrophage_6	Plxdc2	4.0639e-15	0.203299	0.365	0.194	1.31215e-10	Macrophage_6	Anapc1
9.0316e-76	-0.649318	0.953	0.955	2.91612e-71	Macrophage_4	Gna13	6.88713e-13	0.256337	0.452	0.246	2.22372e-08	Macrophage_6	Phf2	4.17987e-15	0.22527	0.261	0.128	1.34959e-10	Macrophage_6	Tuba1a
1.8295e-75	-1.23354	0.596	0.691	5.9071e-71	Macrophage_4	Slfn8	7.01593e-13	0.0484595	0.411	0.226	2.2653e-08	Macrophage_6	Nr4a1	4.20439e-15	0.240084	0.468	0.265	1.35751e-10	Macrophage_6	Sde2
1.85928e-75	0.581649	0.766	0.546	6.00325e-71	Macrophage_4	Pdk1	7.16e-13	0.0346053	0.93	0.745	2.31182e-08	Macrophage_6	Gbp2	4.28234e-15	0.115272	0.322	0.166	1.38268e-10	Macrophage_6	Nfkbid
1.87368e-75	0.126582	0.951	0.691	6.04973e-71	Macrophage_4	Gpnmb	7.28107e-13	0.161474	0.42	0.219	2.35091e-08	Macrophage_6	Mief1	4.83816e-15	0.259379	0.408	0.236	1.56214e-10	Macrophage_6	Rgl1
2.63072e-75	1.82735	0.161	0.051	8.49406e-71	Macrophage_4	C1s1	7.54679e-13	0.567157	0.298	0.15	2.43671e-08	Macrophage_6	Nr4a2	4.91203e-15	0.131708	0.446	0.246	1.586e-10	Macrophage_6	St7
3.62282e-75	0.542058	0.8	0.601	1.16974e-70	Macrophage_4	Prdx4	7.98908e-13	0.203026	0.367	0.191	2.57951e-08	Macrophage_6	Klf9	4.93638e-15	0.190489	0.228	0.108	1.59386e-10	Macrophage_6	Arhgef37
4.14792e-75	0.308275	0.991	0.96	1.33928e-70	Macrophage_4	Uqcrb	8.65699e-13	0.295318	0.43	0.227	2.79517e-08	Macrophage_6	Zxdc	5.00506e-15	0.255871	0.396	0.215	1.61603e-10	Macrophage_6	Cul4a
4.58898e-75	0.432264	0.934	0.776	1.48169e-70	Macrophage_4	Hp	8.77454e-13	0.396232	0.357	0.188	2.83312e-08	Macrophage_6	Zdhhc14	5.27963e-15	0.191636	0.502	0.293	1.70469e-10	Macrophage_6	Adamtsl4
8.52714e-75	0.648473	0.65	0.423	2.75324e-70	Macrophage_4	Comtd1	8.87408e-13	0.233496	0.965	0.866	2.86526e-08	Macrophage_6	Selenop	5.30084e-15	0.411947	0.372	0.207	1.71154e-10	Macrophage_6	Cep250
1.07823e-74	-1.66698	0.485	0.612	3.48138e-70	Macrophage_4	Kdm6b	9.42312e-13	0.318805	0.233	0.104	3.04254e-08	Macrophage_6	Rabgap1l	5.37867e-15	0.586801	0.158	0.066	1.73667e-10	Macrophage_6	Laptm4b
2.16858e-74	0.516688	0.588	0.363	7.0019e-70	Macrophage_4	Socs2	9.47937e-13	0.275408	0.598	0.356	3.0607e-08	Macrophage_6	Slc9a1	5.39274e-15	0.382786	0.225	0.107	1.74121e-10	Macrophage_6	Taf5l
2.53897e-74	0.477895	0.801	0.544	8.19784e-70	Macrophage_4	Arhgap22	9.66845e-13	0.237066	0.267	0.125	3.12175e-08	Macrophage_6	Zbtb41	5.45954e-15	0.137092	0.376	0.201	1.76278e-10	Macrophage_6	Arhgef10l
3.26052e-74	-1.62709	0.297	0.475	1.05276e-69	Macrophage_4	Oas3	1.00848e-12	0.163546	0.878	0.67	3.25619e-08	Macrophage_6	Gm26917	5.66715e-15	-0.239035	0.424	0.242	1.82981e-10	Macrophage_6	Vcan
4.11002e-74	0.386381	1	1	1.32704e-69	Macrophage_4	Gm42418	1.01785e-12	0.231046	0.572	0.335	3.28643e-08	Macrophage_6	Abcc5	5.79921e-15	0.215399	0.72	0.466	1.87245e-10	Macrophage_6	Ifrd1
4.89907e-74	1.17057	0.344	0.171	1.58181e-69	Macrophage_4	Epm2a	1.02933e-12	-0.00897174	0.793	0.541	3.32351e-08	Macrophage_6	Ccrl2	6.10675e-15	0.207189	0.377	0.209	1.97175e-10	Macrophage_6	Nfkbie
8.97715e-74	-1.65321	0.251	0.439	2.89854e-69	Macrophage_4	Treml2	1.03381e-12	0.154677	0.567	0.321	3.33797e-08	Macrophage_6	Rasgrp2	6.17574e-15	0.230761	0.984	0.827	1.99402e-10	Macrophage_6	Lgals3bp
1.73303e-73	-1.36177	0.491	0.618	5.59562e-69	Macrophage_4	Rtp4	1.05189e-12	1.24451	0.113	0.037	3.39635e-08	Macrophage_6	Plxna4os1	6.20768e-15	-0.0463798	0.858	0.693	2.00433e-10	Macrophage_6	Spp1
2.33509e-73	0.731292	0.635	0.419	7.53955e-69	Macrophage_4	Fuom	1.08613e-12	0.355791	0.407	0.221	3.50691e-08	Macrophage_6	Vdr	6.39171e-15	0.210092	0.324	0.171	2.06375e-10	Macrophage_6	Ddx60
2.99006e-73	1.02302	0.418	0.232	9.6543e-69	Macrophage_4	C1ra	1.10837e-12	0.245616	0.372	0.193	3.5787e-08	Macrophage_6	Zfp810	6.40051e-15	0.130677	0.552	0.328	2.0666e-10	Macrophage_6	Stk17b
4.82728e-73	0.548578	0.632	0.403	1.55863e-68	Macrophage_4	Fbxo32	1.15213e-12	0.781466	0.178	0.074	3.72e-08	Macrophage_6	Pgap1	6.69184e-15	0.271352	0.205	0.094	2.16066e-10	Macrophage_6	Rnf123
5.09508e-73	0.703411	0.593	0.37	1.6451e-68	Macrophage_4	Klc4	1.15628e-12	0.399844	0.304	0.151	3.73338e-08	Macrophage_6	Nr6a1	6.80214e-15	0.240272	0.441	0.245	2.19628e-10	Macrophage_6	Luc7l
5.90494e-73	-1.33424	0.473	0.603	1.90659e-68	Macrophage_4	Rara	1.17596e-12	0.897304	0.15	0.058	3.79696e-08	Macrophage_6	Ctdspl	6.9576e-15	0.242811	0.349	0.188	2.24647e-10	Macrophage_6	St3gal5
6.96252e-73	0.749926	0.534	0.322	2.24806e-68	Macrophage_4	Ldhb	1.25672e-12	0.265999	0.628	0.383	4.05768e-08	Macrophage_6	Pde8a	6.98349e-15	0.228619	0.322	0.167	2.25483e-10	Macrophage_6	Clock
7.51382e-73	0.500971	0.862	0.662	2.42606e-68	Macrophage_4	Eepd1	1.31516e-12	0.142522	0.422	0.231	4.2464e-08	Macrophage_6	Lrrk2	7.11671e-15	0.179904	0.393	0.214	2.29784e-10	Macrophage_6	Ern1
7.8205e-73	0.364931	0.97	0.901	2.52508e-68	Macrophage_4	Tbca	1.34555e-12	0.033935	0.511	0.298	4.34451e-08	Macrophage_6	Slfn4	8.05819e-15	0.275504	0.307	0.158	2.60183e-10	Macrophage_6	Cpped1
1.64453e-72	0.315051	0.998	0.963	5.30987e-68	Macrophage_4	Anxa5	1.35743e-12	0.191745	0.391	0.201	4.38286e-08	Macrophage_6	Homer3	8.27766e-15	0.0598662	0.388	0.212	2.67269e-10	Macrophage_6	Trem1
1.85421e-72	-1.9419	0.268	0.446	5.98686e-68	Macrophage_4	Ifi206	1.43797e-12	0.159362	0.387	0.205	4.6429e-08	Macrophage_6	Mefv	8.57457e-15	0.0982685	0.995	0.925	2.76856e-10	Macrophage_6	Ctsl
2.57389e-72	-1.05248	0.856	0.874	8.31058e-68	Macrophage_4	Clic4	1.46277e-12	0.225188	0.993	0.949	4.72298e-08	Macrophage_6	Junb	8.58591e-15	-0.000220488	0.388	0.211	2.77222e-10	Macrophage_6	Slco3a1
3.35789e-72	0.395776	0.947	0.797	1.0842e-67	Macrophage_4	Shtn1	1.47307e-12	0.130055	0.333	0.165	4.75625e-08	Macrophage_6	Ankrd50	8.64657e-15	0.333176	0.682	0.434	2.7918e-10	Macrophage_6	Wdfy3
3.46828e-72	0.881715	0.568	0.364	1.11984e-67	Macrophage_4	Il11ra1	1.52258e-12	0.358161	0.259	0.121	4.91611e-08	Macrophage_6	Bcl9l	9.012e-15	0.29214	0.189	0.085	2.90979e-10	Macrophage_6	5430427O19Rik
5.48459e-72	0.416761	0.862	0.65	1.77087e-67	Macrophage_4	Plxnc1	1.5892e-12	0.148017	0.548	0.314	5.13122e-08	Macrophage_6	Socs2	9.05863e-15	0.270518	0.477	0.273	2.92485e-10	Macrophage_6	Galnt2
7.68697e-72	0.526774	0.83	0.616	2.48197e-67	Macrophage_4	Gab1	1.61895e-12	0.205296	0.754	0.486	5.22728e-08	Macrophage_6	Rapgef2	9.14825e-15	0.115011	0.811	0.57	2.95379e-10	Macrophage_6	Socs3
9.58741e-72	0.735078	0.592	0.379	3.09558e-67	Macrophage_4	Slc36a4	1.63139e-12	0.220829	0.589	0.343	5.26743e-08	Macrophage_6	Lrp5	9.19714e-15	0.360865	0.313	0.164	2.96957e-10	Macrophage_6	Ctso
1.1302e-71	0.587955	0.77	0.558	3.64919e-67	Macrophage_4	Tmem205	1.66058e-12	0.00615164	0.802	0.55	5.36168e-08	Macrophage_6	Icam1	9.45073e-15	0.400617	0.155	0.064	3.05145e-10	Macrophage_6	Zc3h12c
1.91083e-71	0.515533	0.848	0.663	6.16969e-67	Macrophage_4	Atraid	1.68802e-12	0.181702	0.533	0.313	5.45027e-08	Macrophage_6	Pmepa1	1.06441e-14	0.399435	0.2	0.092	3.43677e-10	Macrophage_6	Zkscan6
2.90851e-71	-0.94319	0.65	0.737	9.39101e-67	Macrophage_4	Fmnl1	1.69993e-12	0.352045	0.246	0.116	5.48873e-08	Macrophage_6	Egr2	1.11027e-14	0.307596	0.268	0.134	3.58483e-10	Macrophage_6	Mavs
4.74188e-71	0.27931	0.995	0.943	1.53106e-66	Macrophage_4	Cd68	1.71886e-12	0.443658	0.33	0.173	5.54987e-08	Macrophage_6	Lbp	1.12083e-14	0.235718	0.305	0.158	3.61893e-10	Macrophage_6	Ampd3
4.76537e-71	0.389776	0.949	0.82	1.53864e-66	Macrophage_4	Pebp1	1.74568e-12	-0.0704798	0.641	0.393	5.63646e-08	Macrophage_6	Ifitm6	1.13412e-14	0.277151	0.29	0.147	3.66184e-10	Macrophage_6	Fbxw7
4.89096e-71	0.565757	0.752	0.526	1.57919e-66	Macrophage_4	Tex264	1.89039e-12	0.0850536	0.796	0.532	6.10368e-08	Macrophage_6	Ifi204	1.14833e-14	0.00688024	0.477	0.267	3.70771e-10	Macrophage_6	Fpr2
6.23525e-71	0.224043	1	0.992	2.01324e-66	Macrophage_4	Fcer1g	1.97544e-12	0.379514	0.209	0.091	6.37829e-08	Macrophage_6	Chst1	1.1561e-14	-0.305341	0.183	0.082	3.7328e-10	Macrophage_6	Cd83
7.47744e-71	-0.687712	0.953	0.956	2.41431e-66	Macrophage_4	Stat1	2.02797e-12	0.916837	0.113	0.037	6.5479e-08	Macrophage_6	Pcbp3	1.18906e-14	0.253498	0.618	0.388	3.83922e-10	Macrophage_6	Dapk1
1.26622e-70	0.235431	1	0.993	4.08837e-66	Macrophage_4	Itm2b	2.04734e-12	0.226276	0.433	0.232	6.61045e-08	Macrophage_6	Jpt2	1.24932e-14	0.322254	0.793	0.559	4.0338e-10	Macrophage_6	Aoah
1.30071e-70	0.217841	0.998	0.991	4.19973e-66	Macrophage_4	Ppia	2.15359e-12	0.451135	0.222	0.1	6.95351e-08	Macrophage_6	Acad10	1.25424e-14	0.232946	0.459	0.26	4.04969e-10	Macrophage_6	Itprid2
1.35894e-70	0.243132	0.996	0.98	4.38775e-66	Macrophage_4	Atp5e	2.1982e-12	0.187076	0.404	0.209	7.09755e-08	Macrophage_6	Mib2	1.26797e-14	-0.187968	0.59	0.352	4.09404e-10	Macrophage_6	Ifi205
1.71051e-70	0.832127	0.464	0.267	5.5229e-66	Macrophage_4	Cd22	2.23406e-12	0.24941	0.572	0.329	7.21333e-08	Macrophage_6	Plin3	1.28884e-14	0.183244	0.484	0.273	4.16142e-10	Macrophage_6	Vac14
1.99432e-70	0.298901	0.996	0.946	6.43925e-66	Macrophage_4	Ctsa	2.2454e-12	0.388105	0.311	0.155	7.24996e-08	Macrophage_6	Sars2	1.30622e-14	0.260713	0.423	0.24	4.21753e-10	Macrophage_6	Itgav
3.12399e-70	-0.626502	0.983	0.981	1.00867e-65	Macrophage_4	Ptpn1	2.24985e-12	0.307408	0.883	0.695	7.2643e-08	Macrophage_6	Rai14	1.31965e-14	0.199684	0.92	0.74	4.26088e-10	Macrophage_6	Ly86
3.1525e-70	0.289235	0.866	0.587	1.01788e-65	Macrophage_4	Ms4a7	2.38747e-12	0.248923	0.3	0.147	7.70867e-08	Macrophage_6	Arhgap21	1.3821e-14	0.213539	0.444	0.249	4.46252e-10	Macrophage_6	Ang
3.75539e-70	-0.362884	0.99	0.988	1.21254e-65	Macrophage_4	Hnrnpa2b1	2.44937e-12	0.523034	0.185	0.078	7.90854e-08	Macrophage_6	Pros1	1.38275e-14	-0.197577	0.435	0.244	4.46464e-10	Macrophage_6	Gbp5
8.65929e-70	0.583205	0.74	0.545	2.79591e-65	Macrophage_4	Cisd1	2.46148e-12	0.177353	0.372	0.192	7.94763e-08	Macrophage_6	Arl13b	1.4396e-14	-0.14983	0.905	0.696	4.64819e-10	Macrophage_6	Isg15
9.4191e-70	-0.53081	0.962	0.967	3.04124e-65	Macrophage_4	Elmo1	2.47664e-12	0.250958	0.391	0.205	7.99656e-08	Macrophage_6	Prmt5	1.47183e-14	0.172027	0.393	0.216	4.75223e-10	Macrophage_6	Pml
1.01973e-69	0.422573	0.931	0.766	3.29249e-65	Macrophage_4	Hmox1	2.51878e-12	0.608061	0.159	0.061	8.13264e-08	Macrophage_6	Pheta1	1.47828e-14	0.102288	0.282	0.143	4.77306e-10	Macrophage_6	Adora2b
1.10921e-69	-0.426071	0.994	0.989	3.58142e-65	Macrophage_4	Pitpna	2.54008e-12	0.230759	0.657	0.396	8.20141e-08	Macrophage_6	Myo18a	1.50401e-14	0.307374	0.465	0.268	4.85615e-10	Macrophage_6	Slc38a6
1.40445e-69	0.865783	0.432	0.243	4.53468e-65	Macrophage_4	Tnfsf13b	2.67236e-12	0.409013	0.207	0.089	8.6285e-08	Macrophage_6	Gm16192	1.51057e-14	0.279212	0.377	0.209	4.87734e-10	Macrophage_6	Rcsd1
1.78046e-69	0.584813	0.801	0.617	5.74875e-65	Macrophage_4	Ncoa4	2.70952e-12	0.242015	0.398	0.207	8.7485e-08	Macrophage_6	Zfyve21	1.51172e-14	0.237698	0.74	0.504	4.88103e-10	Macrophage_6	Ptprj
1.79448e-69	0.312891	0.98	0.935	5.79401e-65	Macrophage_4	Ndufb8	2.81458e-12	0.285898	0.474	0.267	9.08771e-08	Macrophage_6	Zfyve1	1.52401e-14	0.355475	0.25	0.125	4.92072e-10	Macrophage_6	Hpgds
2.01989e-69	0.429597	0.924	0.804	6.52181e-65	Macrophage_4	Vdac1	2.85115e-12	0.239557	0.517	0.295	9.2058e-08	Macrophage_6	Ppp1r3b	1.57374e-14	0.212636	0.333	0.178	5.0813e-10	Macrophage_6	Dpy19l1
2.66979e-69	0.590531	0.659	0.439	8.62022e-65	Macrophage_4	H2-Q6	2.85519e-12	0.266123	0.428	0.23	9.21883e-08	Macrophage_6	Sumf2	1.59073e-14	0.233638	0.347	0.187	5.13615e-10	Macrophage_6	Ralgapa1
2.98512e-69	-0.868706	0.706	0.781	9.63836e-65	Macrophage_4	Dtx3l	3.02939e-12	0.241422	0.865	0.625	9.78129e-08	Macrophage_6	Myo1e	1.60167e-14	0.305741	0.512	0.305	5.17148e-10	Macrophage_6	Ric1
4.19249e-69	0.327235	0.981	0.946	1.35367e-64	Macrophage_4	Tomm6	3.03051e-12	0.131475	0.535	0.296	9.78492e-08	Macrophage_6	Snapc1	1.70674e-14	0.302759	0.224	0.106	5.51071e-10	Macrophage_6	Pcnx3
5.22911e-69	0.452104	0.875	0.653	1.68837e-64	Macrophage_4	Lhfpl2	3.1335e-12	0.146916	0.402	0.215	1.01175e-07	Macrophage_6	Tex14	1.72912e-14	0.23565	0.388	0.214	5.58299e-10	Macrophage_6	Csnk1g1
6.13645e-69	0.345897	0.892	0.678	1.98134e-64	Macrophage_4	Vegfa	3.25449e-12	0.294158	0.709	0.447	1.05081e-07	Macrophage_6	Cpne2	1.73285e-14	0.178995	0.433	0.238	5.59503e-10	Macrophage_6	Acadvl
7.65517e-69	-1.23689	0.479	0.612	2.4717e-64	Macrophage_4	Dna2	3.25614e-12	0.55053	0.22	0.099	1.05134e-07	Macrophage_6	Cul9	1.75469e-14	0.374058	0.235	0.114	5.66554e-10	Macrophage_6	Slc4a7
1.34874e-68	-0.803062	0.868	0.893	4.35481e-64	Macrophage_4	Atp11b	3.27669e-12	0.60399	0.137	0.049	1.05798e-07	Macrophage_6	Lyzl4	1.79438e-14	0.103107	0.615	0.371	5.7937e-10	Macrophage_6	Ifih1
1.76974e-68	0.363314	0.995	0.854	5.71414e-64	Macrophage_4	Arhgap24	3.3046e-12	0.273629	0.289	0.141	1.06699e-07	Macrophage_6	Ntng2	1.79743e-14	-0.232253	0.844	0.585	5.80355e-10	Macrophage_6	Gbp2
2.27352e-68	-0.66272	0.944	0.943	7.34073e-64	Macrophage_4	Arf4	3.41325e-12	0.140778	0.785	0.52	1.10207e-07	Macrophage_6	Gbp7	1.80982e-14	0.296848	0.31	0.163	5.84355e-10	Macrophage_6	Mbd1
2.58076e-68	-0.520236	0.97	0.963	8.33276e-64	Macrophage_4	Mbnl2	3.45162e-12	0.155444	0.489	0.276	1.11446e-07	Macrophage_6	Zfp318	1.81201e-14	0.112174	0.355	0.189	5.85061e-10	Macrophage_6	Oas2
3.48835e-68	-0.713228	0.751	0.819	1.12632e-63	Macrophage_4	Kras	3.53747e-12	0.531955	0.254	0.121	1.14218e-07	Macrophage_6	Fcrlb	1.85103e-14	0.27063	0.499	0.29	5.97659e-10	Macrophage_6	Hsd17b4
3.50045e-68	0.244822	0.996	0.982	1.13022e-63	Macrophage_4	Cox7c	3.68802e-12	0.0995793	0.448	0.246	1.19079e-07	Macrophage_6	Gpx3	1.94717e-14	0.25349	0.379	0.207	6.28702e-10	Macrophage_6	Zfp511
3.78198e-68	0.321528	0.977	0.897	1.22113e-63	Macrophage_4	Sod2	3.87491e-12	0.333836	0.396	0.215	1.25113e-07	Macrophage_6	Tecpr2	1.95108e-14	0.174854	0.541	0.315	6.29963e-10	Macrophage_6	Gripap1
6.80462e-68	0.15967	0.999	0.999	2.19708e-63	Macrophage_4	mt-Co1	3.87862e-12	0.18825	0.928	0.796	1.25233e-07	Macrophage_6	Dleu2	1.96895e-14	0.50506	0.336	0.186	6.35736e-10	Macrophage_6	Sbf2
1.77366e-67	0.411268	0.875	0.641	5.72678e-63	Macrophage_4	Igf2r	3.88515e-12	0.198823	0.554	0.322	1.25444e-07	Macrophage_6	Ppargc1b	2.03059e-14	0.354393	0.203	0.095	6.55639e-10	Macrophage_6	Cped1
1.97429e-67	-0.295036	0.997	0.992	6.37458e-63	Macrophage_4	Ddx5	3.88889e-12	0.172523	0.602	0.348	1.25564e-07	Macrophage_6	Map1lc3a	2.04457e-14	0.227919	0.426	0.242	6.60152e-10	Macrophage_6	Slc2a6
2.6141e-67	0.310494	0.982	0.933	8.44042e-63	Macrophage_4	Tmem14c	3.99278e-12	0.261919	0.689	0.445	1.28919e-07	Macrophage_6	Rin2	2.05778e-14	0.0993956	0.362	0.206	6.64417e-10	Macrophage_6	Lrg1
3.0499e-67	0.704561	0.568	0.37	9.84752e-63	Macrophage_4	Ccl5	4.00706e-12	0.814358	0.115	0.038	1.2938e-07	Macrophage_6	Ksr2	2.08359e-14	0.205496	0.371	0.198	6.72749e-10	Macrophage_6	Fbxl3
4.31697e-67	0.371992	0.966	0.855	1.39386e-62	Macrophage_4	P2rx4	4.42017e-12	0.215866	0.448	0.242	1.42718e-07	Macrophage_6	Sec22a	2.10206e-14	0.719081	0.13	0.051	6.78712e-10	Macrophage_6	Esr1
6.64758e-67	-2.09492	0.365	0.512	2.14637e-62	Macrophage_4	Ifi205	4.46536e-12	0.227772	0.441	0.242	1.44177e-07	Macrophage_6	Ltbp3	2.1087e-14	0.241036	0.374	0.205	6.80856e-10	Macrophage_6	Fbxw11
8.58822e-67	0.388925	0.94	0.828	2.77297e-62	Macrophage_4	Ndufs7	4.48264e-12	0.226225	0.65	0.415	1.44736e-07	Macrophage_6	Tubb6	2.11917e-14	0.276141	0.288	0.147	6.84239e-10	Macrophage_6	Wdr48
9.19241e-67	-0.363591	0.995	0.989	2.96804e-62	Macrophage_4	Eif1	4.49306e-12	0.269728	0.454	0.253	1.45072e-07	Macrophage_6	Samd1	2.40849e-14	0.108608	0.646	0.426	7.77653e-10	Macrophage_6	Plcb1
1.14014e-66	0.411166	0.886	0.645	3.68128e-62	Macrophage_4	Tnfsf12	4.52016e-12	0.123522	0.385	0.199	1.45947e-07	Macrophage_6	Tnfrsf14	2.46216e-14	0.222912	0.2	0.094	7.94981e-10	Macrophage_6	Olr1
1.22032e-66	0.323917	0.972	0.916	3.94017e-62	Macrophage_4	Rabac1	4.66023e-12	-0.0230418	0.422	0.237	1.50469e-07	Macrophage_6	Olr1	2.4694e-14	0.222649	0.344	0.183	7.97319e-10	Macrophage_6	Crat
1.28312e-66	-0.338202	0.989	0.989	4.14295e-62	Macrophage_4	Ube2d3	4.68022e-12	0.43429	0.135	0.05	1.51115e-07	Macrophage_6	Nfia	2.56083e-14	0.217528	0.321	0.169	8.2684e-10	Macrophage_6	mt-Nd3
1.43076e-66	-0.458859	0.989	0.986	4.61964e-62	Macrophage_4	Dock2	4.74676e-12	0.264936	0.383	0.203	1.53263e-07	Macrophage_6	Smad6	2.65094e-14	0.397722	0.286	0.15	8.55934e-10	Macrophage_6	Pik3r2
1.50319e-66	0.337536	0.964	0.902	4.8535e-62	Macrophage_4	Ndufb5	4.85108e-12	0.302986	0.478	0.271	1.56632e-07	Macrophage_6	Slc25a4	2.74091e-14	0.199482	0.482	0.279	8.84985e-10	Macrophage_6	Ell2
1.7235e-66	-0.806791	0.82	0.851	5.56482e-62	Macrophage_4	Pik3ap1	4.95419e-12	0.253452	0.874	0.65	1.59961e-07	Macrophage_6	Junos	2.76448e-14	0.221503	0.482	0.276	8.92595e-10	Macrophage_6	Fryl
1.93788e-66	0.231224	0.9	0.717	6.25704e-62	Macrophage_4	H2-DMb1	5.09353e-12	0.678981	0.15	0.058	1.6446e-07	Macrophage_6	Sh3bp4	2.77741e-14	0.286272	0.228	0.11	8.9677e-10	Macrophage_6	Gpatch2
2.25841e-66	-0.548526	0.977	0.969	7.29194e-62	Macrophage_4	Wnk1	5.12881e-12	0.0632412	0.313	0.155	1.65599e-07	Macrophage_6	Ccdc171	2.8308e-14	0.281014	0.71	0.457	9.14007e-10	Macrophage_6	Map7d1
3.57035e-66	-0.739318	0.801	0.836	1.15279e-61	Macrophage_4	Trafd1	5.18047e-12	0.477605	0.261	0.125	1.67267e-07	Macrophage_6	Zfp523	2.84572e-14	0.372211	0.257	0.129	9.18827e-10	Macrophage_6	4931406P16Rik
5.75085e-66	-1.35248	0.476	0.597	1.85683e-61	Macrophage_4	Daxx	5.25798e-12	0.185325	0.507	0.285	1.6977e-07	Macrophage_6	D430042O09Rik	2.85253e-14	0.283568	0.432	0.248	9.21026e-10	Macrophage_6	Nfix
6.56656e-66	0.598697	0.309	0.149	2.12021e-61	Macrophage_4	Procr	5.27539e-12	0.94455	0.111	0.036	1.70332e-07	Macrophage_6	Mgmt	2.86192e-14	0.210684	0.958	0.8	9.24058e-10	Macrophage_6	Gda
6.84639e-66	0.351974	0.964	0.91	2.21056e-61	Macrophage_4	Micos10	5.36901e-12	0.263942	0.422	0.23	1.73355e-07	Macrophage_6	Wdcp	2.86875e-14	0.27683	0.554	0.338	9.26262e-10	Macrophage_6	Fam120a
1.54451e-65	0.362048	0.955	0.791	4.9869e-61	Macrophage_4	Tpp1	5.38299e-12	0.309956	0.37	0.195	1.73806e-07	Macrophage_6	Ang	2.86962e-14	0.290032	0.347	0.187	9.26542e-10	Macrophage_6	Dis3l2
2.64627e-65	0.578516	0.773	0.581	8.54428e-61	Macrophage_4	Pld1	5.546e-12	0.295738	0.628	0.388	1.79069e-07	Macrophage_6	Tmx4	2.90796e-14	0.27767	0.305	0.161	9.38923e-10	Macrophage_6	Rnf141
2.91766e-65	0.256832	0.998	0.987	9.42056e-61	Macrophage_4	Txn1	5.58552e-12	0.0018733	0.407	0.228	1.80345e-07	Macrophage_6	Ccl3	2.9626e-14	0.506562	0.174	0.077	9.56565e-10	Macrophage_6	Elac2
4.31126e-65	-1.34191	0.523	0.622	1.39202e-60	Macrophage_4	Spint1	5.63676e-12	0.152781	0.585	0.337	1.82e-07	Macrophage_6	Zfp639	2.96263e-14	0.273051	0.404	0.224	9.56574e-10	Macrophage_6	Vipas39
5.60833e-65	-1.11412	0.853	0.871	1.81082e-60	Macrophage_4	Cd86	5.69629e-12	0.3042	0.365	0.192	1.83922e-07	Macrophage_6	Rbm19	2.97656e-14	0.241317	0.585	0.35	9.61071e-10	Macrophage_6	Arhgef2
6.02388e-65	0.280446	0.993	0.878	1.94499e-60	Macrophage_4	Fmnl2	5.89343e-12	0.749277	0.13	0.047	1.90287e-07	Macrophage_6	Dynlt1f	3.01198e-14	0.330604	0.294	0.155	9.72509e-10	Macrophage_6	Gtf2i
1.38307e-64	-0.316525	0.998	0.992	4.46564e-60	Macrophage_4	Rplp0	5.9304e-12	0.153652	0.346	0.175	1.91481e-07	Macrophage_6	Noct	3.15127e-14	-0.0384776	0.451	0.256	1.01748e-09	Macrophage_6	Jaml
1.57836e-64	-0.570705	0.973	0.976	5.0962e-60	Macrophage_4	Zfand3	6.21119e-12	0.191976	0.789	0.546	2.00547e-07	Macrophage_6	Pde4d	3.15309e-14	0.266197	0.556	0.335	1.01807e-09	Macrophage_6	Zfhx3
1.78006e-64	-0.712527	0.809	0.863	5.74746e-60	Macrophage_4	Peli1	6.51599e-12	0.201077	0.522	0.298	2.10388e-07	Macrophage_6	Prmt9	3.1823e-14	0.180064	0.332	0.176	1.0275e-09	Macrophage_6	Ddx3y
1.9142e-64	0.599564	0.695	0.478	6.18057e-60	Macrophage_4	Slc48a1	6.52153e-12	0.225824	0.565	0.332	2.10567e-07	Macrophage_6	Gbe1	3.39881e-14	0.231811	0.588	0.359	1.09741e-09	Macrophage_6	Fgd4
2.79366e-64	0.751298	0.512	0.31	9.02017e-60	Macrophage_4	Ptgs1	6.78521e-12	0.210468	0.293	0.143	2.19081e-07	Macrophage_6	Dlg4	3.42211e-14	0.258497	0.372	0.205	1.10493e-09	Macrophage_6	Eif2b5
3.67403e-64	-0.284679	0.997	0.992	1.18627e-59	Macrophage_4	Rpl18a	6.81522e-12	0.258026	0.572	0.331	2.2005e-07	Macrophage_6	Coq5	3.43485e-14	0.223861	0.28	0.143	1.10905e-09	Macrophage_6	Armc8
3.85413e-64	0.366704	0.947	0.854	1.24442e-59	Macrophage_4	Ggh	6.98822e-12	0.174749	0.241	0.112	2.25636e-07	Macrophage_6	Gsdme	3.49094e-14	0.264087	0.59	0.359	1.12715e-09	Macrophage_6	Camk1
4.12012e-64	-0.42902	0.969	0.967	1.3303e-59	Macrophage_4	Chmp4b	7.05831e-12	0.361986	0.363	0.192	2.27899e-07	Macrophage_6	Snx25	3.6876e-14	0.26531	0.77	0.537	1.19065e-09	Macrophage_6	Adgre1
5.77673e-64	-0.282053	0.997	0.993	1.86519e-59	Macrophage_4	Actr2	7.13424e-12	0.225298	0.35	0.181	2.3035e-07	Macrophage_6	Wdr4	3.90696e-14	0.5966	0.163	0.072	1.26148e-09	Macrophage_6	Fggy
5.77797e-64	-1.36788	0.351	0.507	1.86559e-59	Macrophage_4	Gm4070	7.23052e-12	0.221574	0.576	0.344	2.33459e-07	Macrophage_6	Slamf6	3.9382e-14	0.258653	0.457	0.26	1.27157e-09	Macrophage_6	Ddx27
6.63715e-64	0.2389	0.995	0.918	2.143e-59	Macrophage_4	Ctsl	7.39133e-12	0.352043	0.257	0.122	2.38651e-07	Macrophage_6	Enc1	3.97712e-14	0.330058	0.329	0.177	1.28413e-09	Macrophage_6	Gtf3c1
7.22492e-64	0.388157	0.939	0.789	2.33278e-59	Macrophage_4	Anxa3	7.44105e-12	0.223197	0.541	0.31	2.40257e-07	Macrophage_6	Rrp1b	4.05904e-14	0.287373	0.366	0.204	1.31058e-09	Macrophage_6	Epc2
9.74194e-64	0.398733	0.937	0.82	3.14548e-59	Macrophage_4	Rassf3	7.51292e-12	0.23282	0.835	0.59	2.42577e-07	Macrophage_6	Mctp1	4.26863e-14	0.594184	0.155	0.066	1.37826e-09	Macrophage_6	Xxylt1
1.08997e-63	-0.733292	0.798	0.837	3.51929e-59	Macrophage_4	Ezr	7.55646e-12	0.270702	0.826	0.571	2.43983e-07	Macrophage_6	Acp2	4.28841e-14	0.267177	0.402	0.223	1.38464e-09	Macrophage_6	Ubald1
1.20505e-63	0.380593	0.967	0.86	3.89085e-59	Macrophage_4	Ddhd1	7.5671e-12	0.242618	0.409	0.221	2.44326e-07	Macrophage_6	Osbpl1a	4.3211e-14	0.307483	0.365	0.199	1.3952e-09	Macrophage_6	Map1s
1.36041e-63	-2.3791	0.122	0.293	4.39251e-59	Macrophage_4	Olfr56	7.61818e-12	0.205417	0.372	0.195	2.45976e-07	Macrophage_6	Mcu	4.38958e-14	0.134639	0.402	0.221	1.41731e-09	Macrophage_6	Kmt5b
2.2831e-63	0.493753	0.709	0.469	7.37167e-59	Macrophage_4	Tmem37	7.83455e-12	0.732218	0.146	0.056	2.52962e-07	Macrophage_6	Arhgef12	4.5899e-14	0.266459	0.299	0.159	1.48199e-09	Macrophage_6	Olfml3
2.39465e-63	0.404741	0.921	0.78	7.73186e-59	Macrophage_4	Nucb1	7.86637e-12	0.0773975	0.485	0.276	2.53989e-07	Macrophage_6	Fas	4.68304e-14	0.145977	0.429	0.241	1.51206e-09	Macrophage_6	Pik3r6
2.48994e-63	0.497955	0.816	0.613	8.03953e-59	Macrophage_4	Plekhg1	8.11635e-12	0.128124	0.485	0.272	2.62061e-07	Macrophage_6	Cog3	4.68407e-14	0.198813	0.459	0.262	1.51239e-09	Macrophage_6	Clasp2
2.90954e-63	-1.52139	0.38	0.523	9.39432e-59	Macrophage_4	Trib1	8.19848e-12	0.144707	0.546	0.319	2.64712e-07	Macrophage_6	Dok2	4.70147e-14	0.26311	0.383	0.214	1.51801e-09	Macrophage_6	Gna15
3.17563e-63	-0.617476	0.96	0.922	1.02535e-58	Macrophage_4	Emilin2	8.30134e-12	0.191926	0.602	0.361	2.68034e-07	Macrophage_6	Nfkbid	4.8005e-14	0.288724	0.305	0.161	1.54998e-09	Macrophage_6	Rab11fip5
3.65377e-63	-0.783337	0.794	0.831	1.17973e-58	Macrophage_4	Il10ra	8.32564e-12	0.235767	0.563	0.34	2.68818e-07	Macrophage_6	Siglec1	4.85587e-14	0.2911	0.557	0.339	1.56786e-09	Macrophage_6	Acsl1
3.6684e-63	0.397791	0.876	0.714	1.18445e-58	Macrophage_4	Fam162a	8.35505e-12	0.298282	0.23	0.106	2.69768e-07	Macrophage_6	Cnnm4	5.14226e-14	0.203529	0.438	0.246	1.66033e-09	Macrophage_6	Rfc1
4.65638e-63	0.573572	0.798	0.622	1.50345e-58	Macrophage_4	Acsl1	8.59163e-12	0.139169	0.428	0.233	2.77407e-07	Macrophage_6	Pbx3	5.31739e-14	0.245926	0.52	0.31	1.71688e-09	Macrophage_6	Slc49a4
5.73811e-63	-2.58701	0.145	0.317	1.85272e-58	Macrophage_4	Atp2b4	8.67981e-12	0.36302	0.248	0.117	2.80254e-07	Macrophage_6	Dvl1	5.31996e-14	-0.0179838	0.502	0.293	1.71771e-09	Macrophage_6	Ltb4r1
6.60799e-63	0.386773	0.934	0.804	2.13359e-58	Macrophage_4	Mcemp1	8.80061e-12	0.375995	0.272	0.13	2.84154e-07	Macrophage_6	Stxbp5	5.34784e-14	0.182763	0.313	0.163	1.72671e-09	Macrophage_6	Insig2
9.27104e-63	0.383262	0.928	0.801	2.99343e-58	Macrophage_4	Ppp1r14b	9.04647e-12	0.294503	0.746	0.498	2.92092e-07	Macrophage_6	Got1	5.4806e-14	0.248478	0.336	0.181	1.76958e-09	Macrophage_6	Ilvbl
9.67059e-63	0.411275	0.903	0.715	3.12244e-58	Macrophage_4	Arl11	9.22868e-12	0.596296	0.174	0.072	2.97976e-07	Macrophage_6	Gm49144	5.615e-14	0.205177	0.493	0.284	1.81297e-09	Macrophage_6	Dars
1.2694e-62	-0.476171	0.99	0.98	4.09864e-58	Macrophage_4	S100a6	9.23377e-12	0.254154	0.513	0.294	2.9814e-07	Macrophage_6	Tmem106c	5.62842e-14	0.326648	0.441	0.261	1.8173e-09	Macrophage_6	Dip2c
1.3742e-62	-4.65867	0.163	0.335	4.43703e-58	Macrophage_4	Cxcl10	9.36359e-12	0.258244	0.641	0.38	3.02332e-07	Macrophage_6	Kdm2b	5.63682e-14	0.156267	0.396	0.215	1.82002e-09	Macrophage_6	Ubr3
1.69309e-62	-1.07425	0.559	0.655	5.46664e-58	Macrophage_4	Xaf1	9.41224e-12	0.168785	0.343	0.178	3.03902e-07	Macrophage_6	Sugp2	5.84455e-14	0.259364	0.46	0.271	1.88709e-09	Macrophage_6	Kat6a
1.98968e-62	0.762742	0.8	0.652	6.42428e-58	Macrophage_4	Trf	9.56109e-12	0.225136	0.383	0.203	3.08708e-07	Macrophage_6	Nckap5l	6.00598e-14	0.327036	0.222	0.107	1.93921e-09	Macrophage_6	Opa3
2.2986e-62	0.417174	0.898	0.743	7.42173e-58	Macrophage_4	Zmynd8	9.66308e-12	0.171405	0.504	0.287	3.12002e-07	Macrophage_6	Hmgxb3	6.08461e-14	0.110153	0.366	0.2	1.9646e-09	Macrophage_6	Lacc1
2.32491e-62	0.42473	0.945	0.791	7.50666e-58	Macrophage_4	Maml2	1.01207e-11	0.281059	0.367	0.193	3.26778e-07	Macrophage_6	Bod1	6.13185e-14	0.244197	0.275	0.141	1.97985e-09	Macrophage_6	Mrpl1
2.4915e-62	-0.541728	0.97	0.966	8.04457e-58	Macrophage_4	Sppl2a	1.01877e-11	0.556742	0.15	0.058	3.28941e-07	Macrophage_6	Aurkb	6.37537e-14	0.172243	0.341	0.184	2.05848e-09	Macrophage_6	Aida
2.55681e-62	0.81941	0.461	0.273	8.25542e-58	Macrophage_4	Siae	1.07503e-11	0.587203	0.185	0.08	3.47104e-07	Macrophage_6	Sec24d	6.4237e-14	0.238148	0.806	0.555	2.07408e-09	Macrophage_6	Rasa4
3.31194e-62	-2.10653	0.262	0.428	1.06936e-57	Macrophage_4	Klf2	1.07647e-11	0.591099	0.198	0.087	3.47572e-07	Macrophage_6	Abi2	6.46361e-14	0.14187	0.933	0.754	2.08697e-09	Macrophage_6	Irf7
4.05837e-62	-3.08287	0.191	0.359	1.31037e-57	Macrophage_4	Ifit2	1.12529e-11	0.251324	0.387	0.207	3.63335e-07	Macrophage_6	Med26	6.5052e-14	0.203087	0.418	0.239	2.1004e-09	Macrophage_6	Relb
4.69447e-62	0.304235	0.979	0.944	1.51575e-57	Macrophage_4	Ndufa1	1.15223e-11	0.199458	0.661	0.406	3.72032e-07	Macrophage_6	Upf1	6.57745e-14	0.00510506	0.581	0.342	2.12373e-09	Macrophage_6	Daxx
1.58472e-61	-1.22693	0.565	0.663	5.11674e-57	Macrophage_4	Casp4	1.18715e-11	0.140101	0.27	0.129	3.83307e-07	Macrophage_6	Eef2k	6.63578e-14	0.489231	0.152	0.064	2.14256e-09	Macrophage_6	Pvr
1.64053e-61	-2.77036	0.133	0.3	5.29696e-57	Macrophage_4	Ripor2	1.18962e-11	0.197353	0.417	0.226	3.84104e-07	Macrophage_6	Matk	6.75345e-14	0.159958	0.512	0.303	2.18055e-09	Macrophage_6	Ddx58
2.06393e-61	-1.40459	0.34	0.5	6.66403e-57	Macrophage_4	Irgm2	1.19565e-11	0.149967	0.635	0.375	3.8605e-07	Macrophage_6	Mrtfb	7.06044e-14	0.243906	0.742	0.505	2.27968e-09	Macrophage_6	Il18bp
3.15509e-61	-0.783071	0.799	0.837	1.01872e-56	Macrophage_4	Resf1	1.2343e-11	0.453313	0.228	0.105	3.9853e-07	Macrophage_6	Tango6	7.27052e-14	0.174886	0.413	0.229	2.34751e-09	Macrophage_6	Rsf1
6.04234e-61	0.385514	0.94	0.835	1.95095e-56	Macrophage_4	Romo1	1.23712e-11	0.342788	0.322	0.169	3.99442e-07	Macrophage_6	Pde2a	7.31502e-14	0.329441	0.315	0.17	2.36187e-09	Macrophage_6	Mtor
8.08859e-61	0.635462	0.63	0.429	2.61164e-56	Macrophage_4	Cd200r4	1.2442e-11	0.292743	0.141	0.053	4.01728e-07	Macrophage_6	Anks1b	7.3578e-14	0.390048	0.241	0.121	2.37569e-09	Macrophage_6	Bap1
8.45255e-61	0.661981	0.463	0.274	2.72916e-56	Macrophage_4	Slc22a4	1.30131e-11	0.358708	0.235	0.111	4.20168e-07	Macrophage_6	Slc16a7	7.48748e-14	0.345479	0.188	0.086	2.41756e-09	Macrophage_6	Mov10
8.91128e-61	0.48332	0.802	0.616	2.87727e-56	Macrophage_4	Nln	1.3081e-11	0.00989846	0.411	0.22	4.2236e-07	Macrophage_6	Tiam1	7.50458e-14	0.172007	0.299	0.156	2.42308e-09	Macrophage_6	Srebf2
1.13034e-60	0.489104	0.819	0.647	3.64963e-56	Macrophage_4	Gsto1	1.32181e-11	0.172519	0.92	0.74	4.26786e-07	Macrophage_6	Btg2	7.66786e-14	0.119449	0.404	0.223	2.4758e-09	Macrophage_6	Zfp608
1.91211e-60	-0.572385	0.918	0.908	6.17383e-56	Macrophage_4	Tap1	1.32739e-11	0.284623	0.35	0.181	4.28589e-07	Macrophage_6	Zswim4	7.68768e-14	0.283772	0.34	0.185	2.4822e-09	Macrophage_6	Dnmt3a
3.60514e-60	0.335762	0.965	0.902	1.16403e-55	Macrophage_4	Tmem256	1.32747e-11	0.42422	0.343	0.185	4.28612e-07	Macrophage_6	Gpatch2	7.71395e-14	0.269885	0.188	0.086	2.49068e-09	Macrophage_6	Zscan29
4.10667e-60	-1.56356	0.553	0.651	1.32596e-55	Macrophage_4	Hivep2	1.32844e-11	0.307677	0.372	0.203	4.28925e-07	Macrophage_6	Gm36043	7.78356e-14	0.259222	0.286	0.148	2.51315e-09	Macrophage_6	Dnajc4
6.79721e-60	-0.551718	0.954	0.966	2.19468e-55	Macrophage_4	Kpna4	1.33894e-11	0.233248	0.535	0.318	4.32317e-07	Macrophage_6	Arhgap10	8.29772e-14	0.189656	0.429	0.244	2.67917e-09	Macrophage_6	Anks1
9.6381e-60	0.440759	0.968	0.905	3.11195e-55	Macrophage_4	Fbxl5	1.34597e-11	0.210071	0.354	0.183	4.34587e-07	Macrophage_6	Tubg1	8.47769e-14	0.209176	0.961	0.776	2.73728e-09	Macrophage_6	C5ar1
1.12724e-59	0.59361	0.706	0.508	3.63964e-55	Macrophage_4	Bola3	1.37785e-11	0.162726	0.274	0.134	4.44882e-07	Macrophage_6	Vcl	8.49032e-14	0.346251	0.279	0.146	2.74136e-09	Macrophage_6	Mfhas1
1.61766e-59	0.52133	0.66	0.467	5.2231e-55	Macrophage_4	Bcl2a1a	1.38622e-11	0.240612	0.767	0.526	4.47584e-07	Macrophage_6	Ric1	8.50965e-14	0.242506	0.282	0.147	2.7476e-09	Macrophage_6	Fam222b
1.90512e-59	-0.621987	0.936	0.936	6.15124e-55	Macrophage_4	Klf6	1.38781e-11	0.145185	0.459	0.251	4.48095e-07	Macrophage_6	Slc26a11	8.68556e-14	0.25201	0.662	0.405	2.80439e-09	Macrophage_6	Fkbp15
2.09141e-59	-0.908618	0.64	0.715	6.75275e-55	Macrophage_4	Ifi35	1.42141e-11	0.341577	0.226	0.104	4.58946e-07	Macrophage_6	Zfp687	8.74057e-14	0.733984	0.11	0.041	2.82216e-09	Macrophage_6	Man2c1os
3.04141e-59	-2.27715	0.168	0.333	9.82012e-55	Macrophage_4	Cd244a	1.42273e-11	0.194795	0.252	0.116	4.59371e-07	Macrophage_6	A930037H05Rik	8.91005e-14	0.256119	0.412	0.233	2.87688e-09	Macrophage_6	Mgat4b
3.23064e-59	0.586506	0.618	0.426	1.04311e-54	Macrophage_4	Ift57	1.49476e-11	0.219879	0.524	0.302	4.8263e-07	Macrophage_6	Smad1	8.93831e-14	0.240483	0.355	0.193	2.886e-09	Macrophage_6	Zdhhc6
5.16585e-59	-0.942164	0.794	0.832	1.66795e-54	Macrophage_4	Rnf19b	1.49623e-11	-0.192559	0.341	0.179	4.83104e-07	Macrophage_6	Tnip3	9.5697e-14	0.187953	0.473	0.276	3.08986e-09	Macrophage_6	Rb1cc1
6.92866e-59	-0.652258	0.924	0.891	2.23713e-54	Macrophage_4	Fcgr1	1.50933e-11	0.251228	0.722	0.464	4.87331e-07	Macrophage_6	Trrap	9.83404e-14	0.211991	0.435	0.248	3.17521e-09	Macrophage_6	Stard5
7.27184e-59	-3.71951	0.037	0.182	2.34793e-54	Macrophage_4	Gm17268	1.54107e-11	0.276822	0.496	0.284	4.97582e-07	Macrophage_6	Mpp7	9.93592e-14	0.267143	0.371	0.207	3.20811e-09	Macrophage_6	Skiv2l
7.70439e-59	-0.217144	0.999	0.995	2.48759e-54	Macrophage_4	Rps14	1.54428e-11	0.304457	0.25	0.119	4.98616e-07	Macrophage_6	Nup43	1.00563e-13	0.210796	0.571	0.346	3.24697e-09	Macrophage_6	Plcl2
9.05489e-59	-1.59682	0.316	0.479	2.92364e-54	Macrophage_4	Egr1	1.60805e-11	0.202738	0.489	0.272	5.19207e-07	Macrophage_6	Ccdc34	1.00814e-13	0.175495	0.421	0.238	3.25508e-09	Macrophage_6	Sntb2
1.00408e-58	-0.676532	0.893	0.905	3.24196e-54	Macrophage_4	Fgr	1.63769e-11	0.166907	1	0.995	5.28779e-07	Macrophage_6	mt-Co2	1.02072e-13	0.354916	0.3	0.161	3.29569e-09	Macrophage_6	Tmem106b
1.10518e-58	-0.628738	0.967	0.953	3.5684e-54	Macrophage_4	Plek	1.64712e-11	0.201861	0.193	0.085	5.31823e-07	Macrophage_6	Ahr	1.02678e-13	0.0700469	0.471	0.272	3.31527e-09	Macrophage_6	Fosl2
1.21542e-58	0.256226	0.993	0.971	3.92435e-54	Macrophage_4	Cox5a	1.72615e-11	-0.0421141	0.596	0.353	5.5734e-07	Macrophage_6	Ifi213	1.08068e-13	0.232345	0.457	0.264	3.48929e-09	Macrophage_6	Zzef1
1.2897e-58	0.0644537	0.824	0.518	4.16419e-54	Macrophage_4	Syngr1	1.76358e-11	-0.0952541	0.598	0.356	5.69425e-07	Macrophage_6	Gbp4	1.08928e-13	0.300854	0.39	0.222	3.51707e-09	Macrophage_6	St6gal1
1.91082e-58	0.503545	0.746	0.546	6.16966e-54	Macrophage_4	Mcee	1.76555e-11	-0.538408	0.822	0.581	5.70062e-07	Macrophage_6	S100a8	1.08978e-13	0.407543	0.202	0.096	3.51869e-09	Macrophage_6	Pde4dip
1.93831e-58	0.492521	0.834	0.671	6.25842e-54	Macrophage_4	AC149090.1	1.79797e-11	0.294203	0.461	0.263	5.8053e-07	Macrophage_6	Stk11ip	1.12649e-13	0.557413	0.142	0.06	3.63721e-09	Macrophage_6	Prdm10
2.61752e-58	0.47536	0.818	0.643	8.45144e-54	Macrophage_4	Glul	1.81086e-11	-0.0221164	0.546	0.323	5.8469e-07	Macrophage_6	Sdc1	1.14495e-13	0.248506	0.29	0.152	3.69682e-09	Macrophage_6	B4galt6
2.66512e-58	0.414476	0.888	0.708	8.60514e-54	Macrophage_4	Tmem87b	1.81377e-11	0.139394	0.596	0.36	5.85631e-07	Macrophage_6	Eepd1	1.17106e-13	0.251015	0.257	0.129	3.78112e-09	Macrophage_6	Zyg11b
2.80178e-58	-4.4882	0.03	0.169	9.04639e-54	Macrophage_4	Dmkn	1.84041e-11	0.0821197	0.493	0.272	5.94232e-07	Macrophage_6	Gm13212	1.17329e-13	0.254365	0.202	0.096	3.78832e-09	Macrophage_6	Vcl
3.16645e-58	0.350483	0.951	0.792	1.02238e-53	Macrophage_4	Cpd	1.857e-11	0.254755	0.448	0.252	5.99589e-07	Macrophage_6	Erc1	1.19864e-13	0.191772	0.412	0.231	3.87017e-09	Macrophage_6	Itpripl2
3.22623e-58	0.338357	0.963	0.882	1.04168e-53	Macrophage_4	Ndufs5	1.91026e-11	0.0770067	0.672	0.414	6.16786e-07	Macrophage_6	Arhgef37	1.2109e-13	0.114079	0.296	0.156	3.90976e-09	Macrophage_6	Cdc42ep2
5.42574e-58	-1.97815	0.23	0.393	1.75186e-53	Macrophage_4	Usp18	1.91671e-11	0.450869	0.183	0.08	6.18869e-07	Macrophage_6	Rnf150	1.22011e-13	0.199072	0.211	0.101	3.93949e-09	Macrophage_6	Pip5k1a
6.26867e-58	0.317453	0.977	0.84	2.02403e-53	Macrophage_4	Cerk	1.9251e-11	0.199474	0.607	0.364	6.21578e-07	Macrophage_6	Kmt2d	1.22626e-13	0.243951	0.369	0.205	3.95935e-09	Macrophage_6	Nek9
6.41057e-58	-3.73804	0.104	0.26	2.06984e-53	Macrophage_4	Ccnd2	1.92994e-11	0.221924	0.539	0.314	6.23138e-07	Macrophage_6	Gdpd1	1.24676e-13	0.184257	0.349	0.189	4.02553e-09	Macrophage_6	Rmnd5a
1.78732e-57	0.318607	0.994	0.936	5.77091e-53	Macrophage_4	Fn1	1.93676e-11	0.121859	0.489	0.275	6.25339e-07	Macrophage_6	Lacc1	1.25047e-13	0.446079	0.183	0.084	4.03752e-09	Macrophage_6	Hcfc2
2.69145e-57	0.244823	0.999	0.985	8.69016e-53	Macrophage_4	Ctsh	1.96824e-11	0.11	0.463	0.257	6.35506e-07	Macrophage_6	Incenp	1.26386e-13	0.187482	0.46	0.267	4.08076e-09	Macrophage_6	Tmcc1
3.13871e-57	-0.482749	0.579	0.346	1.01343e-52	Macrophage_4	Nos2	2.05398e-11	0.175649	0.976	0.884	6.6319e-07	Macrophage_6	Lgals3bp	1.26735e-13	0.230203	0.463	0.273	4.09201e-09	Macrophage_6	Fmn1
4.75161e-57	-1.43579	0.38	0.519	1.5342e-52	Macrophage_4	Stx11	2.05437e-11	0.296968	0.372	0.2	6.63314e-07	Macrophage_6	Larp1b	1.2764e-13	-0.321388	0.357	0.192	4.12125e-09	Macrophage_6	Sell
4.83643e-57	-1.95902	0.299	0.442	1.56159e-52	Macrophage_4	Gbp4	2.07452e-11	0.458878	0.259	0.127	6.69821e-07	Macrophage_6	Pkd2	1.27922e-13	0.131269	0.449	0.254	4.13033e-09	Macrophage_6	Fnbp4
5.56246e-57	-2.56251	0.149	0.306	1.79601e-52	Macrophage_4	Trem3	2.07697e-11	0.522533	0.152	0.06	6.70613e-07	Macrophage_6	Naip1	1.28902e-13	0.685832	0.146	0.062	4.16198e-09	Macrophage_6	Padi4
6.06026e-57	-1.01035	0.758	0.797	1.95674e-52	Macrophage_4	Ap1s2	2.08008e-11	0.215712	0.459	0.257	6.71615e-07	Macrophage_6	Clec16a	1.30729e-13	0.235116	0.549	0.329	4.22099e-09	Macrophage_6	Ccny
7.91343e-57	0.578502	0.546	0.347	2.55509e-52	Macrophage_4	Tsc22d1	2.08217e-11	-0.125689	0.52	0.307	6.72292e-07	Macrophage_6	Il1r2	1.39296e-13	0.184004	0.491	0.29	4.49759e-09	Macrophage_6	Fblim1
8.30178e-57	0.851263	0.4	0.232	2.68048e-52	Macrophage_4	Gm15943	2.09534e-11	0.178026	0.572	0.327	6.76543e-07	Macrophage_6	Scyl3	1.4271e-13	0.24379	0.887	0.68	4.60783e-09	Macrophage_6	Cfp
8.85686e-57	0.642228	0.549	0.354	2.8597e-52	Macrophage_4	Vkorc1	2.13514e-11	0.18261	0.661	0.415	6.89395e-07	Macrophage_6	Hivep1	1.43567e-13	0.310319	0.285	0.149	4.6355e-09	Macrophage_6	Pnpt1
1.05267e-56	0.645997	0.294	0.149	3.39885e-52	Macrophage_4	Mgst2	2.19601e-11	-0.0404326	0.802	0.593	7.09048e-07	Macrophage_6	Apoc1	1.53116e-13	0.178942	0.955	0.82	4.9438e-09	Macrophage_6	Mafb
1.14499e-56	0.427906	0.879	0.736	3.69694e-52	Macrophage_4	Pon2	2.20612e-11	-0.222714	0.815	0.591	7.12313e-07	Macrophage_6	Plac8	1.55723e-13	0.162724	0.452	0.261	5.028e-09	Macrophage_6	Tmem127
1.16128e-56	-1.29532	0.42	0.563	3.74955e-52	Macrophage_4	Nfkbiz	2.29504e-11	0.187787	0.443	0.247	7.41022e-07	Macrophage_6	Bach2os	1.57829e-13	0.317156	0.383	0.218	5.09599e-09	Macrophage_6	Mbd5
2.97955e-56	0.301027	0.987	0.92	9.62039e-52	Macrophage_4	Lamtor4	2.34967e-11	-0.0272835	0.602	0.355	7.58662e-07	Macrophage_6	Abtb2	1.62526e-13	0.241319	0.264	0.136	5.24765e-09	Macrophage_6	Pacs1
3.10191e-56	-0.446104	0.918	0.925	1.00154e-51	Macrophage_4	Mbd2	2.37975e-11	0.215691	0.341	0.178	7.68372e-07	Macrophage_6	Zfp367	1.62577e-13	0.197641	0.579	0.347	5.24929e-09	Macrophage_6	Tuba1c
4.09451e-56	-0.555091	0.902	0.923	1.32204e-51	Macrophage_4	Ccnl1	2.38463e-11	0.130597	0.772	0.534	7.6995e-07	Macrophage_6	Adam8	1.63863e-13	0.427446	0.216	0.106	5.2908e-09	Macrophage_6	Pros1
4.49112e-56	-1.18301	0.596	0.676	1.45009e-51	Macrophage_4	Irf7	2.38751e-11	0.129721	0.359	0.186	7.70878e-07	Macrophage_6	Icmt	1.64156e-13	0.198215	0.338	0.181	5.30027e-09	Macrophage_6	Stk25
4.85065e-56	0.460183	0.844	0.672	1.56618e-51	Macrophage_4	Mrpl42	2.40904e-11	0.290857	0.37	0.2	7.77832e-07	Macrophage_6	Aqp9	1.64591e-13	0.222264	0.371	0.205	5.31432e-09	Macrophage_6	Nsmce1
5.15342e-56	0.573011	0.682	0.493	1.66394e-51	Macrophage_4	Guk1	2.54718e-11	0.136652	0.593	0.37	8.22433e-07	Macrophage_6	Gbp8	1.6871e-13	0.0797316	0.598	0.362	5.44729e-09	Macrophage_6	Axl
5.51853e-56	0.406242	0.834	0.624	1.78182e-51	Macrophage_4	A930007I19Rik	2.56911e-11	0.316771	0.372	0.203	8.29513e-07	Macrophage_6	Taf4	1.69129e-13	0.22979	0.305	0.163	5.46084e-09	Macrophage_6	Ralgapb
6.11929e-56	0.64318	0.521	0.329	1.9758e-51	Macrophage_4	Rnf128	2.59598e-11	0.268314	0.176	0.074	8.38189e-07	Macrophage_6	Abcb1a	1.70824e-13	0.2165	0.344	0.19	5.51557e-09	Macrophage_6	Gpbp1l1
1.0161e-55	-1.09869	0.725	0.772	3.2808e-51	Macrophage_4	Cdkn1a	2.59672e-11	0.109818	0.65	0.394	8.3843e-07	Macrophage_6	Gm35154	1.72344e-13	0.438164	0.182	0.084	5.56463e-09	Macrophage_6	Tecpr2
1.28228e-55	0.206249	0.996	0.984	4.14022e-51	Macrophage_4	Atp5l	2.61876e-11	0.139525	0.378	0.199	8.45546e-07	Macrophage_6	Pced1b	1.74521e-13	0.27045	0.311	0.168	5.63492e-09	Macrophage_6	Slf2
1.34984e-55	-0.56658	0.86	0.879	4.35835e-51	Macrophage_4	H13	2.62705e-11	0.33769	0.22	0.1	8.48222e-07	Macrophage_6	Zfp28	1.82357e-13	0.184229	0.329	0.177	5.88794e-09	Macrophage_6	Cradd
1.46261e-55	0.437177	0.797	0.603	4.72249e-51	Macrophage_4	Ctnnd1	2.69325e-11	0.275362	0.47	0.27	8.69595e-07	Macrophage_6	Trim65	1.82608e-13	0.307127	0.214	0.104	5.89606e-09	Macrophage_6	Tubgcp3
2.053e-55	-2.61139	0.186	0.343	6.62871e-51	Macrophage_4	Slfn4	2.71831e-11	0.964955	0.137	0.053	8.77687e-07	Macrophage_6	Ppfibp2	1.85644e-13	0.431715	0.218	0.107	5.99407e-09	Macrophage_6	Arsg
2.19269e-55	-0.847767	0.989	0.97	7.07976e-51	Macrophage_4	Cd44	2.72842e-11	0.213251	0.357	0.19	8.80952e-07	Macrophage_6	Il27	1.86105e-13	0.14264	0.368	0.204	6.00896e-09	Macrophage_6	Pdk3
2.62922e-55	0.397728	0.824	0.614	8.48921e-51	Macrophage_4	Uap1l1	2.78686e-11	0.209265	0.472	0.264	8.99821e-07	Macrophage_6	Pabpc4	1.88546e-13	0.244517	0.29	0.152	6.08776e-09	Macrophage_6	Atg2a
3.73784e-55	-0.381974	0.977	0.973	1.20687e-50	Macrophage_4	Sf3b1	2.80817e-11	0.14954	0.48	0.266	9.06703e-07	Macrophage_6	Nat2	1.92539e-13	0.304116	0.413	0.238	6.21671e-09	Macrophage_6	Rce1
3.84772e-55	-0.30351	0.994	0.983	1.24235e-50	Macrophage_4	Rbm3	2.82506e-11	0.264542	0.283	0.14	9.12155e-07	Macrophage_6	Hinfp	2.00203e-13	0.012582	0.388	0.214	6.46416e-09	Macrophage_6	Samsn1
4.34735e-55	0.628656	0.547	0.358	1.40367e-50	Macrophage_4	Hmgn1	2.9113e-11	0.19944	0.657	0.409	9.4e-07	Macrophage_6	Ankrd37	2.0247e-13	0.166062	0.772	0.505	6.53735e-09	Macrophage_6	Znfx1
4.70403e-55	-0.496122	0.999	0.995	1.51884e-50	Macrophage_4	Ptprc	2.9215e-11	0.475726	0.204	0.094	9.43292e-07	Macrophage_6	Rad51b	2.04131e-13	0.184313	0.427	0.242	6.59099e-09	Macrophage_6	Btaf1
9.99838e-55	-0.567117	0.943	0.945	3.22828e-50	Macrophage_4	Epb41l2	2.9403e-11	0.251288	0.252	0.121	9.49366e-07	Macrophage_6	Zscan12	2.13429e-13	0.11217	0.344	0.189	6.89121e-09	Macrophage_6	Casp4
1.11134e-54	0.391563	0.87	0.716	3.58829e-50	Macrophage_4	Neu1	2.95759e-11	0.26463	0.896	0.715	9.54947e-07	Macrophage_6	Plec	2.18612e-13	0.346286	0.222	0.109	7.05856e-09	Macrophage_6	Mppe1
1.22103e-54	0.257854	0.723	0.51	3.94247e-50	Macrophage_4	P2ry14	3.06788e-11	0.239342	0.485	0.273	9.90558e-07	Macrophage_6	Tmem159	2.23376e-13	0.35774	0.192	0.092	7.21236e-09	Macrophage_6	Egr2
1.57188e-54	0.233044	0.999	0.997	5.07528e-50	Macrophage_4	mt-Cytb	3.11291e-11	0.202226	0.389	0.21	1.0051e-06	Macrophage_6	Iqce	2.27176e-13	0.212584	0.541	0.323	7.33506e-09	Macrophage_6	Cdk13
1.84202e-54	0.832838	0.32	0.17	5.94753e-50	Macrophage_4	Gm10134	3.12318e-11	0.134286	0.535	0.309	1.00841e-06	Macrophage_6	Capn15	2.27293e-13	0.52498	0.191	0.091	7.33885e-09	Macrophage_6	Tlr1
1.86291e-54	-0.763796	0.693	0.752	6.01496e-50	Macrophage_4	Nmi	3.12899e-11	0.256313	0.237	0.113	1.01029e-06	Macrophage_6	Mgst2	2.27309e-13	0.189312	0.385	0.215	7.33937e-09	Macrophage_6	Abcc5
2.22579e-54	-2.56919	0.077	0.226	7.18662e-50	Macrophage_4	Tgtp2	3.14488e-11	0.138006	0.948	0.813	1.01542e-06	Macrophage_6	Jun	2.277e-13	0.276194	0.581	0.36	7.35198e-09	Macrophage_6	Slc48a1
4.06431e-54	-0.363067	0.98	0.969	1.31229e-49	Macrophage_4	Tln1	3.24311e-11	0.158857	0.609	0.361	1.04714e-06	Macrophage_6	Msi2	2.29225e-13	0.0770063	0.207	0.103	7.40123e-09	Macrophage_6	Ccl4
4.63546e-54	-1.22286	0.652	0.721	1.4967e-49	Macrophage_4	Socs3	3.33649e-11	0.0667196	0.389	0.211	1.07728e-06	Macrophage_6	Gm42047	2.33282e-13	0.239424	0.368	0.205	7.53221e-09	Macrophage_6	Slc39a11
4.68106e-54	0.744727	0.396	0.229	1.51142e-49	Macrophage_4	AU022793	3.36507e-11	0.233548	0.598	0.363	1.08651e-06	Macrophage_6	Idh2	2.35324e-13	0.407415	0.199	0.095	7.59814e-09	Macrophage_6	2010315B03Rik
5.43653e-54	-0.461056	0.924	0.923	1.75535e-49	Macrophage_4	Etf1	3.5186e-11	0.100491	0.652	0.41	1.13608e-06	Macrophage_6	Tnfaip3	2.35502e-13	0.222781	0.416	0.237	7.6039e-09	Macrophage_6	Ppfia1
6.67657e-54	-0.466886	0.977	0.975	2.15573e-49	Macrophage_4	Diaph1	3.57118e-11	0.211575	0.365	0.195	1.15306e-06	Macrophage_6	Hif1an	2.36574e-13	0.216572	0.487	0.287	7.6385e-09	Macrophage_6	Tcerg1
1.22101e-53	-2.82843	0.092	0.24	3.94241e-49	Macrophage_4	Isg20	3.82437e-11	0.0783856	0.472	0.268	1.23481e-06	Macrophage_6	Dgkg	2.38747e-13	0.138317	0.469	0.267	7.70866e-09	Macrophage_6	Mlxip
1.24353e-53	0.701696	0.511	0.334	4.01511e-49	Macrophage_4	Lrrcc1	3.84037e-11	0.266609	0.522	0.316	1.23998e-06	Macrophage_6	Ell2	2.41011e-13	0.245481	0.28	0.147	7.78177e-09	Macrophage_6	Rnf128
1.62309e-53	-1.31562	0.655	0.708	5.24063e-49	Macrophage_4	Herc6	3.85601e-11	0.270451	0.265	0.129	1.24503e-06	Macrophage_6	Dhx33	2.41184e-13	0.22691	0.402	0.232	7.78735e-09	Macrophage_6	Il15ra
1.67909e-53	0.781278	0.381	0.219	5.42143e-49	Macrophage_4	Endog	4.1203e-11	0.438833	0.215	0.101	1.33036e-06	Macrophage_6	Nr1h3	2.47487e-13	1.10654	0.1	0.037	7.99087e-09	Macrophage_6	Camk2n1
3.02017e-53	-0.807295	0.759	0.787	9.75153e-49	Macrophage_4	Parp9	4.15819e-11	0.29003	0.498	0.288	1.3426e-06	Macrophage_6	Edc4	2.57716e-13	0.184872	0.412	0.233	8.32113e-09	Macrophage_6	Fkbp1b
3.39815e-53	-0.430341	0.996	0.989	1.09719e-48	Macrophage_4	Tspo	4.15921e-11	0.194515	0.993	0.96	1.34293e-06	Macrophage_6	Lrp1	2.66861e-13	0.109572	0.761	0.511	8.61642e-09	Macrophage_6	Ifi204
3.48979e-53	0.51354	0.692	0.501	1.12678e-48	Macrophage_4	Gstm1	4.21164e-11	0.250014	0.33	0.172	1.35985e-06	Macrophage_6	Map2k6	2.7163e-13	0.140651	0.344	0.188	8.77037e-09	Macrophage_6	Setx
3.63047e-53	0.49442	0.776	0.616	1.17221e-48	Macrophage_4	Cyb5r3	4.27432e-11	0.460785	0.263	0.13	1.38009e-06	Macrophage_6	3300002I08Rik	2.73532e-13	0.444897	0.21	0.102	8.83181e-09	Macrophage_6	Nol8
3.89134e-53	0.251762	0.99	0.955	1.25643e-48	Macrophage_4	Tmem50a	4.33673e-11	0.085466	0.378	0.204	1.40024e-06	Macrophage_6	Lrba	2.81211e-13	0.346729	0.21	0.102	9.07973e-09	Macrophage_6	Inppl1
4.13024e-53	-2.97779	0.058	0.198	1.33357e-48	Macrophage_4	Trim30b	4.38473e-11	0.294252	0.315	0.164	1.41574e-06	Macrophage_6	Zfat	2.85897e-13	0.250109	0.604	0.375	9.23104e-09	Macrophage_6	Dnajc13
5.31868e-53	-1.14954	0.576	0.652	1.7173e-48	Macrophage_4	Glipr2	4.40399e-11	0.384759	0.346	0.187	1.42196e-06	Macrophage_6	Daam1	2.88394e-13	0.199445	0.534	0.318	9.31168e-09	Macrophage_6	Clns1a
6.2384e-53	-0.389905	0.95	0.947	2.01426e-48	Macrophage_4	Hnrnpd	4.52188e-11	0.180075	0.339	0.178	1.46002e-06	Macrophage_6	Glcci1	2.88834e-13	0.234222	0.405	0.233	9.32586e-09	Macrophage_6	Atg10
6.38287e-53	-2.05293	0.163	0.317	2.0609e-48	Macrophage_4	Csrnp1	4.6807e-11	0.214689	0.333	0.174	1.51131e-06	Macrophage_6	Camsap1	2.93057e-13	0.28823	0.31	0.166	9.46221e-09	Macrophage_6	Rhot1
6.42943e-53	0.553293	0.686	0.501	2.07593e-48	Macrophage_4	Ccdc58	4.69013e-11	0.231016	0.626	0.389	1.51435e-06	Macrophage_6	Cwc27	2.95786e-13	0.212114	0.383	0.214	9.55035e-09	Macrophage_6	Cops4
8.74662e-53	0.365489	0.854	0.647	2.82411e-48	Macrophage_4	Arhgap10	4.74775e-11	0.146832	0.365	0.194	1.53295e-06	Macrophage_6	Tom1l2	2.9959e-13	0.205509	0.333	0.181	9.67315e-09	Macrophage_6	Cwc27
9.39213e-53	0.371896	0.89	0.754	3.03253e-48	Macrophage_4	Alas1	4.79286e-11	0.441719	0.259	0.127	1.54752e-06	Macrophage_6	Lyrm1	3.02337e-13	0.454603	0.163	0.073	9.76186e-09	Macrophage_6	Ncapd3
9.5856e-53	-0.243381	0.994	0.985	3.095e-48	Macrophage_4	Morf4l1	4.88569e-11	0.171803	0.324	0.17	1.57749e-06	Macrophage_6	Prss22	3.07602e-13	0.265104	0.235	0.117	9.93185e-09	Macrophage_6	Sun1
1.09595e-52	0.290126	0.971	0.889	3.53859e-48	Macrophage_4	Hspe1	4.93148e-11	0.223667	0.607	0.368	1.59228e-06	Macrophage_6	Zfp131	3.11278e-13	0.285944	0.263	0.135	1.00506e-08	Macrophage_6	Rmnd1
1.16684e-52	-0.559619	0.946	0.928	3.76748e-48	Macrophage_4	Camk2d	4.93964e-11	0.0785473	0.491	0.282	1.59491e-06	Macrophage_6	Mpp6	3.16461e-13	0.823988	0.113	0.044	1.02179e-08	Macrophage_6	Ccdc51
1.30506e-52	1.08624	0.259	0.128	4.21377e-48	Macrophage_4	Ltbp3	5.00057e-11	0.247467	0.902	0.716	1.61459e-06	Macrophage_6	Lpp	3.17117e-13	0.096786	0.463	0.267	1.02391e-08	Macrophage_6	AC149090.1
1.55842e-52	-0.635717	0.787	0.813	5.03182e-48	Macrophage_4	Tmem258	5.08347e-11	0.0358404	0.322	0.168	1.64135e-06	Macrophage_6	Phf11a	3.18442e-13	0.24631	0.452	0.262	1.02819e-08	Macrophage_6	Gmps
2.29694e-52	-0.975505	0.6	0.681	7.41634e-48	Macrophage_4	Ier5	5.31887e-11	-0.347365	0.265	0.133	1.71736e-06	Macrophage_6	Inhba	3.19141e-13	0.353269	0.192	0.09	1.03044e-08	Macrophage_6	Dtd1
2.51175e-52	0.456568	0.836	0.677	8.10994e-48	Macrophage_4	Mxi1	5.44042e-11	-0.0749145	0.515	0.312	1.7566e-06	Macrophage_6	Tnf	3.19429e-13	0.107421	0.315	0.167	1.03137e-08	Macrophage_6	Wdr37
2.87857e-52	-0.682894	0.795	0.831	9.29433e-48	Macrophage_4	Sp140	5.45968e-11	0.138664	1	0.999	1.76282e-06	Macrophage_6	Cebpb	3.19894e-13	0.191475	0.266	0.137	1.03287e-08	Macrophage_6	Taok2
3.62595e-52	-0.802187	0.798	0.822	1.17075e-47	Macrophage_4	Ndel1	5.62012e-11	0.286358	0.189	0.084	1.81462e-06	Macrophage_6	Nt5e	3.2351e-13	0.202959	0.39	0.224	1.04455e-08	Macrophage_6	Wwp1
4.12999e-52	0.211593	0.999	0.979	1.33349e-47	Macrophage_4	Grn	5.68544e-11	0.2688	0.174	0.074	1.83571e-06	Macrophage_6	Cyp27a1	3.238e-13	0.0922746	0.554	0.344	1.04549e-08	Macrophage_6	Vegfa
4.58947e-52	0.495406	0.709	0.512	1.48185e-47	Macrophage_4	Acot13	5.72406e-11	0.260294	0.326	0.17	1.84818e-06	Macrophage_6	Ift46	3.26184e-13	0.268279	0.376	0.211	1.05318e-08	Macrophage_6	Tbcd
4.61277e-52	-1.23544	0.534	0.632	1.48937e-47	Macrophage_4	Cdk14	5.75992e-11	0.20847	0.291	0.149	1.85976e-06	Macrophage_6	Lclat1	3.2782e-13	0.204879	0.366	0.202	1.05847e-08	Macrophage_6	Npepl1
5.52885e-52	-0.526197	0.942	0.943	1.78515e-47	Macrophage_4	Jmjd1c	5.79141e-11	0.724802	0.115	0.041	1.86993e-06	Macrophage_6	Bambi	3.31558e-13	0.0905007	0.493	0.301	1.07053e-08	Macrophage_6	Emp1
5.66976e-52	-0.855546	0.715	0.762	1.83065e-47	Macrophage_4	Coro2a	5.79911e-11	0.42033	0.2	0.092	1.87242e-06	Macrophage_6	Procr	3.35306e-13	0.267199	0.235	0.118	1.08264e-08	Macrophage_6	Homer1
5.96814e-52	0.307003	0.934	0.773	1.92699e-47	Macrophage_4	Abhd12	5.89929e-11	0.0682143	0.726	0.472	1.90476e-06	Macrophage_6	Gstm1	3.40084e-13	0.227742	0.987	0.93	1.09806e-08	Macrophage_6	Itgam
6.4564e-52	0.567917	0.542	0.356	2.08464e-47	Macrophage_4	Slamf6	5.95081e-11	0.2512	0.387	0.211	1.9214e-06	Macrophage_6	Thap12	3.40591e-13	0.163729	0.576	0.366	1.0997e-08	Macrophage_6	Selenom
9.43339e-52	2.12292	0.101	0.03	3.04585e-47	Macrophage_4	Gpr176	6.20037e-11	0.226746	0.483	0.279	2.00197e-06	Macrophage_6	Dcaf10	3.41485e-13	0.377266	0.214	0.106	1.10259e-08	Macrophage_6	Scfd2
9.61257e-52	-0.519947	0.905	0.905	3.10371e-47	Macrophage_4	Snx2	6.28341e-11	0.312316	0.33	0.172	2.02879e-06	Macrophage_6	Tbc1d22b	3.43014e-13	0.10696	0.462	0.264	1.10752e-08	Macrophage_6	Zmiz2
1.09105e-51	0.424138	0.745	0.549	3.52279e-47	Macrophage_4	Spsb1	6.3282e-11	0.26845	0.302	0.157	2.04325e-06	Macrophage_6	Zfp992	3.43302e-13	0.0450516	0.512	0.302	1.10845e-08	Macrophage_6	Bcl3
1.30228e-51	-4.51718	0.046	0.179	4.2048e-47	Macrophage_4	Klrk1	6.329e-11	0.112358	0.589	0.35	2.04351e-06	Macrophage_6	Stx17	3.46097e-13	0.118628	0.444	0.249	1.11748e-08	Macrophage_6	Pcm1
1.45852e-51	0.438608	0.407	0.237	4.70926e-47	Macrophage_4	Nt5e	6.39158e-11	0.134625	0.557	0.332	2.06371e-06	Macrophage_6	Arid5a	3.49472e-13	0.274994	0.892	0.69	1.12838e-08	Macrophage_6	Xdh
1.5152e-51	0.532997	0.586	0.395	4.89227e-47	Macrophage_4	Adgb	6.5278e-11	0.295592	0.341	0.183	2.1077e-06	Macrophage_6	Apex2	3.5065e-13	0.173291	0.592	0.357	1.13218e-08	Macrophage_6	Sp140
1.53619e-51	-0.934481	0.574	0.673	4.96006e-47	Macrophage_4	Bcl6	6.56767e-11	0.194446	0.563	0.334	2.12057e-06	Macrophage_6	Rab11fip5	3.51149e-13	0.360295	0.197	0.094	1.13379e-08	Macrophage_6	Taf6l
1.66276e-51	-1.23585	0.587	0.667	5.36872e-47	Macrophage_4	Tes	6.6352e-11	0.167427	0.928	0.733	2.14237e-06	Macrophage_6	Cd38	3.52858e-13	0.469322	0.122	0.048	1.13931e-08	Macrophage_6	Tesk2
1.90248e-51	-0.475226	0.975	0.968	6.14271e-47	Macrophage_4	Anxa2	6.6363e-11	0.15537	0.43	0.237	2.14273e-06	Macrophage_6	Heatr5b	3.56041e-13	0.145301	0.432	0.25	1.14959e-08	Macrophage_6	Isy1
2.16265e-51	-0.868575	0.66	0.714	6.98278e-47	Macrophage_4	Parp12	6.8322e-11	0.134565	0.552	0.332	2.20598e-06	Macrophage_6	1700025G04Rik	3.56219e-13	0.311116	0.383	0.217	1.15016e-08	Macrophage_6	Slc38a7
2.39733e-51	0.426714	0.849	0.678	7.74051e-47	Macrophage_4	Mrps36	6.94736e-11	0.0646178	0.833	0.601	2.24316e-06	Macrophage_6	Ltc4s	3.58011e-13	0.280877	0.354	0.201	1.15595e-08	Macrophage_6	Arl5c
2.47136e-51	0.310421	0.942	0.775	7.97952e-47	Macrophage_4	Dhrs3	7.07102e-11	0.333315	0.837	0.608	2.28309e-06	Macrophage_6	Egln1	3.59747e-13	0.191105	0.462	0.27	1.16155e-08	Macrophage_6	Plekhg1
3.4034e-51	0.432742	0.819	0.636	1.09889e-46	Macrophage_4	Ddt	7.28377e-11	0.317757	0.157	0.065	2.35178e-06	Macrophage_6	2003-03-01	3.6337e-13	0.0321831	0.208	0.1	1.17325e-08	Macrophage_6	Fam49a
3.93839e-51	-0.19165	0.997	0.988	1.27163e-46	Macrophage_4	Cfl1	7.29242e-11	0.234631	0.372	0.201	2.35458e-06	Macrophage_6	Tesk1	3.72735e-13	0.118898	0.3	0.162	1.20349e-08	Macrophage_6	Ppp1r15a
4.38675e-51	1.42084	0.157	0.062	1.4164e-46	Macrophage_4	Tnfrsf9	7.34987e-11	0.233062	0.472	0.278	2.37313e-06	Macrophage_6	Gfod1	3.81399e-13	0.134869	0.322	0.174	1.23146e-08	Macrophage_6	Tut4
5.0478e-51	0.463241	0.726	0.536	1.62983e-46	Macrophage_4	Pcca	7.37031e-11	0.317301	0.237	0.113	2.37973e-06	Macrophage_6	Ccdc181	3.81756e-13	0.138784	0.362	0.203	1.23262e-08	Macrophage_6	Tmem131l
5.53798e-51	0.627393	0.535	0.356	1.7881e-46	Macrophage_4	Ptgr1	7.48921e-11	0.21744	0.778	0.524	2.41812e-06	Macrophage_6	Kif1b	3.88884e-13	0.318018	0.327	0.181	1.25563e-08	Macrophage_6	Wwc2
5.8224e-51	-0.572943	0.932	0.934	1.87994e-46	Macrophage_4	Napsa	7.64828e-11	0.190722	0.302	0.156	2.46948e-06	Macrophage_6	Stxbp1	3.92011e-13	0.25237	0.734	0.477	1.26573e-08	Macrophage_6	Atp2a2
1.06769e-50	0.374384	0.89	0.751	3.44737e-46	Macrophage_4	Echs1	7.74896e-11	0.100102	0.78	0.543	2.50198e-06	Macrophage_6	Ehd1	3.96107e-13	0.224686	0.52	0.306	1.27895e-08	Macrophage_6	Pigk
1.17755e-50	-0.49759	0.918	0.925	3.80206e-46	Macrophage_4	Tut7	7.9951e-11	0.244547	0.333	0.18	2.58146e-06	Macrophage_6	Optn	3.98447e-13	0.292501	0.261	0.136	1.28651e-08	Macrophage_6	Smurf1
1.28307e-50	0.332596	0.985	0.89	4.14279e-46	Macrophage_4	Mitf	8.09379e-11	0.163071	0.439	0.243	2.61332e-06	Macrophage_6	Ccdc6	3.99007e-13	0.339701	0.211	0.103	1.28831e-08	Macrophage_6	Emsy
1.47808e-50	0.858586	0.339	0.191	4.77244e-46	Macrophage_4	Vwf	8.11965e-11	0.721668	0.122	0.045	2.62167e-06	Macrophage_6	Fam189b	4.01399e-13	0.436278	0.224	0.112	1.29604e-08	Macrophage_6	E2f3
1.60998e-50	-2.00958	0.215	0.363	5.1983e-46	Macrophage_4	Cd40	8.19869e-11	0.209331	0.972	0.891	2.64719e-06	Macrophage_6	Hif1a	4.02802e-13	0.339643	0.279	0.148	1.30057e-08	Macrophage_6	Hdgfl2
1.784e-50	-1.62722	0.293	0.431	5.76017e-46	Macrophage_4	Trem1	8.50038e-11	0.206843	0.67	0.444	2.7446e-06	Macrophage_6	Cpq	4.08128e-13	0.218109	0.355	0.198	1.31776e-08	Macrophage_6	Pik3c2a
1.87164e-50	0.460748	0.825	0.661	6.04315e-46	Macrophage_4	Ube2q2	8.53546e-11	0.223124	0.357	0.19	2.75593e-06	Macrophage_6	Zbtb34	4.13879e-13	0.147726	0.446	0.253	1.33633e-08	Macrophage_6	Rnf20
2.00373e-50	0.391917	0.908	0.786	6.46965e-46	Macrophage_4	Nus1	8.5514e-11	0.734038	0.12	0.044	2.76108e-06	Macrophage_6	H1fx	4.14957e-13	0.166581	0.465	0.27	1.33981e-08	Macrophage_6	Mboat7
2.1358e-50	0.328391	0.947	0.853	6.89608e-46	Macrophage_4	Mrps14	8.57795e-11	0.146244	0.524	0.304	2.76965e-06	Macrophage_6	Crkl	4.16584e-13	0.263964	0.263	0.137	1.34507e-08	Macrophage_6	Atxn7l3
2.34503e-50	0.349007	0.923	0.832	7.57163e-46	Macrophage_4	Micos13	8.85071e-11	0.261081	0.257	0.127	2.85772e-06	Macrophage_6	Ppip5k1	4.18819e-13	-0.0352566	0.329	0.184	1.35228e-08	Macrophage_6	Il1a
2.43827e-50	0.330075	0.879	0.689	7.87267e-46	Macrophage_4	Snx29	8.88283e-11	0.123611	0.393	0.215	2.86809e-06	Macrophage_6	Mtmr12	4.25555e-13	0.267651	0.413	0.239	1.37403e-08	Macrophage_6	Trappc9
2.9026e-50	-1.76444	0.594	0.654	9.37191e-46	Macrophage_4	Cytip	8.97848e-11	0.252401	0.322	0.169	2.89897e-06	Macrophage_6	Dcaf1	4.27267e-13	0.274977	0.174	0.079	1.37956e-08	Macrophage_6	Tsga10
3.13917e-50	-0.30006	1	0.993	1.01358e-45	Macrophage_4	Rpsa	9.02624e-11	0.177202	0.452	0.256	2.91439e-06	Macrophage_6	Gm4258	4.43638e-13	0.352021	0.164	0.075	1.43242e-08	Macrophage_6	Thbd
3.40295e-50	1.81998	0.146	0.056	1.09874e-45	Macrophage_4	Filip1	9.16516e-11	0.167564	0.587	0.355	2.95925e-06	Macrophage_6	Fgd6	4.55624e-13	0.201283	0.537	0.321	1.47112e-08	Macrophage_6	Ubp1
3.51046e-50	0.456251	0.819	0.659	1.13346e-45	Macrophage_4	Wwox	9.2338e-11	0.207922	0.561	0.332	2.98141e-06	Macrophage_6	Map3k4	4.57318e-13	0.0432782	0.388	0.214	1.47659e-08	Macrophage_6	Usp12
3.545e-50	-0.97805	0.822	0.83	1.14461e-45	Macrophage_4	Pfkp	9.35184e-11	0.280486	0.391	0.216	3.01952e-06	Macrophage_6	Pde4dip	4.6591e-13	0.078709	0.335	0.18	1.50433e-08	Macrophage_6	Lats2
4.3429e-50	1.27721	0.206	0.094	1.40223e-45	Macrophage_4	Angptl4	1.02141e-10	0.115153	0.38	0.209	3.29792e-06	Macrophage_6	Gm12216	4.68752e-13	0.258632	0.31	0.167	1.51351e-08	Macrophage_6	Trmt1l
5.10203e-50	-1.42004	0.348	0.477	1.64734e-45	Macrophage_4	Arid5a	1.02587e-10	0.163276	0.367	0.199	3.31233e-06	Macrophage_6	Gm13814	4.73787e-13	0.234913	0.41	0.235	1.52976e-08	Macrophage_6	Cfap410
5.55594e-50	0.728758	0.415	0.254	1.7939e-45	Macrophage_4	Prkar2b	1.02881e-10	0.872986	0.1	0.033	3.32182e-06	Macrophage_6	Mcoln2	4.77588e-13	0.214961	0.297	0.158	1.54204e-08	Macrophage_6	Cand1
5.56528e-50	0.416662	0.814	0.623	1.79692e-45	Macrophage_4	Acp2	1.05105e-10	0.025666	0.654	0.405	3.39364e-06	Macrophage_6	Ciita	4.91768e-13	0.134081	0.449	0.259	1.58782e-08	Macrophage_6	Atp7a
6.3863e-50	0.665686	0.334	0.184	2.06201e-45	Macrophage_4	Src	1.0575e-10	0.949977	0.107	0.036	3.41446e-06	Macrophage_6	Plpp3	4.96388e-13	0.113663	0.399	0.223	1.60274e-08	Macrophage_6	Dcp2
6.46209e-50	0.829818	0.261	0.13	2.08648e-45	Macrophage_4	Tnfaip8l3	1.06163e-10	0.066934	0.474	0.274	3.4278e-06	Macrophage_6	Carmil1	4.9938e-13	0.247157	0.324	0.177	1.6124e-08	Macrophage_6	Iqsec2
7.92191e-50	0.274481	0.995	0.889	2.55783e-45	Macrophage_4	Cd84	1.06427e-10	0.232138	0.417	0.236	3.43633e-06	Macrophage_6	Nectin2	5.04828e-13	0.103942	0.584	0.348	1.62999e-08	Macrophage_6	Ikbke
8.70411e-50	-0.680329	0.847	0.869	2.81038e-45	Macrophage_4	Atp8a1	1.0781e-10	0.180231	0.246	0.119	3.48098e-06	Macrophage_6	Tfdp2	5.29461e-13	0.217201	0.307	0.165	1.70952e-08	Macrophage_6	Senp3
1.05108e-49	-2.50313	0.075	0.215	3.39372e-45	Macrophage_4	Ms4a4b	1.08309e-10	0.100319	0.689	0.447	3.49708e-06	Macrophage_6	Trib1	5.31017e-13	0.179765	0.537	0.322	1.71455e-08	Macrophage_6	Zc3h13
1.5274e-49	0.73238	0.451	0.288	4.93166e-45	Macrophage_4	Ctdspl	1.08927e-10	0.0930497	0.387	0.209	3.51703e-06	Macrophage_6	Ap4e1	5.39696e-13	0.183838	0.984	0.907	1.74257e-08	Macrophage_6	Csf1r
1.78706e-49	-0.627761	0.791	0.826	5.77005e-45	Macrophage_4	Elf4	1.09265e-10	0.275742	0.341	0.184	3.52794e-06	Macrophage_6	Il12rb1	5.42427e-13	0.22861	0.401	0.231	1.75139e-08	Macrophage_6	Smg9
2.94559e-49	-3.8202	0.027	0.149	9.51074e-45	Macrophage_4	Ighm	1.10374e-10	0.113265	0.43	0.234	3.56377e-06	Macrophage_6	Rrnad1	5.49419e-13	0.190807	0.834	0.592	1.77396e-08	Macrophage_6	Marcks
3.07213e-49	0.669397	0.432	0.269	9.91929e-45	Macrophage_4	Ppargc1b	1.12561e-10	0.211227	0.548	0.331	3.63436e-06	Macrophage_6	Fbxw7	5.50814e-13	0.133869	0.402	0.224	1.77847e-08	Macrophage_6	Washc1
3.40039e-49	-1.16699	0.502	0.607	1.09792e-44	Macrophage_4	Cdk6	1.13694e-10	0.259536	0.411	0.226	3.67095e-06	Macrophage_6	Wrnip1	5.51896e-13	0.211746	0.512	0.305	1.78196e-08	Macrophage_6	Mospd3
4.18251e-49	0.175046	0.998	0.989	1.35045e-44	Macrophage_4	Cox4i1	1.16238e-10	0.162209	0.504	0.289	3.75309e-06	Macrophage_6	Terf2	5.5464e-13	0.207576	0.421	0.243	1.79082e-08	Macrophage_6	Kif1b
4.66379e-49	0.365299	0.88	0.724	1.50585e-44	Macrophage_4	Ypel3	1.16256e-10	0.173445	0.567	0.327	3.75368e-06	Macrophage_6	Calcoco1	5.62157e-13	0.293626	0.277	0.146	1.81509e-08	Macrophage_6	Matr3
6.07082e-49	-0.368951	0.985	0.976	1.96015e-44	Macrophage_4	Psme1	1.17139e-10	-0.235937	0.463	0.267	3.7822e-06	Macrophage_6	Cd40	5.65562e-13	0.297887	0.293	0.158	1.82609e-08	Macrophage_6	Zmym2
6.49434e-49	0.235694	0.994	0.972	2.09689e-44	Macrophage_4	Atp6v0e	1.18044e-10	0.27972	0.578	0.366	3.81141e-06	Macrophage_6	Rnase4	5.83471e-13	0.223086	0.39	0.221	1.88391e-08	Macrophage_6	Araf
7.58613e-49	0.3627	0.905	0.762	2.44941e-44	Macrophage_4	Ndufa12	1.18257e-10	0.250445	0.478	0.28	3.81829e-06	Macrophage_6	Jmy	5.93148e-13	0.136957	0.357	0.195	1.91516e-08	Macrophage_6	Fzr1
8.26516e-49	0.365375	0.884	0.708	2.66865e-44	Macrophage_4	Bcas3	1.19215e-10	0.267067	0.217	0.099	3.84921e-06	Macrophage_6	Vcan	5.96453e-13	0.15828	0.155	0.068	1.92583e-08	Macrophage_6	Gm13986
9.45952e-49	0.966704	0.265	0.137	3.05429e-44	Macrophage_4	Per2	1.23021e-10	0.0930098	0.461	0.257	3.97209e-06	Macrophage_6	Vkorc1l1	5.96713e-13	0.289495	0.402	0.241	1.92667e-08	Macrophage_6	Airn
1.09276e-48	0.31391	0.843	0.656	3.52829e-44	Macrophage_4	Axl	1.23622e-10	0.141947	0.576	0.348	3.9915e-06	Macrophage_6	Sulf2	5.99122e-13	0.201435	0.257	0.131	1.93445e-08	Macrophage_6	Pinx1
1.13077e-48	0.429277	0.69	0.494	3.65104e-44	Macrophage_4	Gys1	1.24289e-10	0.293307	0.4	0.223	4.01305e-06	Macrophage_6	Slc27a4	6.12246e-13	0.132572	0.541	0.323	1.97682e-08	Macrophage_6	Aftph
1.14483e-48	0.187113	0.999	0.996	3.69643e-44	Macrophage_4	mt-Nd4	1.27968e-10	0.106351	0.452	0.253	4.13182e-06	Macrophage_6	Gmeb2	6.19438e-13	0.281182	0.665	0.45	2.00004e-08	Macrophage_6	Nfic
1.63653e-48	0.699013	0.445	0.282	5.28403e-44	Macrophage_4	Scarf1	1.28265e-10	0.20975	0.498	0.29	4.14142e-06	Macrophage_6	Vav2	6.19756e-13	0.126113	0.599	0.367	2.00107e-08	Macrophage_6	Arhgap31
1.85644e-48	-2.63034	0.211	0.356	5.99408e-44	Macrophage_4	Cd83	1.28805e-10	0.547085	0.18	0.078	4.15886e-06	Macrophage_6	Ptger1	6.38091e-13	0.181972	0.357	0.198	2.06027e-08	Macrophage_6	Pink1
2.42355e-48	1.38378	0.175	0.075	7.82517e-44	Macrophage_4	Cavin4	1.29751e-10	0.123748	0.637	0.387	4.18939e-06	Macrophage_6	Dck	6.47973e-13	0.197332	0.397	0.223	2.09217e-08	Macrophage_6	Gmpr2
2.56036e-48	0.300589	0.991	0.959	8.2669e-44	Macrophage_4	Calm2	1.30319e-10	0.0905541	0.6	0.361	4.20773e-06	Macrophage_6	Cd101	6.50245e-13	0.194581	0.286	0.152	2.09951e-08	Macrophage_6	Fbxo34
3.10729e-48	1.04347	0.276	0.145	1.00328e-43	Macrophage_4	Mirt2	1.31527e-10	0.178623	0.485	0.274	4.24676e-06	Macrophage_6	Lias	6.67425e-13	0.27692	0.333	0.185	2.15498e-08	Macrophage_6	Baiap2
3.32506e-48	-0.234875	0.994	0.982	1.07359e-43	Macrophage_4	Rac1	1.32187e-10	0.114111	0.424	0.241	4.26807e-06	Macrophage_6	Slc36a2	6.78908e-13	0.208291	0.438	0.254	2.19206e-08	Macrophage_6	Dok1
3.93904e-48	-0.621579	0.957	0.953	1.27184e-43	Macrophage_4	Spag9	1.355e-10	0.155611	0.598	0.368	4.37503e-06	Macrophage_6	Zmym4	6.8181e-13	0.156141	0.477	0.276	2.20143e-08	Macrophage_6	Rnpepl1
5.07401e-48	0.430952	0.843	0.672	1.6383e-43	Macrophage_4	Agpat5	1.40206e-10	0.174382	0.326	0.171	4.52697e-06	Macrophage_6	Ercc5	6.8423e-13	0.24208	0.241	0.122	2.20924e-08	Macrophage_6	Rdh14
5.66662e-48	0.26137	0.985	0.941	1.82964e-43	Macrophage_4	Dbi	1.40651e-10	0.302432	0.461	0.267	4.54132e-06	Macrophage_6	Prr12	6.85922e-13	0.203763	0.272	0.142	2.21471e-08	Macrophage_6	Med16
5.67448e-48	0.38335	0.974	0.92	1.83217e-43	Macrophage_4	Calm3	1.42071e-10	0.103759	0.435	0.245	4.5872e-06	Macrophage_6	Nod1	6.95098e-13	0.151568	1	0.894	2.24433e-08	Macrophage_6	Lgmn
6.17011e-48	0.466775	0.759	0.582	1.9922e-43	Macrophage_4	Pigk	1.42461e-10	0.2265	0.478	0.284	4.59979e-06	Macrophage_6	Man1a	7.00056e-13	0.30081	0.255	0.132	2.26034e-08	Macrophage_6	Dot1l
6.91124e-48	0.569013	0.593	0.416	2.2315e-43	Macrophage_4	Gpaa1	1.46615e-10	0.110068	0.348	0.185	4.73391e-06	Macrophage_6	Ypel2	7.08385e-13	0.215591	0.332	0.182	2.28723e-08	Macrophage_6	Klc1
7.27002e-48	0.342464	0.929	0.824	2.34735e-43	Macrophage_4	Ndufab1	1.4709e-10	-0.0836007	0.339	0.182	4.74924e-06	Macrophage_6	Cd177	7.12881e-13	0.163475	0.332	0.18	2.30175e-08	Macrophage_6	Sertad2
8.89819e-48	0.268501	0.932	0.806	2.87305e-43	Macrophage_4	Pygl	1.47289e-10	0.186251	0.478	0.274	4.75566e-06	Macrophage_6	Uhrf1bp1	7.13851e-13	0.354593	0.211	0.104	2.30488e-08	Macrophage_6	Gnpda2
1.04505e-47	0.440677	0.765	0.571	3.37427e-43	Macrophage_4	Ly9	1.47396e-10	0.26416	0.589	0.361	4.75912e-06	Macrophage_6	Zfp787	7.17857e-13	0.209523	0.626	0.397	2.31782e-08	Macrophage_6	Tubb6
1.05636e-47	0.397586	0.873	0.719	3.41079e-43	Macrophage_4	Cenpx	1.49819e-10	0.241248	0.68	0.429	4.83737e-06	Macrophage_6	Creld2	7.65005e-13	0.185621	0.473	0.279	2.47005e-08	Macrophage_6	Usp47
1.06001e-47	0.424172	0.806	0.636	3.42254e-43	Macrophage_4	Klhl9	1.58348e-10	0.246468	0.63	0.38	5.11275e-06	Macrophage_6	Bcl7c	7.76852e-13	0.239288	0.631	0.397	2.5083e-08	Macrophage_6	Baz1b
1.29371e-47	-0.804132	0.72	0.758	4.17714e-43	Macrophage_4	Nsd2	1.63924e-10	-0.62756	0.296	0.156	5.29278e-06	Macrophage_6	Cxcl9	7.77538e-13	0.146063	0.404	0.23	2.51052e-08	Macrophage_6	Frmd4a
1.33966e-47	0.469783	0.756	0.585	4.3255e-43	Macrophage_4	Acaa2	1.6417e-10	0.116984	0.361	0.195	5.30073e-06	Macrophage_6	Syne3	8.18525e-13	0.191479	0.358	0.201	2.64285e-08	Macrophage_6	Camkk2
1.51949e-47	-0.644831	0.858	0.867	4.90613e-43	Macrophage_4	Ly86	1.64807e-10	0.149982	0.652	0.397	5.32129e-06	Macrophage_6	Mxd4	8.27897e-13	0.156956	0.285	0.15	2.67311e-08	Macrophage_6	Zfp639
1.60241e-47	0.944227	0.247	0.123	5.17387e-43	Macrophage_4	Ak4	1.6547e-10	0.167463	0.759	0.509	5.34271e-06	Macrophage_6	Sestd1	8.29767e-13	0.22833	0.28	0.147	2.67915e-08	Macrophage_6	Ecd
1.86815e-47	0.496374	0.687	0.506	6.0319e-43	Macrophage_4	Dynlt3	1.65518e-10	0.365922	0.263	0.132	5.34425e-06	Macrophage_6	Tpmt	8.40587e-13	0.00994703	0.645	0.408	2.71409e-08	Macrophage_6	Mndal
1.96283e-47	-4.56794	0.082	0.218	6.3376e-43	Macrophage_4	Ccl7	1.65553e-10	0.166522	0.62	0.376	5.34537e-06	Macrophage_6	Npepl1	8.43131e-13	0.194029	0.336	0.186	2.7223e-08	Macrophage_6	Zswim8
2.22002e-47	0.363743	0.882	0.713	7.16801e-43	Macrophage_4	Hacd4	1.66151e-10	0.22309	0.354	0.188	5.36469e-06	Macrophage_6	Kcnk6	8.63171e-13	0.232652	0.831	0.618	2.78701e-08	Macrophage_6	Gm36161
2.37322e-47	0.249964	0.989	0.949	7.66265e-43	Macrophage_4	Emb	1.663e-10	0.210956	0.291	0.15	5.36949e-06	Macrophage_6	Pomt1	8.67236e-13	0.182001	0.485	0.282	2.80013e-08	Macrophage_6	Scaf1
2.44192e-47	0.285774	0.972	0.86	7.88448e-43	Macrophage_4	Gusb	1.67579e-10	0.210689	0.404	0.227	5.41081e-06	Macrophage_6	Zbtb24	8.72187e-13	0.126697	0.404	0.226	2.81612e-08	Macrophage_6	Ube2w
3.25953e-47	0.969366	0.325	0.184	1.05244e-42	Macrophage_4	St18	1.68943e-10	0.278226	0.191	0.086	5.45483e-06	Macrophage_6	Inafm2	8.76366e-13	0.467938	0.16	0.072	2.82961e-08	Macrophage_6	Prmt2
4.24251e-47	-3.26285	0.154	0.297	1.36982e-42	Macrophage_4	Rsad2	1.71238e-10	0.265538	0.35	0.192	5.52894e-06	Macrophage_6	Gm20528	8.82488e-13	0.213473	0.326	0.178	2.84938e-08	Macrophage_6	Ndst2
4.36866e-47	0.154503	0.836	0.595	1.41055e-42	Macrophage_4	Il7r	1.75491e-10	0.20291	0.287	0.146	5.66627e-06	Macrophage_6	Setd6	8.86971e-13	0.143547	0.319	0.171	2.86385e-08	Macrophage_6	Prr14
4.38566e-47	0.48258	0.638	0.455	1.41604e-42	Macrophage_4	Dubr	1.78021e-10	0.168365	0.493	0.287	5.74795e-06	Macrophage_6	Agap3	8.93533e-13	0.321121	0.23	0.117	2.88504e-08	Macrophage_6	Fam214b
4.42845e-47	-0.782562	0.945	0.946	1.42986e-42	Macrophage_4	Nfkb1	1.78032e-10	0.143225	0.504	0.291	5.74828e-06	Macrophage_6	Acvr1b	9.00432e-13	0.182549	0.537	0.319	2.90732e-08	Macrophage_6	Taf15
4.47368e-47	0.19627	0.999	0.989	1.44446e-42	Macrophage_4	Sh3bgrl3	1.7957e-10	0.45044	0.217	0.103	5.79794e-06	Macrophage_6	Entpd5	9.05164e-13	0.138556	0.385	0.219	2.92259e-08	Macrophage_6	Fem1c
4.55949e-47	0.6664	0.437	0.273	1.47217e-42	Macrophage_4	Gamt	1.81045e-10	0.13896	0.357	0.197	5.84558e-06	Macrophage_6	Ahnak2	9.11545e-13	0.230173	0.415	0.24	2.9432e-08	Macrophage_6	Phf12
4.77163e-47	-0.570369	0.92	0.912	1.54066e-42	Macrophage_4	Skil	1.85483e-10	0.193739	0.459	0.264	5.98887e-06	Macrophage_6	Arhgap19	9.12629e-13	0.135087	0.704	0.44	2.9467e-08	Macrophage_6	Abi3
5.35258e-47	-1.08959	0.562	0.639	1.72824e-42	Macrophage_4	Samd9l	1.85826e-10	0.158311	0.533	0.326	5.99995e-06	Macrophage_6	Slco3a1	9.4735e-13	0.102281	0.387	0.22	3.0588e-08	Macrophage_6	Itpr1
5.38552e-47	0.303137	0.979	0.906	1.73888e-42	Macrophage_4	Cyth1	1.87251e-10	0.153286	0.491	0.296	6.04597e-06	Macrophage_6	Gm15283	9.49714e-13	0.183457	0.454	0.263	3.06644e-08	Macrophage_6	Ehmt2
5.78816e-47	0.631963	0.453	0.288	1.86888e-42	Macrophage_4	Adcy9	1.87962e-10	0.26584	0.785	0.556	6.06891e-06	Macrophage_6	Snx24	9.93409e-13	0.191815	0.523	0.313	3.20752e-08	Macrophage_6	Fam234a
6.53694e-47	0.705605	0.442	0.28	2.11065e-42	Macrophage_4	Gpr180	1.88377e-10	0.250383	0.528	0.31	6.08231e-06	Macrophage_6	Etv3	1.01229e-12	0.162956	0.64	0.4	3.26847e-08	Macrophage_6	Susd6
6.64638e-47	0.353443	0.814	0.635	2.14598e-42	Macrophage_4	Dhrs7	1.88609e-10	0.21055	0.424	0.236	6.08981e-06	Macrophage_6	Cib2	1.01532e-12	0.1166	0.238	0.122	3.27827e-08	Macrophage_6	Gm26532
7.25453e-47	-0.328566	0.986	0.974	2.34234e-42	Macrophage_4	Sec61g	1.898e-10	0.256964	0.311	0.163	6.12828e-06	Macrophage_6	Pgm3	1.01641e-12	0.2962	0.297	0.163	3.28178e-08	Macrophage_6	Gdpd1
7.96386e-47	0.26376	0.923	0.686	2.57137e-42	Macrophage_4	Snx24	1.91238e-10	0.273414	0.272	0.138	6.1747e-06	Macrophage_6	Gm31597	1.02012e-12	0.159451	0.43	0.255	3.29377e-08	Macrophage_6	Stk10
8.71432e-47	0.498859	0.674	0.499	2.81368e-42	Macrophage_4	Pnkd	1.93595e-10	0.182347	0.513	0.301	6.25079e-06	Macrophage_6	Dynll2	1.02802e-12	-0.190617	0.435	0.255	3.31928e-08	Macrophage_6	Oasl1
1.5629e-46	0.295081	0.949	0.872	5.04629e-42	Macrophage_4	Higd1a	1.94523e-10	0.247177	0.48	0.278	6.28077e-06	Macrophage_6	Kifap3	1.04863e-12	0.225049	0.266	0.14	3.38582e-08	Macrophage_6	Slc25a36
1.57786e-46	-0.520296	0.947	0.917	5.0946e-42	Macrophage_4	Slc15a3	1.94954e-10	0.121618	0.487	0.284	6.29468e-06	Macrophage_6	Zfp729b	1.0628e-12	0.193014	0.246	0.125	3.43156e-08	Macrophage_6	Cse1l
1.75627e-46	0.824274	0.385	0.236	5.67063e-42	Macrophage_4	Selenbp1	1.9574e-10	0.250771	0.35	0.193	6.32004e-06	Macrophage_6	4933412E12Rik	1.06332e-12	0.142353	0.499	0.297	3.43323e-08	Macrophage_6	Prkcb
2.05982e-46	-0.641103	0.838	0.844	6.65075e-42	Macrophage_4	Sbno2	1.9677e-10	-0.0468047	0.265	0.131	6.35332e-06	Macrophage_6	Zbtb16	1.06491e-12	0.307662	0.311	0.17	3.43837e-08	Macrophage_6	Ltv1
3.23594e-46	-0.602131	0.956	0.958	1.04482e-41	Macrophage_4	Junb	2.00055e-10	-0.0224246	0.254	0.125	6.45936e-06	Macrophage_6	Slc28a2	1.09444e-12	0.172634	0.448	0.259	3.53372e-08	Macrophage_6	Tbc1d10b
3.40962e-46	0.350082	0.894	0.734	1.1009e-41	Macrophage_4	Sptssa	2.00794e-10	0.233117	0.307	0.166	6.48324e-06	Macrophage_6	Plau	1.10524e-12	0.0953	0.271	0.143	3.56859e-08	Macrophage_6	Rap1gap2
3.54065e-46	-0.803465	0.584	0.663	1.1432e-41	Macrophage_4	Myd88	2.01253e-10	0.00670134	0.552	0.357	6.49807e-06	Macrophage_6	Hilpda	1.13203e-12	0.245565	0.989	0.957	3.6551e-08	Macrophage_6	Fn1
3.59115e-46	-0.978166	0.793	0.826	1.15951e-41	Macrophage_4	Alcam	2.03167e-10	0.23827	0.733	0.496	6.55986e-06	Macrophage_6	Utrn	1.14007e-12	0.219528	0.604	0.373	3.68104e-08	Macrophage_6	Prrc2a
3.93006e-46	0.397186	0.811	0.644	1.26894e-41	Macrophage_4	Fundc2	2.03536e-10	0.175073	0.191	0.085	6.57179e-06	Macrophage_6	4933406I18Rik	1.15762e-12	0.123673	0.43	0.245	3.73773e-08	Macrophage_6	Upf1
4.01348e-46	0.716858	0.344	0.198	1.29587e-41	Macrophage_4	Map2k6	2.04429e-10	0.0138879	0.389	0.215	6.6006e-06	Macrophage_6	Slc6a8	1.16765e-12	0.121026	0.656	0.407	3.77009e-08	Macrophage_6	Eif2ak2
4.73569e-46	0.215551	0.995	0.971	1.52906e-41	Macrophage_4	Npm1	2.06272e-10	0.0475246	0.411	0.227	6.66011e-06	Macrophage_6	Smad3	1.17792e-12	0.296564	0.313	0.173	3.80327e-08	Macrophage_6	Dnm1l
4.94866e-46	-3.64916	0.025	0.14	1.59782e-41	Macrophage_4	Crispld2	2.08326e-10	0.186674	0.802	0.546	6.72642e-06	Macrophage_6	Tarm1	1.19778e-12	0.330784	0.232	0.118	3.86739e-08	Macrophage_6	Rnf103
5.66651e-46	-0.813419	0.729	0.762	1.8296e-41	Macrophage_4	Slc38a2	2.10164e-10	0.139539	0.637	0.393	6.78577e-06	Macrophage_6	Camsap2	1.22389e-12	0.214765	0.457	0.276	3.95169e-08	Macrophage_6	Klf7
5.75816e-46	0.626235	0.591	0.424	1.85919e-41	Macrophage_4	Cdadc1	2.12252e-10	-0.10645	0.215	0.104	6.85319e-06	Macrophage_6	Oasl1	1.23413e-12	0.334172	0.277	0.151	3.98476e-08	Macrophage_6	Nr1h3
6.79458e-46	0.758301	0.403	0.252	2.19384e-41	Macrophage_4	Lmln	2.15364e-10	-0.0121115	0.796	0.574	6.95368e-06	Macrophage_6	Il7r	1.25224e-12	0.113408	0.333	0.183	4.04323e-08	Macrophage_6	Il6st
1.02515e-45	0.198548	0.996	0.982	3.31e-41	Macrophage_4	Ybx1	2.17369e-10	0.227777	0.487	0.282	7.01841e-06	Macrophage_6	Utp23	1.25566e-12	0.229759	0.257	0.133	4.05426e-08	Macrophage_6	Cep164
1.10256e-45	0.892317	0.381	0.234	3.55994e-41	Macrophage_4	Zfp395	2.22556e-10	0.181591	0.983	0.921	7.18589e-06	Macrophage_6	C3	1.27097e-12	0.446949	0.166	0.077	4.10371e-08	Macrophage_6	Unk
1.13105e-45	0.30927	0.978	0.935	3.65193e-41	Macrophage_4	Mpc1	2.2299e-10	0.238842	0.583	0.369	7.1999e-06	Macrophage_6	Gab1	1.27619e-12	0.252215	0.473	0.285	4.12057e-08	Macrophage_6	Tmem87b
1.23154e-45	0.505039	0.673	0.503	3.97639e-41	Macrophage_4	Selenom	2.25145e-10	0.132326	0.376	0.205	7.26949e-06	Macrophage_6	Cpox	1.30051e-12	0.158654	0.335	0.185	4.19909e-08	Macrophage_6	Stk3
1.36992e-45	0.699951	0.375	0.225	4.42319e-41	Macrophage_4	Ehbp1	2.26772e-10	0.115345	0.402	0.219	7.32201e-06	Macrophage_6	Alg13	1.30406e-12	0.179876	0.516	0.309	4.21056e-08	Macrophage_6	Sec14l1
1.73155e-45	0.371647	0.865	0.717	5.59081e-41	Macrophage_4	H2-M3	2.27312e-10	0.395913	0.257	0.13	7.33946e-06	Macrophage_6	Prkar2b	1.30503e-12	0.174961	0.29	0.154	4.21368e-08	Macrophage_6	Prkaa1
1.94524e-45	0.318115	0.966	0.897	6.28079e-41	Macrophage_4	Adam17	2.30342e-10	0.140269	0.37	0.2	7.43729e-06	Macrophage_6	Ppfibp1	1.31142e-12	0.38272	0.221	0.112	4.23432e-08	Macrophage_6	Cyb561a3
1.96512e-45	0.346975	0.913	0.798	6.34496e-41	Macrophage_4	Rexo2	2.31683e-10	0.188358	0.585	0.36	7.48059e-06	Macrophage_6	Smc4	1.32685e-12	0.422351	0.139	0.06	4.28412e-08	Macrophage_6	Zfp738
2.05537e-45	0.288386	0.736	0.532	6.63638e-41	Macrophage_4	Arg2	2.361e-10	0.28749	0.202	0.094	7.62318e-06	Macrophage_6	Zfp456	1.34503e-12	0.26298	0.479	0.287	4.34284e-08	Macrophage_6	Rbfa
2.11876e-45	-0.763843	0.732	0.759	6.84106e-41	Macrophage_4	Rap2c	2.41525e-10	0.196847	0.33	0.178	7.79836e-06	Macrophage_6	Syt11	1.34902e-12	0.113343	0.424	0.24	4.35571e-08	Macrophage_6	Tmem19
2.16773e-45	0.841271	0.358	0.213	6.99918e-41	Macrophage_4	Ift43	2.42053e-10	0.164577	0.735	0.481	7.81541e-06	Macrophage_6	Selenom	1.35892e-12	0.175053	0.502	0.3	4.38767e-08	Macrophage_6	Supt5
2.6593e-45	-0.992593	0.631	0.682	8.58635e-41	Macrophage_4	Trim30d	2.4388e-10	0.124846	0.287	0.147	7.8744e-06	Macrophage_6	Ece1	1.41498e-12	0.21651	0.333	0.185	4.5687e-08	Macrophage_6	Wdr3
2.692e-45	-2.65713	0.133	0.272	8.69193e-41	Macrophage_4	Cd177	2.47691e-10	0.0482811	0.302	0.157	7.99746e-06	Macrophage_6	Zbtb5	1.4678e-12	0.231064	0.347	0.195	4.73924e-08	Macrophage_6	Adsl
3.18061e-45	-1.96454	0.331	0.461	1.02695e-40	Macrophage_4	Iigp1	2.49024e-10	0.173562	0.339	0.181	8.04049e-06	Macrophage_6	Dusp23	1.47042e-12	0.15381	0.228	0.116	4.7477e-08	Macrophage_6	Pou2f2
3.3346e-45	0.19244	0.998	0.979	1.07668e-40	Macrophage_4	Hexb	2.51209e-10	0.184317	0.507	0.3	8.11104e-06	Macrophage_6	Usp6nl	1.4759e-12	0.289979	0.288	0.156	4.76538e-08	Macrophage_6	2008-03-01
4.34388e-45	0.656316	0.507	0.346	1.40255e-40	Macrophage_4	Cfap410	2.52172e-10	0.107614	0.578	0.362	8.14213e-06	Macrophage_6	Mxd1	1.48347e-12	0.0779343	0.491	0.297	4.78984e-08	Macrophage_6	Tent5c
4.99255e-45	0.405138	0.811	0.642	1.612e-40	Macrophage_4	Slc36a1	2.56605e-10	0.190271	0.611	0.369	8.28525e-06	Macrophage_6	Zhx1	1.48511e-12	0.312762	0.244	0.126	4.79513e-08	Macrophage_6	Pitrm1
5.55282e-45	1.28812	0.174	0.077	1.7929e-40	Macrophage_4	Napepld	2.58544e-10	-0.0281716	0.257	0.125	8.34788e-06	Macrophage_6	Olfr56	1.50608e-12	0.321271	0.189	0.091	4.86284e-08	Macrophage_6	Btrc
7.81058e-45	0.219019	0.741	0.563	2.52188e-40	Macrophage_4	St8sia4	2.59253e-10	0.104837	0.385	0.21	8.37075e-06	Macrophage_6	Tma16	1.51354e-12	0.216234	0.279	0.147	4.8869e-08	Macrophage_6	Dgcr6
7.91552e-45	-2.88608	0.07	0.197	2.55576e-40	Macrophage_4	Trim30c	2.60459e-10	0.163475	0.928	0.749	8.40969e-06	Macrophage_6	C5ar1	1.5328e-12	0.23277	0.296	0.159	4.94912e-08	Macrophage_6	Cxxc1
9.36332e-45	0.443811	0.726	0.546	3.02323e-40	Macrophage_4	Pam	2.68883e-10	0.158634	0.617	0.373	8.6817e-06	Macrophage_6	Ptprs	1.53475e-12	0.114999	0.462	0.267	4.9554e-08	Macrophage_6	Grk6
1.08178e-44	0.259114	0.837	0.666	3.49284e-40	Macrophage_4	Rbpms	2.73214e-10	0.17093	0.285	0.147	8.82152e-06	Macrophage_6	Serf1	1.54307e-12	0.150595	0.29	0.156	4.98226e-08	Macrophage_6	Prkce
1.08467e-44	0.347153	0.963	0.871	3.5022e-40	Macrophage_4	Mgst1	2.73648e-10	0.0909521	0.976	0.904	8.83554e-06	Macrophage_6	Nfkbia	1.54861e-12	0.243613	0.341	0.191	5.00017e-08	Macrophage_6	Lrpprc
1.18947e-44	0.266244	0.969	0.922	3.84058e-40	Macrophage_4	Atp5g3	2.76479e-10	0.0441946	0.393	0.216	8.92697e-06	Macrophage_6	Il15	1.55853e-12	0.180716	0.355	0.199	5.03219e-08	Macrophage_6	Bmpr2
1.24873e-44	0.354869	0.907	0.758	4.03189e-40	Macrophage_4	Arl15	2.78377e-10	0.115214	0.559	0.344	8.98822e-06	Macrophage_6	Mmp19	1.57237e-12	0.201684	0.424	0.247	5.07686e-08	Macrophage_6	Dym
1.67321e-44	-3.1377	0.087	0.219	5.40247e-40	Macrophage_4	Arap2	2.7945e-10	0.244798	0.38	0.214	9.02287e-06	Macrophage_6	Gm11084	1.59293e-12	0.180974	0.402	0.228	5.14325e-08	Macrophage_6	Dpep2
1.78642e-44	0.192744	0.996	0.98	5.76798e-40	Macrophage_4	Atp5h	2.80238e-10	0.197641	0.615	0.382	9.04831e-06	Macrophage_6	Kif16b	1.60364e-12	0.14277	0.297	0.16	5.17783e-08	Macrophage_6	Mtrex
2.04525e-44	0.43428	0.667	0.506	6.6037e-40	Macrophage_4	Lrrk2	2.88447e-10	0.190674	0.522	0.308	9.31336e-06	Macrophage_6	Rangap1	1.61306e-12	0.102152	0.423	0.239	5.20824e-08	Macrophage_6	Scfd1
2.12938e-44	-1.09099	0.654	0.707	6.87534e-40	Macrophage_4	Atf3	2.88622e-10	0.221959	0.241	0.117	9.31904e-06	Macrophage_6	Cep89	1.6254e-12	0.254759	0.239	0.122	5.24808e-08	Macrophage_6	Orc2
2.15321e-44	0.318514	0.923	0.798	6.95227e-40	Macrophage_4	Mrpl23	2.90103e-10	0.136918	0.509	0.298	9.36684e-06	Macrophage_6	Cars	1.64738e-12	0.0609218	0.797	0.58	5.31906e-08	Macrophage_6	Ier2
2.78886e-44	0.499064	0.581	0.406	9.00467e-40	Macrophage_4	Dglucy	2.90396e-10	0.143794	0.783	0.562	9.37631e-06	Macrophage_6	Ext1	1.64821e-12	0.191034	0.263	0.138	5.32173e-08	Macrophage_6	Scaper
3.3968e-44	-0.545909	0.914	0.919	1.09676e-39	Macrophage_4	Ascc3	2.99268e-10	0.122389	0.95	0.858	9.66276e-06	Macrophage_6	Ly6c2	1.66835e-12	0.263393	0.344	0.194	5.38678e-08	Macrophage_6	Hfe
3.98752e-44	-2.52723	0.176	0.313	1.28749e-39	Macrophage_4	Ifit1	3.00956e-10	0.105327	0.374	0.204	9.71726e-06	Macrophage_6	Git1	1.67193e-12	0.162942	0.54	0.326	5.39832e-08	Macrophage_6	Pxn
4.28932e-44	0.309601	0.952	0.861	1.38494e-39	Macrophage_4	F13a1	3.08468e-10	0.1569	0.43	0.244	9.9598e-06	Macrophage_6	Man2a2	1.68403e-12	-0.0886628	0.56	0.351	5.43738e-08	Macrophage_6	Socs1
4.39447e-44	0.259043	0.496	0.321	1.41889e-39	Macrophage_4	Pdpn	3.15527e-10	0.239051	0.896	0.706	1.01877e-05	Macrophage_6	Ube2m	1.69429e-12	0.209132	0.211	0.104	5.47051e-08	Macrophage_6	Nup188
4.49309e-44	-0.561187	0.78	0.821	1.45073e-39	Macrophage_4	Atf4	3.18237e-10	0.170331	0.57	0.344	1.02752e-05	Macrophage_6	Ilf3	1.70866e-12	0.169428	0.263	0.137	5.51691e-08	Macrophage_6	Hdac8
4.98985e-44	-1.05065	0.667	0.714	1.61112e-39	Macrophage_4	Lrrc8c	3.19727e-10	0.128825	0.313	0.165	1.03233e-05	Macrophage_6	Card6	1.71315e-12	0.220301	0.366	0.208	5.53141e-08	Macrophage_6	Ankrd40
6.33174e-44	-4.75231	0.028	0.138	2.04439e-39	Macrophage_4	Flt3	3.21277e-10	0.265469	0.809	0.592	1.03734e-05	Macrophage_6	Nsd1	1.71908e-12	0.113658	0.451	0.262	5.55058e-08	Macrophage_6	Rapgef2
6.3582e-44	-1.27902	0.689	0.733	2.05294e-39	Macrophage_4	Thbs1	3.23876e-10	0.164076	0.75	0.516	1.04573e-05	Macrophage_6	B4galt5	1.73568e-12	0.147893	0.459	0.267	5.60416e-08	Macrophage_6	Mgat4a
6.96614e-44	0.373609	0.887	0.732	2.24923e-39	Macrophage_4	Aldh3b1	3.28153e-10	0.162471	0.47	0.271	1.05954e-05	Macrophage_6	Ttc4	1.74052e-12	0.194503	0.399	0.229	5.61979e-08	Macrophage_6	Xpo1
7.26316e-44	0.689491	0.323	0.183	2.34513e-39	Macrophage_4	Tst	3.34459e-10	0.178859	0.515	0.31	1.0799e-05	Macrophage_6	Arl5c	1.76972e-12	0.129356	0.322	0.175	5.71406e-08	Macrophage_6	Rasgrp2
7.3953e-44	0.430065	0.786	0.633	2.3878e-39	Macrophage_4	Golph3l	3.44711e-10	0.19229	0.3	0.156	1.113e-05	Macrophage_6	Isoc2b	1.78439e-12	0.11199	0.355	0.197	5.76145e-08	Macrophage_6	Tmem230
7.78473e-44	-2.98504	0.083	0.212	2.51353e-39	Macrophage_4	Ccl12	3.44751e-10	0.150323	0.552	0.329	1.11313e-05	Macrophage_6	Nup54	1.8143e-12	0.242006	0.967	0.873	5.858e-08	Macrophage_6	Zc3h7a
8.21472e-44	-0.344925	0.986	0.985	2.65237e-39	Macrophage_4	Myh9	3.48795e-10	0.259691	0.211	0.099	1.12619e-05	Macrophage_6	Gm32031	1.84823e-12	0.226967	0.294	0.159	5.96757e-08	Macrophage_6	Ranbp3
9.45927e-44	-1.40002	0.414	0.518	3.05421e-39	Macrophage_4	Tle3	3.52066e-10	0.347728	0.341	0.189	1.13675e-05	Macrophage_6	Gm16599	1.85735e-12	0.169674	0.274	0.147	5.99701e-08	Macrophage_6	Hivep1
9.83243e-44	0.243806	0.979	0.902	3.17469e-39	Macrophage_4	Scarb2	3.59498e-10	0.134711	0.815	0.547	1.16075e-05	Macrophage_6	Nlrp3	1.86678e-12	0.1401	0.272	0.144	6.02747e-08	Macrophage_6	Rnf31
1.10183e-43	0.562965	0.486	0.317	3.55759e-39	Macrophage_4	Nmnat3	3.61757e-10	0.222803	0.559	0.343	1.16804e-05	Macrophage_6	Disc1	1.88159e-12	0.138157	0.495	0.298	6.07527e-08	Macrophage_6	Plaat3
1.12913e-43	0.62588	0.518	0.353	3.64573e-39	Macrophage_4	Dhdh	3.64972e-10	0.131567	0.578	0.348	1.17842e-05	Macrophage_6	Wwc2	1.90344e-12	0.208322	0.612	0.384	6.14582e-08	Macrophage_6	Nipa2
1.52806e-43	0.182359	1	0.991	4.9338e-39	Macrophage_4	Lgals3	3.68861e-10	0.206599	0.65	0.411	1.19098e-05	Macrophage_6	Taf12	1.92832e-12	0.150063	0.412	0.235	6.22615e-08	Macrophage_6	Arid3a
1.74986e-43	-0.746213	0.963	0.95	5.64995e-39	Macrophage_4	Ifitm2	3.70877e-10	0.410654	0.178	0.08	1.19749e-05	Macrophage_6	Pex11a	2.03637e-12	0.11606	0.33	0.183	6.57502e-08	Macrophage_6	Nup153
1.75011e-43	0.251175	0.957	0.86	5.65075e-39	Macrophage_4	Ptms	3.74193e-10	0.190114	0.333	0.18	1.2082e-05	Macrophage_6	Qser1	2.03865e-12	0.262066	0.257	0.135	6.58241e-08	Macrophage_6	Sec23ip
1.79387e-43	0.317149	0.954	0.851	5.79206e-39	Macrophage_4	Rere	3.87429e-10	0.396316	0.137	0.055	1.25093e-05	Macrophage_6	Scn1b	2.10617e-12	0.11366	0.357	0.201	6.80042e-08	Macrophage_6	Plk3
1.85526e-43	0.368483	0.845	0.692	5.99025e-39	Macrophage_4	Pde3b	3.97788e-10	0.170469	0.476	0.275	1.28438e-05	Macrophage_6	Atpsckmt	2.12469e-12	0.181797	0.336	0.188	6.8602e-08	Macrophage_6	Mga
1.98952e-43	1.55878	0.233	0.123	6.42376e-39	Macrophage_4	Clmp	4.02148e-10	0.991863	0.107	0.039	1.29846e-05	Macrophage_6	Gm11973	2.13732e-12	0.342664	0.199	0.097	6.90097e-08	Macrophage_6	Kctd13
1.99937e-43	0.37628	0.716	0.525	6.45556e-39	Macrophage_4	Asph	4.04435e-10	0.098957	0.476	0.273	1.30584e-05	Macrophage_6	Rbmx	2.18888e-12	0.181773	0.507	0.305	7.06745e-08	Macrophage_6	Dock7
2.13876e-43	0.329949	0.908	0.767	6.90564e-39	Macrophage_4	Blvrb	4.05466e-10	0.317078	0.826	0.622	1.30917e-05	Macrophage_6	Cenpb	2.19453e-12	0.158335	0.322	0.177	7.0857e-08	Macrophage_6	Med7
2.83515e-43	-0.778559	0.816	0.841	9.15414e-39	Macrophage_4	Bach1	4.05795e-10	0.496603	0.178	0.082	1.31023e-05	Macrophage_6	Rgl1	2.21832e-12	0.319612	0.207	0.102	7.16253e-08	Macrophage_6	Dcaf10
2.95606e-43	0.366975	0.875	0.727	9.54452e-39	Macrophage_4	Ddrgk1	4.06018e-10	0.128633	0.346	0.186	1.31095e-05	Macrophage_6	Sap25	2.25161e-12	0.100561	0.307	0.165	7.27e-08	Macrophage_6	Ptger2
3.39969e-43	0.0804485	0.706	0.523	1.09769e-38	Macrophage_4	Phlpp1	4.07757e-10	0.0929865	0.337	0.178	1.31657e-05	Macrophage_6	Cyren	2.26354e-12	0.194099	0.307	0.167	7.30853e-08	Macrophage_6	Ube3b
3.66043e-43	-0.962373	0.627	0.687	1.18188e-38	Macrophage_4	Etnk1	4.10012e-10	0.0888252	0.557	0.334	1.32385e-05	Macrophage_6	Lbr	2.28829e-12	0.211614	0.291	0.157	7.38841e-08	Macrophage_6	Kdm4c
3.95975e-43	0.2323	0.929	0.748	1.27853e-38	Macrophage_4	Nceh1	4.12052e-10	0.154727	1	0.99	1.33043e-05	Macrophage_6	Rrbp1	2.33258e-12	0.237607	0.3	0.162	7.53143e-08	Macrophage_6	Rnaseh1
3.97259e-43	0.475584	0.652	0.471	1.28267e-38	Macrophage_4	Gbe1	4.13691e-10	0.131887	0.55	0.339	1.33573e-05	Macrophage_6	Med12l	2.37144e-12	0.128993	0.31	0.168	7.65691e-08	Macrophage_6	Fhod1
4.37273e-43	-1.06225	0.418	0.533	1.41187e-38	Macrophage_4	Gm12185	4.15427e-10	0.326775	0.38	0.215	1.34133e-05	Macrophage_6	Tab1	2.38444e-12	0.279799	0.302	0.167	7.69888e-08	Macrophage_6	Cdkal1
4.39306e-43	-0.445069	0.93	0.933	1.41843e-38	Macrophage_4	Lims1	4.18947e-10	0.0833914	0.526	0.308	1.35269e-05	Macrophage_6	Cpeb2	2.41136e-12	0.158389	0.396	0.226	7.78579e-08	Macrophage_6	Wdr41
4.72093e-43	0.706553	0.33	0.192	1.52429e-38	Macrophage_4	Bhlhe41	4.19823e-10	0.374269	0.18	0.082	1.35552e-05	Macrophage_6	Slc4a8	2.42462e-12	0.27981	0.516	0.318	7.82861e-08	Macrophage_6	Mrps7
4.80024e-43	0.264987	0.962	0.866	1.5499e-38	Macrophage_4	Npepps	4.20021e-10	0.254742	0.248	0.124	1.35616e-05	Macrophage_6	Cad	2.45953e-12	0.203523	0.751	0.518	7.94133e-08	Macrophage_6	Pilra
5.36451e-43	-0.625765	0.876	0.887	1.73209e-38	Macrophage_4	Vps54	4.2155e-10	0.223235	0.643	0.398	1.3611e-05	Macrophage_6	Bms1	2.51157e-12	0.136001	0.596	0.375	8.10936e-08	Macrophage_6	Pstpip2
6.97888e-43	-0.708792	0.696	0.745	2.25334e-38	Macrophage_4	9930111J21Rik2	4.23553e-10	0.22068	0.974	0.846	1.36757e-05	Macrophage_6	Chd4	2.54082e-12	0.231333	0.288	0.156	8.20381e-08	Macrophage_6	Papss2
7.06555e-43	0.492712	0.612	0.428	2.28133e-38	Macrophage_4	H6pd	4.23669e-10	0.327858	0.307	0.162	1.36794e-05	Macrophage_6	Orc6	2.54244e-12	0.175841	0.369	0.211	8.20902e-08	Macrophage_6	Insl6
7.89077e-43	0.729111	0.413	0.263	2.54777e-38	Macrophage_4	Apbb2	4.23898e-10	0.306205	0.296	0.156	1.36868e-05	Macrophage_6	Mtmr10	2.54299e-12	0.51772	0.131	0.056	8.2108e-08	Macrophage_6	Otud3
8.59773e-43	0.549034	0.549	0.38	2.77604e-38	Macrophage_4	Abcd3	4.26249e-10	-0.0255288	0.417	0.233	1.37627e-05	Macrophage_6	Phf11d	2.58192e-12	0.234105	0.44	0.261	8.3365e-08	Macrophage_6	Tbc1d9b
9.12689e-43	0.471958	0.619	0.438	2.94689e-38	Macrophage_4	Cpped1	4.30788e-10	0.145066	0.665	0.413	1.39093e-05	Macrophage_6	Kdm5b	2.61183e-12	0.102706	0.318	0.176	8.43308e-08	Macrophage_6	Tnfsf9
9.61835e-43	0.654204	0.484	0.324	3.10557e-38	Macrophage_4	Zdhhc14	4.31168e-10	0.253886	0.761	0.529	1.39215e-05	Macrophage_6	Hsd3b7	2.62909e-12	0.242847	0.318	0.176	8.4888e-08	Macrophage_6	Tor4a
1.08073e-42	0.228187	0.999	0.975	3.48947e-38	Macrophage_4	Cstb	4.35028e-10	0.260266	0.3	0.159	1.40462e-05	Macrophage_6	Ap3m2	2.63885e-12	0.357298	0.274	0.15	8.52032e-08	Macrophage_6	Ahctf1
1.31196e-42	0.313679	0.937	0.832	4.23605e-38	Macrophage_4	1810058I24Rik	4.43322e-10	0.168013	0.589	0.354	1.4314e-05	Macrophage_6	Cdc42bpb	2.64946e-12	0.246034	0.313	0.173	8.55459e-08	Macrophage_6	Golga3
1.48477e-42	0.503494	0.617	0.443	4.79404e-38	Macrophage_4	Vwa8	4.59498e-10	0.093513	0.641	0.392	1.48363e-05	Macrophage_6	Stk40	2.67423e-12	0.129161	0.93	0.757	8.63456e-08	Macrophage_6	Rnf213
1.64637e-42	0.361702	0.731	0.549	5.31581e-38	Macrophage_4	P2rx7	4.67674e-10	0.166943	0.628	0.402	1.51003e-05	Macrophage_6	Tfec	2.70621e-12	0.139152	0.336	0.187	8.7378e-08	Macrophage_6	Smg7
1.76646e-42	-0.236295	0.997	0.989	5.70354e-38	Macrophage_4	Rps6	4.69309e-10	0.307496	0.237	0.117	1.51531e-05	Macrophage_6	Atl1	2.72966e-12	0.215737	0.667	0.444	8.81352e-08	Macrophage_6	Klhl6
1.79733e-42	0.542028	0.587	0.421	5.80323e-38	Macrophage_4	Ccdc85b	4.72589e-10	0.141686	0.583	0.363	1.52589e-05	Macrophage_6	Klf7	2.83647e-12	0.215618	0.56	0.35	9.15839e-08	Macrophage_6	Stag1
2.06826e-42	0.678896	0.369	0.224	6.67799e-38	Macrophage_4	E230032D23Rik	4.76013e-10	0.101952	0.348	0.187	1.53695e-05	Macrophage_6	Usp46	2.84586e-12	0.0122475	0.283	0.151	9.1887e-08	Macrophage_6	Il18
2.25075e-42	0.579036	0.536	0.376	7.26722e-38	Macrophage_4	Nup93	4.78668e-10	0.417255	0.17	0.075	1.54552e-05	Macrophage_6	Zfp873	2.85455e-12	0.217709	0.972	0.876	9.21676e-08	Macrophage_6	Lrp1
2.52296e-42	0.472453	0.694	0.525	8.14612e-38	Macrophage_4	Fbxo22	4.82482e-10	0.137698	0.448	0.255	1.55784e-05	Macrophage_6	Hmces	2.85871e-12	0.145039	0.501	0.298	9.23021e-08	Macrophage_6	Mkln1
2.67428e-42	-0.535791	0.953	0.952	8.6347e-38	Macrophage_4	Chd7	4.84527e-10	0.12407	0.63	0.399	1.56444e-05	Macrophage_6	Frmd4a	2.8976e-12	0.165847	0.388	0.221	9.35579e-08	Macrophage_6	Opa1
2.79141e-42	0.291908	0.937	0.797	9.0129e-38	Macrophage_4	Tcf7l2	4.85554e-10	0.177776	0.389	0.22	1.56776e-05	Macrophage_6	Zfp362	2.90407e-12	0.206624	0.333	0.187	9.37666e-08	Macrophage_6	Fgd6
3.68405e-42	0.528136	0.585	0.414	1.18951e-37	Macrophage_4	Galk1	4.87702e-10	0.704504	0.13	0.052	1.57469e-05	Macrophage_6	Prnp	2.91482e-12	0.245491	0.228	0.117	9.41137e-08	Macrophage_6	Dcp1a
4.04882e-42	0.261851	0.954	0.859	1.30728e-37	Macrophage_4	Tmem189	5.01444e-10	0.259227	0.367	0.203	1.61906e-05	Macrophage_6	Arid3b	2.91763e-12	-0.0792573	0.624	0.377	9.42043e-08	Macrophage_6	Ifi211
4.18353e-42	1.03033	0.232	0.119	1.35078e-37	Macrophage_4	Cryz	5.01525e-10	0.21809	0.496	0.291	1.61933e-05	Macrophage_6	Tfpt	3.00884e-12	-0.00639992	0.366	0.208	9.71496e-08	Macrophage_6	Trib1
4.33637e-42	-0.296577	0.965	0.964	1.40013e-37	Macrophage_4	Capza1	5.036e-10	1.26699	0.122	0.048	1.62602e-05	Macrophage_6	Sparc	3.02166e-12	0.126059	0.372	0.209	9.75632e-08	Macrophage_6	Hnrnph3
4.44833e-42	-2.73911	0.069	0.192	1.43628e-37	Macrophage_4	F5	5.17544e-10	0.727272	0.159	0.07	1.67105e-05	Macrophage_6	Jag1	3.07983e-12	0.098175	0.358	0.201	9.94415e-08	Macrophage_6	Clk4
4.54718e-42	0.469361	0.664	0.487	1.46819e-37	Macrophage_4	Nenf	5.26829e-10	0.248769	0.635	0.403	1.70103e-05	Macrophage_6	Baiap2	3.09298e-12	0.106032	0.396	0.227	9.9866e-08	Macrophage_6	Fam117b
5.47914e-42	-3.00425	0.093	0.217	1.7691e-37	Macrophage_4	Gm15987	5.27677e-10	0.232506	0.807	0.587	1.70376e-05	Macrophage_6	Dennd4c	3.1384e-12	0.160164	0.321	0.177	1.01333e-07	Macrophage_6	Lrrc47
6.10667e-42	-0.648893	0.876	0.847	1.97172e-37	Macrophage_4	Hk3	5.53089e-10	0.286003	0.22	0.106	1.78581e-05	Macrophage_6	Zfp60	3.16892e-12	0.136025	0.534	0.326	1.02318e-07	Macrophage_6	Brd1
6.55495e-42	0.627983	0.461	0.306	2.11646e-37	Macrophage_4	Tbc1d32	5.56477e-10	0.231246	0.874	0.654	1.79675e-05	Macrophage_6	Arap1	3.17805e-12	0.186551	0.512	0.309	1.02613e-07	Macrophage_6	Pias1
6.82384e-42	1.11267	0.187	0.087	2.20328e-37	Macrophage_4	Best1	5.56826e-10	0.51211	0.172	0.077	1.79788e-05	Macrophage_6	Mfsd4b4	3.18449e-12	0.170145	0.405	0.236	1.02821e-07	Macrophage_6	Gatad2b
7.72438e-42	0.0584889	0.98	0.884	2.49405e-37	Macrophage_4	Gsr	5.56903e-10	0.0857215	0.867	0.639	1.79813e-05	Macrophage_6	Vat1	3.1937e-12	0.145839	1	0.995	1.03118e-07	Macrophage_6	Itm2b
8.89533e-42	-2.03826	0.147	0.28	2.87212e-37	Macrophage_4	Id1	5.60315e-10	0.0476001	0.461	0.263	1.80915e-05	Macrophage_6	Lrrc8b	3.21011e-12	0.239921	0.854	0.624	1.03648e-07	Macrophage_6	Fam20c
1.04928e-41	0.602915	0.506	0.342	3.38793e-37	Macrophage_4	Ebpl	5.6044e-10	0.135634	0.222	0.107	1.80955e-05	Macrophage_6	E430024P14Rik	3.22176e-12	0.442348	0.174	0.082	1.04024e-07	Macrophage_6	St6galnac6
1.31566e-41	-0.918761	0.553	0.644	4.248e-37	Macrophage_4	Rbbp8	5.62162e-10	0.310556	0.324	0.179	1.81511e-05	Macrophage_6	Dip2a	3.23736e-12	0.135897	0.322	0.178	1.04528e-07	Macrophage_6	Zfp871
1.42022e-41	0.450408	0.684	0.51	4.58562e-37	Macrophage_4	Eri3	5.65243e-10	0.198033	0.848	0.614	1.82506e-05	Macrophage_6	Rab20	3.23805e-12	0.174316	0.341	0.191	1.0455e-07	Macrophage_6	Map3k11
1.7714e-41	-0.977959	0.843	0.838	5.7195e-37	Macrophage_4	Gpr141	5.65526e-10	0.355003	0.959	0.869	1.82597e-05	Macrophage_6	Zc3h7a	3.28215e-12	0.238694	0.239	0.124	1.05974e-07	Macrophage_6	Cluh
1.78095e-41	0.328452	0.739	0.564	5.75035e-37	Macrophage_4	Insr	5.72542e-10	0.159413	0.548	0.327	1.84862e-05	Macrophage_6	Ttc13	3.36143e-12	0.204403	0.664	0.429	1.08534e-07	Macrophage_6	Sptan1
2.0262e-41	0.681646	0.599	0.447	6.5422e-37	Macrophage_4	Klhdc4	5.75031e-10	0.179036	0.552	0.327	1.85666e-05	Macrophage_6	Maml1	3.3635e-12	0.256772	0.216	0.108	1.08601e-07	Macrophage_6	Fubp3
2.09995e-41	0.44464	0.365	0.222	6.7803e-37	Macrophage_4	Zmynd15	5.83103e-10	0.246428	0.404	0.232	1.88272e-05	Macrophage_6	Eef1akmt2	3.37125e-12	0.234533	0.25	0.131	1.08851e-07	Macrophage_6	Eif2b3
2.21685e-41	0.351679	0.861	0.715	7.15777e-37	Macrophage_4	Zfp652	5.88927e-10	0.0439116	0.311	0.161	1.90153e-05	Macrophage_6	Rpap1	3.38543e-12	0.110898	0.376	0.21	1.09309e-07	Macrophage_6	Nelfb
2.34057e-41	0.313796	0.609	0.434	7.55724e-37	Macrophage_4	St3gal3	5.97319e-10	0.243538	0.657	0.421	1.92862e-05	Macrophage_6	Casp8ap2	3.55183e-12	0.162776	0.612	0.385	1.14681e-07	Macrophage_6	Junos
2.85886e-41	-0.744016	0.883	0.898	9.23069e-37	Macrophage_4	Nfkbia	6.046e-10	0.182852	0.589	0.37	1.95213e-05	Macrophage_6	Slc45a4	3.61916e-12	0.388464	0.208	0.105	1.16856e-07	Macrophage_6	Mfn2
3.63271e-41	0.863842	0.281	0.157	1.17293e-36	Macrophage_4	Rab13	6.06863e-10	0.182115	0.143	0.057	1.95944e-05	Macrophage_6	Gm17106	3.62886e-12	0.654876	0.11	0.043	1.17169e-07	Macrophage_6	Cd99l2
3.73757e-41	0.882543	0.666	0.52	1.20679e-36	Macrophage_4	Saa3	6.11768e-10	0.25443	0.27	0.141	1.97528e-05	Macrophage_6	Trip10	3.66895e-12	0.176838	0.271	0.144	1.18463e-07	Macrophage_6	Glt8d1
3.8909e-41	0.247284	0.97	0.928	1.25629e-36	Macrophage_4	Atp5g1	6.14282e-10	0.17445	0.591	0.365	1.98339e-05	Macrophage_6	Ppp4r1	3.74269e-12	0.139379	0.33	0.184	1.20844e-07	Macrophage_6	Pde3b
3.91259e-41	-0.505787	0.94	0.942	1.2633e-36	Macrophage_4	Acer3	6.15069e-10	0.188794	0.248	0.125	1.98593e-05	Macrophage_6	Lpin1	3.74755e-12	0.0612766	0.545	0.326	1.21001e-07	Macrophage_6	Dr1
4.99205e-41	0.360352	0.846	0.711	1.61183e-36	Macrophage_4	Leprot	6.18357e-10	0.214015	0.333	0.18	1.99655e-05	Macrophage_6	Uvssa	3.75749e-12	0.171652	0.426	0.248	1.21322e-07	Macrophage_6	Slc25a28
6.59783e-41	0.489277	0.618	0.451	2.13031e-36	Macrophage_4	Acads	6.2272e-10	0.185348	0.641	0.391	2.01064e-05	Macrophage_6	Psmf1	3.82055e-12	0.130887	0.504	0.302	1.23358e-07	Macrophage_6	Herc4
7.66308e-41	0.276028	0.972	0.926	2.47425e-36	Macrophage_4	Psmb5	6.2554e-10	0.210173	0.417	0.235	2.01974e-05	Macrophage_6	Proser1	3.82529e-12	0.120487	0.427	0.245	1.23511e-07	Macrophage_6	Gm17018
8.37686e-41	-0.379158	0.975	0.963	2.70472e-36	Macrophage_4	Sat1	6.29147e-10	0.192831	0.272	0.139	2.03139e-05	Macrophage_6	Zswim1	3.83417e-12	0.119198	0.426	0.256	1.23798e-07	Macrophage_6	Tnfaip3
9.05146e-41	0.22305	0.999	0.982	2.92254e-36	Macrophage_4	Ifi30	6.33619e-10	0.204266	0.654	0.407	2.04583e-05	Macrophage_6	Nol12	3.85586e-12	0.466805	0.185	0.09	1.24498e-07	Macrophage_6	Ttc37
9.87627e-41	0.383012	0.809	0.664	3.18885e-36	Macrophage_4	Ap1s1	6.36121e-10	0.189746	0.457	0.266	2.05391e-05	Macrophage_6	2010315B03Rik	3.92988e-12	0.194131	0.556	0.344	1.26888e-07	Macrophage_6	Azi2
9.92678e-41	-0.332023	0.991	0.99	3.20516e-36	Macrophage_4	Rbms1	6.45744e-10	0.178175	0.993	0.934	2.08498e-05	Macrophage_6	Ctsl	3.93884e-12	0.0588368	0.942	0.789	1.27177e-07	Macrophage_6	Ifi27l2a
1.64911e-40	0.592251	0.505	0.345	5.32464e-36	Macrophage_4	Kifap3	6.48923e-10	0.217469	0.174	0.079	2.09524e-05	Macrophage_6	Cst7	3.94109e-12	0.0579316	0.429	0.246	1.2725e-07	Macrophage_6	Pea15a
1.7952e-40	-1.2133	0.657	0.698	5.79635e-36	Macrophage_4	Itpr1	6.54051e-10	0.187108	0.339	0.185	2.1118e-05	Macrophage_6	Hars2	3.98935e-12	0.202747	0.501	0.298	1.28808e-07	Macrophage_6	Hibadh
1.95913e-40	-0.381675	0.934	0.924	6.32564e-36	Macrophage_4	Ppp2ca	6.61106e-10	0.208892	0.913	0.718	2.13458e-05	Macrophage_6	Plxnb2	4.01112e-12	0.227751	0.324	0.182	1.29511e-07	Macrophage_6	Ube4a
2.07508e-40	0.747446	0.327	0.193	6.70002e-36	Macrophage_4	Clmn	6.61164e-10	0.174669	0.68	0.441	2.13477e-05	Macrophage_6	Ago3	4.01687e-12	0.173408	0.397	0.228	1.29697e-07	Macrophage_6	Tnpo3
2.17117e-40	0.284939	0.954	0.878	7.01027e-36	Macrophage_4	Hsbp1	6.75616e-10	0.00906311	0.235	0.116	2.18143e-05	Macrophage_6	Myc	4.03305e-12	-0.624906	0.823	0.565	1.30219e-07	Macrophage_6	Plac8
2.21069e-40	0.504507	0.312	0.177	7.13787e-36	Macrophage_4	Bub1b	6.86452e-10	0.0884145	0.857	0.657	2.21642e-05	Macrophage_6	Socs3	4.06479e-12	0.203885	0.574	0.357	1.31244e-07	Macrophage_6	Usp8
2.33645e-40	0.578091	0.523	0.36	7.54393e-36	Macrophage_4	Nudt19	6.9429e-10	0.253775	0.276	0.143	2.24172e-05	Macrophage_6	Ift43	4.09933e-12	0.149489	0.423	0.251	1.32359e-07	Macrophage_6	Socs2
2.39096e-40	0.424828	0.659	0.482	7.71993e-36	Macrophage_4	Gaa	6.97129e-10	0.3903	0.183	0.084	2.25089e-05	Macrophage_6	Gkap1	4.13214e-12	-0.0421647	0.967	0.846	1.33419e-07	Macrophage_6	Samhd1
2.48503e-40	-1.04821	0.759	0.754	8.02368e-36	Macrophage_4	Klra2	6.9792e-10	0.016339	0.365	0.198	2.25344e-05	Macrophage_6	Vps33b	4.16891e-12	0.190172	0.362	0.207	1.34606e-07	Macrophage_6	Rab29
2.545e-40	-0.796023	0.844	0.855	8.21728e-36	Macrophage_4	Epsti1	7.02132e-10	0.220066	0.302	0.16	2.26704e-05	Macrophage_6	Mmgt1	4.20902e-12	0.161855	0.3	0.164	1.35901e-07	Macrophage_6	Plekhg3
2.73348e-40	-0.567598	0.948	0.932	8.82586e-36	Macrophage_4	Tgfb1	7.08907e-10	0.348877	0.246	0.124	2.28892e-05	Macrophage_6	2310015A10Rik	4.2111e-12	0.135863	0.501	0.3	1.35968e-07	Macrophage_6	Peak1
2.78815e-40	0.381304	0.728	0.552	9.00239e-36	Macrophage_4	Commd10	7.15128e-10	0.24258	0.424	0.244	2.30901e-05	Macrophage_6	Adora3	4.21325e-12	0.184399	0.326	0.179	1.36038e-07	Macrophage_6	Mrpl37
3.23707e-40	0.461107	0.69	0.529	1.04519e-35	Macrophage_4	Tm2d3	7.21853e-10	0.141944	0.411	0.235	2.33072e-05	Macrophage_6	Morc2a	4.21703e-12	0.225422	0.354	0.204	1.3616e-07	Macrophage_6	Mlkl
3.30331e-40	0.272075	0.95	0.883	1.06657e-35	Macrophage_4	Grcc10	7.24512e-10	0.164377	0.398	0.223	2.3393e-05	Macrophage_6	Rdm1	4.24202e-12	0.165054	0.427	0.25	1.36966e-07	Macrophage_6	Arnt
3.68359e-40	0.54751	0.378	0.233	1.18936e-35	Macrophage_4	Rhoc	7.25813e-10	0.0935367	0.317	0.168	2.3435e-05	Macrophage_6	Pnpla6	4.26905e-12	0.286629	0.28	0.154	1.37839e-07	Macrophage_6	Sort1
7.11747e-40	0.349963	0.853	0.714	2.29809e-35	Macrophage_4	Tctex1d2	7.26762e-10	0.169452	0.372	0.207	2.34657e-05	Macrophage_6	Dgcr8	4.27199e-12	0.405011	0.146	0.065	1.37934e-07	Macrophage_6	Bbc3
7.21348e-40	0.421062	0.676	0.502	2.32909e-35	Macrophage_4	Camk1	7.28036e-10	0.0793129	0.965	0.881	2.35068e-05	Macrophage_6	Sod2	4.34524e-12	0.0829005	0.354	0.199	1.40299e-07	Macrophage_6	Rgs14
8.46636e-40	-0.596304	0.74	0.773	2.73362e-35	Macrophage_4	Ehd4	7.32307e-10	0.323027	0.176	0.079	2.36447e-05	Macrophage_6	Adamts6	4.34706e-12	0.0789318	0.748	0.504	1.40358e-07	Macrophage_6	Arhgap15
1.07827e-39	-0.487949	0.894	0.897	3.48151e-35	Macrophage_4	Pacsin2	7.3535e-10	0.222246	0.407	0.233	2.3743e-05	Macrophage_6	Gan	4.35047e-12	0.253569	0.643	0.429	1.40468e-07	Macrophage_6	Plekhm3
1.15604e-39	0.208482	0.989	0.96	3.73261e-35	Macrophage_4	Vdac2	7.3587e-10	0.109239	0.524	0.304	2.37598e-05	Macrophage_6	Armc7	4.35953e-12	0.146087	0.351	0.196	1.4076e-07	Macrophage_6	Cyb561d2
1.22668e-39	1.5302	0.111	0.041	3.96071e-35	Macrophage_4	Abhd3	7.38441e-10	0.044453	0.502	0.314	2.38428e-05	Macrophage_6	Osm	4.36174e-12	0.14839	0.452	0.266	1.40832e-07	Macrophage_6	Nemf
1.29121e-39	-0.716002	0.988	0.98	4.16905e-35	Macrophage_4	Cers6	7.46637e-10	0.124533	0.372	0.205	2.41074e-05	Macrophage_6	Mosmo	4.47029e-12	0.18027	0.535	0.324	1.44337e-07	Macrophage_6	Rab22a
1.3942e-39	-1.27058	0.333	0.447	4.5016e-35	Macrophage_4	Helz2	7.48684e-10	0.235775	0.752	0.515	2.41735e-05	Macrophage_6	Creb1	4.5316e-12	0.501702	0.138	0.06	1.46316e-07	Macrophage_6	Xpnpep3
1.42795e-39	0.45524	0.663	0.498	4.61058e-35	Macrophage_4	Rbl2	7.59665e-10	0.0528108	0.841	0.592	2.45281e-05	Macrophage_6	Slamf8	4.54959e-12	0.19373	0.397	0.233	1.46897e-07	Macrophage_6	Cask
1.54621e-39	1.12408	0.208	0.106	4.99242e-35	Macrophage_4	Wdr60	7.70212e-10	0.158591	0.25	0.125	2.48686e-05	Macrophage_6	Cbwd1	4.65974e-12	0.198652	0.352	0.201	1.50454e-07	Macrophage_6	Enox2
2.08225e-39	-0.553029	0.853	0.867	6.72316e-35	Macrophage_4	Ranbp2	7.71189e-10	-0.0852244	0.326	0.178	2.49001e-05	Macrophage_6	Adora2b	4.68591e-12	0.268344	0.214	0.108	1.51299e-07	Macrophage_6	Atm
2.21539e-39	-0.824979	0.815	0.838	7.15304e-35	Macrophage_4	Akt3	7.77499e-10	0.21042	0.843	0.606	2.51039e-05	Macrophage_6	Galnt7	4.71182e-12	0.233088	0.351	0.199	1.52135e-07	Macrophage_6	Ptov1
2.23494e-39	1.06219	0.237	0.127	7.21619e-35	Macrophage_4	Dennd2a	7.8e-10	0.121347	0.457	0.257	2.51846e-05	Macrophage_6	Pdik1l	4.73153e-12	0.168796	0.354	0.201	1.52772e-07	Macrophage_6	Gse1
2.77506e-39	0.332792	0.889	0.777	8.9601e-35	Macrophage_4	Aco2	7.81762e-10	0.121698	0.183	0.082	2.52415e-05	Macrophage_6	Gm13817	4.77906e-12	0.17315	0.545	0.326	1.54306e-07	Macrophage_6	Usp7
2.89832e-39	0.371568	0.733	0.575	9.35809e-35	Macrophage_4	Glipr1	8.15542e-10	0.152897	0.543	0.324	2.63322e-05	Macrophage_6	Pip5k1a	4.80674e-12	0.239259	0.884	0.702	1.552e-07	Macrophage_6	Fbxl5
3.03214e-39	0.326337	0.897	0.799	9.79017e-35	Macrophage_4	Sdhd	8.16089e-10	0.173434	0.557	0.338	2.63499e-05	Macrophage_6	Ankrd40	4.84372e-12	0.339858	0.304	0.169	1.56394e-07	Macrophage_6	Emilin1
3.23475e-39	-0.175254	0.999	0.993	1.04444e-34	Macrophage_4	Rps16	8.17289e-10	0.469159	0.13	0.052	2.63886e-05	Macrophage_6	Ubtd2	4.93886e-12	-0.120565	0.451	0.271	1.59466e-07	Macrophage_6	Slc7a11
3.60792e-39	-0.771692	0.902	0.897	1.16492e-34	Macrophage_4	Foxp1	8.21344e-10	0.100476	0.478	0.277	2.65196e-05	Macrophage_6	Fam210a	4.96512e-12	0.178814	0.516	0.312	1.60314e-07	Macrophage_6	Pgap2
3.963e-39	-1.22345	0.454	0.548	1.27957e-34	Macrophage_4	4930523C07Rik	8.30006e-10	0.153962	0.372	0.208	2.67992e-05	Macrophage_6	Prorp	4.977e-12	0.163981	0.551	0.334	1.60697e-07	Macrophage_6	Arid1b
4.13121e-39	0.360792	0.873	0.732	1.33389e-34	Macrophage_4	Tex261	8.30766e-10	0.096051	0.43	0.246	2.68238e-05	Macrophage_6	Cbx5	5.05066e-12	0.0830425	0.609	0.38	1.63076e-07	Macrophage_6	Dennd4a
4.34582e-39	-0.697677	0.583	0.649	1.40318e-34	Macrophage_4	Lmo2	8.37101e-10	0.221678	0.307	0.162	2.70283e-05	Macrophage_6	Glb1l	5.06188e-12	0.203412	0.335	0.188	1.63438e-07	Macrophage_6	Mprip
4.57556e-39	-1.96356	0.251	0.376	1.47736e-34	Macrophage_4	Spon1	8.38187e-10	0.214972	0.896	0.725	2.70634e-05	Macrophage_6	Cyth1	5.06542e-12	0.150966	0.423	0.245	1.63552e-07	Macrophage_6	Abce1
5.24017e-39	-0.787171	0.902	0.906	1.69195e-34	Macrophage_4	Arhgap15	8.52889e-10	0.255319	0.398	0.226	2.75381e-05	Macrophage_6	Lrrc42	5.15221e-12	0.351727	0.23	0.12	1.66355e-07	Macrophage_6	Pelp1
5.8289e-39	0.211573	0.984	0.869	1.88203e-34	Macrophage_4	Rftn1	8.58341e-10	0.0767186	0.522	0.31	2.77141e-05	Macrophage_6	Helz2	5.16743e-12	0.216227	0.326	0.185	1.66846e-07	Macrophage_6	Man1a
6.42293e-39	-0.418286	0.963	0.949	2.07383e-34	Macrophage_4	Wipf1	8.59076e-10	0.178095	0.33	0.18	2.77378e-05	Macrophage_6	Tlr6	5.23042e-12	0.17421	0.577	0.355	1.6888e-07	Macrophage_6	Gapvd1
6.66461e-39	0.345962	0.815	0.66	2.15187e-34	Macrophage_4	Imp3	8.6881e-10	0.203921	0.35	0.194	2.80521e-05	Macrophage_6	Pola1	5.23624e-12	0.184108	0.412	0.238	1.69068e-07	Macrophage_6	Kdm5c
6.74046e-39	0.047659	0.934	0.746	2.17636e-34	Macrophage_4	Creb5	8.69495e-10	0.209998	0.954	0.81	2.80743e-05	Macrophage_6	Anxa3	5.3285e-12	0.194151	0.346	0.195	1.72047e-07	Macrophage_6	Ndufs1
7.32167e-39	-0.826966	0.853	0.867	2.36402e-34	Macrophage_4	Tmem131	8.7209e-10	-0.191388	0.461	0.27	2.81581e-05	Macrophage_6	Ifit2	5.3553e-12	0.30848	0.307	0.174	1.72912e-07	Macrophage_6	Bcl2a1a
8.4827e-39	0.367464	0.823	0.679	2.73889e-34	Macrophage_4	Lman1	8.87771e-10	0.26332	0.348	0.196	2.86643e-05	Macrophage_6	Mfhas1	5.37674e-12	0.130513	0.441	0.258	1.73604e-07	Macrophage_6	Tm9sf4
8.63669e-39	-0.505527	0.957	0.956	2.78861e-34	Macrophage_4	Nsd3	8.88532e-10	-0.101243	0.702	0.458	2.86889e-05	Macrophage_6	Anpep	5.41276e-12	0.173905	0.277	0.148	1.74767e-07	Macrophage_6	Zhx1
8.9327e-39	-2.38143	0.159	0.287	2.88419e-34	Macrophage_4	A330040F15Rik	8.91633e-10	0.0640642	0.47	0.268	2.87891e-05	Macrophage_6	Polr3e	5.44712e-12	0.0872799	0.665	0.428	1.75877e-07	Macrophage_6	Apobec3
9.022e-39	-0.0323757	0.493	0.334	2.91302e-34	Macrophage_4	Large1	9.0055e-10	0.125408	0.565	0.334	2.90769e-05	Macrophage_6	Commd9	5.66613e-12	0.134366	0.49	0.289	1.82948e-07	Macrophage_6	Atf7ip
9.05194e-39	-0.4616	0.965	0.965	2.92269e-34	Macrophage_4	Stat3	9.17359e-10	0.159581	0.404	0.232	2.96197e-05	Macrophage_6	Atn1	5.67043e-12	0.131772	0.387	0.221	1.83087e-07	Macrophage_6	Prr14l
9.1174e-39	0.249411	0.916	0.731	2.94383e-34	Macrophage_4	Myo1e	9.20374e-10	0.0703097	0.524	0.309	2.97171e-05	Macrophage_6	Ripor1	5.72173e-12	0.341776	0.199	0.099	1.84743e-07	Macrophage_6	Mex3c
9.19013e-39	-0.417814	0.913	0.915	2.96731e-34	Macrophage_4	Morc3	9.21195e-10	0.136258	0.652	0.405	2.97435e-05	Macrophage_6	Sfi1	5.73047e-12	0.109684	0.459	0.269	1.85026e-07	Macrophage_6	Setd2
1.00626e-38	0.434434	0.641	0.468	3.249e-34	Macrophage_4	Hscb	9.28143e-10	0.0823743	0.452	0.256	2.99679e-05	Macrophage_6	Kctd13	5.75715e-12	0.162807	0.283	0.152	1.85887e-07	Macrophage_6	Prrc2b
1.23022e-38	-2.94102	0.118	0.24	3.97212e-34	Macrophage_4	Ifit3	9.32611e-10	0.088858	0.441	0.259	3.01121e-05	Macrophage_6	2510009E07Rik	5.82834e-12	0.052799	0.423	0.244	1.88185e-07	Macrophage_6	C1rl
1.23985e-38	-0.380761	0.944	0.938	4.00323e-34	Macrophage_4	Arhgap30	9.39865e-10	0.121602	0.383	0.213	3.03464e-05	Macrophage_6	Sirt1	5.86444e-12	0.0828488	0.554	0.341	1.89351e-07	Macrophage_6	Cebpd
1.26481e-38	0.325136	0.872	0.756	4.08381e-34	Macrophage_4	Tmco1	9.46976e-10	0.132075	0.424	0.237	3.05759e-05	Macrophage_6	Pstk	5.89745e-12	0.131621	0.443	0.26	1.90417e-07	Macrophage_6	Sf3a3
1.44039e-38	-1.74995	0.164	0.291	4.65072e-34	Macrophage_4	Slfn9	9.5278e-10	0.227275	0.548	0.336	3.07634e-05	Macrophage_6	Ubfd1	6.00838e-12	0.178959	0.218	0.111	1.93998e-07	Macrophage_6	Rasgrp1
1.61212e-38	0.525879	0.196	0.095	5.2052e-34	Macrophage_4	Fpr1	9.59001e-10	0.195219	0.407	0.232	3.09642e-05	Macrophage_6	Rbm15b	6.05928e-12	0.107075	0.521	0.317	1.95642e-07	Macrophage_6	Tnip1
1.75058e-38	-0.667774	0.898	0.881	5.65226e-34	Macrophage_4	Entpd1	9.6616e-10	0.203955	0.543	0.329	3.11954e-05	Macrophage_6	Pigu	6.0794e-12	0.163886	0.455	0.27	1.96292e-07	Macrophage_6	Fam193a
1.88277e-38	-0.393901	0.988	0.973	6.07909e-34	Macrophage_4	Inpp5d	9.70595e-10	0.23479	0.463	0.274	3.13386e-05	Macrophage_6	Zfp809	6.13521e-12	0.209983	0.352	0.201	1.98094e-07	Macrophage_6	Zfp622
2.11586e-38	-0.227949	0.994	0.983	6.83169e-34	Macrophage_4	Ywhae	9.76921e-10	0.183671	0.385	0.217	3.15428e-05	Macrophage_6	Fam126b	6.19168e-12	0.0582412	0.354	0.198	1.99917e-07	Macrophage_6	Tpst1
2.22148e-38	0.261142	0.975	0.904	7.17273e-34	Macrophage_4	Ndufb3	9.81698e-10	0.201792	0.25	0.127	3.16971e-05	Macrophage_6	Ermard	6.24811e-12	0.195124	0.656	0.413	2.01739e-07	Macrophage_6	Eprs
2.26731e-38	0.203092	0.988	0.965	7.32069e-34	Macrophage_4	Atp5j	9.90523e-10	0.438031	0.217	0.107	3.1982e-05	Macrophage_6	Casz1	6.2746e-12	0.193353	0.415	0.242	2.02594e-07	Macrophage_6	Tbl1x
2.30708e-38	0.344206	0.615	0.448	7.4491e-34	Macrophage_4	Abcd2	9.95425e-10	0.160617	0.272	0.141	3.21403e-05	Macrophage_6	Epb41l1	6.3296e-12	0.353664	0.171	0.081	2.0437e-07	Macrophage_6	Mettl2
2.34607e-38	-0.576204	0.793	0.818	7.57498e-34	Macrophage_4	Plekhf2	1.00731e-09	-0.00254092	0.933	0.78	3.2524e-05	Macrophage_6	H2-Ab1	6.37787e-12	0.17517	0.321	0.18	2.05929e-07	Macrophage_6	Smad1
2.53812e-38	0.217834	0.996	0.962	8.19509e-34	Macrophage_4	Soat1	1.01339e-09	0.197539	0.428	0.252	3.27203e-05	Macrophage_6	Smcr8	6.57196e-12	0.067831	0.438	0.255	2.12195e-07	Macrophage_6	Cysltr1
2.88345e-38	-1.37395	0.344	0.457	9.31007e-34	Macrophage_4	Jaml	1.02445e-09	0.190776	0.759	0.524	3.30774e-05	Macrophage_6	Tasor	6.58831e-12	0.0276098	0.443	0.256	2.12723e-07	Macrophage_6	Med13l
3.23065e-38	0.238088	0.953	0.8	1.04311e-33	Macrophage_4	Npc1	1.03063e-09	0.0459869	0.402	0.228	3.32768e-05	Macrophage_6	Dot1l	6.58844e-12	0.190469	0.501	0.301	2.12727e-07	Macrophage_6	Nenf
3.234e-38	0.353023	0.872	0.743	1.04419e-33	Macrophage_4	Rex1bd	1.03148e-09	0.206632	0.37	0.207	3.33045e-05	Macrophage_6	Abcb1b	6.67014e-12	0.166687	0.748	0.531	2.15365e-07	Macrophage_6	Ms4a7
3.42633e-38	-0.523911	0.951	0.941	1.10629e-33	Macrophage_4	Rbpj	1.0379e-09	-0.0421424	0.339	0.182	3.35116e-05	Macrophage_6	Pdlim4	6.70113e-12	0.269076	0.213	0.107	2.16366e-07	Macrophage_6	P2ry13
4.00325e-38	0.422504	0.678	0.516	1.29257e-33	Macrophage_4	Ppt2	1.05126e-09	0.0616796	0.363	0.2	3.39432e-05	Macrophage_6	Gm15964	6.83497e-12	0.133753	0.374	0.213	2.20688e-07	Macrophage_6	Ckap5
4.27825e-38	0.642228	0.418	0.271	1.38136e-33	Macrophage_4	Galm	1.05654e-09	0.186027	0.402	0.233	3.41136e-05	Macrophage_6	Gpat3	6.84244e-12	0.219725	0.797	0.556	2.20929e-07	Macrophage_6	Ddhd1
4.40679e-38	1.26717	0.181	0.088	1.42287e-33	Macrophage_4	Mag	1.05841e-09	0.262887	0.272	0.142	3.4174e-05	Macrophage_6	Hspa2	6.88235e-12	0.14809	0.393	0.228	2.22217e-07	Macrophage_6	Msl1
4.50158e-38	0.20589	0.994	0.972	1.45347e-33	Macrophage_4	Cox7a2	1.06741e-09	0.229399	0.802	0.595	3.44644e-05	Macrophage_6	Dock7	6.91199e-12	0.13345	0.858	0.623	2.23174e-07	Macrophage_6	Ms4a8a
4.63456e-38	-0.276827	0.991	0.976	1.49641e-33	Macrophage_4	Alox5ap	1.07206e-09	0.156389	0.526	0.307	3.46147e-05	Macrophage_6	Zc3h3	6.95115e-12	0.183305	0.365	0.209	2.24439e-07	Macrophage_6	Pld1
5.42078e-38	1.30074	0.111	0.042	1.75026e-33	Macrophage_4	Slc1a2	1.08806e-09	0.177675	0.587	0.356	3.51314e-05	Macrophage_6	Zswim8	6.97202e-12	0.335495	0.219	0.113	2.25113e-07	Macrophage_6	Sgsh
5.80656e-38	-0.921927	0.486	0.575	1.87482e-33	Macrophage_4	Ppa1	1.09023e-09	0.232051	0.541	0.338	3.52013e-05	Macrophage_6	Plk3	7.04373e-12	0.114803	0.901	0.716	2.27428e-07	Macrophage_6	Jund
6.08816e-38	0.41931	0.423	0.27	1.96574e-33	Macrophage_4	Cd101	1.09205e-09	0.101457	0.335	0.183	3.52602e-05	Macrophage_6	Rab3ip	7.05516e-12	0.154195	0.391	0.225	2.27797e-07	Macrophage_6	Ppp2r5e
6.09449e-38	0.28019	0.908	0.785	1.96779e-33	Macrophage_4	Psen2	1.10153e-09	0.32661	0.302	0.161	3.55661e-05	Macrophage_6	Alkbh8	7.20496e-12	0.25419	0.892	0.7	2.32634e-07	Macrophage_6	Anxa3
6.09907e-38	0.370797	0.817	0.677	1.96927e-33	Macrophage_4	Wsb2	1.10604e-09	0.11511	0.509	0.299	3.57117e-05	Macrophage_6	Hs6st1	7.21607e-12	0.335896	0.18	0.087	2.32993e-07	Macrophage_6	Lrwd1
6.42e-38	0.560024	0.466	0.309	2.07289e-33	Macrophage_4	Vegfb	1.13692e-09	0.0875965	0.504	0.3	3.67089e-05	Macrophage_6	Med23	7.24127e-12	0.0885743	0.526	0.31	2.33806e-07	Macrophage_6	Sqor
7.90076e-38	0.267421	0.965	0.879	2.551e-33	Macrophage_4	Gsn	1.14065e-09	0.101401	0.554	0.339	3.68295e-05	Macrophage_6	Fchsd2	7.34163e-12	0.137316	0.541	0.327	2.37047e-07	Macrophage_6	Ppp1r9b
8.2337e-38	0.560133	0.445	0.293	2.6585e-33	Macrophage_4	Cep70	1.15605e-09	0.174692	0.77	0.539	3.73264e-05	Macrophage_6	Zfp407	7.41199e-12	0.242102	0.388	0.226	2.39318e-07	Macrophage_6	Cat
8.47285e-38	-1.64676	0.192	0.32	2.73571e-33	Macrophage_4	Tagap	1.16154e-09	0.369349	0.533	0.327	3.75039e-05	Macrophage_6	Eva1b	7.4133e-12	-0.306021	0.283	0.154	2.39361e-07	Macrophage_6	Cmpk2
8.56008e-38	-2.80378	0.063	0.175	2.76388e-33	Macrophage_4	Cd69	1.18074e-09	0.198881	0.835	0.565	3.81237e-05	Macrophage_6	Vps36	7.41794e-12	0.180533	0.487	0.293	2.3951e-07	Macrophage_6	Herc1
8.99012e-38	0.48895	0.485	0.326	2.90273e-33	Macrophage_4	Eva1b	1.18654e-09	0.162074	0.654	0.409	3.83109e-05	Macrophage_6	Dnm1l	7.45037e-12	0.386293	0.164	0.077	2.40557e-07	Macrophage_6	Zfp984
1.01254e-37	0.33806	0.761	0.59	3.2693e-33	Macrophage_4	Slc25a37	1.20011e-09	0.506235	0.13	0.053	3.87492e-05	Macrophage_6	Gpr19	7.61734e-12	0.301851	0.185	0.089	2.45949e-07	Macrophage_6	Nup155
1.03307e-37	-0.662784	0.804	0.811	3.33557e-33	Macrophage_4	2005-03-01	1.20056e-09	0.234141	0.554	0.341	3.87636e-05	Macrophage_6	Setd1a	7.67028e-12	0.426285	0.2	0.101	2.47658e-07	Macrophage_6	Sord
1.04068e-37	-1.80272	0.205	0.329	3.36016e-33	Macrophage_4	Nr4a1	1.2053e-09	0.129372	0.241	0.12	3.89166e-05	Macrophage_6	Fbxl18	7.70996e-12	0.11143	0.631	0.392	2.48939e-07	Macrophage_6	Parp12
1.17952e-37	-0.932529	0.617	0.66	3.80845e-33	Macrophage_4	Ehd1	1.20896e-09	0.0744962	0.25	0.125	3.90348e-05	Macrophage_6	Smpd4	7.7123e-12	0.258231	0.366	0.214	2.49015e-07	Macrophage_6	Trpm2
1.25213e-37	0.320172	0.864	0.727	4.04288e-33	Macrophage_4	Cnpy2	1.2115e-09	0.119759	0.463	0.276	3.91169e-05	Macrophage_6	Atg4a	7.73665e-12	0.27748	0.268	0.143	2.49801e-07	Macrophage_6	Bag5
1.33531e-37	0.349277	0.732	0.568	4.31144e-33	Macrophage_4	Eif2ak4	1.21851e-09	0.172041	0.554	0.331	3.93433e-05	Macrophage_6	Stx2	7.89234e-12	0.231869	0.313	0.174	2.54828e-07	Macrophage_6	4833420G17Rik
1.48486e-37	0.312989	0.806	0.642	4.79432e-33	Macrophage_4	Clec4a2	1.22912e-09	0.204603	0.55	0.345	3.96857e-05	Macrophage_6	Armh3	7.89778e-12	0.245048	0.352	0.202	2.55004e-07	Macrophage_6	Lonp1
1.61299e-37	0.487397	0.554	0.394	5.20801e-33	Macrophage_4	Mpv17	1.24057e-09	0.268317	0.698	0.464	4.00554e-05	Macrophage_6	Pdxk	8.02976e-12	0.0562494	0.432	0.251	2.59265e-07	Macrophage_6	Dhx38
1.81571e-37	0.321447	0.997	0.992	5.86258e-33	Macrophage_4	AY036118	1.24115e-09	0.361221	0.313	0.171	4.00742e-05	Macrophage_6	Castor2	8.04587e-12	0.149931	0.524	0.316	2.59785e-07	Macrophage_6	Ubtd1
1.85938e-37	0.180986	0.998	0.979	6.00355e-33	Macrophage_4	Mpeg1	1.25595e-09	0.462211	0.157	0.069	4.05522e-05	Macrophage_6	Galnt3	8.068e-12	0.0931988	0.415	0.238	2.605e-07	Macrophage_6	Med25
2.10432e-37	0.472428	0.613	0.448	6.79444e-33	Macrophage_4	Pip4p2	1.26574e-09	0.143598	0.404	0.228	4.08681e-05	Macrophage_6	Tpm1	8.09209e-12	0.526115	0.105	0.041	2.61278e-07	Macrophage_6	Cep152
2.13889e-37	-0.928199	0.592	0.644	6.90604e-33	Macrophage_4	Wars	1.26588e-09	0.155803	0.37	0.204	4.08728e-05	Macrophage_6	Rnf24	8.16068e-12	0.201555	0.516	0.32	2.63492e-07	Macrophage_6	Hip1
2.20156e-37	0.325827	0.868	0.724	7.1084e-33	Macrophage_4	Blvra	1.28967e-09	0.125643	0.317	0.17	4.16408e-05	Macrophage_6	Pgghg	8.20193e-12	0.448883	0.182	0.088	2.64824e-07	Macrophage_6	Yae1d1
2.25729e-37	-0.413993	0.896	0.894	7.28833e-33	Macrophage_4	Srsf2	1.2913e-09	0.258697	0.811	0.59	4.16936e-05	Macrophage_6	Dnajc13	8.31537e-12	0.243158	0.404	0.236	2.68487e-07	Macrophage_6	Mpv17
2.48269e-37	-0.596502	0.716	0.75	8.0161e-33	Macrophage_4	Ist1	1.30469e-09	0.218341	0.533	0.323	4.21257e-05	Macrophage_6	Paox	8.3768e-12	0.104593	0.465	0.276	2.7047e-07	Macrophage_6	Rab43
3.23509e-37	0.430878	0.49	0.33	1.04455e-32	Macrophage_4	Ccdc125	1.30624e-09	0.089392	0.324	0.173	4.21759e-05	Macrophage_6	Srf	8.50402e-12	0.144246	0.352	0.202	2.74578e-07	Macrophage_6	Smarca2
3.42522e-37	0.579148	0.427	0.281	1.10594e-32	Macrophage_4	Rora	1.31867e-09	0.281285	0.893	0.695	4.25772e-05	Macrophage_6	Hnrnpa0	8.58707e-12	0.234193	0.341	0.195	2.77259e-07	Macrophage_6	Appbp2
3.87287e-37	0.277915	0.932	0.806	1.25047e-32	Macrophage_4	Ano6	1.3522e-09	0.362611	0.139	0.058	4.36598e-05	Macrophage_6	Trim47	8.62071e-12	0.331094	0.221	0.114	2.78346e-07	Macrophage_6	Hectd3
5.18117e-37	-4.1369	0.017	0.108	1.67289e-32	Macrophage_4	Rgs18	1.37115e-09	0.367777	0.25	0.129	4.42717e-05	Macrophage_6	Fam120c	8.63841e-12	0.177406	0.598	0.368	2.78917e-07	Macrophage_6	Tent2
5.47237e-37	0.21606	0.769	0.584	1.76692e-32	Macrophage_4	Sgms2	1.39258e-09	0.129829	0.524	0.302	4.49635e-05	Macrophage_6	Trub2	8.71096e-12	-0.0846395	0.25	0.136	2.8126e-07	Macrophage_6	Ccl3
6.00406e-37	0.203584	0.765	0.562	1.93859e-32	Macrophage_4	Ldlrad3	1.3979e-09	0.250828	0.646	0.41	4.51355e-05	Macrophage_6	Osbp	8.78093e-12	0.221657	0.186	0.091	2.83519e-07	Macrophage_6	Srf
6.06018e-37	-1.21634	0.424	0.515	1.95671e-32	Macrophage_4	Ltb4r1	1.41335e-09	0.169394	0.574	0.351	4.56342e-05	Macrophage_6	Rnpc3	8.81363e-12	0.116891	0.473	0.28	2.84575e-07	Macrophage_6	Brd7
6.27277e-37	-1.35823	0.34	0.452	2.02535e-32	Macrophage_4	Rasgef1b	1.42086e-09	0.193336	0.689	0.449	4.58768e-05	Macrophage_6	Cep83	8.93621e-12	0.0778488	0.362	0.203	2.88532e-07	Macrophage_6	Trrap
7.20396e-37	0.205111	0.988	0.965	2.32601e-32	Macrophage_4	Atp5j2	1.42218e-09	0.239743	0.687	0.463	4.59195e-05	Macrophage_6	Trak1	8.96378e-12	0.526379	0.142	0.064	2.89422e-07	Macrophage_6	Accs
7.93466e-37	-0.59394	0.88	0.879	2.56194e-32	Macrophage_4	Eml4	1.42854e-09	0.149471	0.4	0.226	4.61246e-05	Macrophage_6	Parp6	8.97738e-12	0.181332	0.354	0.203	2.89862e-07	Macrophage_6	Nab2
9.62818e-37	-0.32305	0.969	0.963	3.10875e-32	Macrophage_4	Rock1	1.42942e-09	0.235444	0.293	0.157	4.61531e-05	Macrophage_6	Szt2	8.99252e-12	0.209066	0.413	0.246	2.9035e-07	Macrophage_6	Htt
1.08688e-36	-0.359634	0.996	0.987	3.50933e-32	Macrophage_4	App	1.45107e-09	0.770524	0.111	0.042	4.6852e-05	Macrophage_6	Gm7644	9.02099e-12	0.236447	0.729	0.503	2.9127e-07	Macrophage_6	Snd1
1.16283e-36	0.25227	0.931	0.807	3.75453e-32	Macrophage_4	Atp6v1c1	1.45383e-09	0.185004	0.437	0.253	4.69414e-05	Macrophage_6	Macrod1	9.24208e-12	0.206927	0.829	0.598	2.98408e-07	Macrophage_6	Lpcat2
1.19403e-36	0.328691	0.899	0.801	3.85529e-32	Macrophage_4	Timm8b	1.46228e-09	0.196248	0.557	0.349	4.7214e-05	Macrophage_6	Hspa4l	9.2609e-12	0.23228	0.216	0.109	2.99016e-07	Macrophage_6	Isca1
1.22975e-36	0.430503	0.662	0.496	3.97061e-32	Macrophage_4	Arrb1	1.46272e-09	0.198103	0.624	0.406	4.72282e-05	Macrophage_6	Zmynd11	9.31016e-12	0.123751	0.549	0.333	3.00606e-07	Macrophage_6	Nab1
1.32003e-36	0.398856	0.691	0.526	4.26212e-32	Macrophage_4	Fam234a	1.49633e-09	0.0571347	0.348	0.189	4.83134e-05	Macrophage_6	Socs7	9.33308e-12	0.177067	0.438	0.261	3.01347e-07	Macrophage_6	Numa1
1.33735e-36	0.436629	0.613	0.44	4.31804e-32	Macrophage_4	Znrf3	1.49634e-09	0.222803	0.593	0.384	4.83139e-05	Macrophage_6	Antxr2	9.3602e-12	0.166349	0.282	0.152	3.02222e-07	Macrophage_6	Ppm1b
1.47741e-36	-0.531219	0.985	0.96	4.77026e-32	Macrophage_4	Nampt	1.49635e-09	0.20836	0.363	0.206	4.83141e-05	Macrophage_6	Zfp994	9.456e-12	0.407988	0.172	0.082	3.05315e-07	Macrophage_6	Rhbdd2
1.52427e-36	-0.862577	0.652	0.698	4.92157e-32	Macrophage_4	Abcc4	1.5016e-09	0.249855	0.702	0.449	4.84837e-05	Macrophage_6	Ap1b1	9.7971e-12	0.137574	0.39	0.225	3.16329e-07	Macrophage_6	Nudt14
1.67538e-36	0.557324	0.445	0.298	5.40946e-32	Macrophage_4	2008-09-01	1.51244e-09	-0.151625	1	0.994	4.88337e-05	Macrophage_6	Rack1	9.88607e-12	0.177636	0.438	0.261	3.19201e-07	Macrophage_6	Tlr7
1.6879e-36	-0.288885	0.969	0.957	5.4499e-32	Macrophage_4	Rab5c	1.51271e-09	0.21068	0.23	0.119	4.88425e-05	Macrophage_6	Tmtc2	9.89442e-12	0.190239	0.681	0.45	3.19471e-07	Macrophage_6	Adam9
1.82176e-36	0.302975	0.898	0.773	5.88209e-32	Macrophage_4	Hcfc1r1	1.53132e-09	0.138806	0.398	0.226	4.94432e-05	Macrophage_6	Mpp5	9.94168e-12	0.195924	0.255	0.136	3.20997e-07	Macrophage_6	Mnt
2.20114e-36	-4.24811	0.021	0.114	7.10705e-32	Macrophage_4	Mmp25	1.53765e-09	0.266181	0.341	0.191	4.96476e-05	Macrophage_6	Mipep	9.95469e-12	0.130155	0.676	0.434	3.21417e-07	Macrophage_6	Pip4k2a
2.20387e-36	0.681982	0.345	0.214	7.11585e-32	Macrophage_4	Mr1	1.54793e-09	0.12946	0.854	0.622	4.99794e-05	Macrophage_6	Rnf19b	9.96874e-12	0.259801	0.241	0.129	3.21871e-07	Macrophage_6	Sox4
3.02807e-36	0.264446	0.918	0.793	9.77702e-32	Macrophage_4	Glmp	1.56395e-09	-0.0127741	0.328	0.174	5.04969e-05	Macrophage_6	Zfp65	9.99571e-12	0.211788	0.648	0.427	3.22742e-07	Macrophage_6	Nrp2
3.7437e-36	0.569164	0.411	0.266	1.20877e-31	Macrophage_4	Ypel2	1.56802e-09	0.168399	0.48	0.286	5.06284e-05	Macrophage_6	Kat2a	9.9964e-12	0.165268	0.443	0.263	3.22764e-07	Macrophage_6	Safb
3.80764e-36	0.147355	0.946	0.823	1.22941e-31	Macrophage_4	Cd14	1.58511e-09	0.0703218	0.624	0.376	5.11799e-05	Macrophage_6	Golga3	1.00227e-11	0.219876	0.441	0.266	3.23613e-07	Macrophage_6	Srcap
3.81721e-36	0.910324	0.239	0.131	1.2325e-31	Macrophage_4	Nuak1	1.58905e-09	0.0468633	0.374	0.207	5.13072e-05	Macrophage_6	Maff	1.02206e-11	0.291685	0.419	0.251	3.30003e-07	Macrophage_6	Snx8
4.10013e-36	-0.522303	0.792	0.821	1.32385e-31	Macrophage_4	Wsb1	1.60285e-09	0.215936	0.246	0.126	5.17527e-05	Macrophage_6	E130308A19Rik	1.02428e-11	0.221509	0.596	0.386	3.3072e-07	Macrophage_6	Igf2r
4.28712e-36	-2.61776	0.1	0.216	1.38423e-31	Macrophage_4	Ccnd1	1.61017e-09	0.121744	0.674	0.424	5.19892e-05	Macrophage_6	Fbxw4	1.02772e-11	0.196703	0.315	0.175	3.31832e-07	Macrophage_6	Shoc2
4.88374e-36	0.408059	0.671	0.5	1.57686e-31	Macrophage_4	Naxe	1.64706e-09	0.157845	0.637	0.399	5.31804e-05	Macrophage_6	Rictor	1.03008e-11	0.249495	0.182	0.088	3.32592e-07	Macrophage_6	Zswim4
4.93116e-36	-2.26922	0.119	0.234	1.59217e-31	Macrophage_4	Nhsl2	1.64798e-09	0.0862089	0.565	0.34	5.32098e-05	Macrophage_6	Smad7	1.03139e-11	0.17928	0.271	0.147	3.33016e-07	Macrophage_6	Pmf1
5.12891e-36	0.544503	0.461	0.312	1.65602e-31	Macrophage_4	4933406I18Rik	1.66783e-09	0.225655	0.357	0.199	5.3851e-05	Macrophage_6	Gpn2	1.03189e-11	0.148955	0.797	0.579	3.33176e-07	Macrophage_6	Ccr5
5.1813e-36	-0.208784	0.994	0.986	1.67294e-31	Macrophage_4	Hnrnpf	1.66925e-09	0.0810924	0.476	0.281	5.38966e-05	Macrophage_6	Sfxn5	1.03377e-11	0.319509	0.13	0.056	3.33784e-07	Macrophage_6	E030018B13Rik
5.39336e-36	0.869041	0.247	0.137	1.74141e-31	Macrophage_4	Lpin1	1.67197e-09	0.302117	0.248	0.127	5.39847e-05	Macrophage_6	Inpp1	1.03576e-11	0.148983	0.346	0.195	3.34427e-07	Macrophage_6	Arhgef11
5.66172e-36	0.0311369	0.813	0.673	1.82806e-31	Macrophage_4	Tmem123	1.67603e-09	0.178588	0.835	0.637	5.41157e-05	Macrophage_6	Tmcc1	1.03847e-11	0.202923	0.261	0.139	3.353e-07	Macrophage_6	Fam45a
6.07825e-36	0.305246	0.899	0.786	1.96255e-31	Macrophage_4	Ndufs3	1.68715e-09	0.131729	0.409	0.233	5.44746e-05	Macrophage_6	Scoc	1.07262e-11	0.0993763	0.252	0.131	3.46326e-07	Macrophage_6	Topbp1
6.12816e-36	0.187097	0.985	0.956	1.97866e-31	Macrophage_4	Rps27l	1.69035e-09	0.0671171	0.372	0.207	5.4578e-05	Macrophage_6	Ccser2	1.07617e-11	0.154531	0.377	0.217	3.47473e-07	Macrophage_6	Ythdf1
6.67663e-36	0.37023	0.777	0.619	2.15575e-31	Macrophage_4	Slc25a39	1.70322e-09	0.0656569	0.37	0.202	5.49935e-05	Macrophage_6	Snap47	1.09604e-11	0.44745	0.142	0.064	3.5389e-07	Macrophage_6	Tmem67
7.28635e-36	0.709996	0.333	0.205	2.35262e-31	Macrophage_4	Stra6l	1.71178e-09	0.138193	0.413	0.234	5.52701e-05	Macrophage_6	Nubpl	1.1037e-11	0.257009	0.291	0.161	3.56362e-07	Macrophage_6	Slc25a20
7.61701e-36	0.0577186	0.999	0.99	2.45938e-31	Macrophage_4	Ctsb	1.71327e-09	0.169492	0.224	0.111	5.5318e-05	Macrophage_6	Spice1	1.11292e-11	0.187241	0.407	0.237	3.59338e-07	Macrophage_6	Akap10
8.62671e-36	0.654666	0.364	0.23	2.78539e-31	Macrophage_4	Pmm1	1.71596e-09	0.0518261	0.985	0.939	5.5405e-05	Macrophage_6	Ccl6	1.11666e-11	0.239427	0.297	0.165	3.60548e-07	Macrophage_6	Agl
8.83411e-36	-2.64373	0.102	0.217	2.85236e-31	Macrophage_4	Cmpk2	1.71632e-09	0.119208	0.424	0.24	5.54164e-05	Macrophage_6	Pex3	1.12648e-11	0.183136	0.603	0.375	3.63719e-07	Macrophage_6	Pnpla7
1.32565e-35	0.243275	0.958	0.867	4.28024e-31	Macrophage_4	Tgfbr1	1.71819e-09	0.170638	0.593	0.366	5.54768e-05	Macrophage_6	Mavs	1.1324e-11	0.161451	0.621	0.395	3.65628e-07	Macrophage_6	Tspan4
1.40976e-35	0.411212	0.724	0.567	4.55183e-31	Macrophage_4	Agfg2	1.72124e-09	0.133768	0.598	0.384	5.55753e-05	Macrophage_6	Zyg11b	1.1432e-11	0.367288	0.15	0.068	3.69116e-07	Macrophage_6	Prelid2
1.55496e-35	-1.69113	0.141	0.261	5.02066e-31	Macrophage_4	Hrh2	1.72307e-09	0.0713097	0.389	0.219	5.56346e-05	Macrophage_6	Akirin2	1.14879e-11	0.00380564	0.221	0.113	3.70922e-07	Macrophage_6	Slfn9
1.71609e-35	-0.43337	0.791	0.814	5.54091e-31	Macrophage_4	Ppp1r18	1.73064e-09	0.18252	0.55	0.355	5.58788e-05	Macrophage_6	Adgb	1.15415e-11	-0.154924	0.246	0.128	3.72651e-07	Macrophage_6	Cd80
1.90315e-35	0.459643	0.63	0.474	6.14489e-31	Macrophage_4	Ddhd2	1.73153e-09	0.388036	0.178	0.083	5.59076e-05	Macrophage_6	Fam187b	1.16398e-11	0.0797116	0.358	0.203	3.75824e-07	Macrophage_6	Kat2b
2.04202e-35	-0.949163	0.788	0.81	6.59327e-31	Macrophage_4	Btg2	1.76699e-09	0.0213097	0.439	0.252	5.70525e-05	Macrophage_6	Polr1a	1.18959e-11	0.295693	0.246	0.13	3.84096e-07	Macrophage_6	Phactr2
2.08731e-35	-0.637305	0.664	0.713	6.7395e-31	Macrophage_4	Ogfr	1.78311e-09	0.118185	0.443	0.253	5.75729e-05	Macrophage_6	Mon1a	1.19833e-11	0.181451	0.524	0.321	3.86917e-07	Macrophage_6	Usp34
2.13457e-35	-3.09821	0.041	0.141	6.89209e-31	Macrophage_4	Ifi208	1.7886e-09	0.214294	0.202	0.097	5.77504e-05	Macrophage_6	Angptl4	1.19852e-11	0.210135	0.338	0.193	3.86979e-07	Macrophage_6	Tbck
2.33036e-35	0.288368	0.922	0.834	7.52427e-31	Macrophage_4	Bola2	1.80271e-09	0.0391655	0.426	0.237	5.82059e-05	Macrophage_6	Zfp513	1.21014e-11	0.0857637	0.444	0.262	3.90729e-07	Macrophage_6	Klhl2
2.4223e-35	0.334554	0.796	0.626	7.82113e-31	Macrophage_4	Plbd2	1.81083e-09	0.265834	0.226	0.112	5.8468e-05	Macrophage_6	Trmt5	1.221e-11	0.141792	0.343	0.192	3.94238e-07	Macrophage_6	Gpr137
2.63401e-35	0.36013	0.749	0.577	8.50468e-31	Macrophage_4	Manba	1.81364e-09	0.126538	0.452	0.26	5.85587e-05	Macrophage_6	Cstf2t	1.22308e-11	0.164966	0.266	0.143	3.94907e-07	Macrophage_6	Tollip
2.67208e-35	0.337628	0.74	0.578	8.62762e-31	Macrophage_4	Rilpl2	1.82863e-09	0.193339	0.507	0.302	5.90428e-05	Macrophage_6	Cep164	1.23162e-11	0.218003	0.296	0.164	3.97666e-07	Macrophage_6	Smc5
2.8203e-35	0.328577	0.862	0.735	9.10617e-31	Macrophage_4	Polr2g	1.82895e-09	0.29597	0.224	0.112	5.9053e-05	Macrophage_6	Castor1	1.23428e-11	0.21937	0.382	0.224	3.98525e-07	Macrophage_6	Dpp9
2.85654e-35	-0.186087	0.999	0.995	9.22318e-31	Macrophage_4	Rps27a	1.84244e-09	-0.00691211	0.559	0.341	5.94887e-05	Macrophage_6	Phactr2	1.24458e-11	0.24873	0.257	0.138	4.01848e-07	Macrophage_6	Riok1
3.2834e-35	0.384735	0.746	0.588	1.06014e-30	Macrophage_4	Mrpl11	1.84482e-09	0.139478	0.672	0.431	5.95656e-05	Macrophage_6	Ube4a	1.25289e-11	0.265658	0.221	0.114	4.04533e-07	Macrophage_6	Ccdc28b
3.34143e-35	0.307257	0.872	0.735	1.07888e-30	Macrophage_4	2002-03-01	1.85683e-09	0.165293	0.689	0.433	5.99535e-05	Macrophage_6	Usp33	1.27391e-11	-0.15568	0.901	0.713	4.1132e-07	Macrophage_6	Tgm2
3.58814e-35	-1.43518	0.246	0.365	1.15854e-30	Macrophage_4	A930037H05Rik	1.86431e-09	0.02675	0.339	0.186	6.01948e-05	Macrophage_6	Fgd2	1.28191e-11	0.178215	0.283	0.155	4.13904e-07	Macrophage_6	Sos2
3.65216e-35	0.247287	0.923	0.77	1.17921e-30	Macrophage_4	Adgre1	1.87765e-09	0.122567	0.635	0.393	6.06255e-05	Macrophage_6	Atg2a	1.28982e-11	0.440307	0.131	0.057	4.16457e-07	Macrophage_6	Bcl2l2
3.89682e-35	0.30868	0.658	0.491	1.25821e-30	Macrophage_4	Rgs1	1.88819e-09	0.183911	0.4	0.227	6.09657e-05	Macrophage_6	Ankrd27	1.29581e-11	0.137166	0.371	0.213	4.1839e-07	Macrophage_6	Sap30l
3.95129e-35	0.259435	0.952	0.866	1.27579e-30	Macrophage_4	Fuca1	1.89792e-09	0.244859	0.254	0.131	6.12801e-05	Macrophage_6	Oas1c	1.29944e-11	0.212716	0.463	0.28	4.19564e-07	Macrophage_6	Tcf12
4.42873e-35	0.451913	0.63	0.469	1.42995e-30	Macrophage_4	Hagh	1.89826e-09	0.0551669	0.776	0.55	6.12909e-05	Macrophage_6	Rhob	1.33086e-11	0.144078	0.322	0.182	4.29708e-07	Macrophage_6	Tspan3
4.47388e-35	0.314652	0.844	0.697	1.44453e-30	Macrophage_4	Ergic3	1.90198e-09	0.250175	0.533	0.328	6.14112e-05	Macrophage_6	C2cd3	1.33108e-11	0.230112	0.239	0.127	4.29779e-07	Macrophage_6	Ints6
4.63022e-35	-1.61137	0.212	0.332	1.495e-30	Macrophage_4	Slc28a2	1.91531e-09	0.0907252	0.452	0.265	6.18416e-05	Macrophage_6	Tg	1.3353e-11	0.304832	0.186	0.092	4.31142e-07	Macrophage_6	Msantd2
5.28028e-35	-0.426356	0.901	0.902	1.7049e-30	Macrophage_4	Plcg2	1.92652e-09	0.237973	0.648	0.418	6.22035e-05	Macrophage_6	Ebag9	1.35704e-11	0.20946	0.294	0.162	4.3816e-07	Macrophage_6	Cln6
5.67962e-35	0.28165	0.894	0.763	1.83384e-30	Macrophage_4	Zfhx3	1.94179e-09	0.172425	0.783	0.552	6.26966e-05	Macrophage_6	Kmt2a	1.37091e-11	0.194695	0.296	0.165	4.42639e-07	Macrophage_6	Dennd1c
5.80251e-35	0.376456	0.721	0.549	1.87351e-30	Macrophage_4	Galc	1.95415e-09	0.0146862	0.433	0.244	6.30956e-05	Macrophage_6	Rhoh	1.37152e-11	0.179222	0.358	0.207	4.42838e-07	Macrophage_6	Notch1
5.80514e-35	0.421673	0.66	0.502	1.87436e-30	Macrophage_4	Retreg2	1.95537e-09	0.24283	0.896	0.745	6.31349e-05	Macrophage_6	Maml2	1.37441e-11	0.0854018	0.354	0.199	4.43769e-07	Macrophage_6	Pdzd8
6.75409e-35	0.175313	0.934	0.803	2.18076e-30	Macrophage_4	Slc16a3	1.97159e-09	0.193648	0.363	0.207	6.36587e-05	Macrophage_6	Trmt11	1.37495e-11	0.219653	0.257	0.137	4.43945e-07	Macrophage_6	Fbxo7
7.20547e-35	0.352498	0.727	0.56	2.3265e-30	Macrophage_4	Pgm1	1.97739e-09	0.467707	0.117	0.046	6.3846e-05	Macrophage_6	Dnajc28	1.3944e-11	0.18763	0.277	0.151	4.50224e-07	Macrophage_6	Bag3
7.76962e-35	-0.263742	0.996	0.991	2.50866e-30	Macrophage_4	Skap2	1.98785e-09	0.315124	0.193	0.092	6.41837e-05	Macrophage_6	Igfbp4	1.40807e-11	0.112104	0.33	0.189	4.54637e-07	Macrophage_6	Gpr84
8.08847e-35	0.210188	0.991	0.961	2.61161e-30	Macrophage_4	Reep5	1.99693e-09	0.166019	0.602	0.375	6.44768e-05	Macrophage_6	Lrrc47	1.42355e-11	-0.0366157	0.416	0.239	4.59636e-07	Macrophage_6	Akt3
8.15024e-35	0.186205	0.997	0.987	2.63155e-30	Macrophage_4	Gapdh	2.01353e-09	0.131826	0.265	0.138	6.50127e-05	Macrophage_6	Cep152	1.44742e-11	0.275095	0.258	0.141	4.67345e-07	Macrophage_6	Lamc1
8.79092e-35	-0.886694	0.707	0.735	2.83841e-30	Macrophage_4	Havcr2	2.01443e-09	-0.0443587	0.307	0.166	6.50419e-05	Macrophage_6	Gm5086	1.46366e-11	0.119057	0.501	0.296	4.72588e-07	Macrophage_6	Cpsf2
8.87499e-35	0.337572	0.698	0.53	2.86556e-30	Macrophage_4	Slc39a11	2.01547e-09	0.146036	0.298	0.163	6.50756e-05	Macrophage_6	Pdcd1lg2	1.46866e-11	0.209599	0.222	0.114	4.74202e-07	Macrophage_6	Impact
1.03964e-34	-0.684144	0.898	0.871	3.35679e-30	Macrophage_4	Furin	2.0318e-09	0.273799	0.813	0.652	6.56028e-05	Macrophage_6	Jarid2	1.47552e-11	0.11427	0.457	0.271	4.76416e-07	Macrophage_6	Utp14a
1.22762e-34	0.340826	0.673	0.505	3.96374e-30	Macrophage_4	Hdac8	2.0363e-09	0.322271	0.178	0.083	6.57479e-05	Macrophage_6	Kif9	1.48325e-11	0.145688	0.513	0.317	4.78911e-07	Macrophage_6	Ccdc88b
1.29641e-34	-0.446766	0.937	0.929	4.18584e-30	Macrophage_4	Usp25	2.03747e-09	0.164789	0.893	0.696	6.57857e-05	Macrophage_6	Fam162a	1.50427e-11	0.276845	0.182	0.088	4.85699e-07	Macrophage_6	Ccdc6
1.30968e-34	0.452449	0.572	0.413	4.22869e-30	Macrophage_4	Tmed4	2.04321e-09	0.160014	0.889	0.693	6.59711e-05	Macrophage_6	Ms4a7	1.5076e-11	0.121127	0.39	0.223	4.86775e-07	Macrophage_6	Mast3
1.37372e-34	0.248135	0.854	0.653	4.43547e-30	Macrophage_4	Frmd4b	2.08337e-09	0.146192	0.633	0.386	6.72679e-05	Macrophage_6	Appl2	1.50773e-11	0.142504	0.407	0.236	4.86817e-07	Macrophage_6	BC003965
1.37852e-34	0.382979	0.719	0.564	4.45096e-30	Macrophage_4	Htatip2	2.08389e-09	0.217031	0.409	0.238	6.72846e-05	Macrophage_6	Ttc7b	1.5213e-11	0.101975	0.355	0.202	4.91198e-07	Macrophage_6	Evi2a
1.42591e-34	-0.357576	0.981	0.971	4.60398e-30	Macrophage_4	Sub1	2.12836e-09	0.0943821	0.461	0.267	6.87205e-05	Macrophage_6	Dnajc25	1.52174e-11	0.247295	0.304	0.17	4.91341e-07	Macrophage_6	Nbeal1
1.45743e-34	0.581471	0.39	0.255	4.70575e-30	Macrophage_4	Cul9	2.1516e-09	0.178657	0.63	0.386	6.94709e-05	Macrophage_6	Pop5	1.52876e-11	0.113674	0.164	0.079	4.93607e-07	Macrophage_6	Tmem176a
1.4666e-34	0.264275	0.915	0.819	4.73536e-30	Macrophage_4	Uqcc2	2.15562e-09	0.170958	0.43	0.252	6.96007e-05	Macrophage_6	Mcph1	1.53712e-11	0.326552	0.214	0.111	4.96306e-07	Macrophage_6	Cas9
1.66156e-34	0.551353	0.466	0.323	5.36484e-30	Macrophage_4	Matk	2.1677e-09	0.255164	0.841	0.644	6.99906e-05	Macrophage_6	Glul	1.54211e-11	0.214189	0.369	0.216	4.97916e-07	Macrophage_6	Ap2a1
1.6789e-34	0.745192	0.313	0.192	5.42084e-30	Macrophage_4	Neurl2	2.21176e-09	0.301486	0.259	0.136	7.14133e-05	Macrophage_6	Zfp287	1.54702e-11	0.440739	0.225	0.119	4.99501e-07	Macrophage_6	Gpr89
1.69671e-34	-0.176911	0.998	0.99	5.47835e-30	Macrophage_4	Rps27	2.22387e-09	-0.0187458	0.283	0.151	7.18043e-05	Macrophage_6	Atp2b4	1.55388e-11	0.070541	0.405	0.234	5.01716e-07	Macrophage_6	Atg101
1.79125e-34	0.648863	0.344	0.215	5.7836e-30	Macrophage_4	Pstk	2.25377e-09	0.103535	0.393	0.222	7.27698e-05	Macrophage_6	Pskh1	1.55679e-11	0.281606	0.172	0.082	5.02656e-07	Macrophage_6	Mlycd
1.89168e-34	0.462687	0.534	0.374	6.10785e-30	Macrophage_4	Dpp7	2.28905e-09	0.194941	0.815	0.576	7.39088e-05	Macrophage_6	Med13l	1.5581e-11	0.135191	0.516	0.315	5.0308e-07	Macrophage_6	Crk
1.9249e-34	0.333474	0.56	0.39	6.21511e-30	Macrophage_4	Zfp704	2.29118e-09	0.29802	0.246	0.127	7.39777e-05	Macrophage_6	Btbd19	1.56695e-11	0.1031	1	0.964	5.05936e-07	Macrophage_6	Apoe
2.06743e-34	0.754784	0.321	0.199	6.6753e-30	Macrophage_4	Bckdhb	2.31956e-09	0.122777	0.502	0.293	7.48941e-05	Macrophage_6	Rnf40	1.56922e-11	0.239268	0.266	0.146	5.06669e-07	Macrophage_6	Slamf9
2.39498e-34	-0.2888	0.956	0.948	7.73291e-30	Macrophage_4	Cap1	2.3228e-09	0.165179	0.693	0.44	7.49986e-05	Macrophage_6	Cops3	1.59466e-11	0.1489	0.642	0.404	5.14885e-07	Macrophage_6	Itsn2
2.39691e-34	-1.25115	0.36	0.459	7.73915e-30	Macrophage_4	Mthfd2	2.34499e-09	0.197203	0.407	0.234	7.57149e-05	Macrophage_6	Klhl36	1.59734e-11	0.062175	0.557	0.341	5.15748e-07	Macrophage_6	Dtx3l
2.51315e-34	-0.276208	0.981	0.968	8.11447e-30	Macrophage_4	Efhd2	2.35357e-09	0.0891463	0.524	0.319	7.59919e-05	Macrophage_6	Dcp1a	1.61365e-11	0.299197	0.185	0.09	5.21017e-07	Macrophage_6	Mre11a
2.59864e-34	-0.243848	0.993	0.986	8.39049e-30	Macrophage_4	Ptbp3	2.36339e-09	0.342421	0.252	0.132	7.63091e-05	Macrophage_6	Tmem237	1.67565e-11	0.193016	0.336	0.19	5.41034e-07	Macrophage_6	Erlec1
3.56848e-34	0.843382	0.272	0.16	1.15219e-29	Macrophage_4	Mgmt	2.36543e-09	0.201952	0.45	0.272	7.6375e-05	Macrophage_6	Fam193b	1.6863e-11	0.239344	0.7	0.471	5.44472e-07	Macrophage_6	Maml2
3.88265e-34	0.287969	0.858	0.717	1.25363e-29	Macrophage_4	Egln1	2.3894e-09	0.227422	0.198	0.095	7.71489e-05	Macrophage_6	Bcorl1	1.69732e-11	0.11551	0.283	0.155	5.48031e-07	Macrophage_6	Gm20559
3.90201e-34	0.207441	0.999	0.996	1.25988e-29	Macrophage_4	Camk1d	2.41927e-09	0.00642909	0.333	0.183	7.81132e-05	Macrophage_6	AI506816	1.70349e-11	0.165822	0.302	0.168	5.50023e-07	Macrophage_6	Phkb
5.65644e-34	0.44775	0.573	0.421	1.82635e-29	Macrophage_4	Hspa4l	2.43598e-09	0.124668	0.55	0.329	7.8653e-05	Macrophage_6	Rnf168	1.70885e-11	0.494157	0.167	0.081	5.51755e-07	Macrophage_6	Dcp1b
6.0429e-34	-0.259086	0.985	0.979	1.95113e-29	Macrophage_4	Spi1	2.46628e-09	0.176592	0.539	0.326	7.96312e-05	Macrophage_6	Traf5	1.71838e-11	0.0764765	0.363	0.205	5.5483e-07	Macrophage_6	Cnep1r1
6.14719e-34	-0.261236	0.977	0.975	1.9848e-29	Macrophage_4	Pak2	2.49953e-09	0.12528	0.62	0.371	8.07048e-05	Macrophage_6	Rnf214	1.71886e-11	0.202931	0.582	0.383	5.54986e-07	Macrophage_6	Lmna
7.24962e-34	-0.297252	0.987	0.972	2.34076e-29	Macrophage_4	Sec61b	2.49976e-09	0.103107	0.513	0.298	8.07124e-05	Macrophage_6	E2f1	1.75974e-11	0.173044	0.344	0.198	5.68185e-07	Macrophage_6	Taf3
7.44297e-34	-1.07139	0.625	0.647	2.40319e-29	Macrophage_4	Phf11b	2.53152e-09	0.31088	0.146	0.063	8.17379e-05	Macrophage_6	Creb3l2	1.76172e-11	-0.739899	0.33	0.197	5.68825e-07	Macrophage_6	Cxcl10
7.71098e-34	-0.469171	0.876	0.884	2.48972e-29	Macrophage_4	Slk	2.53535e-09	0.0853443	0.565	0.346	8.18613e-05	Macrophage_6	St6galnac4	1.76305e-11	0.0704905	0.257	0.14	5.69252e-07	Macrophage_6	Tnf
7.75162e-34	0.204492	0.986	0.961	2.50284e-29	Macrophage_4	Atp5mpl	2.54787e-09	0.0865033	0.387	0.22	8.22656e-05	Macrophage_6	Ccdc130	1.77181e-11	0.365031	0.239	0.128	5.72084e-07	Macrophage_6	Impdh1
7.85153e-34	-3.93401	0.037	0.132	2.5351e-29	Macrophage_4	Chn2	2.55808e-09	0.0493859	0.357	0.195	8.25952e-05	Macrophage_6	Taf1c	1.7805e-11	0.0951312	0.895	0.691	5.74889e-07	Macrophage_6	Ms4a6b
8.19704e-34	0.561203	0.409	0.271	2.64666e-29	Macrophage_4	Nit2	2.57205e-09	0.441614	0.259	0.14	8.30463e-05	Macrophage_6	Nek1	1.80392e-11	0.33915	0.16	0.075	5.8245e-07	Macrophage_6	Prdm4
8.43986e-34	0.27057	0.938	0.854	2.72506e-29	Macrophage_4	Ndufb2	2.57285e-09	0.199965	0.267	0.142	8.30721e-05	Macrophage_6	F630040K05Rik	1.80501e-11	0.0580039	0.347	0.195	5.82803e-07	Macrophage_6	Dicer1
8.47683e-34	0.379823	0.617	0.456	2.737e-29	Macrophage_4	Ext2	2.57581e-09	0.193295	0.635	0.401	8.31677e-05	Macrophage_6	Il6st	1.81051e-11	-0.015461	0.822	0.585	5.84578e-07	Macrophage_6	Clec4n
8.66108e-34	0.258107	0.891	0.731	2.79649e-29	Macrophage_4	Cebpa	2.58578e-09	-0.0912269	0.922	0.737	8.34898e-05	Macrophage_6	H2-Eb1	1.81999e-11	0.156145	0.316	0.177	5.87637e-07	Macrophage_6	Elp1
9.21445e-34	-0.553274	0.844	0.843	2.97516e-29	Macrophage_4	Tap2	2.589e-09	0.189161	0.861	0.659	8.35936e-05	Macrophage_6	Iqgap2	1.86329e-11	0.302162	0.172	0.084	6.01618e-07	Macrophage_6	Apoc1
9.51051e-34	0.600568	0.405	0.27	3.07075e-29	Macrophage_4	Zfp560	2.59041e-09	0.22874	0.643	0.407	8.3639e-05	Macrophage_6	Cfap410	1.86652e-11	0.00462656	0.402	0.234	6.02662e-07	Macrophage_6	Irgm2
9.99711e-34	0.366835	0.696	0.536	3.22787e-29	Macrophage_4	Mrtfb	2.59133e-09	0.158551	0.4	0.23	8.36687e-05	Macrophage_6	Zdhhc17	1.93054e-11	0.132827	0.613	0.387	6.23333e-07	Macrophage_6	Srgap2
1.02334e-33	0.767083	0.241	0.135	3.30418e-29	Macrophage_4	Tbc1d19	2.59709e-09	0.144875	0.317	0.171	8.38548e-05	Macrophage_6	Ankmy2	1.93677e-11	0.217548	0.385	0.229	6.25346e-07	Macrophage_6	Ppp1r12b
1.16484e-33	-0.13842	1	0.996	3.76104e-29	Macrophage_4	Fau	2.61876e-09	0.187763	0.48	0.287	8.45546e-05	Macrophage_6	Ing2	1.94076e-11	0.177126	0.596	0.376	6.26633e-07	Macrophage_6	Tbc1d14
1.16708e-33	0.408765	0.652	0.489	3.76826e-29	Macrophage_4	Cat	2.68814e-09	0.0784252	0.472	0.278	8.67948e-05	Macrophage_6	Edc3	1.94831e-11	0.0621763	0.299	0.164	6.29071e-07	Macrophage_6	Abcc4
1.17155e-33	0.429928	0.536	0.376	3.7827e-29	Macrophage_4	Gga2	2.69358e-09	0.16981	0.593	0.367	8.69705e-05	Macrophage_6	Ints9	1.94932e-11	0.115777	0.426	0.254	6.29397e-07	Macrophage_6	Parp8
1.22931e-33	0.296621	0.789	0.618	3.9692e-29	Macrophage_4	C1qbp	2.73691e-09	0.255469	0.243	0.126	8.83695e-05	Macrophage_6	Nxpe5	1.9582e-11	0.191476	0.466	0.282	6.32264e-07	Macrophage_6	Ppp6r1
1.2458e-33	0.324984	0.84	0.696	4.02245e-29	Macrophage_4	Cdkal1	2.73889e-09	0.0610391	0.513	0.305	8.84332e-05	Macrophage_6	Clip2	1.97509e-11	0.0842921	0.377	0.214	6.37719e-07	Macrophage_6	Dcakd
1.31254e-33	-0.393303	0.93	0.919	4.23793e-29	Macrophage_4	Clint1	2.74616e-09	0.171479	0.339	0.186	8.8668e-05	Macrophage_6	Epg5	1.9828e-11	0.175269	0.588	0.367	6.40207e-07	Macrophage_6	Vapb
1.38261e-33	0.611489	0.374	0.244	4.46417e-29	Macrophage_4	Coq3	2.76267e-09	0.179655	0.68	0.443	8.92012e-05	Macrophage_6	Wls	1.98749e-11	0.105957	0.358	0.204	6.41721e-07	Macrophage_6	Golph3l
1.39304e-33	-0.631114	0.865	0.86	4.49786e-29	Macrophage_4	Sla	2.76785e-09	0.0542424	0.435	0.251	8.93683e-05	Macrophage_6	Fdps	1.98865e-11	0.0140386	0.28	0.152	6.42096e-07	Macrophage_6	Tbc1d2b
1.65118e-33	0.297419	0.848	0.697	5.33134e-29	Macrophage_4	Klhl24	2.77611e-09	0.0622669	0.385	0.217	8.96352e-05	Macrophage_6	Cds1	2.01587e-11	0.0886017	0.243	0.131	6.50884e-07	Macrophage_6	Mki67
1.67908e-33	-0.714996	0.736	0.757	5.42141e-29	Macrophage_4	Eif2ak2	2.79736e-09	0.0907932	0.343	0.19	9.03212e-05	Macrophage_6	Prrg2	2.01746e-11	0.183539	0.567	0.351	6.51399e-07	Macrophage_6	2610507B11Rik
1.71916e-33	0.657555	0.4	0.266	5.55083e-29	Macrophage_4	G6pc3	2.8545e-09	0.214802	0.23	0.116	9.21659e-05	Macrophage_6	Dnmbp	2.01887e-11	0.0478501	0.532	0.319	6.51853e-07	Macrophage_6	Glipr1
1.76083e-33	-0.893312	0.596	0.651	5.68538e-29	Macrophage_4	Rprd1b	2.8573e-09	0.126812	0.702	0.459	9.22564e-05	Macrophage_6	Heatr5a	2.05444e-11	0.353904	0.153	0.072	6.63336e-07	Macrophage_6	Dcaf1
1.76947e-33	0.301919	0.867	0.728	5.71327e-29	Macrophage_4	Commd3	2.86914e-09	0.192257	0.585	0.365	9.26388e-05	Macrophage_6	Avl9	2.0717e-11	0.128618	0.559	0.341	6.6891e-07	Macrophage_6	Arl5a
1.84333e-33	0.331797	0.823	0.676	5.95174e-29	Macrophage_4	Emc10	2.88702e-09	0.179152	0.304	0.164	9.3216e-05	Macrophage_6	Fahd2a	2.07632e-11	0.192891	0.704	0.477	6.70403e-07	Macrophage_6	Slc15a3
1.85515e-33	-1.2852	0.282	0.393	5.98991e-29	Macrophage_4	Oas2	2.89459e-09	0.269804	0.291	0.157	9.34604e-05	Macrophage_6	Ppp3cc	2.08991e-11	0.366911	0.156	0.074	6.7479e-07	Macrophage_6	Pogz
2.60188e-33	0.394979	0.662	0.507	8.40095e-29	Macrophage_4	Tmem106b	2.91309e-09	0.115984	0.637	0.408	9.40578e-05	Macrophage_6	Wwp1	2.10655e-11	0.148584	0.275	0.149	6.80164e-07	Macrophage_6	Senp5
2.65067e-33	-0.78264	0.681	0.717	8.55848e-29	Macrophage_4	Zfp800	2.93844e-09	0.107977	0.448	0.263	9.48765e-05	Macrophage_6	Mob3c	2.11088e-11	0.192354	0.318	0.179	6.8156e-07	Macrophage_6	Pycr2
2.80184e-33	-5.04493	0.02	0.107	9.04658e-29	Macrophage_4	Dpp4	2.95364e-09	0.153102	0.32	0.176	9.5367e-05	Macrophage_6	Dgkh	2.11319e-11	0.0938154	0.9	0.726	6.82307e-07	Macrophage_6	Jun
2.97377e-33	0.280582	0.814	0.63	9.60171e-29	Macrophage_4	Renbp	2.96457e-09	0.122278	0.439	0.254	9.572e-05	Macrophage_6	Wdr13	2.12905e-11	0.296768	0.182	0.089	6.87427e-07	Macrophage_6	Ssbp3
3.01397e-33	0.260346	0.954	0.893	9.73149e-29	Macrophage_4	Ndufa11	2.96979e-09	-0.00918953	0.376	0.208	9.58886e-05	Macrophage_6	Zfp780b	2.13193e-11	0.26325	0.596	0.379	6.88359e-07	Macrophage_6	Pepd
3.55593e-33	0.270941	0.949	0.868	1.14814e-28	Macrophage_4	Ndufa8	2.99992e-09	0.142235	0.396	0.225	9.68614e-05	Macrophage_6	Zscan21	2.13918e-11	0.510219	0.102	0.04	6.907e-07	Macrophage_6	Arhgap35
3.78532e-33	0.292277	0.81	0.642	1.22221e-28	Macrophage_4	Igsf8	3.0133e-09	0.0280001	0.393	0.219	9.72935e-05	Macrophage_6	Shb	2.14977e-11	0.307978	0.183	0.09	6.94116e-07	Macrophage_6	Slc16a7
4.064e-33	-0.363116	0.983	0.97	1.31219e-28	Macrophage_4	Litaf	3.02158e-09	0.0748324	0.565	0.345	9.75608e-05	Macrophage_6	Fah	2.15033e-11	0.216089	0.645	0.421	6.943e-07	Macrophage_6	Snx24
4.17276e-33	-0.720399	0.691	0.721	1.3473e-28	Macrophage_4	Fam241a	3.04675e-09	0.0764396	0.557	0.342	9.83734e-05	Macrophage_6	Cpeb4	2.16785e-11	0.22359	0.394	0.233	6.99957e-07	Macrophage_6	Odf2
4.63752e-33	0.405447	0.447	0.303	1.49736e-28	Macrophage_4	Lima1	3.04916e-09	0.285328	0.191	0.086	9.84514e-05	Macrophage_6	Best1	2.16858e-11	0.282142	0.473	0.294	7.0019e-07	Macrophage_6	Abhd16a
4.64492e-33	0.428019	0.55	0.395	1.49975e-28	Macrophage_4	Tubb2a	3.07314e-09	0.226043	0.237	0.121	9.92257e-05	Macrophage_6	Gstcd	2.17644e-11	0.191034	0.404	0.238	7.0273e-07	Macrophage_6	Stx3
4.71101e-33	0.813205	0.24	0.135	1.52109e-28	Macrophage_4	Ick	3.09695e-09	0.193887	0.785	0.544	9.99945e-05	Macrophage_6	Arl5a	2.19254e-11	0.321634	0.211	0.109	7.07928e-07	Macrophage_6	Disc1
5.51136e-33	0.211606	0.969	0.922	1.77951e-28	Macrophage_4	Txndc17	3.10543e-09	-0.265342	0.289	0.157	0.000100268	Macrophage_6	Ifit3	2.19897e-11	0.165191	0.429	0.256	7.10003e-07	Macrophage_6	Qrich1
5.56617e-33	-0.104334	1	0.998	1.7972e-28	Macrophage_4	Tpt1	3.14389e-09	0.10572	0.607	0.392	0.00010151	Macrophage_6	Rps6ka3	2.20064e-11	0.239675	0.321	0.183	7.10543e-07	Macrophage_6	Aldoc
5.66889e-33	-0.642678	0.787	0.811	1.83037e-28	Macrophage_4	Klf3	3.15253e-09	0.365184	0.2	0.098	0.000101789	Macrophage_6	Ccdc122	2.20931e-11	0.164908	0.365	0.21	7.13343e-07	Macrophage_6	Impa1
5.82076e-33	0.476367	0.648	0.502	1.87941e-28	Macrophage_4	Zdhhc9	3.15329e-09	0.140988	0.374	0.208	0.000101813	Macrophage_6	Naa30	2.22431e-11	0.255629	0.261	0.141	7.18184e-07	Macrophage_6	Osbpl1a
5.8663e-33	0.433256	0.51	0.363	1.89411e-28	Macrophage_4	Zfp64	3.15624e-09	0.135216	0.546	0.33	0.000101909	Macrophage_6	Siah2	2.28119e-11	0.150352	0.419	0.246	7.36551e-07	Macrophage_6	Rpp25l
6.9009e-33	0.455368	0.503	0.356	2.22816e-28	Macrophage_4	Crot	3.16146e-09	0.161745	0.583	0.353	0.000102077	Macrophage_6	Alkbh7	2.28424e-11	0.190537	0.477	0.288	7.37534e-07	Macrophage_6	Dctn1
7.15628e-33	0.241546	0.982	0.942	2.31062e-28	Macrophage_4	Atp6v1e1	3.16185e-09	0.0568252	0.533	0.334	0.00010209	Macrophage_6	Slc9a9	2.28783e-11	0.0954634	0.559	0.342	7.38694e-07	Macrophage_6	Setd5
7.60255e-33	0.800903	0.284	0.171	2.45471e-28	Macrophage_4	Ogfod3	3.17263e-09	0.0298266	0.467	0.271	0.000102438	Macrophage_6	Pcgf3	2.28821e-11	0.319445	0.174	0.084	7.38819e-07	Macrophage_6	Lima1
7.65617e-33	0.303036	0.889	0.804	2.47202e-28	Macrophage_4	Raf1	3.1833e-09	0.10781	0.57	0.357	0.000102782	Macrophage_6	Rev3l	2.30832e-11	0.179594	0.218	0.112	7.4531e-07	Macrophage_6	Pnpo
7.81692e-33	0.346473	0.735	0.573	2.52393e-28	Macrophage_4	Fam3c	3.18925e-09	0.150468	0.611	0.368	0.000102974	Macrophage_6	Sap30bp	2.33145e-11	0.586102	0.128	0.056	7.52779e-07	Macrophage_6	2900089D17Rik
8.2852e-33	1.00437	0.158	0.076	2.67513e-28	Macrophage_4	Mgarp	3.19515e-09	0.137053	0.8	0.549	0.000103165	Macrophage_6	Bcl2l1	2.35385e-11	0.108853	0.29	0.159	7.6001e-07	Macrophage_6	Itpk1
8.69084e-33	-0.855678	0.708	0.733	2.8061e-28	Macrophage_4	Ifih1	3.2037e-09	0.611542	0.152	0.068	0.000103441	Macrophage_6	4930556M19Rik	2.36865e-11	0.135193	0.318	0.178	7.64788e-07	Macrophage_6	Elp2
9.03372e-33	0.300595	0.89	0.774	2.91681e-28	Macrophage_4	Tomm5	3.21606e-09	0.133557	0.267	0.14	0.00010384	Macrophage_6	Tent4a	2.37559e-11	0.213438	0.257	0.138	7.67032e-07	Macrophage_6	St3gal3
9.98925e-33	0.330338	0.836	0.734	3.22533e-28	Macrophage_4	Pbxip1	3.23422e-09	0.187312	0.748	0.496	0.000104427	Macrophage_6	Pi4k2a	2.37626e-11	0.158246	0.299	0.166	7.67248e-07	Macrophage_6	Ascc2
1.00456e-32	0.259287	0.962	0.888	3.24351e-28	Macrophage_4	Eno1	3.25713e-09	0.202035	0.191	0.093	0.000105166	Macrophage_6	Abca9	2.38943e-11	0.12811	0.333	0.188	7.71501e-07	Macrophage_6	Fam91a1
1.09891e-32	0.525618	0.454	0.313	3.54816e-28	Macrophage_4	Fra10ac1	3.26943e-09	-0.289248	0.328	0.178	0.000105563	Macrophage_6	Ipcef1	2.42124e-11	0.201007	0.177	0.086	7.8177e-07	Macrophage_6	Zfyve9
1.14632e-32	-0.799042	0.794	0.821	3.70125e-28	Macrophage_4	Rel	3.35004e-09	0.17801	0.396	0.231	0.000108166	Macrophage_6	Gm37240	2.45887e-11	0.372689	0.196	0.099	7.9392e-07	Macrophage_6	Xrcc1
1.14828e-32	0.278118	0.92	0.825	3.70757e-28	Macrophage_4	Gltp	3.37712e-09	0.154693	1	0.988	0.000109041	Macrophage_6	Tmsb10	2.50668e-11	0.0975764	0.322	0.182	8.09358e-07	Macrophage_6	Pitpnc1
1.17294e-32	0.322322	0.793	0.636	3.7872e-28	Macrophage_4	Alg5	3.38129e-09	0.0913466	0.409	0.236	0.000109175	Macrophage_6	Sesn1	2.50678e-11	0.0605164	0.443	0.26	8.0939e-07	Macrophage_6	Brpf1
1.18518e-32	-2.51095	0.075	0.179	3.82671e-28	Macrophage_4	Slc7a5	3.41495e-09	0.15913	0.643	0.413	0.000110262	Macrophage_6	Slc17a5	2.5192e-11	0.180439	0.421	0.249	8.13398e-07	Macrophage_6	Tmx3
1.19735e-32	0.518151	0.463	0.318	3.86601e-28	Macrophage_4	Ago1	3.43134e-09	0.205146	0.254	0.133	0.000110791	Macrophage_6	Zfp959	2.56102e-11	0.0706994	0.382	0.219	8.26901e-07	Macrophage_6	Ahcyl2
1.23862e-32	0.325345	0.818	0.684	3.99927e-28	Macrophage_4	Hbp1	3.43397e-09	0.128225	0.77	0.512	0.000110876	Macrophage_6	Jdp2	2.56683e-11	0.481887	0.13	0.057	8.28779e-07	Macrophage_6	Gstz1
1.35938e-32	-0.6055	0.636	0.691	4.38916e-28	Macrophage_4	Irf9	3.47071e-09	0.0338268	0.261	0.132	0.000112062	Macrophage_6	Gm20732	2.567e-11	0.158012	0.545	0.337	8.28833e-07	Macrophage_6	Galnt1
1.40344e-32	0.783036	0.276	0.167	4.53142e-28	Macrophage_4	Tmem237	3.52362e-09	0.268226	0.341	0.191	0.000113771	Macrophage_6	Tmem250-ps	2.58746e-11	0.2001	0.322	0.182	8.35441e-07	Macrophage_6	Wdr43
1.47938e-32	0.573879	0.441	0.305	4.77664e-28	Macrophage_4	Prxl2b	3.53959e-09	0.142075	0.476	0.287	0.000114286	Macrophage_6	Tsga10	2.60911e-11	-0.0417132	0.326	0.181	8.4243e-07	Macrophage_6	Olfm1
1.63465e-32	0.458502	0.55	0.401	5.27796e-28	Macrophage_4	Rab11fip5	3.54043e-09	0.0300595	0.359	0.198	0.000114313	Macrophage_6	Kbtbd3	2.6415e-11	-0.177332	0.685	0.462	8.52887e-07	Macrophage_6	Clec4e
1.6976e-32	0.277872	0.769	0.606	5.48121e-28	Macrophage_4	Fbxl20	3.54881e-09	0.227752	0.643	0.421	0.000114584	Macrophage_6	Atrn	2.64456e-11	0.0695275	0.444	0.266	8.53874e-07	Macrophage_6	Dok2
1.75531e-32	0.288734	0.939	0.864	5.66753e-28	Macrophage_4	Ctnnb1	3.55608e-09	0.0377835	0.596	0.365	0.000114819	Macrophage_6	Tut4	2.65872e-11	0.11501	0.186	0.092	8.58447e-07	Macrophage_6	Git1
1.82081e-32	0.378118	0.661	0.507	5.87904e-28	Macrophage_4	9130401M01Rik	3.57491e-09	0.101323	0.343	0.193	0.000115427	Macrophage_6	Slc20a2	2.66715e-11	0.32662	0.203	0.104	8.61168e-07	Macrophage_6	Lsm14b
1.92448e-32	-0.525194	0.78	0.808	6.21377e-28	Macrophage_4	Nab1	3.60304e-09	0.0978482	0.526	0.315	0.000116335	Macrophage_6	Vps37c	2.67428e-11	0.162315	0.854	0.622	8.63472e-07	Macrophage_6	Lair1
1.97613e-32	0.199024	0.989	0.951	6.38053e-28	Macrophage_4	Asah1	3.61796e-09	0.0744486	0.537	0.336	0.000116817	Macrophage_6	Fam78b	2.6804e-11	0.120542	0.438	0.258	8.65448e-07	Macrophage_6	Gatd1
2.03185e-32	1.00707	0.198	0.105	6.56044e-28	Macrophage_4	Plcb4	3.62741e-09	0.0740315	0.354	0.197	0.000117122	Macrophage_6	Dcp1b	2.68421e-11	0.119873	0.401	0.236	8.66678e-07	Macrophage_6	Stom
2.27057e-32	-0.838163	0.617	0.671	7.33122e-28	Macrophage_4	Clec2d	3.6276e-09	0.157312	0.38	0.214	0.000117128	Macrophage_6	Accs	2.7099e-11	0.206816	0.698	0.463	8.74972e-07	Macrophage_6	Nisch
2.4828e-32	0.413823	0.616	0.457	8.01647e-28	Macrophage_4	Mesd	3.64113e-09	0.0545125	0.198	0.095	0.000117565	Macrophage_6	Plxdc1	2.72913e-11	0.196094	0.347	0.2	8.81181e-07	Macrophage_6	Fam13b
2.50079e-32	0.175814	0.991	0.975	8.07457e-28	Macrophage_4	Elob	3.68375e-09	-0.168545	0.302	0.167	0.000118941	Macrophage_6	Atp6v0d2	2.73388e-11	0.140468	0.457	0.274	8.82714e-07	Macrophage_6	Ccz1
2.64345e-32	-1.23974	0.464	0.548	8.53518e-28	Macrophage_4	Calhm6	3.68598e-09	0.0951089	0.522	0.311	0.000119013	Macrophage_6	0610010F05Rik	2.73573e-11	0.215887	0.333	0.191	8.83314e-07	Macrophage_6	Mad2l2
2.6723e-32	0.151507	0.997	0.987	8.62833e-28	Macrophage_4	Hsp90ab1	3.72497e-09	0.161807	0.6	0.389	0.000120272	Macrophage_6	Gpr171	2.74231e-11	0.192208	0.692	0.463	8.85436e-07	Macrophage_6	Ubash3b
2.67344e-32	0.185075	0.888	0.674	8.63201e-28	Macrophage_4	Tmem86a	3.72716e-09	0.246437	0.73	0.518	0.000120342	Macrophage_6	Stab1	2.75503e-11	0.265172	0.208	0.107	8.89544e-07	Macrophage_6	Usp37
2.81221e-32	0.896343	0.253	0.147	9.08006e-28	Macrophage_4	Hacl1	3.73671e-09	0.188693	0.528	0.319	0.000120651	Macrophage_6	Ubac1	2.8133e-11	0.0607065	0.333	0.188	9.08357e-07	Macrophage_6	Zfp516
3.20829e-32	-0.541779	0.818	0.824	1.03589e-27	Macrophage_4	B4galt5	3.7672e-09	-0.220525	0.233	0.118	0.000121635	Macrophage_6	Sell	2.81845e-11	0.0845895	0.357	0.204	9.1002e-07	Macrophage_6	Kdm5b
3.38217e-32	0.506279	0.466	0.325	1.09203e-27	Macrophage_4	Gabarapl1	3.7685e-09	0.203267	0.796	0.562	0.000121677	Macrophage_6	Tet2	2.83909e-11	0.476424	0.149	0.069	9.16685e-07	Macrophage_6	Tom1l2
3.41592e-32	-0.721819	0.822	0.814	1.10293e-27	Macrophage_4	Apobec3	3.7713e-09	0.142353	0.285	0.153	0.000121768	Macrophage_6	L3mbtl3	2.84456e-11	0.235647	0.844	0.634	9.18451e-07	Macrophage_6	Macf1
3.5909e-32	0.278068	0.925	0.834	1.15943e-27	Macrophage_4	Bcap31	3.77164e-09	0.146806	0.38	0.217	0.000121779	Macrophage_6	L3mbtl2	2.85875e-11	0.138919	0.363	0.208	9.23032e-07	Macrophage_6	Gatd3a
3.75687e-32	0.391843	0.668	0.515	1.21302e-27	Macrophage_4	Fkbp4	3.79482e-09	-0.0422093	0.507	0.3	0.000122527	Macrophage_6	Ldlr	2.89394e-11	0.0299724	0.681	0.44	9.34395e-07	Macrophage_6	Gbp7
3.85129e-32	0.238864	0.926	0.785	1.24351e-27	Macrophage_4	Dmxl2	3.83861e-09	0.114838	0.487	0.293	0.000123941	Macrophage_6	Golim4	2.90159e-11	0.125305	0.383	0.221	9.36867e-07	Macrophage_6	Manba
4.00114e-32	-0.341865	0.938	0.933	1.29189e-27	Macrophage_4	Rpl22l1	3.85661e-09	0.181792	0.202	0.098	0.000124522	Macrophage_6	Rbm12b2	2.96386e-11	0.0244972	0.441	0.258	9.56971e-07	Macrophage_6	Tet2
4.05459e-32	0.549197	0.438	0.3	1.30915e-27	Macrophage_4	Uevld	3.86489e-09	0.309927	0.209	0.102	0.00012479	Macrophage_6	Gramd3	2.96426e-11	0.162067	0.321	0.183	9.57101e-07	Macrophage_6	Iars2
4.09089e-32	-0.502078	0.849	0.849	1.32087e-27	Macrophage_4	Ilrun	3.94991e-09	0.142301	0.348	0.196	0.000127535	Macrophage_6	Kat14	2.98887e-11	0.0869977	0.351	0.199	9.65046e-07	Macrophage_6	Parp2
4.11586e-32	0.57117	0.746	0.613	1.32893e-27	Macrophage_4	Mmp8	3.95408e-09	0.166668	0.413	0.24	0.000127669	Macrophage_6	Dvl3	3.0022e-11	0.221417	0.207	0.105	9.69351e-07	Macrophage_6	Rft1
4.24429e-32	0.350271	0.666	0.514	1.3704e-27	Macrophage_4	Impa2	3.99405e-09	0.146685	0.635	0.393	0.00012896	Macrophage_6	Noc4l	3.00294e-11	0.150297	0.54	0.332	9.69588e-07	Macrophage_6	Sh3bp1
4.6461e-32	0.208638	0.98	0.947	1.50013e-27	Macrophage_4	mt-Nd3	4.00382e-09	0.12452	0.507	0.304	0.000129275	Macrophage_6	Rnf19a	3.01368e-11	0.190324	0.285	0.158	9.73056e-07	Macrophage_6	Gmds
5.07075e-32	-3.30559	0.038	0.129	1.63724e-27	Macrophage_4	Stxbp6	4.01387e-09	0.224744	0.685	0.456	0.0001296	Macrophage_6	Gna12	3.02326e-11	0.129193	0.247	0.132	9.76149e-07	Macrophage_6	Uty
5.24568e-32	-1.61657	0.183	0.296	1.69373e-27	Macrophage_4	Pram1	4.02654e-09	0.219528	0.58	0.365	0.000130009	Macrophage_6	Slc36a1	3.03178e-11	0.137855	0.592	0.377	9.789e-07	Macrophage_6	Plekho2
6.29944e-32	0.311119	0.792	0.634	2.03396e-27	Macrophage_4	Pitpnc1	4.02994e-09	0.114905	0.228	0.115	0.000130119	Macrophage_6	Inafm1	3.03292e-11	0.150764	0.501	0.304	9.79268e-07	Macrophage_6	Rnf216
6.97727e-32	-0.603974	0.655	0.713	2.25282e-27	Macrophage_4	Rnf114	4.08372e-09	0.0231679	0.761	0.527	0.000131855	Macrophage_6	Ifi211	3.07112e-11	0.22399	0.254	0.137	9.91604e-07	Macrophage_6	Dhx30
7.08337e-32	0.583041	0.381	0.253	2.28708e-27	Macrophage_4	1110051M20Rik	4.11998e-09	-0.0710826	0.726	0.474	0.000133026	Macrophage_6	Gbp3	3.07217e-11	0.203467	0.202	0.103	9.91943e-07	Macrophage_6	Zfp467
7.26135e-32	-1.25965	0.296	0.401	2.34454e-27	Macrophage_4	E2f2	4.13329e-09	0.0964115	0.463	0.271	0.000133456	Macrophage_6	Mfn1	3.10676e-11	0.13773	0.351	0.201	1.00311e-06	Macrophage_6	Ap3m1
7.42048e-32	0.366326	0.736	0.587	2.39592e-27	Macrophage_4	Galnt2	4.14391e-09	0.141079	0.437	0.253	0.000133799	Macrophage_6	Utp4	3.11494e-11	0.115169	0.377	0.215	1.00575e-06	Macrophage_6	Trmt6
8.86882e-32	0.328407	0.772	0.632	2.86356e-27	Macrophage_4	Rmnd5a	4.1775e-09	0.0618018	0.361	0.217	0.000134883	Macrophage_6	Gm15441	3.12578e-11	0.0713791	0.44	0.259	1.00925e-06	Macrophage_6	Tapbpl
8.89684e-32	0.640867	0.355	0.229	2.87261e-27	Macrophage_4	Klhl22	4.19128e-09	0.136989	0.974	0.836	0.000135328	Macrophage_6	Nampt	3.18438e-11	0.271163	0.329	0.19	1.02817e-06	Macrophage_6	Wdr81
8.94119e-32	-0.335468	0.988	0.985	2.88693e-27	Macrophage_4	Cmip	4.19474e-09	0.10319	0.433	0.256	0.00013544	Macrophage_6	Nos1ap	3.21716e-11	0.254855	0.354	0.208	1.03876e-06	Macrophage_6	Tpcn2
9.36587e-32	1.00064	0.19	0.1	3.02405e-27	Macrophage_4	5730409E04Rik	4.20436e-09	0.164073	0.274	0.144	0.00013575	Macrophage_6	Gypc	3.22025e-11	0.0551387	0.313	0.174	1.03975e-06	Macrophage_6	Ift172
9.7126e-32	0.31496	0.817	0.683	3.136e-27	Macrophage_4	Cpt1a	4.20658e-09	0.094547	0.352	0.196	0.000135822	Macrophage_6	Trim24	3.22649e-11	0.148285	0.203	0.104	1.04177e-06	Macrophage_6	Arl5b
9.92542e-32	0.794514	0.279	0.169	3.20472e-27	Macrophage_4	Cbr1	4.23705e-09	0.109383	0.657	0.411	0.000136806	Macrophage_6	Plagl2	3.27871e-11	0.140992	0.455	0.274	1.05863e-06	Macrophage_6	Dcxr
1.00603e-31	0.228562	0.962	0.878	3.24825e-27	Macrophage_4	Tcirg1	4.27474e-09	0.0829405	0.289	0.155	0.000138023	Macrophage_6	Sh3pxd2a	3.28581e-11	0.105593	0.505	0.312	1.06092e-06	Macrophage_6	Rnf19b
1.07654e-31	-0.481812	0.899	0.9	3.47593e-27	Macrophage_4	Smchd1	4.29007e-09	0.187597	0.711	0.472	0.000138518	Macrophage_6	Rmdn1	3.29856e-11	0.203316	0.257	0.139	1.06504e-06	Macrophage_6	Atp11c
1.11724e-31	0.316313	0.809	0.655	3.60733e-27	Macrophage_4	Galk2	4.30054e-09	0.130068	0.889	0.702	0.000138856	Macrophage_6	Ptprj	3.33372e-11	0.145127	0.322	0.181	1.07639e-06	Macrophage_6	Fbxw5
1.12163e-31	0.517911	0.44	0.301	3.62151e-27	Macrophage_4	Coq9	4.31612e-09	0.157535	0.352	0.198	0.000139359	Macrophage_6	Arsb	3.34007e-11	0.150006	0.365	0.21	1.07844e-06	Macrophage_6	Zwint
1.133e-31	-1.46271	0.197	0.313	3.65824e-27	Macrophage_4	Adora2b	4.31965e-09	0.0576385	0.324	0.18	0.000139473	Macrophage_6	Ssbp2	3.35474e-11	0.222934	0.856	0.619	1.08318e-06	Macrophage_6	Slc43a2
1.35847e-31	-1.07462	0.311	0.415	4.38622e-27	Macrophage_4	Rasgrp4	4.34037e-09	0.124737	0.4	0.232	0.000140142	Macrophage_6	E030030I06Rik	3.38088e-11	0.269794	0.444	0.271	1.09162e-06	Macrophage_6	Man2b2
1.39294e-31	0.415314	0.471	0.325	4.49754e-27	Macrophage_4	Slc41a2	4.34964e-09	0.123145	0.628	0.403	0.000140441	Macrophage_6	Arrdc3	3.40277e-11	0.286118	0.271	0.149	1.09869e-06	Macrophage_6	Gamt
1.4539e-31	0.456799	0.534	0.384	4.69434e-27	Macrophage_4	Emilin1	4.35732e-09	0.0956171	0.391	0.223	0.000140689	Macrophage_6	Xxylt1	3.41522e-11	-0.0427112	0.3	0.173	1.10271e-06	Macrophage_6	Serpina3g
1.868e-31	0.951374	0.286	0.176	6.03138e-27	Macrophage_4	Arhgap6	4.37126e-09	0.135059	0.291	0.156	0.000141139	Macrophage_6	Ift88	3.44733e-11	0.155747	0.336	0.193	1.11307e-06	Macrophage_6	2900097C17Rik
1.90331e-31	-1.42533	0.541	0.591	6.1454e-27	Macrophage_4	Cd80	4.37864e-09	0.216477	0.27	0.142	0.000141378	Macrophage_6	Rfc3	3.49137e-11	0.233767	0.376	0.22	1.12729e-06	Macrophage_6	Hspbp1
1.91351e-31	0.512377	0.422	0.286	6.17833e-27	Macrophage_4	Rusc2	4.39356e-09	0.166819	0.989	0.961	0.000141859	Macrophage_6	Itgam	3.51174e-11	0.103212	0.535	0.325	1.13387e-06	Macrophage_6	Tigd2
1.94995e-31	0.566838	0.432	0.298	6.29601e-27	Macrophage_4	Hddc2	4.41376e-09	0.146975	0.543	0.333	0.000142512	Macrophage_6	Impad1	3.61569e-11	0.11763	0.599	0.375	1.16744e-06	Macrophage_6	Arih1
1.95895e-31	-0.334896	0.928	0.925	6.32506e-27	Macrophage_4	Edem1	4.4334e-09	0.133884	0.698	0.451	0.000143146	Macrophage_6	Coq10b	3.65719e-11	0.0855903	0.351	0.2	1.18083e-06	Macrophage_6	Med13
2.05121e-31	0.214281	0.972	0.937	6.62296e-27	Macrophage_4	Cox7a2l	4.49055e-09	0.635248	0.117	0.047	0.000144991	Macrophage_6	Txnl4b	3.66093e-11	-0.010118	0.321	0.181	1.18204e-06	Macrophage_6	Batf2
2.06913e-31	1.33185	0.155	0.076	6.68081e-27	Macrophage_4	Smpd5	4.52023e-09	0.123761	0.511	0.3	0.000145949	Macrophage_6	Kpna2	3.72029e-11	0.0728335	0.275	0.15	1.20121e-06	Macrophage_6	4930402H24Rik
2.2475e-31	1.23715	0.111	0.046	7.25672e-27	Macrophage_4	Fzd1	4.52157e-09	0.17516	0.807	0.573	0.000145992	Macrophage_6	Fam117b	3.75046e-11	0.309192	0.171	0.083	1.21095e-06	Macrophage_6	L3mbtl2
2.26951e-31	0.33541	0.744	0.586	7.32781e-27	Macrophage_4	Raph1	4.52754e-09	0.0499915	0.239	0.121	0.000146185	Macrophage_6	Snhg4	3.75261e-11	0.270435	0.149	0.069	1.21164e-06	Macrophage_6	Adrb2
2.52509e-31	-0.735243	0.625	0.664	8.15301e-27	Macrophage_4	Rnf34	4.5908e-09	0.147046	0.513	0.303	0.000148228	Macrophage_6	Clasrp	3.77316e-11	0.148099	0.327	0.186	1.21828e-06	Macrophage_6	Tmem170b
2.71435e-31	0.252048	0.916	0.813	8.76411e-27	Macrophage_4	Cox16	4.59992e-09	0.121097	0.58	0.358	0.000148522	Macrophage_6	Birc2	3.81375e-11	0.133299	0.365	0.212	1.23138e-06	Macrophage_6	Paf1
3.01768e-31	0.256748	0.91	0.796	9.74348e-27	Macrophage_4	Chchd3	4.6248e-09	0.121031	0.45	0.265	0.000149325	Macrophage_6	Mtif3	3.88457e-11	0.0529861	0.355	0.202	1.25425e-06	Macrophage_6	Sec16a
3.01854e-31	0.506297	0.427	0.29	9.74626e-27	Macrophage_4	Slc29a1	4.6564e-09	0.0878782	0.563	0.348	0.000150346	Macrophage_6	Slc44a1	3.9006e-11	0.0657924	0.488	0.298	1.25942e-06	Macrophage_6	Gpcpd1
3.08017e-31	0.425147	0.498	0.355	9.94525e-27	Macrophage_4	Erc1	4.6984e-09	0.0846729	0.485	0.283	0.000151702	Macrophage_6	Nomo1	3.96645e-11	0.0705724	0.347	0.198	1.28069e-06	Macrophage_6	Triobp
3.08794e-31	0.554561	0.536	0.396	9.97033e-27	Macrophage_4	Krr1	4.70464e-09	0.25434	0.624	0.415	0.000151903	Macrophage_6	Pfkfb3	3.96808e-11	0.18331	0.316	0.182	1.28121e-06	Macrophage_6	Hs2st1
3.15367e-31	-0.514214	0.747	0.764	1.01826e-26	Macrophage_4	Max	4.72715e-09	0.139044	0.502	0.3	0.00015263	Macrophage_6	Rnf2	3.98856e-11	0.110699	0.477	0.288	1.28783e-06	Macrophage_6	Ecpas
3.56634e-31	0.085659	0.585	0.406	1.1515e-26	Macrophage_4	Timp2	4.72787e-09	0.200293	0.557	0.334	0.000152653	Macrophage_6	G6pc3	3.99434e-11	0.127039	0.305	0.17	1.28969e-06	Macrophage_6	Tmed1
3.56851e-31	0.297766	0.884	0.772	1.1522e-26	Macrophage_4	Cyc1	4.83e-09	-0.0818048	0.213	0.106	0.000155951	Macrophage_6	Traf1	3.99721e-11	0.16234	0.446	0.266	1.29062e-06	Macrophage_6	Ddx47
3.82187e-31	0.383583	0.625	0.47	1.234e-26	Macrophage_4	Mrpl45	4.83652e-09	-0.0256234	0.585	0.379	0.000156162	Macrophage_6	Cd24a	4.01335e-11	0.13688	0.394	0.234	1.29583e-06	Macrophage_6	Gbf1
3.86799e-31	0.342106	0.827	0.685	1.2489e-26	Macrophage_4	Hcst	4.91166e-09	0.16723	0.526	0.322	0.000158588	Macrophage_6	Rev1	4.05015e-11	0.222602	0.26	0.141	1.30771e-06	Macrophage_6	Rnaset2a
3.89276e-31	0.38014	0.724	0.58	1.25689e-26	Macrophage_4	Gclm	4.91327e-09	0.101007	0.407	0.233	0.00015864	Macrophage_6	Ess2	4.06596e-11	0.216716	0.236	0.126	1.31282e-06	Macrophage_6	Mapk8ip3
4.08639e-31	0.524766	0.465	0.325	1.31941e-26	Macrophage_4	Coq7	4.94234e-09	-0.0542864	0.372	0.207	0.000159578	Macrophage_6	Oas1g	4.1023e-11	0.401698	0.125	0.054	1.32455e-06	Macrophage_6	Zdhhc1
4.50239e-31	0.462487	0.522	0.374	1.45373e-26	Macrophage_4	Cog7	4.94529e-09	0.120986	0.685	0.443	0.000159674	Macrophage_6	Hyou1	4.11322e-11	0.30249	0.172	0.084	1.32808e-06	Macrophage_6	Mmut
4.50731e-31	0.377838	0.614	0.459	1.45532e-26	Macrophage_4	Mgat4b	4.94897e-09	-0.0167363	0.3	0.166	0.000159792	Macrophage_6	Emp1	4.1336e-11	0.353756	0.136	0.061	1.33466e-06	Macrophage_6	Zfat
4.80612e-31	-0.452172	0.99	0.976	1.5518e-26	Macrophage_4	Arhgdib	4.96335e-09	-0.00499367	0.535	0.319	0.000160257	Macrophage_6	Prr5l	4.16481e-11	0.0881205	0.346	0.196	1.34473e-06	Macrophage_6	Pdxdc1
5.2301e-31	-0.594063	0.833	0.838	1.6887e-26	Macrophage_4	Fkbp5	4.97397e-09	0.0632268	0.313	0.17	0.0001606	Macrophage_6	Cep44	4.19529e-11	0.108458	0.377	0.217	1.35458e-06	Macrophage_6	Usp48
5.64891e-31	0.24402	0.947	0.874	1.82392e-26	Macrophage_4	Pgls	4.97602e-09	0.38948	0.104	0.039	0.000160666	Macrophage_6	Syne2	4.19707e-11	0.0320803	0.399	0.232	1.35515e-06	Macrophage_6	Rapgef6
5.84597e-31	0.108068	0.709	0.53	1.88755e-26	Macrophage_4	C1qa	5.04022e-09	0.310956	0.209	0.104	0.000162739	Macrophage_6	Taf1a	4.22164e-11	0.0575193	0.374	0.215	1.36308e-06	Macrophage_6	Csnk1g3
5.9644e-31	-0.260908	0.967	0.965	1.92579e-26	Macrophage_4	Pafah1b1	5.05532e-09	0.0238926	0.565	0.348	0.000163226	Macrophage_6	Stx11	4.22998e-11	0.180258	0.25	0.134	1.36578e-06	Macrophage_6	G6pc3
6.1107e-31	0.152924	0.998	0.991	1.97302e-26	Macrophage_4	Atp6v0c	5.13931e-09	0.0722872	0.448	0.263	0.000165938	Macrophage_6	Pim3	4.23189e-11	0.211217	0.526	0.325	1.36639e-06	Macrophage_6	Gpr108
7.20209e-31	-0.188965	0.999	0.995	2.32541e-26	Macrophage_4	Rpl13	5.14845e-09	0.164958	0.604	0.381	0.000166233	Macrophage_6	Osbpl11	4.23532e-11	0.116718	0.219	0.113	1.3675e-06	Macrophage_6	Crkl
7.24904e-31	0.42429	0.599	0.447	2.34057e-26	Macrophage_4	Smim10l1	5.16132e-09	0.0781677	0.278	0.147	0.000166649	Macrophage_6	Neurl4	4.24156e-11	0.212642	0.247	0.133	1.36951e-06	Macrophage_6	Rnf8
7.50289e-31	0.391962	0.611	0.451	2.42253e-26	Macrophage_4	Ctso	5.17397e-09	0.137456	0.426	0.257	0.000167057	Macrophage_6	Fut8	4.32603e-11	0.167754	0.598	0.373	1.39679e-06	Macrophage_6	Fnip1
7.78016e-31	0.413755	0.53	0.381	2.51206e-26	Macrophage_4	Tusc3	5.18025e-09	0.175629	0.954	0.822	0.00016726	Macrophage_6	Cmip	4.3289e-11	0.166865	0.451	0.27	1.39772e-06	Macrophage_6	Ppp1r12c
8.00816e-31	-0.273789	0.959	0.95	2.58567e-26	Macrophage_4	Rab1a	5.19311e-09	0.128218	0.302	0.163	0.000167675	Macrophage_6	Tmem238	4.33318e-11	0.297989	0.199	0.102	1.3991e-06	Macrophage_6	Suclg2
8.10222e-31	1.18377	0.13	0.059	2.61604e-26	Macrophage_4	Sh3bgrl2	5.20685e-09	0.149311	0.687	0.436	0.000168119	Macrophage_6	Appbp2	4.4578e-11	0.101952	0.343	0.194	1.43933e-06	Macrophage_6	Rnf146
9.77085e-31	-0.407463	0.923	0.913	3.15481e-26	Macrophage_4	Flna	5.2874e-09	0.255136	0.209	0.104	0.00017072	Macrophage_6	Zfp623	4.49619e-11	0.190059	0.966	0.842	1.45173e-06	Macrophage_6	Man2b1
1.22572e-30	0.970942	0.215	0.12	3.95761e-26	Macrophage_4	Lmbr1	5.39202e-09	0.0894566	0.291	0.156	0.000174098	Macrophage_6	Zfp952	4.52913e-11	0.168241	0.261	0.143	1.46236e-06	Macrophage_6	Nfya
1.23373e-30	0.594785	0.431	0.295	3.98348e-26	Macrophage_4	Fzd7	5.39826e-09	0.115412	0.733	0.483	0.000174299	Macrophage_6	Sipa1l3	4.60137e-11	0.262477	0.255	0.139	1.48569e-06	Macrophage_6	Dbndd2
1.24885e-30	-0.945953	0.648	0.686	4.03229e-26	Macrophage_4	St3gal4	5.41142e-09	0.186935	0.791	0.579	0.000174724	Macrophage_6	Atp2a2	4.61661e-11	0.161574	0.495	0.297	1.49061e-06	Macrophage_6	Dpp8
1.25792e-30	0.440832	0.457	0.315	4.06159e-26	Macrophage_4	Wipi1	5.41598e-09	0.208477	0.817	0.609	0.000174871	Macrophage_6	Rb1	4.61903e-11	0.139514	0.369	0.215	1.49139e-06	Macrophage_6	Afg3l2
1.27623e-30	-0.317087	0.993	0.988	4.12068e-26	Macrophage_4	Diaph2	5.42839e-09	0.481398	0.126	0.053	0.000175272	Macrophage_6	Zfp709	4.62204e-11	0.144718	0.327	0.189	1.49237e-06	Macrophage_6	Ldlrad3
1.40306e-30	0.272724	0.88	0.774	4.53021e-26	Macrophage_4	0610012G03Rik	5.44763e-09	0.0827428	0.611	0.383	0.000175893	Macrophage_6	Spopl	4.63296e-11	0.130317	0.474	0.287	1.49589e-06	Macrophage_6	Fam168a
1.45992e-30	0.22602	0.967	0.919	4.71378e-26	Macrophage_4	Psmb6	5.48907e-09	0.199434	0.685	0.451	0.000177231	Macrophage_6	Xpo7	4.64007e-11	0.11446	0.459	0.275	1.49819e-06	Macrophage_6	Atp2c1
1.49288e-30	0.396925	0.633	0.475	4.82021e-26	Macrophage_4	Fdx2	5.60891e-09	0.153873	0.987	0.891	0.0001811	Macrophage_6	Zfp36l1	4.64856e-11	0.40838	0.11	0.046	1.50093e-06	Macrophage_6	Gm26887
1.73755e-30	-0.16624	0.994	0.986	5.6102e-26	Macrophage_4	Arpc3	5.61896e-09	0.267356	0.396	0.236	0.000181425	Macrophage_6	Stra6l	4.658e-11	0.0871517	0.327	0.184	1.50397e-06	Macrophage_6	2300009A05Rik
1.96218e-30	0.230948	0.955	0.888	6.33548e-26	Macrophage_4	Timm13	5.73897e-09	0.20538	0.246	0.127	0.0001853	Macrophage_6	AU022793	4.76144e-11	0.260539	0.347	0.211	1.53737e-06	Macrophage_6	Dst
1.99016e-30	0.384504	0.666	0.519	6.42584e-26	Macrophage_4	Eci2	5.75537e-09	0.180858	0.267	0.142	0.000185829	Macrophage_6	Ptges	4.78823e-11	0.207492	0.28	0.155	1.54602e-06	Macrophage_6	Wdr20
2.18187e-30	0.716066	0.288	0.177	7.04483e-26	Macrophage_4	Creld1	5.80043e-09	0.0444184	0.391	0.223	0.000187284	Macrophage_6	2410002F23Rik	4.82249e-11	0.015098	0.535	0.327	1.55709e-06	Macrophage_6	Smpdl3b
2.20741e-30	0.426186	0.414	0.282	7.12727e-26	Macrophage_4	Bbs9	5.89457e-09	0.0815855	0.387	0.219	0.000190324	Macrophage_6	Osbpl7	4.82387e-11	0.159674	0.321	0.181	1.55753e-06	Macrophage_6	Abl1
2.22655e-30	-0.729539	0.562	0.63	7.18909e-26	Macrophage_4	Rybp	5.92132e-09	0.118116	0.274	0.145	0.000191188	Macrophage_6	Ercc8	4.85877e-11	-0.0831803	0.247	0.132	1.5688e-06	Macrophage_6	E230029C05Rik
2.68118e-30	-0.128078	0.999	0.995	8.65698e-26	Macrophage_4	Cdc42	5.95572e-09	0.126192	0.441	0.261	0.000192298	Macrophage_6	Rrn3	4.86341e-11	0.131624	0.455	0.273	1.5703e-06	Macrophage_6	Ppp6r3
2.83494e-30	0.240182	0.95	0.882	9.15345e-26	Macrophage_4	Sdhb	6.00682e-09	0.0819201	0.843	0.629	0.000193948	Macrophage_6	Cd86	4.86659e-11	0.295584	0.227	0.121	1.57133e-06	Macrophage_6	Kat2a
3.26575e-30	0.224307	0.969	0.922	1.05444e-25	Macrophage_4	Uqcr10	6.01951e-09	0.0664654	0.45	0.268	0.000194358	Macrophage_6	Clcn5	4.90542e-11	0.214158	0.228	0.121	1.58386e-06	Macrophage_6	Crbn
3.32283e-30	0.530065	0.424	0.292	1.07288e-25	Macrophage_4	Kiz	6.02354e-09	0.187923	0.691	0.446	0.000194488	Macrophage_6	Sdhaf4	4.91603e-11	0.109527	0.34	0.194	1.58729e-06	Macrophage_6	Nt5c2
3.34794e-30	-0.912427	0.872	0.843	1.08098e-25	Macrophage_4	Ifi27l2a	6.04016e-09	0.0983306	0.361	0.205	0.000195025	Macrophage_6	Mfge8	4.92299e-11	0.20091	0.948	0.805	1.58953e-06	Macrophage_6	Cd38
3.38526e-30	0.196177	0.888	0.715	1.09303e-25	Macrophage_4	Gla	6.05449e-09	0.115137	0.672	0.439	0.000195487	Macrophage_6	Map3k8	4.94647e-11	0.179515	0.546	0.342	1.59712e-06	Macrophage_6	Usp3
3.41708e-30	-0.192503	1	0.996	1.10331e-25	Macrophage_4	Rps9	6.07851e-09	0.368793	0.23	0.119	0.000196263	Macrophage_6	Cyb5d2	4.9765e-11	0.127573	0.74	0.499	1.60681e-06	Macrophage_6	Stat2
3.48217e-30	0.654995	0.302	0.189	1.12432e-25	Macrophage_4	Tmem106c	6.07852e-09	0.194572	0.904	0.747	0.000196263	Macrophage_6	Map4k4	4.98348e-11	0.125505	0.477	0.294	1.60907e-06	Macrophage_6	Rassf3
3.58886e-30	0.392521	0.614	0.46	1.15877e-25	Macrophage_4	Glo1	6.09837e-09	0.131474	0.53	0.317	0.000196904	Macrophage_6	4931406C07Rik	5.0181e-11	0.168889	0.448	0.271	1.62025e-06	Macrophage_6	Golga4
3.91807e-30	-1.29356	0.178	0.293	1.26507e-25	Macrophage_4	Mfsd6	6.1519e-09	0.260175	0.298	0.161	0.000198633	Macrophage_6	Bysl	5.02326e-11	0.170372	0.343	0.201	1.62191e-06	Macrophage_6	Utrn
3.97326e-30	0.450246	0.49	0.347	1.28289e-25	Macrophage_4	Cdk5rap2	6.15324e-09	0.182389	0.322	0.179	0.000198676	Macrophage_6	Nrde2	5.02789e-11	0.170889	0.637	0.419	1.62341e-06	Macrophage_6	Phf21a
3.99296e-30	0.324032	0.794	0.648	1.28925e-25	Macrophage_4	Mrpl12	6.17814e-09	0.0553531	0.604	0.387	0.00019948	Macrophage_6	Kdm6b	5.03721e-11	0.174818	0.548	0.349	1.62642e-06	Macrophage_6	Rras
4.07393e-30	0.515088	0.412	0.278	1.31539e-25	Macrophage_4	Kmt5c	6.20959e-09	0.189116	0.496	0.305	0.000200495	Macrophage_6	Fam219a	5.04133e-11	0.292863	0.166	0.08	1.62775e-06	Macrophage_6	Rusc1
4.1878e-30	0.302934	0.711	0.567	1.35216e-25	Macrophage_4	Fam102b	6.22373e-09	0.108433	0.622	0.389	0.000200952	Macrophage_6	Pom121	5.11504e-11	0.0417644	0.418	0.247	1.65155e-06	Macrophage_6	Lrrk1
4.24089e-30	0.28887	0.77	0.619	1.3693e-25	Macrophage_4	Uri1	6.24861e-09	0.117141	0.53	0.317	0.000201755	Macrophage_6	Mrps31	5.1387e-11	0.314413	0.182	0.09	1.65918e-06	Macrophage_6	Lrrcc1
4.66841e-30	0.248549	0.908	0.815	1.50734e-25	Macrophage_4	mt-Nd4l	6.30523e-09	0.121838	0.48	0.286	0.000203583	Macrophage_6	Gigyf1	5.22385e-11	0.204537	0.224	0.118	1.68668e-06	Macrophage_6	Deptor
5.65657e-30	0.208468	0.958	0.862	1.82639e-25	Macrophage_4	Anxa4	6.31288e-09	0.345057	0.313	0.178	0.00020383	Macrophage_6	Kif3a	5.31271e-11	-0.381928	0.324	0.194	1.71537e-06	Macrophage_6	Ccl7
6.22867e-30	0.639166	0.358	0.237	2.01111e-25	Macrophage_4	Myo7a	6.37497e-09	0.111878	0.487	0.29	0.000205835	Macrophage_6	Dhx29	5.32914e-11	-0.0993343	0.513	0.324	1.72067e-06	Macrophage_6	Usp18
6.34725e-30	0.464699	0.464	0.326	2.0494e-25	Macrophage_4	Fam53a	6.39036e-09	0.137691	0.489	0.293	0.000206332	Macrophage_6	Pola2	5.33405e-11	0.14819	0.376	0.22	1.72226e-06	Macrophage_6	Pdk1
6.37544e-30	-0.486868	0.94	0.919	2.0585e-25	Macrophage_4	Snd1	6.41759e-09	0.195454	0.617	0.401	0.000207211	Macrophage_6	Mthfd1l	5.37432e-11	0.158701	0.316	0.18	1.73526e-06	Macrophage_6	Sik2
6.67535e-30	-0.438589	0.77	0.792	2.15534e-25	Macrophage_4	Gatad2a	6.41859e-09	0.244061	0.189	0.092	0.000207243	Macrophage_6	Hlx	5.39814e-11	0.128422	0.595	0.367	1.74295e-06	Macrophage_6	Eid1
6.7716e-30	-1.90424	0.1	0.202	2.18641e-25	Macrophage_4	Nfe2	6.43545e-09	0.233521	0.243	0.127	0.000207788	Macrophage_6	Rcc1l	5.40961e-11	0.204347	0.213	0.11	1.74665e-06	Macrophage_6	Pign
7.31119e-30	-0.415991	0.926	0.917	2.36064e-25	Macrophage_4	Hcls1	6.50967e-09	0.138737	0.291	0.158	0.000210184	Macrophage_6	Cptp	5.43719e-11	0.118074	0.236	0.125	1.75556e-06	Macrophage_6	Nelfa
9.10127e-30	-0.682737	0.684	0.721	2.93862e-25	Macrophage_4	Coq10b	6.54496e-09	0.0941485	0.489	0.295	0.000211324	Macrophage_6	Homer1	5.47447e-11	0.154802	0.272	0.15	1.7676e-06	Macrophage_6	Pom121
9.56643e-30	0.871424	0.219	0.124	3.08881e-25	Macrophage_4	Fbxo21	6.62117e-09	0.0780155	0.433	0.252	0.000213784	Macrophage_6	Zfp746	5.51058e-11	0.278973	0.164	0.079	1.77925e-06	Macrophage_6	Slx1b
9.85196e-30	0.706355	0.336	0.218	3.181e-25	Macrophage_4	B230118H07Rik	6.81972e-09	0.115415	0.602	0.382	0.000220195	Macrophage_6	Galc	5.53066e-11	0.168359	0.25	0.134	1.78574e-06	Macrophage_6	Slc35a5
1.05593e-29	-0.27883	0.972	0.969	3.40938e-25	Macrophage_4	Srsf3	6.84065e-09	0.1403	0.287	0.155	0.000220871	Macrophage_6	Slc39a13	5.56805e-11	0.0640275	0.305	0.17	1.79781e-06	Macrophage_6	Bicra
1.08451e-29	0.253543	0.922	0.82	3.50167e-25	Macrophage_4	Nisch	6.90081e-09	0.0769623	0.454	0.266	0.000222813	Macrophage_6	E2f3	5.61912e-11	0.0941552	0.623	0.391	1.8143e-06	Macrophage_6	Smchd1
1.24688e-29	0.340597	0.676	0.518	4.02594e-25	Macrophage_4	Wwc2	6.97569e-09	0.0611431	0.593	0.363	0.000225231	Macrophage_6	Dbf4	5.62074e-11	0.067182	0.645	0.421	1.81482e-06	Macrophage_6	Ier5
1.29877e-29	0.182066	0.384	0.255	4.19346e-25	Macrophage_4	Immp2l	6.98081e-09	0.309127	0.309	0.174	0.000225396	Macrophage_6	Fbxo30	5.6724e-11	0.240123	0.291	0.164	1.8315e-06	Macrophage_6	Tmx4
1.39997e-29	0.208597	0.841	0.715	4.52024e-25	Macrophage_4	Selenop	6.98671e-09	0.246402	0.883	0.677	0.000225587	Macrophage_6	Safb2	5.72335e-11	0.340863	0.182	0.091	1.84795e-06	Macrophage_6	Tyw1
1.4047e-29	0.065973	0.998	0.99	4.53548e-25	Macrophage_4	Prdx5	7.00383e-09	0.222137	0.252	0.132	0.00022614	Macrophage_6	BC048403	5.7292e-11	0.200109	0.393	0.232	1.84984e-06	Macrophage_6	Erg28
1.42326e-29	0.247597	0.894	0.743	4.59542e-25	Macrophage_4	Tnfsf13	7.00788e-09	0.142585	0.893	0.708	0.000226271	Macrophage_6	Aoah	5.76061e-11	0.0902024	0.374	0.218	1.85998e-06	Macrophage_6	Rps6kb1
1.44253e-29	0.325574	0.72	0.569	4.65763e-25	Macrophage_4	Kif16b	7.03193e-09	0.155718	0.611	0.376	0.000227047	Macrophage_6	Dtx4	5.79117e-11	0.249937	0.208	0.108	1.86985e-06	Macrophage_6	Calcoco1
1.52392e-29	0.209529	0.755	0.603	4.92043e-25	Macrophage_4	Ldlrad4	7.04319e-09	0.172216	0.333	0.186	0.00022741	Macrophage_6	Ogfod1	5.87632e-11	0.178094	0.322	0.185	1.89735e-06	Macrophage_6	Scaf4
1.59986e-29	0.200541	0.991	0.934	5.16562e-25	Macrophage_4	Capg	7.0596e-09	0.231178	0.815	0.607	0.00022794	Macrophage_6	Ube2q1	5.93196e-11	0.14895	0.189	0.097	1.91531e-06	Macrophage_6	Ccnd1
1.63324e-29	0.227256	0.966	0.877	5.2734e-25	Macrophage_4	Exoc4	7.07263e-09	0.109529	0.335	0.185	0.000228361	Macrophage_6	Zfp574	5.96353e-11	0.119046	0.446	0.264	1.9255e-06	Macrophage_6	Nrbf2
1.66742e-29	1.05565	0.274	0.167	5.38378e-25	Macrophage_4	Pf4	7.15544e-09	0.123325	0.35	0.197	0.000231035	Macrophage_6	Etaa1	6.03922e-11	0.125273	0.249	0.135	1.94994e-06	Macrophage_6	Errfi1
1.7817e-29	0.397584	0.588	0.442	5.75276e-25	Macrophage_4	Ppcdc	7.15892e-09	0.161467	0.211	0.109	0.000231147	Macrophage_6	Stmn1	6.09981e-11	0.083396	0.418	0.249	1.96951e-06	Macrophage_6	Coq10b
1.82589e-29	0.288858	0.826	0.667	5.89544e-25	Macrophage_4	Dnase1l1	7.23055e-09	0.04672	0.278	0.148	0.00023346	Macrophage_6	Tle1	6.13001e-11	0.0871022	0.308	0.172	1.97926e-06	Macrophage_6	Nop56
1.97066e-29	-0.478413	0.906	0.876	6.36288e-25	Macrophage_4	Lilr4b	7.23697e-09	-0.217252	0.217	0.107	0.000233667	Macrophage_6	Zranb3	6.14943e-11	0.0310602	0.365	0.209	1.98553e-06	Macrophage_6	Spata6
2.21706e-29	-0.482242	0.858	0.861	7.15845e-25	Macrophage_4	Plcl2	7.2456e-09	-0.00860658	0.472	0.278	0.000233946	Macrophage_6	Jade2	6.16429e-11	0.089655	0.316	0.177	1.99033e-06	Macrophage_6	Nfx1
2.23627e-29	-0.906386	0.449	0.528	7.22046e-25	Macrophage_4	Dck	7.24988e-09	0.116982	0.639	0.42	0.000234084	Macrophage_6	Mob3b	6.16959e-11	0.142024	0.44	0.26	1.99204e-06	Macrophage_6	Prpsap1
2.3499e-29	-0.32321	0.976	0.955	7.58737e-25	Macrophage_4	Psmb9	7.31355e-09	0.09399	0.398	0.23	0.00023614	Macrophage_6	Zfp426	6.17288e-11	0.10306	0.645	0.424	1.9931e-06	Macrophage_6	Gm43305
2.40629e-29	0.209175	0.974	0.919	7.76943e-25	Macrophage_4	Pgd	7.33271e-09	0.326563	0.165	0.076	0.000236759	Macrophage_6	Cenpv	6.21543e-11	0.212424	0.405	0.246	2.00684e-06	Macrophage_6	Stim1
2.43129e-29	-1.90489	0.124	0.229	7.85014e-25	Macrophage_4	Ap1s3	7.44564e-09	0.0672755	0.376	0.214	0.000240405	Macrophage_6	Strbp	6.23058e-11	0.128482	0.465	0.279	2.01173e-06	Macrophage_6	Hikeshi
2.68056e-29	0.62114	0.307	0.193	8.655e-25	Macrophage_4	Cracr2a	7.46041e-09	0.102597	0.65	0.406	0.000240882	Macrophage_6	Cdk5rap3	6.28365e-11	-0.00181028	0.355	0.203	2.02886e-06	Macrophage_6	Prkx
2.87591e-29	0.798081	0.229	0.132	9.28573e-25	Macrophage_4	Retsat	7.4892e-09	0.12712	0.452	0.273	0.000241811	Macrophage_6	Ddit4	6.30172e-11	0.171574	0.432	0.262	2.0347e-06	Macrophage_6	Mphosph10
2.91714e-29	0.450909	0.433	0.298	9.41887e-25	Macrophage_4	Tpm1	7.52276e-09	0.101561	0.254	0.132	0.000242895	Macrophage_6	Ropn1l	6.35705e-11	0.0983157	0.457	0.272	2.05256e-06	Macrophage_6	Snrpb2
3.27724e-29	0.735266	0.236	0.137	1.05816e-24	Macrophage_4	Mblac2	7.55859e-09	0.159053	0.178	0.084	0.000244052	Macrophage_6	Tlr5	6.43443e-11	0.499915	0.156	0.076	2.07755e-06	Macrophage_6	Mt2
3.31177e-29	0.276613	0.873	0.736	1.0693e-24	Macrophage_4	Cfdp1	7.56208e-09	0.124175	0.602	0.37	0.000244164	Macrophage_6	1700037H04Rik	6.48445e-11	0.212163	0.363	0.214	2.0937e-06	Macrophage_6	Vps11
3.41402e-29	-1.15113	0.426	0.501	1.10232e-24	Macrophage_4	Cdkn2d	7.62818e-09	0.402007	0.196	0.097	0.000246299	Macrophage_6	Gstt2	6.49779e-11	0.100089	0.41	0.24	2.09801e-06	Macrophage_6	Tango2
3.45047e-29	-0.249369	0.998	0.995	1.11409e-24	Macrophage_4	Iqgap1	7.68278e-09	0.116295	0.4	0.233	0.000248062	Macrophage_6	Itpr3	6.57494e-11	0.194688	0.268	0.147	2.12292e-06	Macrophage_6	Top3b
3.64161e-29	-0.213736	0.996	0.995	1.1758e-24	Macrophage_4	Rbm39	7.6887e-09	0.131987	0.35	0.198	0.000248253	Macrophage_6	Ganc	6.59002e-11	0.201695	0.329	0.188	2.12779e-06	Macrophage_6	Rasa1
3.82704e-29	0.386311	0.546	0.395	1.23567e-24	Macrophage_4	Aco1	7.73954e-09	0.104493	0.343	0.194	0.000249894	Macrophage_6	Hoxb4	6.61991e-11	0.112475	0.305	0.172	2.13744e-06	Macrophage_6	Mitd1
4.12412e-29	0.611719	0.339	0.222	1.3316e-24	Macrophage_4	Cdc14b	7.77508e-09	0.127699	0.511	0.314	0.000251042	Macrophage_6	Zbtb38	6.65489e-11	-0.0221733	0.246	0.132	2.14873e-06	Macrophage_6	Bach2
4.23005e-29	0.182003	0.982	0.955	1.3658e-24	Macrophage_4	Tomm7	7.81597e-09	0.168419	0.633	0.414	0.000252362	Macrophage_6	Stim2	6.69995e-11	0.206965	0.128	0.057	2.16328e-06	Macrophage_6	Itprip
4.30997e-29	0.281986	0.874	0.75	1.3916e-24	Macrophage_4	Mdh1	7.85064e-09	0.12093	0.593	0.378	0.000253481	Macrophage_6	Hectd4	6.74551e-11	0.259913	0.16	0.077	2.17799e-06	Macrophage_6	C130026I21Rik
4.9887e-29	0.431269	0.533	0.383	1.61075e-24	Macrophage_4	0610009B22Rik	7.86974e-09	0.140848	0.283	0.153	0.000254098	Macrophage_6	Ankrd28	6.76809e-11	0.141328	0.192	0.097	2.18528e-06	Macrophage_6	Slc41a3
5.2199e-29	-0.439748	0.877	0.855	1.6854e-24	Macrophage_4	Lgals9	7.89294e-09	0.121946	0.648	0.4	0.000254847	Macrophage_6	Irf3	6.8187e-11	0.247629	0.216	0.113	2.20162e-06	Macrophage_6	Nup205
5.43266e-29	0.218318	0.875	0.721	1.7541e-24	Macrophage_4	Cd300a	7.94559e-09	-0.435027	0.424	0.252	0.000256547	Macrophage_6	Hpgd	6.82654e-11	0.140922	0.715	0.481	2.20415e-06	Macrophage_6	Atrnl1
5.86163e-29	-0.390859	0.826	0.821	1.8926e-24	Macrophage_4	Cdc42se1	8.00343e-09	0.106795	0.633	0.411	0.000258415	Macrophage_6	Usf3	6.84762e-11	0.212937	0.399	0.24	2.21096e-06	Macrophage_6	Pam
5.86524e-29	0.307663	0.715	0.543	1.89377e-24	Macrophage_4	Nagk	8.01919e-09	0.1142	0.367	0.211	0.000258924	Macrophage_6	Hcfc2	6.88082e-11	0.0665246	0.438	0.26	2.22168e-06	Macrophage_6	Asxl1
6.48271e-29	0.719063	0.273	0.168	2.09314e-24	Macrophage_4	Rida	8.07372e-09	0.142523	0.346	0.196	0.000260684	Macrophage_6	Icosl	6.92066e-11	0.115583	0.496	0.297	2.23454e-06	Macrophage_6	Galk2
7.08049e-29	-0.9395	0.405	0.491	2.28615e-24	Macrophage_4	Dhx58	8.08009e-09	0.224469	0.272	0.146	0.00026089	Macrophage_6	Top3a	6.94815e-11	0.0226931	0.288	0.158	2.24342e-06	Macrophage_6	Whamm
7.49524e-29	0.246607	0.83	0.686	2.42006e-24	Macrophage_4	Atg10	8.09265e-09	0.175867	0.113	0.045	0.000261296	Macrophage_6	Cass4	6.95315e-11	0.201001	0.516	0.325	2.24503e-06	Macrophage_6	Snrnp200
8.16156e-29	0.246128	0.925	0.834	2.6352e-24	Macrophage_4	Mpc2	8.13858e-09	0.104047	0.291	0.159	0.000262779	Macrophage_6	Slc30a1	7.05964e-11	0.123089	0.459	0.275	2.27942e-06	Macrophage_6	Dse
8.19874e-29	0.370434	0.564	0.418	2.64721e-24	Macrophage_4	Wdr11	8.18769e-09	0.138282	0.652	0.409	0.000264364	Macrophage_6	Setd1b	7.07989e-11	0.0988908	0.277	0.152	2.28595e-06	Macrophage_6	Sergef
8.27021e-29	0.260247	0.839	0.691	2.67029e-24	Macrophage_4	Wls	8.28737e-09	0.160619	0.478	0.294	0.000267583	Macrophage_6	Wars2	7.08848e-11	0.0421213	0.299	0.172	2.28873e-06	Macrophage_6	Ddit4
1.06669e-28	0.30888	0.545	0.397	3.44414e-24	Macrophage_4	Stimate	8.33794e-09	0.12755	0.511	0.307	0.000269215	Macrophage_6	Rabggta	7.09373e-11	0.17259	0.637	0.408	2.29042e-06	Macrophage_6	Med15
1.08552e-28	-2.56604	0.079	0.175	3.50494e-24	Macrophage_4	Dusp5	8.35217e-09	0.0607481	0.537	0.327	0.000269675	Macrophage_6	Nlrp1a	7.13864e-11	0.179502	0.324	0.187	2.30492e-06	Macrophage_6	Mdm4
1.11955e-28	0.220417	0.972	0.858	3.6148e-24	Macrophage_4	Slc43a2	8.39305e-09	0.103317	0.359	0.2	0.000270995	Macrophage_6	Wdr45	7.15649e-11	-0.117072	0.257	0.138	2.31069e-06	Macrophage_6	Htr7
1.17163e-28	-0.497879	0.745	0.766	3.78297e-24	Macrophage_4	Eif1a	8.39813e-09	0.151001	0.457	0.266	0.000271159	Macrophage_6	Fadd	7.16127e-11	-0.0406691	0.903	0.74	2.31223e-06	Macrophage_6	Cd14
1.20409e-28	0.197301	0.975	0.937	3.88777e-24	Macrophage_4	Selenof	8.45834e-09	0.164299	0.526	0.324	0.000273103	Macrophage_6	Togaram1	7.16664e-11	0.185879	0.513	0.319	2.31397e-06	Macrophage_6	Sptbn1
1.28288e-28	0.297925	0.905	0.807	4.14216e-24	Macrophage_4	Tmem165	8.50743e-09	0.115181	0.763	0.528	0.000274688	Macrophage_6	Akt3	7.17178e-11	0.222356	0.203	0.105	2.31562e-06	Macrophage_6	Slc26a11
1.29386e-28	0.336739	0.705	0.54	4.17762e-24	Macrophage_4	Dpy30	8.56996e-09	-0.026253	0.546	0.327	0.000276707	Macrophage_6	Hmgcs1	7.18403e-11	0.150989	0.538	0.34	2.31958e-06	Macrophage_6	Arl15
1.4687e-28	0.227892	0.949	0.87	4.74214e-24	Macrophage_4	Vps29	8.62336e-09	0.00710644	0.483	0.282	0.000278431	Macrophage_6	Zfp984	7.20433e-11	0.132975	0.601	0.379	2.32613e-06	Macrophage_6	Ripk1
1.69594e-28	0.266471	0.816	0.673	5.47584e-24	Macrophage_4	Hibadh	8.6578e-09	0.0892681	0.576	0.353	0.000279543	Macrophage_6	Map2k7	7.25767e-11	0.512431	0.113	0.048	2.34336e-06	Macrophage_6	Ankrd26
1.7073e-28	0.610009	0.339	0.225	5.51254e-24	Macrophage_4	Adgrl2	8.6834e-09	0.235138	0.304	0.169	0.00028037	Macrophage_6	Lrrc27	7.30784e-11	0.0791374	0.487	0.291	2.35956e-06	Macrophage_6	Pum2
1.89665e-28	0.19331	0.983	0.952	6.1239e-24	Macrophage_4	Ndufb7	8.7337e-09	0.178475	0.878	0.697	0.000281994	Macrophage_6	Nrip1	7.33185e-11	0.170128	0.62	0.391	2.36731e-06	Macrophage_6	Vps26a
1.91421e-28	0.340546	0.695	0.54	6.18061e-24	Macrophage_4	Abcc1	8.7488e-09	0.0263117	0.37	0.209	0.000282481	Macrophage_6	Tmtc3	7.41712e-11	0.173464	0.338	0.194	2.39484e-06	Macrophage_6	Rbm28
2.05877e-28	0.382512	0.466	0.327	6.64736e-24	Macrophage_4	Jmy	8.7797e-09	0.0967624	0.628	0.4	0.000283479	Macrophage_6	Pml	7.49825e-11	-0.042121	0.878	0.652	2.42104e-06	Macrophage_6	Ifi47
2.1692e-28	0.62224	0.332	0.217	7.00392e-24	Macrophage_4	Smim24	8.80415e-09	0.107758	0.272	0.146	0.000284268	Macrophage_6	Lmln	7.54389e-11	-0.161706	0.227	0.121	2.43577e-06	Macrophage_6	Traf1
2.23687e-28	0.16514	0.926	0.804	7.22241e-24	Macrophage_4	Aoah	8.80488e-09	0.23852	0.615	0.41	0.000284292	Macrophage_6	Hcfc1	7.56168e-11	0.0785808	0.455	0.277	2.44152e-06	Macrophage_6	Hgsnat
2.2704e-28	-0.440734	0.816	0.831	7.33068e-24	Macrophage_4	Itgb7	8.83676e-09	-0.123134	0.511	0.307	0.000285321	Macrophage_6	Cdc42ep2	7.57924e-11	0.197808	0.3	0.171	2.44719e-06	Macrophage_6	Clcn5
2.38487e-28	0.296054	0.704	0.56	7.70028e-24	Macrophage_4	Auh	8.84241e-09	0.14326	0.5	0.301	0.000285504	Macrophage_6	Hacd3	7.60223e-11	0.131382	0.535	0.334	2.45461e-06	Macrophage_6	Agfg1
3.13647e-28	0.374534	0.447	0.312	1.0127e-23	Macrophage_4	Glis3	8.84375e-09	0.262899	0.202	0.1	0.000285547	Macrophage_6	Qsox1	7.62763e-11	0.173028	0.471	0.288	2.46281e-06	Macrophage_6	Tardbp
3.38576e-28	1.09777	0.123	0.056	1.09319e-23	Macrophage_4	Btbd16	8.92884e-09	0.149134	0.417	0.244	0.000288294	Macrophage_6	Zbtb43	7.63387e-11	0.157637	0.324	0.186	2.46482e-06	Macrophage_6	Pgm2
3.62529e-28	-0.227023	0.998	0.988	1.17053e-23	Macrophage_4	Rps26	8.96211e-09	0.170198	0.324	0.18	0.000289369	Macrophage_6	Habp4	7.83736e-11	0.349357	0.131	0.059	2.53053e-06	Macrophage_6	Slx4
3.66206e-28	0.181555	0.99	0.964	1.18241e-23	Macrophage_4	Atp6v1f	9.03101e-09	0.160774	0.585	0.369	0.000291593	Macrophage_6	Zfp280d	7.99728e-11	0.157148	0.182	0.09	2.58216e-06	Macrophage_6	Prpf4
3.80169e-28	0.239363	0.948	0.864	1.22749e-23	Macrophage_4	Ndufs6	9.07484e-09	0.113542	0.657	0.419	0.000293008	Macrophage_6	Pmvk	8.02711e-11	0.15574	0.582	0.361	2.59179e-06	Macrophage_6	Nr1h2
3.8688e-28	0.465619	0.467	0.335	1.24916e-23	Macrophage_4	Ccdc90b	9.12516e-09	-0.013912	0.733	0.493	0.000294633	Macrophage_6	Rtp4	8.1227e-11	0.028533	0.222	0.117	2.62266e-06	Macrophage_6	Crem
3.89375e-28	0.280876	0.841	0.717	1.25722e-23	Macrophage_4	BC028528	9.16136e-09	0.124925	0.465	0.275	0.000295802	Macrophage_6	5430405H02Rik	8.1635e-11	0.149897	0.657	0.41	2.63583e-06	Macrophage_6	Smc1a
4.28912e-28	0.659652	0.269	0.165	1.38487e-23	Macrophage_4	Decr2	9.19122e-09	0.143062	0.509	0.316	0.000296766	Macrophage_6	Pou2f1	8.17462e-11	0.229782	0.291	0.165	2.63942e-06	Macrophage_6	Sap30bp
5.23776e-28	0.764527	0.241	0.144	1.69117e-23	Macrophage_4	Cryzl2	9.23866e-09	0.0942125	0.409	0.233	0.000298298	Macrophage_6	Llgl1	8.21832e-11	0.464939	0.155	0.075	2.65353e-06	Macrophage_6	Heatr5b
5.57129e-28	0.976785	0.21	0.12	1.79886e-23	Macrophage_4	Gng11	9.23915e-09	0.467282	0.13	0.056	0.000298314	Macrophage_6	Hddc3	8.24761e-11	0.14261	0.419	0.249	2.66299e-06	Macrophage_6	Eef1akmt1
5.76014e-28	0.324477	0.715	0.563	1.85983e-23	Macrophage_4	Mthfd1l	9.24856e-09	0.147404	0.698	0.458	0.000298618	Macrophage_6	Arhgef7	8.30496e-11	-0.0102787	0.185	0.092	2.68151e-06	Macrophage_6	Pram1
8.07918e-28	0.322219	0.706	0.565	2.6086e-23	Macrophage_4	Acadm	9.28462e-09	0.145518	0.822	0.618	0.000299782	Macrophage_6	Stat2	8.42162e-11	0.0764724	0.327	0.188	2.71917e-06	Macrophage_6	Lrrk2
8.41071e-28	-1.52881	0.204	0.31	2.71565e-23	Macrophage_4	Pvt1	9.29983e-09	0.0393626	0.3	0.163	0.000300273	Macrophage_6	Nsun6	8.4982e-11	0.108898	0.479	0.298	2.7439e-06	Macrophage_6	Cblb
9.38345e-28	0.231863	0.924	0.823	3.02973e-23	Macrophage_4	Mrps33	9.30233e-09	-0.00289616	0.335	0.186	0.000300354	Macrophage_6	Adnp2	8.65389e-11	0.253321	0.167	0.082	2.79417e-06	Macrophage_6	1600010M07Rik
9.55795e-28	0.216438	0.925	0.814	3.08607e-23	Macrophage_4	Gde1	9.38079e-09	0.233597	0.661	0.444	0.000302887	Macrophage_6	Foxk1	8.68876e-11	0.113875	0.488	0.293	2.80543e-06	Macrophage_6	Tmx1
1.00526e-27	-0.753016	0.865	0.852	3.24577e-23	Macrophage_4	Fos	9.4012e-09	0.117493	0.67	0.436	0.000303546	Macrophage_6	Nt5dc1	8.70567e-11	0.252868	0.208	0.108	2.81089e-06	Macrophage_6	Tmem241
1.0253e-27	0.423912	0.56	0.416	3.3105e-23	Macrophage_4	Dcaf17	9.44292e-09	0.167741	0.32	0.178	0.000304893	Macrophage_6	Bivm	8.82068e-11	0.0191392	0.469	0.279	2.84802e-06	Macrophage_6	Rhbdf2
1.03715e-27	-1.12618	0.368	0.456	3.34877e-23	Macrophage_4	Mefv	9.52273e-09	0.115771	0.611	0.386	0.00030747	Macrophage_6	Smarca2	8.88263e-11	0.205094	0.829	0.605	2.86802e-06	Macrophage_6	Dync1h1
1.04131e-27	-0.469744	0.908	0.905	3.36217e-23	Macrophage_4	Med13l	9.54296e-09	0.314663	0.133	0.057	0.000308123	Macrophage_6	Pim2	8.88449e-11	0.149579	0.272	0.15	2.86862e-06	Macrophage_6	Ddx52
1.04633e-27	0.420426	0.501	0.361	3.3784e-23	Macrophage_4	Zfp386	9.68153e-09	0.15023	0.759	0.522	0.000312597	Macrophage_6	Lmnb1	8.8922e-11	0.0611842	0.405	0.237	2.87111e-06	Macrophage_6	Tulp4
1.05839e-27	0.348553	0.682	0.534	3.41732e-23	Macrophage_4	Atg4c	9.74523e-09	0.0957266	0.43	0.253	0.000314654	Macrophage_6	Rab11fip2	8.9745e-11	0.151523	0.357	0.208	2.89769e-06	Macrophage_6	Zfp414
1.08535e-27	0.34244	0.728	0.581	3.50439e-23	Macrophage_4	Lpcat3	9.79814e-09	0.15633	0.678	0.433	0.000316362	Macrophage_6	Nacc1	9.06971e-11	0.0961002	0.41	0.242	2.92843e-06	Macrophage_6	Churc1
1.10385e-27	0.439461	0.498	0.358	3.56412e-23	Macrophage_4	Akr1b10	9.8632e-09	0.172637	0.633	0.41	0.000318463	Macrophage_6	Dcaf5	9.07413e-11	0.269056	0.183	0.092	2.92986e-06	Macrophage_6	Togaram1
1.13076e-27	-0.406566	0.792	0.809	3.65099e-23	Macrophage_4	Bak1	9.9414e-09	0.0741591	0.454	0.271	0.000320988	Macrophage_6	Fam217b	9.07762e-11	0.147701	0.762	0.513	2.93098e-06	Macrophage_6	Gm21188
1.17949e-27	0.243816	0.85	0.705	3.80834e-23	Macrophage_4	Stard9	9.97594e-09	0.0630567	0.567	0.348	0.000322103	Macrophage_6	Psip1	9.09986e-11	-0.158706	0.2	0.104	2.93816e-06	Macrophage_6	Phlda1
1.28686e-27	-0.469936	0.923	0.909	4.15501e-23	Macrophage_4	Notch2	1.00272e-08	0.162745	0.678	0.431	0.000323758	Macrophage_6	Gcc2	9.10632e-11	0.562313	0.144	0.068	2.94025e-06	Macrophage_6	Mettl22
1.41814e-27	0.133728	0.994	0.981	4.57891e-23	Macrophage_4	Atox1	1.00558e-08	0.117666	0.33	0.183	0.000324681	Macrophage_6	Klhl26	9.17441e-11	0.163352	0.454	0.273	2.96223e-06	Macrophage_6	Josd2
1.44032e-27	0.233933	0.907	0.799	4.6505e-23	Macrophage_4	Degs1	1.00615e-08	0.110563	0.641	0.415	0.000324866	Macrophage_6	Esr1	9.3161e-11	0.0576763	0.254	0.137	3.00798e-06	Macrophage_6	Sertad3
1.44505e-27	0.496306	0.511	0.375	4.66579e-23	Macrophage_4	Qdpr	1.01341e-08	0.499332	0.143	0.064	0.00032721	Macrophage_6	Zfp975	9.32262e-11	0.172026	0.275	0.152	3.01009e-06	Macrophage_6	Exosc9
1.58804e-27	-0.266453	0.98	0.971	5.12748e-23	Macrophage_4	Cbl	1.01554e-08	0.0658601	0.511	0.308	0.000327899	Macrophage_6	Zcchc2	9.40912e-11	0.109968	0.504	0.309	3.03802e-06	Macrophage_6	Ubr5
1.58842e-27	-0.194501	0.989	0.977	5.12871e-23	Macrophage_4	Gnb2	1.01785e-08	0.456299	0.161	0.075	0.000328644	Macrophage_6	Dagla	9.42677e-11	0.105567	0.765	0.537	3.04372e-06	Macrophage_6	Epsti1
1.72734e-27	-0.547219	0.558	0.622	5.57724e-23	Macrophage_4	Commd4	1.03001e-08	0.121499	0.393	0.226	0.00033257	Macrophage_6	Mettl3	9.43659e-11	0.207281	0.324	0.185	3.04688e-06	Macrophage_6	Vps13a
1.73509e-27	-0.749271	0.688	0.707	5.60226e-23	Macrophage_4	Gch1	1.03517e-08	0.194354	0.848	0.642	0.000334234	Macrophage_6	Bptf	9.45113e-11	0.160223	0.387	0.228	3.05158e-06	Macrophage_6	Rad50
1.83637e-27	-0.345406	0.985	0.98	5.92926e-23	Macrophage_4	Lnpep	1.03838e-08	0.142711	0.959	0.836	0.000335272	Macrophage_6	Cd274	9.46546e-11	0.170081	0.219	0.116	3.05621e-06	Macrophage_6	Acvr2a
1.84105e-27	0.216256	0.917	0.794	5.94437e-23	Macrophage_4	Sirpb1c	1.04441e-08	0.141018	0.689	0.434	0.00033722	Macrophage_6	Elp2	9.50607e-11	0.150071	0.44	0.268	3.06932e-06	Macrophage_6	Osbpl11
1.91789e-27	-2.14985	0.064	0.153	6.19249e-23	Macrophage_4	BC147527	1.05998e-08	0.0419206	0.898	0.693	0.000342247	Macrophage_6	Pde4b	9.52205e-11	0.151725	0.222	0.118	3.07448e-06	Macrophage_6	Dhx40
2.04633e-27	-0.0392784	0.157	0.079	6.60718e-23	Macrophage_4	Clec9a	1.06677e-08	0.114323	0.446	0.26	0.000344439	Macrophage_6	Cdpf1	9.54992e-11	0.15108	0.408	0.244	3.08348e-06	Macrophage_6	Ppp4r2
2.19332e-27	0.40247	0.553	0.418	7.08179e-23	Macrophage_4	Rras	1.06923e-08	-0.0147392	0.33	0.183	0.000345232	Macrophage_6	C77080	9.56957e-11	0.0701676	0.507	0.308	3.08982e-06	Macrophage_6	Rfc2
2.20508e-27	0.279124	0.846	0.726	7.11977e-23	Macrophage_4	Adh5	1.07538e-08	0.123399	0.239	0.125	0.000347219	Macrophage_6	Zfp758	9.5938e-11	0.15	0.424	0.255	3.09765e-06	Macrophage_6	Fto
2.28e-27	0.407129	0.459	0.325	7.36167e-23	Macrophage_4	Nr1h3	1.07961e-08	0.201928	0.624	0.414	0.000348586	Macrophage_6	Taf1	9.67906e-11	0.161799	0.423	0.254	3.12517e-06	Macrophage_6	Vps18
2.28034e-27	0.292229	0.828	0.693	7.36275e-23	Macrophage_4	Samm50	1.0802e-08	0.0881434	0.35	0.2	0.000348774	Macrophage_6	Ermp1	9.68146e-11	0.1213	0.268	0.146	3.12595e-06	Macrophage_6	Pex11b
2.28915e-27	0.193604	0.951	0.845	7.39122e-23	Macrophage_4	Plgrkt	1.08348e-08	0.0842479	0.526	0.322	0.000349836	Macrophage_6	Gm5617	9.75898e-11	0.110226	0.451	0.275	3.15098e-06	Macrophage_6	Arid4b
2.29738e-27	-0.571538	0.704	0.728	7.4178e-23	Macrophage_4	Vcpip1	1.08846e-08	0.155262	0.53	0.321	0.000351442	Macrophage_6	Phospho2	9.76575e-11	-0.758872	0.324	0.185	3.15316e-06	Macrophage_6	Ifitm6
2.29927e-27	0.680848	0.293	0.185	7.42387e-23	Macrophage_4	Calcoco1	1.09478e-08	0.177567	0.357	0.204	0.000353483	Macrophage_6	Taf6l	9.7785e-11	0.142122	0.52	0.319	3.15728e-06	Macrophage_6	Dap3
2.34768e-27	0.298262	0.704	0.547	7.58018e-23	Macrophage_4	Mvb12b	1.09653e-08	-0.0458328	0.285	0.152	0.000354049	Macrophage_6	Rfx5	9.85132e-11	0.146793	0.316	0.181	3.1808e-06	Macrophage_6	Arhgef6
2.66847e-27	0.359999	0.712	0.576	8.61594e-23	Macrophage_4	Isoc1	1.09736e-08	-0.0324111	0.713	0.494	0.000354316	Macrophage_6	Il1a	9.92415e-11	0.135879	0.537	0.334	3.20431e-06	Macrophage_6	Dock11
2.70524e-27	0.379785	0.593	0.453	8.73467e-23	Macrophage_4	Spr	1.11566e-08	0.038591	0.476	0.289	0.000360225	Macrophage_6	Map3k20	9.93398e-11	0.203358	0.264	0.146	3.20748e-06	Macrophage_6	Mtmr9
2.74586e-27	-0.329554	0.925	0.919	8.86584e-23	Macrophage_4	Nptn	1.12501e-08	0.0200753	0.328	0.182	0.000363242	Macrophage_6	Gstz1	1.00504e-10	0.126177	0.322	0.183	3.24508e-06	Macrophage_6	Akr7a5
2.9284e-27	0.450864	0.42	0.294	9.45521e-23	Macrophage_4	Gm15832	1.13189e-08	0.200891	0.348	0.2	0.000365464	Macrophage_6	Bag4	1.00825e-10	0.135291	0.509	0.313	3.25543e-06	Macrophage_6	Rock2
3.19007e-27	0.510205	0.416	0.29	1.03001e-22	Macrophage_4	Fut11	1.13299e-08	0.0376063	0.452	0.262	0.000365819	Macrophage_6	Hjurp	1.01647e-10	0.147827	0.549	0.347	3.28199e-06	Macrophage_6	Plxnd1
3.37426e-27	0.26527	0.89	0.769	1.08948e-22	Macrophage_4	Glrx3	1.13518e-08	0.121906	0.363	0.206	0.000366529	Macrophage_6	Cops7b	1.03415e-10	0.112439	0.485	0.3	3.33908e-06	Macrophage_6	Tcf4
3.63245e-27	0.359978	0.674	0.538	1.17285e-22	Macrophage_4	Trpm2	1.13558e-08	0.330163	0.185	0.09	0.000366657	Macrophage_6	Susd1	1.04255e-10	0.158502	0.227	0.122	3.36618e-06	Macrophage_6	Zfp236
3.71879e-27	-0.712926	0.692	0.714	1.20072e-22	Macrophage_4	Fam111a	1.13815e-08	0.157471	0.335	0.192	0.000367485	Macrophage_6	Phtf2	1.04336e-10	0.211552	0.299	0.17	3.36881e-06	Macrophage_6	Ccpg1
3.9108e-27	0.487147	0.439	0.308	1.26272e-22	Macrophage_4	Tmem184c	1.14066e-08	0.0531658	0.439	0.255	0.000368295	Macrophage_6	Cactin	1.04445e-10	0.076652	0.258	0.141	3.37231e-06	Macrophage_6	Mfsd7a
4.05987e-27	0.452503	0.455	0.326	1.31085e-22	Macrophage_4	Nfia	1.14158e-08	0.227897	0.285	0.156	0.000368594	Macrophage_6	6330418K02Rik	1.04881e-10	0.301107	0.255	0.141	3.38639e-06	Macrophage_6	Kdm4a
4.10163e-27	0.408848	0.536	0.387	1.32433e-22	Macrophage_4	Rxra	1.15209e-08	0.13529	0.298	0.165	0.000371986	Macrophage_6	Ofd1	1.05286e-10	0.110249	0.41	0.243	3.39949e-06	Macrophage_6	Ugt1a7c
4.28856e-27	0.497813	0.352	0.234	1.38469e-22	Macrophage_4	Syt11	1.15221e-08	0.0801106	0.324	0.181	0.000372025	Macrophage_6	4930405A10Rik	1.0604e-10	0.189759	0.401	0.239	3.42383e-06	Macrophage_6	Ldb1
4.58853e-27	0.315548	0.595	0.451	1.48154e-22	Macrophage_4	Prkdc	1.1672e-08	0.268832	0.254	0.135	0.000376865	Macrophage_6	Zbtb12	1.06553e-10	0.218142	0.199	0.102	3.44039e-06	Macrophage_6	Snx19
4.69152e-27	0.193332	0.996	0.951	1.5148e-22	Macrophage_4	Fcgr3	1.16964e-08	-0.309458	0.22	0.113	0.000377655	Macrophage_6	Ifit1	1.06638e-10	0.149532	0.243	0.131	3.44313e-06	Macrophage_6	Lats1
4.92493e-27	-1.85921	0.09	0.184	1.59016e-22	Macrophage_4	Gm20663	1.17349e-08	0.0762066	0.454	0.268	0.000378898	Macrophage_6	Dhrs11	1.06861e-10	0.0201585	0.319	0.182	3.45032e-06	Macrophage_6	Ptpro
4.97835e-27	0.612796	0.336	0.224	1.60741e-22	Macrophage_4	Xylt2	1.18447e-08	0.129997	0.52	0.325	0.000382443	Macrophage_6	Uba6	1.06889e-10	0.118002	0.596	0.379	3.45125e-06	Macrophage_6	Tlr4
5.5433e-27	-0.572102	0.797	0.816	1.78982e-22	Macrophage_4	Zup1	1.18794e-08	0.0825048	0.461	0.277	0.000383561	Macrophage_6	Rcor3	1.07055e-10	0.129169	0.192	0.098	3.45659e-06	Macrophage_6	Ankrd49
5.63129e-27	-0.100145	0.28	0.175	1.81823e-22	Macrophage_4	Ly75	1.22754e-08	0.21159	0.917	0.77	0.000396348	Macrophage_6	Ppm1h	1.10079e-10	0.175594	0.44	0.266	3.55424e-06	Macrophage_6	Eif2b2
5.80714e-27	0.0524888	0.773	0.597	1.87501e-22	Macrophage_4	C1qc	1.23401e-08	0.360824	0.152	0.069	0.000398437	Macrophage_6	Pex26	1.10104e-10	0.251693	0.147	0.069	3.55503e-06	Macrophage_6	Mterf4
5.94176e-27	0.589389	0.317	0.205	1.91848e-22	Macrophage_4	Ccdc91	1.24054e-08	0.124322	0.298	0.163	0.000400545	Macrophage_6	Pvr	1.10338e-10	0.0154414	0.272	0.15	3.56259e-06	Macrophage_6	Ncoa7
6.07581e-27	-0.939222	0.542	0.608	1.96176e-22	Macrophage_4	E230029C05Rik	1.2434e-08	0.185393	0.389	0.224	0.000401469	Macrophage_6	Irf2bp1	1.11194e-10	0.0833196	0.293	0.164	3.59023e-06	Macrophage_6	Trim12a
6.38494e-27	0.225889	0.944	0.862	2.06157e-22	Macrophage_4	Adipor1	1.25098e-08	0.10041	0.587	0.357	0.000403918	Macrophage_6	Thoc6	1.12137e-10	0.0812623	0.372	0.216	3.62067e-06	Macrophage_6	Micu1
6.7597e-27	-0.753383	0.549	0.611	2.18257e-22	Macrophage_4	Hivep1	1.25184e-08	0.167373	0.92	0.74	0.000404193	Macrophage_6	Rbpj	1.12447e-10	0.178373	0.322	0.186	3.63069e-06	Macrophage_6	Fam120b
7.33004e-27	-0.941578	0.385	0.477	2.36672e-22	Macrophage_4	Rhoh	1.25567e-08	0.0139129	0.443	0.265	0.000405432	Macrophage_6	2011-09-01	1.12675e-10	0.208265	0.218	0.115	3.63804e-06	Macrophage_6	Atad2
7.42722e-27	-0.474858	0.885	0.881	2.3981e-22	Macrophage_4	Snx20	1.26474e-08	0.126991	0.25	0.132	0.000408359	Macrophage_6	Pkdcc	1.14418e-10	0.0565564	0.266	0.146	3.69432e-06	Macrophage_6	Inpp4a
7.48504e-27	0.328027	0.65	0.506	2.41677e-22	Macrophage_4	0610010F05Rik	1.27139e-08	0.136064	0.559	0.342	0.000410506	Macrophage_6	Rab10os	1.15418e-10	0.0633273	0.25	0.135	3.72661e-06	Macrophage_6	Pde8a
7.93891e-27	0.645891	0.269	0.167	2.56332e-22	Macrophage_4	Dtnb	1.27511e-08	0.267693	0.272	0.147	0.000411708	Macrophage_6	Dnajc12	1.15801e-10	0.0505889	0.499	0.313	3.73899e-06	Macrophage_6	Nedd9
8.39908e-27	0.200961	0.97	0.903	2.7119e-22	Macrophage_4	M6pr	1.27848e-08	0.0641272	0.535	0.322	0.000412795	Macrophage_6	Camk2g	1.16611e-10	0.11597	0.344	0.198	3.76514e-06	Macrophage_6	Coq2
9.22578e-27	-0.285623	0.972	0.95	2.97882e-22	Macrophage_4	Mrpl52	1.28088e-08	-0.106909	0.363	0.214	0.00041357	Macrophage_6	Hcar2	1.16968e-10	0.370747	0.127	0.057	3.77666e-06	Macrophage_6	Faap24
9.67626e-27	0.180555	0.997	0.962	3.12427e-22	Macrophage_4	Sirpa	1.28397e-08	0.0955309	0.598	0.374	0.000414569	Macrophage_6	Lamc1	1.16971e-10	0.377832	0.189	0.097	3.77675e-06	Macrophage_6	Arhgap11a
1.00495e-26	0.287851	0.574	0.43	3.24478e-22	Macrophage_4	Zfp398	1.28519e-08	0.0734404	0.515	0.311	0.000414961	Macrophage_6	Prkar2a	1.17388e-10	0.0792954	0.466	0.281	3.79021e-06	Macrophage_6	Mapk6
1.00961e-26	-0.85441	0.489	0.554	3.25984e-22	Macrophage_4	Rhob	1.28571e-08	0.185155	0.574	0.356	0.00041513	Macrophage_6	Sergef	1.17957e-10	0.13466	0.266	0.148	3.8086e-06	Macrophage_6	Gtdc1
1.01584e-26	-1.3482	0.623	0.659	3.27996e-22	Macrophage_4	Arhgap26	1.29678e-08	-0.12344	0.561	0.359	0.000418703	Macrophage_6	Gpr84	1.1831e-10	0.0589971	0.405	0.238	3.81998e-06	Macrophage_6	Pdzd11
1.03174e-26	0.444402	0.516	0.382	3.33129e-22	Macrophage_4	Ilvbl	1.29791e-08	0.0964349	0.178	0.085	0.000419069	Macrophage_6	2510046G10Rik	1.19e-10	0.159753	0.329	0.189	3.84228e-06	Macrophage_6	Trap1
1.04358e-26	-1.13334	0.271	0.375	3.36951e-22	Macrophage_4	Atp10a	1.30415e-08	0.109902	0.672	0.434	0.000421085	Macrophage_6	Nt5c2	1.19717e-10	0.181993	0.296	0.167	3.86542e-06	Macrophage_6	Clpx
1.05283e-26	0.336418	0.383	0.257	3.39937e-22	Macrophage_4	Slc6a8	1.30662e-08	0.0980495	0.522	0.318	0.000421883	Macrophage_6	Zfp598	1.20135e-10	0.122884	0.524	0.324	3.87892e-06	Macrophage_6	Tgs1
1.05931e-26	0.668245	0.266	0.165	3.4203e-22	Macrophage_4	Macrod1	1.30679e-08	0.192206	0.335	0.188	0.000421935	Macrophage_6	Zdhhc8	1.21698e-10	0.0772811	0.239	0.128	3.92939e-06	Macrophage_6	Cdt1
1.12379e-26	0.322974	0.695	0.544	3.62849e-22	Macrophage_4	Cabin1	1.33677e-08	-0.0666104	0.6	0.37	0.000431615	Macrophage_6	Oas3	1.23437e-10	0.38498	0.138	0.064	3.98552e-06	Macrophage_6	Abitram
1.16189e-26	0.209972	0.887	0.791	3.75151e-22	Macrophage_4	Plekha1	1.33916e-08	0.378527	0.224	0.12	0.000432389	Macrophage_6	E230016K23Rik	1.23469e-10	0.10798	0.249	0.134	3.98656e-06	Macrophage_6	Ankrd13c
1.18511e-26	0.269576	0.901	0.791	3.8265e-22	Macrophage_4	R3hdm1	1.34461e-08	0.158936	0.8	0.566	0.000434149	Macrophage_6	Hk1	1.2588e-10	0.138436	0.512	0.313	4.0644e-06	Macrophage_6	Rlim
1.2052e-26	0.290815	0.776	0.631	3.89134e-22	Macrophage_4	Sephs2	1.34592e-08	0.324747	0.248	0.133	0.00043457	Macrophage_6	Arhgap23	1.26346e-10	0.0672785	0.311	0.176	4.07947e-06	Macrophage_6	Heatr5a
1.23922e-26	0.41664	0.439	0.308	4.00119e-22	Macrophage_4	Rassf8	1.34602e-08	0.182059	0.77	0.524	0.000434604	Macrophage_6	Zmiz2	1.26879e-10	0.110624	0.441	0.262	4.09667e-06	Macrophage_6	Pdhb
1.26524e-26	-1.2572	0.443	0.508	4.08522e-22	Macrophage_4	Lbr	1.34841e-08	0.175643	0.57	0.353	0.000435375	Macrophage_6	Txndc11	1.27853e-10	0.328567	0.147	0.07	4.12812e-06	Macrophage_6	1700096K18Rik
1.28017e-26	0.432101	0.474	0.34	4.13341e-22	Macrophage_4	Samd1	1.35263e-08	0.0799221	0.441	0.26	0.000436737	Macrophage_6	St6galnac6	1.28234e-10	0.124737	0.496	0.3	4.14042e-06	Macrophage_6	Idh2
1.28075e-26	-1.95148	0.058	0.145	4.13527e-22	Macrophage_4	Igfbp6	1.36195e-08	0.186478	0.772	0.547	0.000439746	Macrophage_6	Bcas3	1.28456e-10	0.131927	0.992	0.927	4.14758e-06	Macrophage_6	Bst2
1.29564e-26	0.219223	0.864	0.709	4.18338e-22	Macrophage_4	Amdhd2	1.36525e-08	-0.0365015	0.637	0.406	0.000440813	Macrophage_6	Cnn2	1.28911e-10	0.174057	0.484	0.303	4.16228e-06	Macrophage_6	Fry
1.3268e-26	0.227789	0.961	0.903	4.28397e-22	Macrophage_4	Tmem160	1.39034e-08	0.717503	0.122	0.051	0.000448914	Macrophage_6	Rab13	1.29016e-10	0.153342	0.545	0.34	4.16565e-06	Macrophage_6	Coro7
1.32695e-26	0.41359	0.509	0.374	4.28445e-22	Macrophage_4	Lmf1	1.39168e-08	0.0518292	0.391	0.226	0.000449344	Macrophage_6	Cnbd2	1.29811e-10	0.112121	0.329	0.189	4.19134e-06	Macrophage_6	Esyt2
1.33674e-26	0.342875	0.654	0.502	4.31607e-22	Macrophage_4	Tbrg1	1.39223e-08	0.163873	0.913	0.721	0.000449522	Macrophage_6	Dab2	1.30758e-10	0.197728	0.973	0.887	4.22192e-06	Macrophage_6	mt-Nd4l
1.33936e-26	0.48097	0.388	0.265	4.32454e-22	Macrophage_4	Tmem141	1.40132e-08	0.104296	0.443	0.26	0.00045246	Macrophage_6	Rnf170	1.31236e-10	0.0924821	0.468	0.282	4.23736e-06	Macrophage_6	Eloa
1.37727e-26	0.403093	0.507	0.373	4.44691e-22	Macrophage_4	Afg1l	1.40176e-08	0.0768436	0.372	0.212	0.0004526	Macrophage_6	4833438C02Rik	1.31406e-10	0.129416	0.302	0.17	4.24284e-06	Macrophage_6	Prkag2
1.55129e-26	0.51084	0.38	0.262	5.00881e-22	Macrophage_4	2003-03-01	1.40533e-08	0.0944165	0.487	0.292	0.000453753	Macrophage_6	Atm	1.31907e-10	0.0816491	0.305	0.171	4.25902e-06	Macrophage_6	Herpud2
1.55242e-26	0.241041	0.879	0.747	5.01245e-22	Macrophage_4	Comt	1.411e-08	0.336567	0.235	0.123	0.000455584	Macrophage_6	Zfp825	1.32367e-10	0.235078	0.648	0.428	4.27387e-06	Macrophage_6	Gnpda1
1.58336e-26	0.512588	0.386	0.266	5.11236e-22	Macrophage_4	Sh3glb2	1.41703e-08	0.137623	0.561	0.35	0.000457531	Macrophage_6	Tada3	1.32799e-10	0.104805	0.512	0.314	4.2878e-06	Macrophage_6	Ubn2
1.64002e-26	0.798991	0.197	0.111	5.29531e-22	Macrophage_4	Ankrd24	1.41793e-08	0.235226	0.261	0.141	0.000457823	Macrophage_6	Qtrt1	1.33187e-10	0.202323	0.49	0.304	4.30033e-06	Macrophage_6	Dnpep
1.7132e-26	0.303008	0.674	0.524	5.53157e-22	Macrophage_4	Aph1c	1.42044e-08	0.362122	0.135	0.059	0.000458633	Macrophage_6	0610009L18Rik	1.338e-10	0.130573	0.499	0.303	4.32012e-06	Macrophage_6	Tnks
1.71619e-26	0.584415	0.31	0.2	5.54124e-22	Macrophage_4	Cfap298	1.42882e-08	0.111452	0.402	0.233	0.000461337	Macrophage_6	Trappc2	1.33898e-10	0.2105	0.233	0.125	4.32329e-06	Macrophage_6	Homer3
1.72365e-26	0.263334	0.809	0.669	5.56533e-22	Macrophage_4	Dym	1.43044e-08	0.0526708	0.63	0.394	0.000461859	Macrophage_6	Cdyl	1.33914e-10	0.317429	0.202	0.106	4.32381e-06	Macrophage_6	Scrib
1.9302e-26	-0.244714	0.603	0.431	6.23223e-22	Macrophage_4	Ciita	1.43306e-08	0.209014	0.309	0.172	0.000462705	Macrophage_6	Exo5	1.34603e-10	0.10839	0.878	0.671	4.34606e-06	Macrophage_6	Sdc4
2.15038e-26	0.222048	0.95	0.879	6.94316e-22	Macrophage_4	Crlf2	1.43916e-08	0.0740053	0.493	0.295	0.000464677	Macrophage_6	Tyw1	1.35619e-10	0.0794255	0.243	0.131	4.37887e-06	Macrophage_6	AI504432
2.1594e-26	-0.407667	0.906	0.909	6.97227e-22	Macrophage_4	Gls	1.4424e-08	0.16687	0.315	0.175	0.000465723	Macrophage_6	Eogt	1.35811e-10	0.141822	0.415	0.248	4.38506e-06	Macrophage_6	Rffl
2.16416e-26	0.219672	0.918	0.833	6.98763e-22	Macrophage_4	Fbxl17	1.44675e-08	-0.0562944	0.287	0.152	0.000467126	Macrophage_6	Zfp319	1.36134e-10	0.147488	0.432	0.258	4.39549e-06	Macrophage_6	Glb1
2.18824e-26	0.372411	0.477	0.345	7.0654e-22	Macrophage_4	Camkmt	1.45333e-08	0.132492	0.372	0.214	0.000469251	Macrophage_6	Ccdc84	1.36775e-10	0.0333762	0.388	0.23	4.4162e-06	Macrophage_6	Treml2
2.2729e-26	-2.76535	0.026	0.1	7.33873e-22	Macrophage_4	Gm13822	1.45937e-08	-0.00310909	0.563	0.351	0.000471202	Macrophage_6	Ceacam1	1.37649e-10	0.158983	0.362	0.214	4.4444e-06	Macrophage_6	Scarb1
2.27874e-26	-0.536949	0.955	0.929	7.3576e-22	Macrophage_4	Irf8	1.46459e-08	0.170379	0.957	0.818	0.000472887	Macrophage_6	Ddhd1	1.37975e-10	0.0522468	0.28	0.155	4.45495e-06	Macrophage_6	Zdhhc21
2.29228e-26	0.26932	0.824	0.682	7.40131e-22	Macrophage_4	Samd8	1.48201e-08	0.309881	0.167	0.079	0.000478511	Macrophage_6	Smpd5	1.40451e-10	0.403604	0.121	0.053	4.5349e-06	Macrophage_6	Trim39
2.2934e-26	0.521587	0.305	0.195	7.40492e-22	Macrophage_4	Ahnak2	1.4825e-08	0.0502984	0.346	0.198	0.00047867	Macrophage_6	Mapk8	1.40555e-10	0.415622	0.105	0.044	4.53822e-06	Macrophage_6	Zfp943
2.30719e-26	0.32977	0.595	0.448	7.44946e-22	Macrophage_4	Srek1ip1	1.48506e-08	0.0995628	0.993	0.966	0.000479495	Macrophage_6	Ifitm3	1.41436e-10	0.138177	0.382	0.224	4.56667e-06	Macrophage_6	Ptrhd1
2.33551e-26	-0.237382	0.983	0.98	7.54089e-22	Macrophage_4	Hnrnpa3	1.49395e-08	0.214146	0.715	0.501	0.000482366	Macrophage_6	Ppp1r12b	1.45607e-10	0.102259	0.402	0.237	4.70137e-06	Macrophage_6	Ehmt1
2.36229e-26	-0.506556	0.802	0.804	7.62735e-22	Macrophage_4	Orai1	1.50626e-08	0.0866722	0.511	0.304	0.000486342	Macrophage_6	Pdcd11	1.46224e-10	0.130609	0.239	0.128	4.72128e-06	Macrophage_6	Cog7
2.37049e-26	0.510453	0.356	0.239	7.65384e-22	Macrophage_4	Sumf2	1.51864e-08	0.252223	0.339	0.203	0.000490338	Macrophage_6	Edil3	1.46555e-10	0.0839261	0.332	0.19	4.73196e-06	Macrophage_6	Snrnp25
2.52883e-26	0.178217	0.988	0.957	8.16508e-22	Macrophage_4	Ndufa2	1.52552e-08	0.102286	0.583	0.371	0.000492559	Macrophage_6	Nbas	1.46569e-10	0.179647	0.646	0.426	4.7324e-06	Macrophage_6	Ubr4
2.60802e-26	-0.173132	0.999	0.986	8.42078e-22	Macrophage_4	Ly6e	1.52896e-08	0.0552592	0.485	0.297	0.000493672	Macrophage_6	Mcm3ap	1.46763e-10	0.0519629	0.424	0.249	4.73867e-06	Macrophage_6	Mrpl53
2.64757e-26	1.10912	0.172	0.093	8.54847e-22	Macrophage_4	Mt2	1.54739e-08	0.135493	0.354	0.203	0.000499622	Macrophage_6	Lima1	1.46898e-10	0.0499127	0.329	0.188	4.74303e-06	Macrophage_6	Crybg3
2.80186e-26	0.124999	0.815	0.649	9.04664e-22	Macrophage_4	C1qb	1.55725e-08	-0.0272815	0.276	0.149	0.000502804	Macrophage_6	Arhgap35	1.4749e-10	0.133008	0.41	0.246	4.76216e-06	Macrophage_6	Orai3
2.87224e-26	-1.23443	0.291	0.39	9.27389e-22	Macrophage_4	St3gal5	1.55844e-08	0.12866	0.154	0.071	0.000503188	Macrophage_6	Cdh1	1.48745e-10	0.155043	0.352	0.204	4.80266e-06	Macrophage_6	Cdkn2aipnl
2.89217e-26	0.312257	0.736	0.594	9.33823e-22	Macrophage_4	Atp1a3	1.55929e-08	0.119819	0.337	0.191	0.000503462	Macrophage_6	Tmem154	1.49282e-10	0.195646	0.221	0.117	4.82001e-06	Macrophage_6	Zfp182
2.90779e-26	0.475491	0.362	0.242	9.38867e-22	Macrophage_4	Nr2f6	1.56114e-08	0.115375	0.309	0.169	0.00050406	Macrophage_6	Aldh1b1	1.50112e-10	0.113388	0.216	0.113	4.84682e-06	Macrophage_6	Ksr1
3.21923e-26	-0.174774	0.998	0.993	1.03943e-21	Macrophage_4	H3f3a	1.57377e-08	0.00457185	0.507	0.301	0.000508139	Macrophage_6	Shld1	1.5022e-10	-0.157184	0.776	0.541	4.85032e-06	Macrophage_6	Cdkn1a
3.28021e-26	-0.89804	0.547	0.601	1.05911e-21	Macrophage_4	Cnn2	1.58175e-08	0.0306054	0.298	0.161	0.000510715	Macrophage_6	Mccc1	1.50872e-10	0.269585	0.34	0.201	4.87137e-06	Macrophage_6	Papss1
3.28123e-26	-1.19489	0.42	0.485	1.05944e-21	Macrophage_4	Scimp	1.5823e-08	0.0511116	0.309	0.174	0.000510895	Macrophage_6	Cish	1.50949e-10	0.0575937	0.311	0.175	4.87385e-06	Macrophage_6	Psmf1
3.34451e-26	0.344524	0.622	0.49	1.07988e-21	Macrophage_4	Agl	1.58977e-08	0.0231752	0.607	0.368	0.000513304	Macrophage_6	Dpp7	1.52744e-10	0.161249	0.496	0.303	4.9318e-06	Macrophage_6	Secisbp2l
3.4094e-26	-0.33407	0.941	0.931	1.10083e-21	Macrophage_4	Serp1	1.59743e-08	0.0975883	0.483	0.288	0.000515778	Macrophage_6	Nol9	1.55137e-10	0.0990259	0.521	0.325	5.00906e-06	Macrophage_6	Adar
3.60103e-26	0.193662	0.972	0.909	1.1627e-21	Macrophage_4	Atp6ap1	1.60279e-08	0.132551	0.32	0.179	0.000517507	Macrophage_6	Tmem29	1.55414e-10	0.112252	0.354	0.204	5.01802e-06	Macrophage_6	Hmbs
3.62782e-26	0.0831069	0.998	0.99	1.17135e-21	Macrophage_4	Ptma	1.60571e-08	0.180565	0.222	0.114	0.000518453	Macrophage_6	1700084C06Rik	1.56192e-10	0.176849	0.125	0.056	5.04312e-06	Macrophage_6	Zbtb16
3.62841e-26	0.371748	0.522	0.39	1.17154e-21	Macrophage_4	Tm7sf3	1.61121e-08	0.105678	0.372	0.215	0.000520228	Macrophage_6	Supt7l	1.56482e-10	0.0657345	0.249	0.134	5.05248e-06	Macrophage_6	Tbkbp1
3.65905e-26	0.273465	0.859	0.746	1.18143e-21	Macrophage_4	Coa3	1.61235e-08	0.242998	0.187	0.092	0.000520595	Macrophage_6	Evi5l	1.56585e-10	0.136226	0.299	0.169	5.05581e-06	Macrophage_6	Iars
3.89632e-26	-1.00466	0.491	0.548	1.25804e-21	Macrophage_4	Ddx58	1.61354e-08	0.158974	0.463	0.284	0.000520979	Macrophage_6	Taf2	1.57479e-10	0.0949687	0.279	0.153	5.08467e-06	Macrophage_6	Eif2b1
4.23942e-26	0.179374	0.96	0.888	1.36883e-21	Macrophage_4	Phf21a	1.62174e-08	0.0985601	0.446	0.266	0.000523628	Macrophage_6	Cep162	1.57717e-10	0.0683039	0.471	0.284	5.09236e-06	Macrophage_6	Kif1c
4.2707e-26	0.26492	0.754	0.603	1.37892e-21	Macrophage_4	Hsd17b4	1.62357e-08	0.0905671	0.448	0.266	0.000524217	Macrophage_6	Slc25a33	1.57721e-10	0.155097	0.294	0.166	5.09248e-06	Macrophage_6	Arhgap12
4.32285e-26	-1.61173	0.396	0.468	1.39576e-21	Macrophage_4	Osm	1.62751e-08	0.140026	0.363	0.21	0.000525489	Macrophage_6	Rad54l2	1.59473e-10	0.0987829	0.437	0.262	5.14907e-06	Macrophage_6	Hadhb
4.44083e-26	0.264321	0.724	0.578	1.43386e-21	Macrophage_4	Abca3	1.629e-08	0.126547	0.187	0.091	0.000525973	Macrophage_6	Phc1	1.59666e-10	0.130398	0.368	0.219	5.1553e-06	Macrophage_6	Osbpl3
4.61097e-26	0.371594	0.497	0.359	1.48879e-21	Macrophage_4	Mxd4	1.63288e-08	0.190586	0.67	0.425	0.000527226	Macrophage_6	Lyrm2	1.60363e-10	0.116822	0.615	0.388	5.17781e-06	Macrophage_6	Eif4e3
4.90784e-26	0.583843	0.257	0.159	1.58464e-21	Macrophage_4	Acss1	1.64405e-08	0.0169256	0.285	0.154	0.000530831	Macrophage_6	Sepsecs	1.60507e-10	0.165488	0.322	0.185	5.18245e-06	Macrophage_6	Uimc1
5.52162e-26	0.239074	0.898	0.786	1.78282e-21	Macrophage_4	Polr2f	1.64899e-08	0.147472	0.639	0.413	0.000532427	Macrophage_6	Cdc73	1.62363e-10	0.179523	0.263	0.145	5.24236e-06	Macrophage_6	Nomo1
5.90653e-26	0.513619	0.369	0.252	1.9071e-21	Macrophage_4	Wdpcp	1.64911e-08	0.0568487	0.561	0.347	0.000532466	Macrophage_6	Tle3	1.62392e-10	0.154033	0.421	0.254	5.24332e-06	Macrophage_6	Pigx
6.29167e-26	0.205841	0.551	0.411	2.03146e-21	Macrophage_4	Carmil1	1.6526e-08	0.356413	0.137	0.06	0.000533593	Macrophage_6	D930030I03Rik	1.62665e-10	0.153798	0.379	0.224	5.25212e-06	Macrophage_6	Slc35a4
6.30616e-26	-2.69309	0.053	0.135	2.03613e-21	Macrophage_4	Ccdc88c	1.65413e-08	0.0976533	0.363	0.205	0.000534085	Macrophage_6	Mterf4	1.64675e-10	0.179386	0.61	0.393	5.31703e-06	Macrophage_6	Ep400
6.34339e-26	0.356075	0.533	0.397	2.04815e-21	Macrophage_4	D230025D16Rik	1.65512e-08	0.0592454	0.813	0.564	0.000534406	Macrophage_6	4930430E12Rik	1.66675e-10	0.128243	0.29	0.163	5.38161e-06	Macrophage_6	Nploc4
6.48615e-26	0.282754	0.841	0.708	2.09425e-21	Macrophage_4	Fam173a	1.65727e-08	0.103396	0.385	0.221	0.000535099	Macrophage_6	Creld1	1.66771e-10	0.165639	0.618	0.411	5.38471e-06	Macrophage_6	Klf3
6.52294e-26	0.356964	0.511	0.374	2.10613e-21	Macrophage_4	Man2a2	1.65796e-08	0.586762	0.124	0.053	0.000535322	Macrophage_6	3110001I22Rik	1.67162e-10	0.136773	0.365	0.22	5.39734e-06	Macrophage_6	Abtb2
6.71289e-26	-0.661561	0.705	0.713	2.16746e-21	Macrophage_4	Bcl2l1	1.66899e-08	0.0403005	0.52	0.322	0.000538885	Macrophage_6	Fgfr2	1.68323e-10	0.117596	0.247	0.134	5.43482e-06	Macrophage_6	AW554918
7.21769e-26	0.315135	0.763	0.62	2.33045e-21	Macrophage_4	Ftl1-ps1	1.67183e-08	0.150903	0.367	0.212	0.000539802	Macrophage_6	Smpd2	1.6834e-10	0.233995	0.232	0.126	5.43536e-06	Macrophage_6	Casd1
7.40703e-26	1.16358	0.107	0.048	2.39158e-21	Macrophage_4	Layn	1.67643e-08	0.0996762	0.467	0.276	0.000541286	Macrophage_6	Otud6b	1.69893e-10	0.124312	0.197	0.101	5.4855e-06	Macrophage_6	Msi2
7.45162e-26	0.374099	0.525	0.392	2.40598e-21	Macrophage_4	Ipo11	1.67796e-08	0.0926637	0.657	0.424	0.00054178	Macrophage_6	Zfp654	1.7068e-10	0.186127	0.308	0.176	5.51092e-06	Macrophage_6	Hps1
7.69328e-26	-1.18515	0.258	0.354	2.48401e-21	Macrophage_4	Nod1	1.68012e-08	0.121153	0.596	0.375	0.000542477	Macrophage_6	Mad1l1	1.72214e-10	0.150032	0.371	0.219	5.56045e-06	Macrophage_6	Slc25a51
8.0823e-26	0.471817	0.348	0.233	2.60961e-21	Macrophage_4	Nubpl	1.6868e-08	0.132431	0.622	0.387	0.000544633	Macrophage_6	Helb	1.74104e-10	0.141287	0.272	0.15	5.62147e-06	Macrophage_6	Dusp23
8.14242e-26	0.760958	0.238	0.144	2.62902e-21	Macrophage_4	Akr1e1	1.69428e-08	0.0872938	0.724	0.474	0.00054705	Macrophage_6	Senp7	1.75328e-10	0.0931146	0.304	0.17	5.66098e-06	Macrophage_6	Pnpla8
8.26515e-26	0.415318	0.504	0.365	2.66865e-21	Macrophage_4	Ciao1	1.69732e-08	0.741281	0.102	0.041	0.00054803	Macrophage_6	E230016M11Rik	1.75773e-10	0.0953864	0.449	0.271	5.67535e-06	Macrophage_6	Arrdc1
8.53513e-26	0.382764	0.503	0.369	2.75582e-21	Macrophage_4	Bmf	1.70387e-08	0.068991	0.25	0.131	0.000550146	Macrophage_6	Arl4a	1.75925e-10	0.0403774	0.382	0.222	5.68027e-06	Macrophage_6	Rc3h1
9.23274e-26	0.346222	0.635	0.49	2.98107e-21	Macrophage_4	Lage3	1.7045e-08	0.172673	0.998	0.969	0.000550348	Macrophage_6	Eno1	1.76462e-10	0.107243	0.491	0.3	5.69759e-06	Macrophage_6	Dennd5a
9.51408e-26	0.356387	0.634	0.483	3.0719e-21	Macrophage_4	Prxl2c	1.71405e-08	0.179723	0.126	0.053	0.000553431	Macrophage_6	Zfp128	1.78082e-10	0.10371	0.385	0.226	5.7499e-06	Macrophage_6	Msra
9.68247e-26	0.207652	0.95	0.902	3.12628e-21	Macrophage_4	Prdx2	1.71832e-08	-0.0375716	0.313	0.173	0.000554813	Macrophage_6	Fam160a2	1.80773e-10	0.13624	0.352	0.205	5.83679e-06	Macrophage_6	Sdccag8
1.03454e-25	0.319971	0.644	0.497	3.34033e-21	Macrophage_4	Acox1	1.73321e-08	-0.0262393	0.378	0.214	0.00055962	Macrophage_6	Fam78a	1.81904e-10	0.136024	0.244	0.132	5.87331e-06	Macrophage_6	Smg5
1.07847e-25	0.58003	0.284	0.181	3.48218e-21	Macrophage_4	Fbxo31	1.74402e-08	0.174972	0.635	0.412	0.00056311	Macrophage_6	Agl	1.82356e-10	0.189179	0.52	0.33	5.88791e-06	Macrophage_6	Gramd1b
1.2719e-25	0.203534	0.93	0.804	4.10671e-21	Macrophage_4	Sh3pxd2b	1.75146e-08	0.190285	0.357	0.206	0.000565512	Macrophage_6	Lyrm4	1.82463e-10	0.183891	0.293	0.167	5.89138e-06	Macrophage_6	Vps50
1.38758e-25	-1.24582	0.134	0.237	4.48022e-21	Macrophage_4	Gm13986	1.76401e-08	-0.119381	0.404	0.235	0.000569564	Macrophage_6	Csrnp1	1.83251e-10	0.0137711	0.225	0.119	5.91681e-06	Macrophage_6	Lbh
1.58435e-25	0.328621	0.745	0.607	5.11556e-21	Macrophage_4	Scamp3	1.76663e-08	0.125013	0.522	0.322	0.000570409	Macrophage_6	Oxsr1	1.83957e-10	0.189357	0.615	0.398	5.93959e-06	Macrophage_6	Ogdh
1.61384e-25	0.409421	0.503	0.37	5.21077e-21	Macrophage_4	Mrps35	1.78717e-08	0.119268	0.428	0.251	0.00057704	Macrophage_6	Med20	1.85287e-10	0.198603	0.194	0.1	5.98254e-06	Macrophage_6	Klhl18
1.64995e-25	0.218968	0.892	0.761	5.32736e-21	Macrophage_4	Hspa9	1.79244e-08	0.215367	0.302	0.168	0.000578744	Macrophage_6	Nudt1	1.85509e-10	0.159903	0.423	0.258	5.9897e-06	Macrophage_6	Rars
1.83157e-25	0.293467	0.729	0.586	5.91378e-21	Macrophage_4	Cir1	1.79405e-08	0.297964	0.276	0.151	0.000579264	Macrophage_6	Pan2	1.86326e-10	0.0881471	0.3	0.17	6.01608e-06	Macrophage_6	Brd3
1.88194e-25	-0.271267	0.94	0.927	6.07639e-21	Macrophage_4	Cmpk1	1.80955e-08	0.124483	0.398	0.233	0.000584268	Macrophage_6	Abcd3	1.87137e-10	0.112327	0.322	0.185	6.04228e-06	Macrophage_6	Golga5
1.9158e-25	0.481859	0.41	0.291	6.18575e-21	Macrophage_4	Nme7	1.82399e-08	0.165499	0.363	0.211	0.00058893	Macrophage_6	Rbm41	1.89417e-10	0.171227	0.786	0.557	6.11591e-06	Macrophage_6	Msr1
1.94095e-25	-0.623483	0.654	0.687	6.26693e-21	Macrophage_4	Tmem173	1.85727e-08	0.404409	0.128	0.055	0.000599676	Macrophage_6	Fbxo21	1.90101e-10	0.214695	0.239	0.131	6.13799e-06	Macrophage_6	Ctu2
2.03075e-25	0.372292	0.596	0.454	6.55689e-21	Macrophage_4	Snapin	1.85787e-08	-0.0325059	0.263	0.139	0.00059987	Macrophage_6	Ccdc134	1.9101e-10	0.171302	0.574	0.367	6.16733e-06	Macrophage_6	Tor1aip2
2.04367e-25	-0.134397	0.996	0.988	6.59862e-21	Macrophage_4	Gnai2	1.86957e-08	0.230452	0.907	0.714	0.000603647	Macrophage_6	Ddx3x	1.91189e-10	0.0888264	0.358	0.208	6.17312e-06	Macrophage_6	Mri1
2.04442e-25	0.562745	0.319	0.212	6.60102e-21	Macrophage_4	4732471J01Rik	1.88449e-08	0.0161385	0.296	0.16	0.000608463	Macrophage_6	Bloc1s5	1.91983e-10	0.138995	0.372	0.219	6.19874e-06	Macrophage_6	4833439L19Rik
2.07329e-25	0.261038	0.859	0.767	6.69424e-21	Macrophage_4	Fam32a	1.89021e-08	0.116378	0.498	0.303	0.00061031	Macrophage_6	Zfp830	1.93465e-10	0.218358	0.199	0.104	6.2466e-06	Macrophage_6	Bzw2
2.13414e-25	0.369061	0.548	0.409	6.89071e-21	Macrophage_4	Pgap1	1.89931e-08	0.176163	0.807	0.584	0.00061325	Macrophage_6	Dip2b	1.93742e-10	0.493644	0.155	0.076	6.25555e-06	Macrophage_6	Pkd1
2.23608e-25	-2.88351	0.111	0.207	7.21984e-21	Macrophage_4	Ccl4	1.90935e-08	0.47241	0.12	0.05	0.000616489	Macrophage_6	Macrod2	1.94866e-10	0.214788	0.197	0.103	6.29183e-06	Macrophage_6	Krt80
2.30499e-25	-2.23939	0.062	0.146	7.44236e-21	Macrophage_4	Pi16	1.91793e-08	-0.0377741	0.215	0.108	0.00061926	Macrophage_6	Eif5a2	1.95333e-10	0.165795	0.646	0.426	6.30693e-06	Macrophage_6	Nsf
2.34452e-25	0.361602	0.683	0.548	7.56998e-21	Macrophage_4	Rhot1	1.92255e-08	0.0878644	0.511	0.306	0.000620751	Macrophage_6	Timm22	1.96174e-10	0.262053	0.224	0.121	6.33408e-06	Macrophage_6	Zfp110
2.41518e-25	-0.425043	0.899	0.89	7.79812e-21	Macrophage_4	Acap2	1.93126e-08	0.269041	0.187	0.092	0.000623564	Macrophage_6	Gm7160	1.96233e-10	0.420887	0.133	0.061	6.33598e-06	Macrophage_6	Sprtn
2.52278e-25	0.385876	0.564	0.422	8.14554e-21	Macrophage_4	Nudt5	1.93253e-08	0.0839516	0.287	0.158	0.000623975	Macrophage_6	Dyrk2	1.97308e-10	-0.415023	0.321	0.195	6.37069e-06	Macrophage_6	Cxcl9
2.54099e-25	-0.431933	0.951	0.922	8.20436e-21	Macrophage_4	Tns3	1.93774e-08	0.110844	0.602	0.374	0.000625658	Macrophage_6	Tmem63a	1.97712e-10	0.130982	0.269	0.149	6.38372e-06	Macrophage_6	Gpatch2l
2.56399e-25	-4.93766	0.055	0.138	8.27861e-21	Macrophage_4	Pglyrp1	1.94239e-08	0.17192	0.791	0.569	0.00062716	Macrophage_6	Mxi1	1.9781e-10	0.168937	0.366	0.217	6.3869e-06	Macrophage_6	Slc16a6
2.59728e-25	-2.74184	0.051	0.131	8.3861e-21	Macrophage_4	Cass4	1.94516e-08	0.167115	0.439	0.265	0.000628053	Macrophage_6	Mettl14	1.99307e-10	0.194614	0.203	0.107	6.43523e-06	Macrophage_6	Rhou
2.63057e-25	0.229163	0.916	0.842	8.49358e-21	Macrophage_4	Spg21	1.94571e-08	0.149613	0.524	0.328	0.000628231	Macrophage_6	Dgat1	1.99857e-10	0.0722848	0.426	0.254	6.45299e-06	Macrophage_6	Kif3b
2.72881e-25	0.143592	0.993	0.978	8.81078e-21	Macrophage_4	Atp6v0b	1.95079e-08	0.177639	0.265	0.143	0.00062987	Macrophage_6	Nme6	2.00635e-10	0.134581	0.465	0.284	6.47809e-06	Macrophage_6	Smad4
2.91038e-25	-0.958366	0.493	0.553	9.39703e-21	Macrophage_4	Dusp16	1.95195e-08	0.139148	0.88	0.676	0.000630244	Macrophage_6	Frmd4b	2.01833e-10	-0.087919	0.311	0.178	6.51677e-06	Macrophage_6	Flt1
2.92471e-25	0.420121	0.414	0.29	9.44329e-21	Macrophage_4	Pld2	1.97689e-08	0.203175	0.97	0.837	0.000638297	Macrophage_6	Birc6	2.03079e-10	0.0814508	0.402	0.238	6.557e-06	Macrophage_6	Slu7
2.99658e-25	0.210611	0.948	0.871	9.67536e-21	Macrophage_4	Lrpap1	1.98056e-08	0.131355	0.267	0.145	0.000639483	Macrophage_6	Ndufaf6	2.04181e-10	0.315576	0.208	0.11	6.59259e-06	Macrophage_6	Tsc2
3.11192e-25	0.137511	0.98	0.933	1.00478e-20	Macrophage_4	Tkt	1.98142e-08	0.22376	0.511	0.337	0.000639759	Macrophage_6	Fbxo32	2.0577e-10	0.141591	0.358	0.211	6.6439e-06	Macrophage_6	Ftsj3
3.16023e-25	0.419006	0.44	0.311	1.02037e-20	Macrophage_4	Hacd3	1.98798e-08	0.268163	0.304	0.173	0.000641878	Macrophage_6	Mettl1	2.05954e-10	0.0669019	0.347	0.2	6.64985e-06	Macrophage_6	Kif13a
3.16256e-25	-0.578278	0.822	0.813	1.02113e-20	Macrophage_4	Adgre5	1.99215e-08	0.210999	0.724	0.504	0.000643225	Macrophage_6	Tfe3	2.05988e-10	0.077824	0.249	0.136	6.65094e-06	Macrophage_6	Camsap2
3.16782e-25	0.289076	0.447	0.315	1.02283e-20	Macrophage_4	Pilrb2	2.00053e-08	0.106236	0.376	0.219	0.000645931	Macrophage_6	Nup155	2.07884e-10	0.401794	0.18	0.092	6.71217e-06	Macrophage_6	Kcnk6
3.35638e-25	-0.309052	0.97	0.95	1.08371e-20	Macrophage_4	Eif2s2	2.00891e-08	0.0884709	0.433	0.257	0.000648638	Macrophage_6	Zfp68	2.0823e-10	0.181338	0.33	0.194	6.72333e-06	Macrophage_6	Pcyox1
3.8218e-25	0.390004	0.403	0.284	1.23398e-20	Macrophage_4	Cnnm2	2.02268e-08	0.392621	0.159	0.074	0.000653084	Macrophage_6	Zfp275	2.09802e-10	0.14719	0.286	0.16	6.77407e-06	Macrophage_6	Odr4
3.8281e-25	-1.13452	0.359	0.446	1.23602e-20	Macrophage_4	Gm26532	2.0236e-08	0.0522377	0.372	0.212	0.000653379	Macrophage_6	Slc9a6	2.09893e-10	0.160459	0.266	0.149	6.77701e-06	Macrophage_6	Mocos
3.96172e-25	0.291507	0.789	0.646	1.27916e-20	Macrophage_4	Snx27	2.03114e-08	-0.0392315	0.32	0.177	0.000655814	Macrophage_6	Slc25a13	2.11567e-10	0.125907	0.246	0.134	6.83106e-06	Macrophage_6	Slc9a8
4.10121e-25	0.374261	0.509	0.371	1.3242e-20	Macrophage_4	Alg1	2.03548e-08	0.347689	0.185	0.092	0.000657215	Macrophage_6	Rassf8	2.12707e-10	0.139612	0.302	0.171	6.86788e-06	Macrophage_6	Fam3a
4.26816e-25	-0.612171	0.909	0.9	1.3781e-20	Macrophage_4	Pip4k2a	2.03774e-08	0.237614	0.341	0.196	0.000657946	Macrophage_6	Bahd1	2.13392e-10	0.143664	0.427	0.258	6.89002e-06	Macrophage_6	Cul5
4.34702e-25	0.723632	0.208	0.121	1.40357e-20	Macrophage_4	Trub1	2.04775e-08	0.105508	0.548	0.343	0.000661178	Macrophage_6	Pdss2	2.14353e-10	0.150751	0.275	0.154	6.92102e-06	Macrophage_6	Mbtps1
4.39803e-25	1.13984	0.153	0.081	1.42004e-20	Macrophage_4	Gm15418	2.05609e-08	-0.0358822	0.32	0.176	0.00066387	Macrophage_6	Nfxl1	2.17205e-10	0.173195	0.484	0.299	7.01313e-06	Macrophage_6	Dnmt1
4.74221e-25	0.492589	0.431	0.312	1.53116e-20	Macrophage_4	4931406C07Rik	2.06244e-08	0.164078	0.789	0.552	0.00066592	Macrophage_6	Heatr1	2.17311e-10	0.0829436	0.726	0.486	7.01655e-06	Macrophage_6	Birc3
4.91786e-25	0.308855	0.693	0.549	1.58788e-20	Macrophage_4	Akap7	2.06666e-08	0.0936022	0.704	0.475	0.000667284	Macrophage_6	Rap1gap2	2.17688e-10	0.254393	0.236	0.13	7.0287e-06	Macrophage_6	Mdn1
5.38149e-25	-1.32749	0.23	0.327	1.73758e-20	Macrophage_4	Slc7a1	2.07093e-08	0.285481	0.278	0.153	0.000668662	Macrophage_6	Trpm4	2.18123e-10	0.0830137	0.344	0.202	7.04277e-06	Macrophage_6	Fbxl20
5.42824e-25	-0.156944	0.998	0.99	1.75267e-20	Macrophage_4	Rpl27	2.07534e-08	0.218799	0.246	0.132	0.000670085	Macrophage_6	Cmtm8	2.19706e-10	0.0966057	0.415	0.249	7.09387e-06	Macrophage_6	Uhrf2
5.57619e-25	-0.52827	0.956	0.946	1.80044e-20	Macrophage_4	Neat1	2.076e-08	0.272132	0.28	0.153	0.000670299	Macrophage_6	Sdhaf3	2.1992e-10	0.143068	0.357	0.213	7.10077e-06	Macrophage_6	Crybg1
5.66535e-25	-0.172385	0.999	0.995	1.82923e-20	Macrophage_4	Rps12	2.0772e-08	0.139007	0.291	0.162	0.000670687	Macrophage_6	Mcat	2.21057e-10	0.168553	0.21	0.11	7.13748e-06	Macrophage_6	Nxn
5.86125e-25	0.358455	0.666	0.522	1.89248e-20	Macrophage_4	Ei24	2.07737e-08	0.169365	0.5	0.305	0.000670742	Macrophage_6	Tmem184c	2.21936e-10	0.410446	0.205	0.11	7.16586e-06	Macrophage_6	2008-09-01
5.97321e-25	-0.359632	0.933	0.921	1.92863e-20	Macrophage_4	Mapkapk2	2.08286e-08	0.147539	0.337	0.19	0.000672513	Macrophage_6	Ptcd1	2.21998e-10	0.112372	0.465	0.285	7.16788e-06	Macrophage_6	Cmtr1
6.29025e-25	0.281735	0.751	0.602	2.03099e-20	Macrophage_4	Mbd3	2.09008e-08	0.0532579	0.411	0.24	0.000674846	Macrophage_6	Yeats2	2.22909e-10	0.148557	0.232	0.124	7.19728e-06	Macrophage_6	Slc25a19
6.84796e-25	0.339643	0.587	0.442	2.21107e-20	Macrophage_4	Ash2l	2.09925e-08	0.423039	0.189	0.094	0.000677806	Macrophage_6	Foxo4	2.25331e-10	0.114564	0.349	0.203	7.2755e-06	Macrophage_6	Med17
6.87084e-25	0.177694	0.989	0.959	2.21846e-20	Macrophage_4	Prdx6	2.10193e-08	0.138722	0.289	0.163	0.00067867	Macrophage_6	Zfp658	2.25462e-10	0.0750301	0.322	0.185	7.27971e-06	Macrophage_6	Axin1
6.93248e-25	-0.575577	0.721	0.742	2.23836e-20	Macrophage_4	Pxk	2.10452e-08	0.234297	0.28	0.156	0.000679506	Macrophage_6	Zfp282	2.25753e-10	0.211038	0.271	0.152	7.28911e-06	Macrophage_6	Dglucy
6.99446e-25	1.05203	0.132	0.066	2.25837e-20	Macrophage_4	Kctd12b	2.11911e-08	0.156452	0.207	0.104	0.000684219	Macrophage_6	Tctn1	2.25907e-10	-0.219463	0.338	0.191	7.29408e-06	Macrophage_6	Siglece
7.17598e-25	0.261933	0.82	0.704	2.31698e-20	Macrophage_4	Fam89b	2.12862e-08	0.0421549	0.748	0.502	0.000687288	Macrophage_6	Relb	2.26507e-10	0.142601	0.46	0.284	7.31345e-06	Macrophage_6	Fars2
7.35668e-25	0.242198	0.812	0.671	2.37532e-20	Macrophage_4	Ctps2	2.13929e-08	0.171992	0.741	0.517	0.000690735	Macrophage_6	Ttc39b	2.28216e-10	0.11559	0.39	0.231	7.36864e-06	Macrophage_6	Nufip1
7.40202e-25	0.308068	0.728	0.592	2.38996e-20	Macrophage_4	Glod4	2.15011e-08	0.125359	0.261	0.141	0.000694226	Macrophage_6	9930111J21Rik1	2.292e-10	0.130358	0.52	0.321	7.4004e-06	Macrophage_6	Ap1m1
7.40262e-25	-0.490416	0.869	0.857	2.39016e-20	Macrophage_4	Tpm4	2.15264e-08	-0.022238	0.509	0.309	0.000695044	Macrophage_6	Nod2	2.30115e-10	0.201033	0.297	0.171	7.42996e-06	Macrophage_6	Anapc15
7.50339e-25	-0.465972	0.741	0.764	2.42269e-20	Macrophage_4	Atf7ip	2.15796e-08	0.193946	0.241	0.127	0.000696763	Macrophage_6	Spg20	2.316e-10	0.204868	0.274	0.154	7.47791e-06	Macrophage_6	Pqbp1
7.58717e-25	0.0805195	0.954	0.878	2.44975e-20	Macrophage_4	Tubb5	2.16146e-08	0.0999175	0.637	0.409	0.000697894	Macrophage_6	Abcc4	2.31967e-10	0.111885	0.192	0.098	7.48976e-06	Macrophage_6	Stk11ip
7.71546e-25	0.423054	0.396	0.276	2.49117e-20	Macrophage_4	Tmem159	2.1638e-08	0.0393337	0.42	0.245	0.000698647	Macrophage_6	Ttc39c	2.31994e-10	0.190114	0.457	0.281	7.49061e-06	Macrophage_6	Wls
7.79714e-25	0.504821	0.383	0.264	2.51754e-20	Macrophage_4	1190007I07Rik	2.16669e-08	0.106056	0.804	0.586	0.000699582	Macrophage_6	Fkbp5	2.33566e-10	0.0732737	0.454	0.273	7.54137e-06	Macrophage_6	Smg6
8.49883e-25	0.176137	0.937	0.777	2.7441e-20	Macrophage_4	Ecm1	2.17181e-08	0.083643	0.246	0.131	0.000701235	Macrophage_6	Wdpcp	2.33948e-10	0.104346	0.482	0.293	7.55373e-06	Macrophage_6	Mef2d
8.63607e-25	0.685212	0.289	0.189	2.78841e-20	Macrophage_4	Pla2g12a	2.17441e-08	-0.0162176	0.389	0.224	0.000702075	Macrophage_6	Ddx31	2.35415e-10	0.385072	0.167	0.084	7.60108e-06	Macrophage_6	Slc28a2
8.73423e-25	0.605335	0.326	0.219	2.82011e-20	Macrophage_4	B4gat1	2.17823e-08	0.133303	0.415	0.247	0.000703308	Macrophage_6	Apmap	2.36136e-10	0.131802	0.507	0.313	7.62435e-06	Macrophage_6	Pum1
8.91161e-25	0.396135	0.525	0.393	2.87738e-20	Macrophage_4	Dhrs7b	2.18393e-08	0.0813824	0.474	0.285	0.000705146	Macrophage_6	Btrc	2.36791e-10	0.1258	0.466	0.288	7.64552e-06	Macrophage_6	Mcmbp
9.24933e-25	0.725742	0.279	0.182	2.98642e-20	Macrophage_4	Ppp1r3e	2.19481e-08	0.174299	0.713	0.485	0.00070866	Macrophage_6	Zfp516	2.39449e-10	0.108271	0.326	0.187	7.73131e-06	Macrophage_6	Hars
1.02096e-24	0.434582	0.406	0.286	3.29647e-20	Macrophage_4	Prr12	2.21109e-08	0.177399	0.226	0.117	0.000713918	Macrophage_6	Mex3d	2.40794e-10	0.118863	0.33	0.19	7.77474e-06	Macrophage_6	Nat9
1.02459e-24	0.940266	0.167	0.092	3.30819e-20	Macrophage_4	Stxbp4	2.21662e-08	-0.173521	0.33	0.186	0.000715703	Macrophage_6	Cnn3	2.42204e-10	0.203303	0.249	0.138	7.82028e-06	Macrophage_6	Uqcc1
1.11953e-24	0.11541	0.982	0.885	3.61474e-20	Macrophage_4	F10	2.22342e-08	0.160305	0.913	0.774	0.000717899	Macrophage_6	Cep350	2.42529e-10	0.0774516	0.388	0.23	7.83078e-06	Macrophage_6	Tdrd7
1.14524e-24	0.337459	0.671	0.537	3.69777e-20	Macrophage_4	Prorsd1	2.22489e-08	0.512762	0.198	0.101	0.000718373	Macrophage_6	Gpt	2.43958e-10	0.439975	0.11	0.047	7.8769e-06	Macrophage_6	Poc5
1.29073e-24	-0.720316	0.708	0.727	4.16751e-20	Macrophage_4	Ell2	2.23674e-08	0.159483	0.3	0.168	0.0007222	Macrophage_6	Cnnm2	2.45921e-10	0.101795	0.36	0.212	7.94029e-06	Macrophage_6	Rnf6
1.34e-24	-0.169637	0.997	0.99	4.32658e-20	Macrophage_4	Rps11	2.2587e-08	0.227378	0.189	0.094	0.00072929	Macrophage_6	Gm14023	2.46519e-10	0.232176	0.235	0.128	7.95962e-06	Macrophage_6	Mark4
1.39775e-24	-0.301076	0.942	0.93	4.51307e-20	Macrophage_4	Fus	2.26518e-08	0.0445156	0.428	0.25	0.000731382	Macrophage_6	Dedd2	2.47566e-10	0.237547	0.241	0.132	7.99343e-06	Macrophage_6	Tm7sf3
1.42307e-24	0.540569	0.311	0.205	4.5948e-20	Macrophage_4	5033421B08Rik	2.26735e-08	-0.011708	0.483	0.285	0.000732082	Macrophage_6	Gm36738	2.47969e-10	0.173459	0.351	0.206	8.00643e-06	Macrophage_6	Flcn
1.44186e-24	0.410076	0.358	0.241	4.65547e-20	Macrophage_4	E2f1	2.2777e-08	0.180488	0.226	0.117	0.000735422	Macrophage_6	Trmt61b	2.48679e-10	0.154323	0.615	0.405	8.02936e-06	Macrophage_6	Cyp4v3
1.44823e-24	0.33418	0.598	0.464	4.67603e-20	Macrophage_4	Rps6kc1	2.31465e-08	0.10272	0.726	0.486	0.000747355	Macrophage_6	Fcor	2.49548e-10	0.26082	0.797	0.588	8.05739e-06	Macrophage_6	Tbxas1
1.54653e-24	0.514647	0.307	0.2	4.99342e-20	Macrophage_4	Tmem42	2.32323e-08	0.716823	0.126	0.055	0.000750125	Macrophage_6	Ppp2r3a	2.49617e-10	0.132382	0.366	0.217	8.05963e-06	Macrophage_6	Med1
1.58621e-24	0.360817	0.487	0.355	5.12157e-20	Macrophage_4	Thap3	2.32897e-08	0.0269756	0.283	0.153	0.000751978	Macrophage_6	Arrdc2	2.52305e-10	0.136891	0.286	0.161	8.14643e-06	Macrophage_6	Tmem168
1.72331e-24	0.309712	0.501	0.37	5.56423e-20	Macrophage_4	Itgax	2.34932e-08	0.171468	0.448	0.272	0.00075855	Macrophage_6	Hccs	2.53117e-10	0.117652	0.617	0.403	8.17264e-06	Macrophage_6	Mtus1
1.83331e-24	0.233673	0.627	0.466	5.9194e-20	Macrophage_4	Rnf150	2.35051e-08	0.162098	0.687	0.449	0.000758933	Macrophage_6	Khsrp	2.55434e-10	0.257159	0.199	0.104	8.24746e-06	Macrophage_6	Cramp1l
1.85501e-24	-0.574175	0.736	0.745	5.98945e-20	Macrophage_4	Fbxw11	2.36965e-08	0.113262	0.23	0.12	0.000765113	Macrophage_6	Ppm1k	2.55656e-10	0.197168	0.466	0.293	8.25461e-06	Macrophage_6	Heatr1
2.095e-24	-0.212913	0.983	0.963	6.76434e-20	Macrophage_4	Pcbp1	2.37417e-08	0.0651043	0.663	0.416	0.000766572	Macrophage_6	Wdr70	2.55777e-10	0.198175	0.986	0.924	8.25854e-06	Macrophage_6	Zeb2
2.09518e-24	0.772284	0.207	0.122	6.76493e-20	Macrophage_4	Adck5	2.37432e-08	0.155672	0.465	0.281	0.000766619	Macrophage_6	Mbtps2	2.56503e-10	0.103034	0.247	0.135	8.28196e-06	Macrophage_6	Acadsb
2.10412e-24	0.478771	0.407	0.289	6.79379e-20	Macrophage_4	Ndrg3	2.37525e-08	0.134727	0.243	0.129	0.00076692	Macrophage_6	Naa10	2.56672e-10	0.0678821	0.372	0.22	8.28743e-06	Macrophage_6	Rptor
2.18197e-24	0.491604	0.425	0.307	7.04514e-20	Macrophage_4	Gpr89	2.38884e-08	0.0561344	0.585	0.357	0.000771308	Macrophage_6	Khnyn	2.58241e-10	-0.000280177	0.419	0.245	8.3381e-06	Macrophage_6	Vps54
2.20727e-24	0.166252	0.993	0.971	7.12684e-20	Macrophage_4	Lars2	2.3901e-08	-0.0887211	0.485	0.29	0.000771715	Macrophage_6	Fyn	2.58264e-10	0.185313	0.598	0.388	8.33881e-06	Macrophage_6	Phf3
2.22147e-24	0.198034	0.786	0.624	7.17268e-20	Macrophage_4	Mrps28	2.39472e-08	0.053692	0.572	0.346	0.000773209	Macrophage_6	Rabep2	2.58747e-10	0.396153	0.15	0.073	8.35442e-06	Macrophage_6	Tmem39b
2.24596e-24	0.384849	0.483	0.354	7.25174e-20	Macrophage_4	Prkra	2.40389e-08	0.0198984	0.141	0.063	0.000776167	Macrophage_6	Mfsd6	2.58828e-10	0.216265	0.529	0.339	8.35705e-06	Macrophage_6	Usf2
2.57943e-24	0.453252	0.463	0.338	8.32848e-20	Macrophage_4	Cd300ld	2.40888e-08	0.0423987	0.235	0.125	0.000777779	Macrophage_6	Htra3	2.58844e-10	0.0331343	0.484	0.293	8.35755e-06	Macrophage_6	Sgk3
2.86971e-24	0.21402	0.926	0.801	9.26571e-20	Macrophage_4	Dennd4c	2.42422e-08	0.21281	0.641	0.42	0.000782734	Macrophage_6	Faap20	2.6017e-10	0.126331	0.205	0.107	8.40036e-06	Macrophage_6	Snip1
2.87606e-24	0.518805	0.301	0.198	9.28623e-20	Macrophage_4	Guf1	2.4262e-08	0.119946	0.461	0.274	0.000783373	Macrophage_6	Fiz1	2.60866e-10	0.091164	0.407	0.242	8.42286e-06	Macrophage_6	Rnf14
3.02968e-24	-1.23208	0.257	0.349	9.78223e-20	Macrophage_4	I830077J02Rik	2.43164e-08	0.189148	0.698	0.468	0.000785127	Macrophage_6	Nudt19	2.63139e-10	0.177844	0.191	0.098	8.49624e-06	Macrophage_6	Rfc5
3.14104e-24	0.0703089	0.436	0.305	1.01418e-19	Macrophage_4	Pola1	2.45275e-08	0.276916	0.274	0.149	0.000791943	Macrophage_6	Thap2	2.639e-10	0.0691226	0.541	0.337	8.52079e-06	Macrophage_6	Arl4c
3.28067e-24	0.37493	0.505	0.377	1.05926e-19	Macrophage_4	Zfp53	2.45337e-08	0.203437	0.283	0.156	0.000792144	Macrophage_6	Chaf1b	2.65232e-10	0.0376159	0.535	0.33	8.56381e-06	Macrophage_6	Kras
3.33005e-24	0.374495	0.582	0.447	1.07521e-19	Macrophage_4	Cyp20a1	2.45387e-08	0.123016	0.739	0.492	0.000792305	Macrophage_6	Ubr3	2.66429e-10	0.259052	0.18	0.092	8.60246e-06	Macrophage_6	Cyth3
3.38201e-24	0.537907	0.353	0.242	1.09198e-19	Macrophage_4	Phpt1	2.47313e-08	0.235652	0.43	0.256	0.000798523	Macrophage_6	Mre11a	2.67379e-10	0.0264193	0.433	0.26	8.63314e-06	Macrophage_6	Traf3
3.59383e-24	0.362378	0.537	0.402	1.16038e-19	Macrophage_4	Ecd	2.47954e-08	0.0787005	0.193	0.096	0.000800593	Macrophage_6	Ccdc112	2.68866e-10	0.484859	0.119	0.053	8.68114e-06	Macrophage_6	Ppp6r2
3.70752e-24	0.244071	0.876	0.767	1.19709e-19	Macrophage_4	Cmc1	2.48706e-08	0.0601593	0.3	0.165	0.000803021	Macrophage_6	Zcchc10	2.70896e-10	0.163896	0.499	0.312	8.7467e-06	Macrophage_6	Herc2
3.94881e-24	-0.392067	0.923	0.912	1.27499e-19	Macrophage_4	Rac2	2.50334e-08	0.357835	0.226	0.119	0.000808279	Macrophage_6	Acsf3	2.74278e-10	0.412655	0.122	0.055	8.85588e-06	Macrophage_6	Leng9
4.00891e-24	0.279613	0.745	0.604	1.2944e-19	Macrophage_4	1110008P14Rik	2.51115e-08	0.172708	0.548	0.365	0.000810802	Macrophage_6	Slc38a6	2.74551e-10	0.107537	0.435	0.268	8.86471e-06	Macrophage_6	Atxn1
4.19913e-24	0.1196	1	0.995	1.35582e-19	Macrophage_4	Rpl37a	2.51588e-08	0.53663	0.141	0.064	0.000812327	Macrophage_6	Lig4	2.75911e-10	0.284822	0.113	0.049	8.90862e-06	Macrophage_6	Cbfa2t3
4.28024e-24	0.330144	0.522	0.388	1.382e-19	Macrophage_4	Lamc1	2.5208e-08	0.103985	0.428	0.255	0.000813916	Macrophage_6	Tgds	2.75999e-10	0.222822	0.377	0.226	8.91147e-06	Macrophage_6	Plscr3
4.3384e-24	0.629418	0.231	0.141	1.40078e-19	Macrophage_4	Foxred2	2.52939e-08	0.139743	0.678	0.441	0.000816689	Macrophage_6	Mprip	2.81521e-10	0.188205	0.247	0.137	9.08975e-06	Macrophage_6	Arrdc3
4.39014e-24	0.465339	0.417	0.295	1.41749e-19	Macrophage_4	Prune1	2.53556e-08	0.0720791	0.272	0.146	0.000818681	Macrophage_6	BC002059	2.88372e-10	0.207032	0.121	0.054	9.31095e-06	Macrophage_6	Plk2
4.49579e-24	-2.07611	0.097	0.185	1.4516e-19	Macrophage_4	Stap1	2.54086e-08	0.0546627	0.413	0.243	0.000820393	Macrophage_6	Chd1l	2.90018e-10	0.367672	0.111	0.048	9.36411e-06	Macrophage_6	Trim23
4.60241e-24	0.267278	0.787	0.649	1.48603e-19	Macrophage_4	Dis3l2	2.57552e-08	0.123934	0.767	0.509	0.000831584	Macrophage_6	Zfp609	2.91733e-10	0.0764212	0.56	0.357	9.41947e-06	Macrophage_6	Pfkfb3
4.655e-24	0.375291	0.467	0.34	1.50301e-19	Macrophage_4	Cep164	2.59395e-08	0.15524	0.428	0.25	0.000837534	Macrophage_6	Dgcr6	2.91979e-10	0.140859	0.194	0.1	9.42742e-06	Macrophage_6	Wipf2
4.73769e-24	0.355252	0.708	0.604	1.52971e-19	Macrophage_4	Slc25a4	2.59838e-08	0.591638	0.137	0.062	0.000838964	Macrophage_6	Fdx1	2.9265e-10	0.191909	0.839	0.623	9.44909e-06	Macrophage_6	Man2a1
4.89731e-24	0.519835	0.357	0.246	1.58124e-19	Macrophage_4	Btbd2	2.59855e-08	0.255193	0.476	0.299	0.000839019	Macrophage_6	5830432E09Rik	2.93423e-10	0.395096	0.105	0.044	9.47405e-06	Macrophage_6	Zbtb6
5.17965e-24	-0.826585	0.498	0.551	1.67241e-19	Macrophage_4	Stk40	2.6163e-08	0.235739	0.204	0.104	0.000844751	Macrophage_6	Eps8l1	2.9395e-10	0.192561	0.739	0.546	9.49106e-06	Macrophage_6	Adgre5
5.49432e-24	0.752574	0.142	0.073	1.77401e-19	Macrophage_4	Kazald1	2.62213e-08	0.128957	0.37	0.214	0.000846635	Macrophage_6	Wdr92	2.94829e-10	0.157892	0.784	0.562	9.51944e-06	Macrophage_6	Slamf7
5.64382e-24	0.582772	0.322	0.215	1.82228e-19	Macrophage_4	Prps2	2.63398e-08	0.179339	0.791	0.574	0.00085046	Macrophage_6	Ccdc88b	2.95375e-10	0.103684	0.443	0.271	9.53707e-06	Macrophage_6	Rps6ka3
5.77154e-24	0.355683	0.476	0.345	1.86351e-19	Macrophage_4	2010315B03Rik	2.65e-08	0.0961421	0.676	0.442	0.000855633	Macrophage_6	Trio	2.98743e-10	0.22183	0.221	0.119	9.64581e-06	Macrophage_6	Rps6kc1
5.8237e-24	0.208064	0.937	0.845	1.88036e-19	Macrophage_4	Park7	2.653e-08	0.129626	0.65	0.423	0.000856602	Macrophage_6	Anks1	3.03027e-10	0.144929	0.512	0.315	9.78413e-06	Macrophage_6	Bptf
5.95873e-24	0.221645	0.899	0.777	1.92395e-19	Macrophage_4	Naa50	2.65399e-08	0.0314343	0.287	0.156	0.00085692	Macrophage_6	Zc3h11a	3.03654e-10	0.156076	0.768	0.54	9.80437e-06	Macrophage_6	Cd93
6.05922e-24	0.248099	0.824	0.697	1.9564e-19	Macrophage_4	Hsd17b11	2.65412e-08	0.189553	0.491	0.303	0.000856961	Macrophage_6	Smarcd1	3.03736e-10	0.126391	0.484	0.298	9.80701e-06	Macrophage_6	Hnrnpr
6.14388e-24	0.414771	0.427	0.309	1.98374e-19	Macrophage_4	Invs	2.66152e-08	0.100754	0.267	0.145	0.000859351	Macrophage_6	Man2c1os	3.04453e-10	-0.210244	0.225	0.12	9.83019e-06	Macrophage_6	Rnase6
6.34008e-24	0.427498	0.4	0.28	2.04709e-19	Macrophage_4	Pot1a	2.69591e-08	-0.0119749	0.265	0.142	0.000870455	Macrophage_6	Zfp788	3.05033e-10	0.110882	0.423	0.256	9.84889e-06	Macrophage_6	Tmem184b
6.37123e-24	0.352821	0.505	0.374	2.05714e-19	Macrophage_4	Smim13	2.70571e-08	0.149165	0.261	0.142	0.00087362	Macrophage_6	2610037D02Rik	3.065e-10	0.150578	0.197	0.103	9.89627e-06	Macrophage_6	Med23
6.81522e-24	-0.284187	0.951	0.941	2.2005e-19	Macrophage_4	Hnrnpc	2.72298e-08	0.248704	0.357	0.21	0.000879196	Macrophage_6	Msh3	3.06874e-10	0.110035	0.221	0.118	9.90835e-06	Macrophage_6	Abtb1
7.0828e-24	0.304768	0.687	0.539	2.2869e-19	Macrophage_4	Lrpprc	2.72666e-08	0.142321	0.998	0.99	0.000880384	Macrophage_6	mt-Cytb	3.07985e-10	0.0535527	0.703	0.498	9.9442e-06	Macrophage_6	Gatm
7.10891e-24	0.740833	0.195	0.113	2.29533e-19	Macrophage_4	Inpp5j	2.75487e-08	0.612688	0.128	0.058	0.000889491	Macrophage_6	Tmem218	3.08547e-10	0.541819	0.106	0.046	9.96238e-06	Macrophage_6	Nectin2
8.01856e-24	0.277784	0.681	0.537	2.58903e-19	Macrophage_4	Chsy1	2.77642e-08	0.139086	0.604	0.385	0.000896449	Macrophage_6	Gtf2i	3.09385e-10	0.123838	0.408	0.245	9.98943e-06	Macrophage_6	Ergic2
8.13616e-24	0.312122	0.774	0.661	2.627e-19	Macrophage_4	Adss	2.77975e-08	0.0183972	0.409	0.235	0.000897525	Macrophage_6	Scap	3.10985e-10	0.0356804	0.507	0.312	1.00411e-05	Macrophage_6	Zup1
8.21339e-24	0.310266	0.622	0.492	2.65194e-19	Macrophage_4	Ccpg1	2.78431e-08	0.204943	0.322	0.185	0.000898997	Macrophage_6	Rtl5	3.11098e-10	0.141523	0.443	0.268	1.00447e-05	Macrophage_6	Tsen34
8.34464e-24	0.722022	0.199	0.117	2.69432e-19	Macrophage_4	Kif3c	2.78555e-08	0.161532	0.557	0.346	0.000899399	Macrophage_6	Ide	3.16225e-10	0.178248	0.651	0.419	1.02103e-05	Macrophage_6	Hnrnpul1
8.65139e-24	0.334931	0.617	0.479	2.79336e-19	Macrophage_4	Dlat	2.78773e-08	0.113375	0.411	0.246	0.000900103	Macrophage_6	Ube2e3	3.16988e-10	0.158215	0.634	0.409	1.02349e-05	Macrophage_6	Cmtm3
9.09736e-24	-0.579805	0.758	0.765	2.93736e-19	Macrophage_4	Cd2ap	2.80228e-08	0.0333746	0.485	0.293	0.000904802	Macrophage_6	Tbc1d2b	3.17781e-10	0.217061	0.324	0.191	1.02605e-05	Macrophage_6	Ulk2
9.3268e-24	0.322773	0.605	0.467	3.01144e-19	Macrophage_4	Ranbp10	2.81723e-08	0.0568823	0.317	0.176	0.000909627	Macrophage_6	Abcb10	3.18157e-10	0.104326	0.29	0.163	1.02727e-05	Macrophage_6	Ncbp1
1.0259e-23	-0.722694	0.445	0.513	3.31242e-19	Macrophage_4	Sertad1	2.81762e-08	0.0987061	0.411	0.246	0.000909754	Macrophage_6	E230032D23Rik	3.19482e-10	0.0425112	0.397	0.234	1.03154e-05	Macrophage_6	Cyb5b
1.03282e-23	0.204541	0.81	0.664	3.33476e-19	Macrophage_4	Atxn1	2.8215e-08	0.0678295	0.452	0.272	0.000911005	Macrophage_6	Cplane1	3.20848e-10	0.079274	0.36	0.213	1.03596e-05	Macrophage_6	Taf12
1.06967e-23	0.158259	0.991	0.972	3.45374e-19	Macrophage_4	Cox5b	2.82337e-08	0.154315	0.93	0.767	0.000911609	Macrophage_6	Tnfsf13	3.22698e-10	0.23292	0.282	0.161	1.04193e-05	Macrophage_6	Setdb1
1.07343e-23	0.276626	0.682	0.542	3.46589e-19	Macrophage_4	Ipmk	2.83286e-08	0.0848322	0.607	0.392	0.000914675	Macrophage_6	Prkce	3.23354e-10	0.22055	0.189	0.097	1.04405e-05	Macrophage_6	Them6
1.11859e-23	0.419049	0.393	0.274	3.6117e-19	Macrophage_4	Dtx3	2.85253e-08	0.0743418	0.333	0.188	0.000921026	Macrophage_6	Gm28901	3.24014e-10	0.221881	0.203	0.107	1.04618e-05	Macrophage_6	9930021J03Rik
1.15383e-23	0.262189	0.708	0.558	3.72549e-19	Macrophage_4	Lrp12	2.87256e-08	0.147979	0.23	0.12	0.000927493	Macrophage_6	Slc22a18	3.28976e-10	-0.256446	0.338	0.197	1.0622e-05	Macrophage_6	Upp1
1.25536e-23	0.528418	0.334	0.229	4.0533e-19	Macrophage_4	Ccdc122	2.92912e-08	0.123146	0.613	0.386	0.000945754	Macrophage_6	Tmem268	3.30802e-10	0.34086	0.178	0.091	1.06809e-05	Macrophage_6	Zfp120
1.2592e-23	0.333846	0.602	0.464	4.06571e-19	Macrophage_4	Sdhaf4	2.93707e-08	0.072831	0.513	0.305	0.000948322	Macrophage_6	Zdhhc16	3.34807e-10	0.136188	0.399	0.238	1.08102e-05	Macrophage_6	Prkag1
1.25969e-23	0.216072	0.904	0.815	4.06729e-19	Macrophage_4	Sdha	2.94618e-08	0.175692	0.633	0.404	0.000951262	Macrophage_6	Uba5	3.35185e-10	0.127894	0.48	0.299	1.08224e-05	Macrophage_6	Xiap
1.59585e-23	0.391603	0.462	0.335	5.15269e-19	Macrophage_4	Tpcn2	2.96255e-08	0.110861	0.613	0.384	0.000956549	Macrophage_6	Oaz2	3.36132e-10	0.29157	0.167	0.083	1.0853e-05	Macrophage_6	Trim65
1.59752e-23	0.214671	0.887	0.78	5.15808e-19	Macrophage_4	Ola1	2.97399e-08	0.126243	0.602	0.377	0.000960243	Macrophage_6	Cyth2	3.3706e-10	0.142047	0.732	0.5	1.0883e-05	Macrophage_6	Rnase4
1.60026e-23	-3.06897	0.052	0.129	5.16692e-19	Macrophage_4	Grap2	2.98282e-08	0.130026	0.3	0.168	0.000963093	Macrophage_6	Ip6k2	3.46771e-10	0.147876	0.23	0.125	1.11966e-05	Macrophage_6	Naip5
1.63866e-23	0.123289	1	0.999	5.29092e-19	Macrophage_4	Malat1	2.98432e-08	0.37898	0.135	0.06	0.000963577	Macrophage_6	Dock6	3.47057e-10	0.133622	0.299	0.17	1.12058e-05	Macrophage_6	Sec24a
1.72228e-23	-1.22992	0.272	0.364	5.5609e-19	Macrophage_4	Vcl	2.99517e-08	0.245266	0.257	0.14	0.000967079	Macrophage_6	Lcmt2	3.50893e-10	0.436048	0.15	0.073	1.13296e-05	Macrophage_6	Slc12a7
1.8541e-23	-0.444476	0.672	0.705	5.98651e-19	Macrophage_4	Adprh	3.03378e-08	0.279672	0.196	0.099	0.000979545	Macrophage_6	Ubox5	3.51152e-10	0.0813668	0.34	0.198	1.1338e-05	Macrophage_6	Vrk2
1.96192e-23	0.467704	0.123	0.06	6.33465e-19	Macrophage_4	Plpp1	3.04099e-08	0.154134	0.27	0.149	0.000981874	Macrophage_6	2810403D21Rik	3.53984e-10	0.153458	0.975	0.802	1.14294e-05	Macrophage_6	C3ar1
2.09054e-23	-0.517971	0.671	0.697	6.74993e-19	Macrophage_4	Flot1	3.04434e-08	0.160627	0.678	0.446	0.000982958	Macrophage_6	Dstyk	3.55029e-10	0.0818329	0.399	0.238	1.14632e-05	Macrophage_6	Pop5
2.10997e-23	0.313649	0.63	0.49	6.81266e-19	Macrophage_4	Afg3l2	3.05083e-08	0.170717	0.315	0.18	0.000985051	Macrophage_6	Abitram	3.55414e-10	0.0335752	0.383	0.224	1.14756e-05	Macrophage_6	Trnau1ap
2.11202e-23	-0.439152	0.721	0.731	6.81929e-19	Macrophage_4	Arf6	3.05171e-08	0.0731522	0.254	0.136	0.000985335	Macrophage_6	2310057M21Rik	3.56245e-10	0.405642	0.11	0.047	1.15024e-05	Macrophage_6	Slc10a3
2.1916e-23	0.281558	0.687	0.546	7.07623e-19	Macrophage_4	Rxylt1	3.06073e-08	0.144189	0.737	0.53	0.000988247	Macrophage_6	Traf3	3.57415e-10	0.0728107	0.214	0.114	1.15402e-05	Macrophage_6	Zfp280d
2.21261e-23	0.585462	0.272	0.176	7.14407e-19	Macrophage_4	Zdhhc1	3.09966e-08	0.125925	0.72	0.491	0.00100082	Macrophage_6	Usp24	3.57483e-10	0.111696	0.56	0.354	1.15424e-05	Macrophage_6	Pik3cb
2.24535e-23	0.151667	0.978	0.924	7.24978e-19	Macrophage_4	Osbpl8	3.12663e-08	0.208189	0.678	0.469	0.00100953	Macrophage_6	Irf2bpl	3.59025e-10	0.123237	0.354	0.208	1.15922e-05	Macrophage_6	Vamp2
2.31159e-23	0.221183	0.91	0.825	7.46367e-19	Macrophage_4	Trappc2l	3.13227e-08	-0.104898	0.754	0.566	0.00101135	Macrophage_6	Clec4e	3.6386e-10	0.14667	0.466	0.288	1.17483e-05	Macrophage_6	Zcchc17
2.35748e-23	-0.504019	0.849	0.836	7.61182e-19	Macrophage_4	Eps8	3.15798e-08	0.199829	0.724	0.489	0.00101965	Macrophage_6	Sfswap	3.65709e-10	0.387044	0.116	0.051	1.1808e-05	Macrophage_6	Lifr
2.45452e-23	1.01849	0.119	0.058	7.92515e-19	Macrophage_4	Cercam	3.15844e-08	0.223621	0.261	0.148	0.0010198	Macrophage_6	Gm13710	3.65878e-10	0.0992066	0.512	0.317	1.18135e-05	Macrophage_6	Tpp2
2.51217e-23	-0.173899	0.998	0.989	8.11129e-19	Macrophage_4	Rps5	3.16356e-08	-0.0568075	0.47	0.276	0.00102145	Macrophage_6	Ddit3	3.68184e-10	0.184577	0.753	0.527	1.18879e-05	Macrophage_6	Akap13
2.58e-23	0.453375	0.322	0.217	8.33029e-19	Macrophage_4	Zfp157	3.17541e-08	0.11736	0.543	0.339	0.00102528	Macrophage_6	Wdr81	3.68652e-10	0.0917428	0.26	0.146	1.1903e-05	Macrophage_6	Gm15283
2.66506e-23	0.320903	0.62	0.481	8.60495e-19	Macrophage_4	Apool	3.17956e-08	0.0973104	0.4	0.236	0.00102662	Macrophage_6	Afg1l	3.70085e-10	0.261611	0.149	0.072	1.19493e-05	Macrophage_6	Bcl2
2.72168e-23	0.740922	0.175	0.099	8.78775e-19	Macrophage_4	Trim6	3.18044e-08	0.225864	0.552	0.351	0.0010269	Macrophage_6	Rasal3	3.7149e-10	0.145354	0.379	0.225	1.19947e-05	Macrophage_6	Lpgat1
2.88034e-23	0.248319	0.753	0.607	9.30004e-19	Macrophage_4	Kif13a	3.18216e-08	0.0830815	0.237	0.125	0.00102746	Macrophage_6	Gm32089	3.72969e-10	0.22537	0.372	0.224	1.20424e-05	Macrophage_6	H6pd
3.00483e-23	0.672881	0.263	0.167	9.70201e-19	Macrophage_4	Snap47	3.22836e-08	-0.115687	1	0.999	0.00104237	Macrophage_6	B2m	3.77057e-10	0.127357	0.321	0.186	1.21744e-05	Macrophage_6	Ttc17
3.05732e-23	0.470367	0.351	0.242	9.87149e-19	Macrophage_4	Pigp	3.23409e-08	0.147186	0.674	0.444	0.00104422	Macrophage_6	Rprd1b	3.77705e-10	0.116985	0.579	0.363	1.21953e-05	Macrophage_6	Cept1
3.32843e-23	0.28708	0.646	0.504	1.07468e-18	Macrophage_4	Papss1	3.2386e-08	0.0897701	0.35	0.202	0.00104568	Macrophage_6	Abhd10	3.81964e-10	0.425274	0.11	0.047	1.23329e-05	Macrophage_6	Soga1
3.35313e-23	0.446554	0.343	0.232	1.08266e-18	Macrophage_4	G430095P16Rik	3.25475e-08	0.00168733	0.404	0.236	0.0010509	Macrophage_6	Praf2	3.82082e-10	0.146002	0.321	0.188	1.23367e-05	Macrophage_6	Casp8ap2
3.37875e-23	-0.328843	0.958	0.944	1.09093e-18	Macrophage_4	Ppp1r12a	3.26657e-08	0.0337682	0.602	0.382	0.00105471	Macrophage_6	Parp11	3.83121e-10	0.115076	0.479	0.291	1.23702e-05	Macrophage_6	Mrpl13
3.42045e-23	0.877636	0.178	0.102	1.10439e-18	Macrophage_4	Cracr2b	3.28705e-08	0.0975422	0.478	0.285	0.00106132	Macrophage_6	Med16	3.84273e-10	0.0986673	0.376	0.222	1.24074e-05	Macrophage_6	Map2k5
3.73317e-23	0.143573	0.99	0.977	1.20536e-18	Macrophage_4	Uqcrh	3.28738e-08	0.0806761	0.752	0.494	0.00106143	Macrophage_6	Ctla2b	3.84596e-10	0.148359	0.327	0.192	1.24178e-05	Macrophage_6	Mtss1
3.87956e-23	-0.378948	0.862	0.854	1.25263e-18	Macrophage_4	Il4ra	3.29688e-08	0.131154	0.304	0.171	0.0010645	Macrophage_6	Bnip1	3.84906e-10	0.119991	0.581	0.368	1.24278e-05	Macrophage_6	Yy1
3.96254e-23	0.250743	0.854	0.717	1.27942e-18	Macrophage_4	Pfdn1	3.3207e-08	0.204367	0.233	0.123	0.00107219	Macrophage_6	Snhg17	3.87676e-10	0.0488315	0.326	0.188	1.25173e-05	Macrophage_6	Synrg
4.03918e-23	-0.612324	0.588	0.632	1.30417e-18	Macrophage_4	Rhbdf2	3.32701e-08	0.0326478	0.985	0.904	0.00107422	Macrophage_6	Cfb	3.87911e-10	0.0676404	0.332	0.191	1.25249e-05	Macrophage_6	Gabpb2
4.20784e-23	-0.310643	0.982	0.968	1.35863e-18	Macrophage_4	Psme2	3.32755e-08	0.362198	0.18	0.089	0.0010744	Macrophage_6	Mef2b	3.89715e-10	0.119506	0.387	0.233	1.25831e-05	Macrophage_6	Palm
4.25916e-23	0.290503	0.637	0.495	1.3752e-18	Macrophage_4	4833420G17Rik	3.33866e-08	0.0755701	0.252	0.138	0.00107799	Macrophage_6	4930444A19Rik	3.92814e-10	0.167035	0.286	0.164	1.26832e-05	Macrophage_6	Fam219a
4.46907e-23	0.362515	0.504	0.378	1.44297e-18	Macrophage_4	Slc16a7	3.35561e-08	0.100907	0.535	0.335	0.00108346	Macrophage_6	Sipa1l1	3.93669e-10	-0.0218655	0.372	0.216	1.27108e-05	Macrophage_6	Sec23b
4.6586e-23	0.273635	0.708	0.573	1.50417e-18	Macrophage_4	Tmem19	3.36303e-08	0.0429927	0.422	0.247	0.00108586	Macrophage_6	Mtfr1	3.96564e-10	0.213599	0.239	0.133	1.28043e-05	Macrophage_6	Raph1
4.72861e-23	0.22336	0.885	0.772	1.52677e-18	Macrophage_4	Bcas2	3.36355e-08	0.155682	0.313	0.177	0.00108602	Macrophage_6	Wdr24	3.98546e-10	0.331303	0.174	0.089	1.28683e-05	Macrophage_6	Neurl2
5.03345e-23	0.261172	0.66	0.513	1.6252e-18	Macrophage_4	Ddx1	3.37333e-08	-0.0159786	0.522	0.313	0.00108918	Macrophage_6	Ogfod3	3.99875e-10	0.11176	0.474	0.292	1.29112e-05	Macrophage_6	Mcee
5.03922e-23	0.331975	0.623	0.484	1.62706e-18	Macrophage_4	Ocrl	3.38799e-08	0.0321777	0.391	0.227	0.00109391	Macrophage_6	Tut1	4.04235e-10	0.223826	0.238	0.131	1.30519e-05	Macrophage_6	AI506816
5.5077e-23	0.367269	0.501	0.378	1.77833e-18	Macrophage_4	Abhd18	3.41138e-08	0.200032	0.196	0.098	0.00110147	Macrophage_6	6530409C15Rik	4.05171e-10	0.0299761	0.362	0.211	1.30822e-05	Macrophage_6	Eps15l1
5.74002e-23	-0.360989	0.961	0.952	1.85334e-18	Macrophage_4	Arih1	3.41409e-08	0.151041	0.907	0.726	0.00110234	Macrophage_6	Alas1	4.05513e-10	0.0180893	0.23	0.123	1.30932e-05	Macrophage_6	Vopp1
5.97064e-23	0.386393	0.502	0.373	1.9278e-18	Macrophage_4	Metap1d	3.4592e-08	0.0272526	0.241	0.127	0.00111691	Macrophage_6	Ttll4	4.057e-10	0.0894385	0.368	0.216	1.30992e-05	Macrophage_6	Foxo3
6.11887e-23	0.266491	0.735	0.589	1.97566e-18	Macrophage_4	Glb1	3.46204e-08	0.132266	0.507	0.314	0.00111782	Macrophage_6	Bicral	4.0865e-10	0.0678717	0.257	0.141	1.31945e-05	Macrophage_6	Ttc13
6.13362e-23	0.384241	0.422	0.3	1.98042e-18	Macrophage_4	Ndufaf4	3.47642e-08	0.0113937	0.5	0.3	0.00112247	Macrophage_6	Tgfbrap1	4.09631e-10	0.150395	0.382	0.229	1.32262e-05	Macrophage_6	Aspscr1
6.31276e-23	-0.966421	0.359	0.444	2.03826e-18	Macrophage_4	Prr5l	3.49849e-08	0.188721	0.676	0.453	0.00112959	Macrophage_6	C1rl	4.10263e-10	0.170905	0.459	0.285	1.32466e-05	Macrophage_6	Rufy3
6.42504e-23	-0.4191	0.864	0.858	2.07452e-18	Macrophage_4	Zc3h7a	3.52275e-08	0.151992	0.702	0.47	0.00113743	Macrophage_6	Mapk9	4.14226e-10	0.21355	0.191	0.1	1.33745e-05	Macrophage_6	Reps1
6.44856e-23	0.504478	0.275	0.177	2.08211e-18	Macrophage_4	2310058D17Rik	3.56642e-08	0.302374	0.137	0.061	0.00115153	Macrophage_6	Pde6h	4.14239e-10	0.0744427	0.433	0.263	1.3375e-05	Macrophage_6	Epb41
6.91094e-23	0.322632	0.627	0.486	2.2314e-18	Macrophage_4	Immp1l	3.56702e-08	-0.0131331	0.933	0.769	0.00115172	Macrophage_6	H2-Aa	4.19693e-10	0.116723	0.441	0.27	1.3551e-05	Macrophage_6	Ankle2
7.03586e-23	0.451236	0.429	0.312	2.27174e-18	Macrophage_4	Tmx2	3.58828e-08	0.116511	0.826	0.575	0.00115858	Macrophage_6	Rcor1	4.20605e-10	0.19748	0.383	0.234	1.35805e-05	Macrophage_6	Dock1
7.23706e-23	0.306753	0.551	0.414	2.3367e-18	Macrophage_4	St6gal1	3.59363e-08	0.147339	0.504	0.313	0.00116031	Macrophage_6	Tnni2	4.20892e-10	0.162358	0.524	0.328	1.35898e-05	Macrophage_6	Zmat5
7.48223e-23	0.340083	0.544	0.412	2.41586e-18	Macrophage_4	Map3k4	3.59437e-08	0.647567	0.111	0.046	0.00116055	Macrophage_6	Spred3	4.28416e-10	0.123043	0.199	0.104	1.38327e-05	Macrophage_6	Tesk1
7.63616e-23	0.409904	0.44	0.319	2.46556e-18	Macrophage_4	Kdsr	3.61399e-08	0.143605	0.383	0.225	0.00116688	Macrophage_6	Akip1	4.31216e-10	0.0905487	0.427	0.257	1.39231e-05	Macrophage_6	Sbds
7.70208e-23	0.75953	0.234	0.147	2.48685e-18	Macrophage_4	Arhgef12	3.64738e-08	0.157436	0.543	0.339	0.00117767	Macrophage_6	Mark4	4.32895e-10	0.214351	0.286	0.165	1.39773e-05	Macrophage_6	C1ra
8.14616e-23	0.571621	0.269	0.173	2.63023e-18	Macrophage_4	C1qtnf12	3.67847e-08	0.155351	0.678	0.448	0.00118771	Macrophage_6	Il15ra	4.35852e-10	0.069452	0.535	0.335	1.40728e-05	Macrophage_6	Pttg1
8.93622e-23	0.135507	0.827	0.701	2.88533e-18	Macrophage_4	Zbtb20	3.67941e-08	0.0492478	0.607	0.39	0.00118801	Macrophage_6	Slc9a7	4.40057e-10	0.0709208	0.407	0.241	1.42086e-05	Macrophage_6	Smarcad1
9.17579e-23	0.337791	0.662	0.526	2.96268e-18	Macrophage_4	Ccng1	3.68381e-08	0.0507581	0.596	0.383	0.00118943	Macrophage_6	Nol4l	4.42223e-10	0.115342	0.349	0.207	1.42785e-05	Macrophage_6	Csrp1
9.3428e-23	-0.525763	0.924	0.913	3.0166e-18	Macrophage_4	Sik3	3.68485e-08	0.058529	0.526	0.32	0.00118976	Macrophage_6	Inppl1	4.42934e-10	0.144367	1	0.973	1.43014e-05	Macrophage_6	App
9.54414e-23	-0.125069	0.999	0.992	3.08161e-18	Macrophage_4	Rpl8	3.71258e-08	0.0365191	0.343	0.196	0.00119872	Macrophage_6	Blzf1	4.44741e-10	0.276588	0.222	0.122	1.43598e-05	Macrophage_6	Rusc2
9.56042e-23	0.226596	0.899	0.81	3.08687e-18	Macrophage_4	Pet100	3.73783e-08	0.0872284	0.296	0.165	0.00120687	Macrophage_6	Gm19412	4.45522e-10	-0.0485963	0.438	0.262	1.4385e-05	Macrophage_6	Dapp1
1.01354e-22	0.213126	0.707	0.565	3.27252e-18	Macrophage_4	AW554918	3.77107e-08	0.0892497	0.661	0.428	0.0012176	Macrophage_6	Gabpb2	4.45734e-10	0.197437	0.291	0.167	1.43919e-05	Macrophage_6	Wdr75
1.05175e-22	0.382419	0.474	0.348	3.39589e-18	Macrophage_4	Cyp4f13	3.78987e-08	0.0621918	0.572	0.355	0.00122367	Macrophage_6	Camta1	4.47831e-10	0.0303438	0.419	0.252	1.44596e-05	Macrophage_6	Smad2
1.11736e-22	0.203952	0.928	0.841	3.60774e-18	Macrophage_4	Fkbp1a	3.83285e-08	0.0717408	0.35	0.201	0.00123755	Macrophage_6	Slc20a1	4.49091e-10	0.196534	0.225	0.122	1.45002e-05	Macrophage_6	Cetn2
1.14951e-22	0.309121	0.682	0.539	3.71153e-18	Macrophage_4	Mrpl41	3.83968e-08	0.184161	0.687	0.464	0.00123976	Macrophage_6	Dis3l2	4.52333e-10	0.165209	0.279	0.16	1.46049e-05	Macrophage_6	Elk4
1.15765e-22	-1.03909	0.409	0.475	3.73782e-18	Macrophage_4	Ripk2	3.84445e-08	0.657053	0.1	0.039	0.0012413	Macrophage_6	Zfp784	4.53667e-10	0.1225	0.543	0.341	1.4648e-05	Macrophage_6	Tfg
1.19492e-22	-0.309238	0.975	0.969	3.85815e-18	Macrophage_4	Irf2	3.85424e-08	0.0326922	0.278	0.152	0.00124446	Macrophage_6	Rbm15	4.54441e-10	0.130145	0.322	0.188	1.4673e-05	Macrophage_6	Ccnc
1.20039e-22	0.400513	0.419	0.296	3.87582e-18	Macrophage_4	Pik3r4	3.86427e-08	0.136004	0.483	0.294	0.00124769	Macrophage_6	Nt5m	4.55056e-10	0.0910548	0.501	0.307	1.46929e-05	Macrophage_6	Fam168b
1.23072e-22	0.15017	0.906	0.81	3.97376e-18	Macrophage_4	Tmcc1	3.88722e-08	0.101296	0.67	0.422	0.00125511	Macrophage_6	Hdgfl2	4.57065e-10	0.161653	0.984	0.932	1.47577e-05	Macrophage_6	Unc93b1
1.23786e-22	0.339262	0.67	0.539	3.99681e-18	Macrophage_4	Psmd10	3.88736e-08	-0.0493469	0.363	0.208	0.00125515	Macrophage_6	Tram2	4.57841e-10	0.0390283	0.369	0.214	1.47828e-05	Macrophage_6	Stk11
1.26542e-22	0.425211	0.445	0.33	4.08579e-18	Macrophage_4	Tma16	3.89722e-08	0.0600441	0.546	0.338	0.00125833	Macrophage_6	Abcc1	4.57891e-10	0.0121342	0.498	0.326	1.47844e-05	Macrophage_6	Rgcc
1.40559e-22	0.31699	0.606	0.479	4.53838e-18	Macrophage_4	Dhx30	3.9514e-08	0.369049	0.187	0.093	0.00127583	Macrophage_6	Arl6	4.6051e-10	0.216005	0.216	0.116	1.48689e-05	Macrophage_6	Agap3
1.45429e-22	-0.387874	0.886	0.868	4.69562e-18	Macrophage_4	Ncf4	3.96255e-08	0.145025	0.217	0.112	0.00127943	Macrophage_6	Rexo5	4.63367e-10	0.159319	0.646	0.42	1.49612e-05	Macrophage_6	Nus1
1.47155e-22	0.252402	0.708	0.561	4.75136e-18	Macrophage_4	Tbcd	4.02045e-08	0.137113	0.467	0.284	0.00129812	Macrophage_6	Eif2d	4.63561e-10	0.323855	0.155	0.076	1.49674e-05	Macrophage_6	Lancl1
1.4826e-22	0.198891	0.584	0.434	4.78701e-18	Macrophage_4	Nav2	4.04104e-08	0.0498177	0.324	0.183	0.00130477	Macrophage_6	Fancc	4.65226e-10	0.179318	0.369	0.222	1.50212e-05	Macrophage_6	Uhrf1bp1l
1.50899e-22	0.23002	0.896	0.818	4.87223e-18	Macrophage_4	Rb1	4.04176e-08	0.177767	0.38	0.227	0.001305	Macrophage_6	Zfp335	4.65605e-10	0.487218	0.11	0.048	1.50335e-05	Macrophage_6	Abcb1b
1.67671e-22	0.325782	0.491	0.363	5.41377e-18	Macrophage_4	Cryl1	4.04455e-08	0.170033	0.7	0.469	0.00130591	Macrophage_6	Nab2	4.74241e-10	0.127273	0.304	0.174	1.53123e-05	Macrophage_6	Ccdc71
1.68538e-22	0.241338	0.66	0.52	5.44176e-18	Macrophage_4	Atxn3	4.04757e-08	0.0997987	0.576	0.357	0.00130688	Macrophage_6	Dennd4b	4.77643e-10	0.336894	0.127	0.058	1.54221e-05	Macrophage_6	Il12rb1
1.75349e-22	0.176929	0.969	0.911	5.66167e-18	Macrophage_4	Bax	4.04947e-08	0.227304	0.526	0.337	0.00130749	Macrophage_6	2210016F16Rik	4.77853e-10	0.256519	0.203	0.108	1.54289e-05	Macrophage_6	Akap11
1.75364e-22	-1.04897	0.473	0.531	5.66216e-18	Macrophage_4	Klf4	4.05828e-08	0.150522	0.648	0.434	0.00131034	Macrophage_6	Inpp5f	4.84024e-10	0.139339	0.545	0.338	1.56282e-05	Macrophage_6	Zdhhc3
1.78093e-22	0.253555	0.846	0.726	5.75028e-18	Macrophage_4	Etfa	4.07155e-08	0.0745283	0.348	0.201	0.00131462	Macrophage_6	Cmc2	4.94227e-10	0.417487	0.111	0.049	1.59576e-05	Macrophage_6	Eng
1.82597e-22	0.27755	0.742	0.601	5.8957e-18	Macrophage_4	Pcbd2	4.08331e-08	0.174277	0.639	0.419	0.00131842	Macrophage_6	9430038I01Rik	4.94627e-10	0.0785875	0.471	0.288	1.59705e-05	Macrophage_6	Sipa1
1.84761e-22	0.376503	0.491	0.367	5.96556e-18	Macrophage_4	Agap3	4.0887e-08	0.144713	0.724	0.493	0.00132016	Macrophage_6	Tlk2	4.97138e-10	0.180725	0.346	0.204	1.60516e-05	Macrophage_6	Memo1
1.84896e-22	-2.15458	0.05	0.124	5.96991e-18	Macrophage_4	Haao	4.09013e-08	0.13027	0.65	0.423	0.00132062	Macrophage_6	Ktn1	5.0053e-10	0.109547	0.36	0.213	1.61611e-05	Macrophage_6	Mrps35
1.88292e-22	0.359536	0.533	0.403	6.07957e-18	Macrophage_4	Stard5	4.09681e-08	0.101308	0.396	0.237	0.00132278	Macrophage_6	Armcx3	5.014e-10	0.00959629	0.23	0.124	1.61892e-05	Macrophage_6	Usf3
1.92584e-22	0.182748	0.955	0.887	6.21817e-18	Macrophage_4	Dnajc8	4.11204e-08	0.0770465	0.452	0.272	0.0013277	Macrophage_6	Vps37b	5.01996e-10	0.131065	0.438	0.271	1.62084e-05	Macrophage_6	Stip1
1.9294e-22	0.604778	0.241	0.152	6.22965e-18	Macrophage_4	Oxld1	4.11461e-08	0.175649	0.311	0.178	0.00132853	Macrophage_6	Xpnpep3	5.0478e-10	0.122012	0.332	0.193	1.62983e-05	Macrophage_6	Mrps30
1.99886e-22	0.405105	0.394	0.279	6.45393e-18	Macrophage_4	Cnnm3	4.13202e-08	0.0769194	0.38	0.221	0.00133415	Macrophage_6	Mrps6	5.05507e-10	0.0767342	0.363	0.214	1.63218e-05	Macrophage_6	Eri1
2.03406e-22	-1.98928	0.074	0.153	6.56759e-18	Macrophage_4	Dusp10	4.13526e-08	0.0787169	0.38	0.221	0.00133519	Macrophage_6	Ptgr1	5.05768e-10	0.401223	0.146	0.071	1.63302e-05	Macrophage_6	Tmed8
2.08175e-22	-0.150209	0.996	0.988	6.72156e-18	Macrophage_4	Rpl21	4.18733e-08	0.152974	0.38	0.225	0.00135201	Macrophage_6	Echdc1	5.06177e-10	0.193824	0.247	0.137	1.63434e-05	Macrophage_6	Vps16
2.18904e-22	0.429297	0.396	0.28	7.06797e-18	Macrophage_4	Sgsh	4.19369e-08	0.103441	0.539	0.337	0.00135406	Macrophage_6	Prkdc	5.06615e-10	0.105982	0.216	0.115	1.63576e-05	Macrophage_6	Cd22
2.20004e-22	0.246655	0.861	0.762	7.1035e-18	Macrophage_4	Ndufa10	4.19665e-08	0.148221	0.496	0.311	0.00135501	Macrophage_6	Gzf1	5.07162e-10	0.311178	0.189	0.099	1.63752e-05	Macrophage_6	Abcd3
2.2945e-22	-0.907168	0.6	0.629	7.40848e-18	Macrophage_4	Nlrp3	4.20218e-08	-0.0586113	0.389	0.223	0.0013568	Macrophage_6	Rrm2b	5.0871e-10	0.282827	0.249	0.14	1.64252e-05	Macrophage_6	Vwa8
2.29668e-22	0.181976	0.932	0.855	7.41552e-18	Macrophage_4	Tle5	4.21538e-08	0.196641	0.313	0.178	0.00136106	Macrophage_6	Alkbh2	5.10712e-10	0.0854977	0.34	0.199	1.64899e-05	Macrophage_6	0610010F05Rik
2.39888e-22	0.649745	0.276	0.183	7.74549e-18	Macrophage_4	Gm36172	4.21676e-08	0.424033	0.13	0.058	0.00136151	Macrophage_6	Zfp993	5.1305e-10	0.164273	0.349	0.207	1.65653e-05	Macrophage_6	Fbxw17
2.5061e-22	0.285102	0.549	0.42	8.09169e-18	Macrophage_4	Lpcat1	4.23345e-08	0.0392043	0.407	0.239	0.00136689	Macrophage_6	Atxn1l	5.14871e-10	0.130274	0.505	0.312	1.66242e-05	Macrophage_6	Dohh
2.54953e-22	0.444297	0.422	0.305	8.23192e-18	Macrophage_4	Sco2	4.25445e-08	0.145989	0.815	0.597	0.00137368	Macrophage_6	Acsl1	5.14917e-10	0.185133	0.332	0.197	1.66256e-05	Macrophage_6	Pik3ca
2.59351e-22	0.180346	0.964	0.931	8.37394e-18	Macrophage_4	Ost4	4.27086e-08	0.134025	0.724	0.498	0.00137898	Macrophage_6	Dyrk1a	5.15026e-10	0.0793972	0.236	0.129	1.66291e-05	Macrophage_6	Zbtb1
2.66989e-22	0.196351	0.854	0.721	8.62053e-18	Macrophage_4	Etfb	4.28225e-08	0.144954	0.948	0.828	0.00138265	Macrophage_6	Slc16a3	5.15895e-10	0.0297414	0.523	0.337	1.66572e-05	Macrophage_6	Herc6
2.74727e-22	-0.260203	0.979	0.97	8.87038e-18	Macrophage_4	Srsf5	4.32653e-08	0.176134	0.237	0.128	0.00139695	Macrophage_6	Scai	5.18236e-10	0.123176	0.23	0.125	1.67328e-05	Macrophage_6	Tubgcp4
2.87635e-22	0.396997	0.451	0.33	9.28715e-18	Macrophage_4	Pcmtd2	4.33972e-08	0.189027	0.359	0.212	0.00140121	Macrophage_6	Leng1	5.20566e-10	-0.0392642	0.418	0.249	1.6808e-05	Macrophage_6	Zfp800
2.87738e-22	0.313291	0.568	0.437	9.29047e-18	Macrophage_4	Zbtb44	4.35601e-08	-1.3337e-05	0.372	0.215	0.00140647	Macrophage_6	Pgm2l1	5.251e-10	0.18301	0.64	0.436	1.69544e-05	Macrophage_6	Acly
2.97274e-22	0.236751	0.72	0.567	9.59837e-18	Macrophage_4	Slc17a5	4.35928e-08	0.0372258	0.52	0.315	0.00140753	Macrophage_6	Saysd1	5.25865e-10	0.201324	0.239	0.132	1.69791e-05	Macrophage_6	Utp6
3.09335e-22	0.114703	0.999	0.99	9.98779e-18	Macrophage_4	Rps2	4.36084e-08	0.172723	0.87	0.688	0.00140803	Macrophage_6	Arhgap31	5.30338e-10	0.191071	0.218	0.118	1.71236e-05	Macrophage_6	Ppargc1b
3.10645e-22	0.445988	0.32	0.217	1.00301e-17	Macrophage_4	Shq1	4.37069e-08	0.447733	0.15	0.07	0.00141121	Macrophage_6	Mkks	5.32833e-10	0.149103	0.227	0.124	1.72041e-05	Macrophage_6	Bmyc
3.3697e-22	0.373355	0.45	0.332	1.08801e-17	Macrophage_4	Txndc16	4.44753e-08	0.691505	0.122	0.053	0.00143602	Macrophage_6	Lrp4	5.37198e-10	-0.0822671	0.196	0.102	1.73451e-05	Macrophage_6	Ahr
3.37059e-22	-0.652315	0.715	0.719	1.0883e-17	Macrophage_4	Il17ra	4.47e-08	0.161146	0.411	0.246	0.00144327	Macrophage_6	Ssbp3	5.38405e-10	0.108331	0.54	0.341	1.7384e-05	Macrophage_6	Hebp1
3.40376e-22	0.247265	0.81	0.679	1.09901e-17	Macrophage_4	Acp1	4.47687e-08	-0.0246152	0.433	0.253	0.00144549	Macrophage_6	Gpank1	5.40636e-10	0.0293488	0.355	0.207	1.74561e-05	Macrophage_6	Prdm2
3.53998e-22	0.0921687	0.992	0.926	1.14299e-17	Macrophage_4	Slc8a1	4.48982e-08	0.386724	0.172	0.084	0.00144967	Macrophage_6	Klhdc1	5.40769e-10	0.148506	0.701	0.471	1.74603e-05	Macrophage_6	Idh1
3.60115e-22	0.330597	0.504	0.375	1.16274e-17	Macrophage_4	Mcph1	4.49251e-08	0.099111	0.563	0.354	0.00145054	Macrophage_6	Socs4	5.41416e-10	0.134101	0.319	0.186	1.74812e-05	Macrophage_6	Trappc8
3.71322e-22	-0.94736	0.283	0.37	1.19892e-17	Macrophage_4	H2-T24	4.50487e-08	0.0913711	0.459	0.277	0.00145453	Macrophage_6	Tsc2	5.41438e-10	-0.0155728	0.357	0.206	1.74819e-05	Macrophage_6	Ccdc85b
3.95407e-22	-0.692707	0.722	0.728	1.27669e-17	Macrophage_4	Znfx1	4.51221e-08	0.176724	0.754	0.515	0.0014569	Macrophage_6	Lap3	5.5125e-10	0.164616	0.388	0.234	1.77988e-05	Macrophage_6	Inpp5k
3.9776e-22	-3.83186	0.05	0.122	1.28429e-17	Macrophage_4	Stat4	4.52319e-08	0.134346	0.398	0.235	0.00146045	Macrophage_6	Tnpo2	5.51258e-10	0.165386	0.574	0.37	1.7799e-05	Macrophage_6	Tbc1d5
4.30821e-22	0.0992761	0.674	0.53	1.39103e-17	Macrophage_4	Bcl2a1d	4.52663e-08	0.0803242	0.42	0.249	0.00146156	Macrophage_6	Cenpc1	5.55001e-10	0.606131	0.103	0.044	1.79199e-05	Macrophage_6	Gm5086
4.34152e-22	0.472996	0.384	0.275	1.40179e-17	Macrophage_4	Etfrf1	4.53114e-08	-3.66912e-05	0.407	0.247	0.00146301	Macrophage_6	Rhov	5.58689e-10	0.204017	0.243	0.135	1.8039e-05	Macrophage_6	Kif2a
4.39124e-22	0.234978	0.751	0.6	1.41784e-17	Macrophage_4	Odf2	4.53563e-08	-0.0167324	0.348	0.202	0.00146446	Macrophage_6	Tmem67	5.59031e-10	0.0697731	0.249	0.137	1.805e-05	Macrophage_6	Thap3
4.46346e-22	0.630244	0.211	0.128	1.44116e-17	Macrophage_4	D130040H23Rik	4.53581e-08	0.206103	0.815	0.592	0.00146452	Macrophage_6	Coro7	5.69715e-10	0.106162	0.243	0.133	1.8395e-05	Macrophage_6	Hmgxb3
4.51081e-22	-0.454924	0.913	0.891	1.45645e-17	Macrophage_4	Gmfg	4.54186e-08	0.129323	0.567	0.366	0.00146648	Macrophage_6	Ctdp1	5.69899e-10	0.0320457	0.502	0.309	1.84009e-05	Macrophage_6	Atf6
4.55432e-22	0.327171	0.7	0.572	1.4705e-17	Macrophage_4	Il3ra	4.56593e-08	0.0121681	0.889	0.706	0.00147425	Macrophage_6	Slfn5	5.75385e-10	0.077124	0.396	0.238	1.8578e-05	Macrophage_6	Pcmtd1
4.65204e-22	-0.69019	0.478	0.551	1.50205e-17	Macrophage_4	Smad7	4.56665e-08	0.17853	0.298	0.167	0.00147448	Macrophage_6	Tspyl2	5.76215e-10	0.143674	0.283	0.161	1.86048e-05	Macrophage_6	Nom1
4.7226e-22	-0.313609	0.904	0.899	1.52483e-17	Macrophage_4	Tra2b	4.57382e-08	0.446606	0.128	0.057	0.00147679	Macrophage_6	Tmc8	5.76636e-10	0.124428	0.362	0.213	1.86184e-05	Macrophage_6	Ccndbp1
5.05394e-22	0.373037	0.45	0.328	1.63182e-17	Macrophage_4	Trmt1	4.59521e-08	0.0985556	0.693	0.457	0.0014837	Macrophage_6	3110082I17Rik	5.79643e-10	0.132139	0.615	0.394	1.87155e-05	Macrophage_6	Rcbtb2
5.22537e-22	0.139985	0.998	0.991	1.68717e-17	Macrophage_4	Cmss1	4.59809e-08	0.1398	0.413	0.247	0.00148463	Macrophage_6	Fbxo8	5.84909e-10	-0.0660621	0.222	0.118	1.88855e-05	Macrophage_6	2006-03-01
5.25822e-22	0.177207	0.905	0.813	1.69778e-17	Macrophage_4	Fam174a	4.62536e-08	-0.126592	0.285	0.155	0.00149344	Macrophage_6	Gcc1	5.88377e-10	-0.00142264	0.516	0.309	1.89975e-05	Macrophage_6	Pnkp
5.30253e-22	-0.733503	0.631	0.655	1.71208e-17	Macrophage_4	Tor3a	4.6258e-08	0.144888	0.822	0.6	0.00149358	Macrophage_6	Bdp1	5.89155e-10	0.144314	0.599	0.382	1.90226e-05	Macrophage_6	Atxn2l
5.34071e-22	0.877561	0.129	0.067	1.72441e-17	Macrophage_4	Tulp3	4.62963e-08	0.112168	0.267	0.146	0.00149481	Macrophage_6	Abhd8	5.896e-10	0.204909	0.23	0.126	1.9037e-05	Macrophage_6	Abhd4
5.82804e-22	0.715283	0.236	0.149	1.88176e-17	Macrophage_4	Acad11	4.65358e-08	0.116166	0.467	0.285	0.00150255	Macrophage_6	Zbtb18	5.97875e-10	0.0810553	0.255	0.141	1.93042e-05	Macrophage_6	Ncoa5
5.83612e-22	0.138051	0.987	0.971	1.88437e-17	Macrophage_4	Pfdn5	4.67394e-08	0.0333948	0.393	0.23	0.00150912	Macrophage_6	Actr5	5.99329e-10	0.412346	0.169	0.087	1.93511e-05	Macrophage_6	Bahd1
6.02267e-22	-1.87417	0.072	0.152	1.9446e-17	Macrophage_4	Asns	4.683e-08	-0.033777	0.461	0.272	0.00151205	Macrophage_6	Gmeb1	6.01004e-10	0.095552	0.283	0.16	1.94052e-05	Macrophage_6	Phf10
6.04592e-22	0.259923	0.779	0.662	1.95211e-17	Macrophage_4	Mrpl34	4.75559e-08	0.153029	0.652	0.422	0.00153549	Macrophage_6	Jmjd6	6.04809e-10	0.0254953	0.239	0.131	1.95281e-05	Macrophage_6	Pfkfb4
6.05868e-22	0.18468	0.925	0.799	1.95623e-17	Macrophage_4	Dtnbp1	4.76855e-08	0.230139	0.215	0.113	0.00153967	Macrophage_6	Ankrd26	6.06692e-10	0.147595	0.3	0.174	1.95889e-05	Macrophage_6	Pon3
6.26038e-22	0.515008	0.324	0.222	2.02135e-17	Macrophage_4	Ikbip	4.79158e-08	0.0276888	0.47	0.284	0.0015471	Macrophage_6	Mical1	6.13176e-10	0.181121	0.926	0.756	1.97982e-05	Macrophage_6	C3
6.36904e-22	-0.29576	0.977	0.969	2.05643e-17	Macrophage_4	Spop	4.79551e-08	0.0986316	1	1	0.00154837	Macrophage_6	Ftl1	6.15616e-10	0.200195	0.286	0.164	1.9877e-05	Macrophage_6	Hdhd2
6.77136e-22	0.269019	0.659	0.523	2.18634e-17	Macrophage_4	Inpp5f	4.8129e-08	0.190016	0.228	0.12	0.00155399	Macrophage_6	Sfxn2	6.1622e-10	0.101059	0.36	0.214	1.98965e-05	Macrophage_6	Uckl1
6.77858e-22	0.367766	0.43	0.314	2.18867e-17	Macrophage_4	Fkbp1b	4.87303e-08	0.150745	0.578	0.369	0.0015734	Macrophage_6	Synj2	6.16409e-10	0.276506	0.161	0.08	1.99026e-05	Macrophage_6	Nars2
7.02447e-22	0.175462	0.978	0.951	2.26806e-17	Macrophage_4	Atp5md	4.88746e-08	0.0499865	0.293	0.164	0.00157806	Macrophage_6	Pdss1	6.17012e-10	0.120891	0.274	0.155	1.99221e-05	Macrophage_6	Pibf1
7.14037e-22	-0.805543	0.541	0.589	2.30548e-17	Macrophage_4	Sertad2	4.89877e-08	-0.0205634	0.446	0.263	0.00158172	Macrophage_6	Txlng	6.18556e-10	0.115886	0.275	0.156	1.99719e-05	Macrophage_6	Ripk3
7.463e-22	0.16311	0.993	0.945	2.40965e-17	Macrophage_4	Gns	4.95538e-08	-0.00308829	0.43	0.255	0.00159999	Macrophage_6	Zfp64	6.18573e-10	0.188909	0.268	0.153	1.99725e-05	Macrophage_6	Dhx16
8.15829e-22	0.407404	0.366	0.254	2.63415e-17	Macrophage_4	Pgm2l1	5.01687e-08	0.178095	0.82	0.608	0.00161985	Macrophage_6	Fbxo11	6.21107e-10	0.135579	0.36	0.221	2.00543e-05	Macrophage_6	Fbxo32
8.18166e-22	0.131711	0.999	0.99	2.64169e-17	Macrophage_4	Pkm	5.025e-08	0.0210574	0.313	0.175	0.00162247	Macrophage_6	Slx1b	6.21546e-10	0.359791	0.178	0.093	2.00685e-05	Macrophage_6	Enpp1
8.22329e-22	0.300463	0.437	0.315	2.65514e-17	Macrophage_4	Pim3	5.0475e-08	-0.0653844	0.52	0.324	0.00162974	Macrophage_6	Ifi206	6.35863e-10	0.0957853	0.684	0.458	2.05307e-05	Macrophage_6	Jdp2
8.26467e-22	0.525636	0.281	0.185	2.6685e-17	Macrophage_4	Zfp934	5.12438e-08	-0.0126469	0.328	0.184	0.00165456	Macrophage_6	Svip	6.36503e-10	0.0777192	0.435	0.263	2.05514e-05	Macrophage_6	Sart1
8.30477e-22	-0.378191	0.899	0.897	2.68144e-17	Macrophage_4	Tra2a	5.18447e-08	-0.336201	0.396	0.229	0.00167396	Macrophage_6	Adgre4	6.37014e-10	0.147404	0.693	0.465	2.05679e-05	Macrophage_6	Zswim6
8.37936e-22	0.228195	0.813	0.672	2.70553e-17	Macrophage_4	Ago3	5.19416e-08	0.10644	0.502	0.308	0.00167709	Macrophage_6	Taf1b	6.5055e-10	0.0812288	0.552	0.337	2.1005e-05	Macrophage_6	Pcbd2
8.40647e-22	0.793165	0.107	0.051	2.71428e-17	Macrophage_4	Gm15056	5.19817e-08	0.203127	0.993	0.949	0.00167838	Macrophage_6	Mt1	6.50838e-10	0.0300279	0.487	0.302	2.10143e-05	Macrophage_6	Rel
8.4701e-22	0.256906	0.838	0.712	2.73483e-17	Macrophage_4	Cetn3	5.20095e-08	0.126787	0.798	0.565	0.00167928	Macrophage_6	Piezo1	6.55196e-10	0.0914094	0.275	0.158	2.1155e-05	Macrophage_6	Gm12185
9.04674e-22	0.269777	0.669	0.555	2.92101e-17	Macrophage_4	Cd200r1	5.23913e-08	0.0288376	0.45	0.27	0.00169161	Macrophage_6	Zfp617	6.57981e-10	0.164329	0.296	0.172	2.12449e-05	Macrophage_6	Rrs1
9.59933e-22	0.184	0.888	0.8	3.09943e-17	Macrophage_4	Iscu	5.26389e-08	0.107172	0.578	0.356	0.0016996	Macrophage_6	Dhrs4	6.59212e-10	0.0490516	0.479	0.293	2.12847e-05	Macrophage_6	Numb
9.65872e-22	-0.832108	0.521	0.567	3.11861e-17	Macrophage_4	Parp11	5.26455e-08	0.0326717	0.372	0.219	0.00169982	Macrophage_6	Npat	6.6226e-10	0.0162476	0.329	0.195	2.13831e-05	Macrophage_6	Gadd45b
9.69211e-22	-0.624533	0.574	0.619	3.12939e-17	Macrophage_4	Trim12c	5.26478e-08	0.139021	0.354	0.207	0.00169989	Macrophage_6	Mocs3	6.66483e-10	0.110781	0.617	0.4	2.15194e-05	Macrophage_6	Pik3cd
1.01206e-21	-0.310418	0.852	0.853	3.26773e-17	Macrophage_4	Cggbp1	5.26923e-08	0.0385888	0.407	0.236	0.00170133	Macrophage_6	Rfc5	6.70206e-10	0.122077	0.44	0.273	2.16396e-05	Macrophage_6	Kcnn4
1.06551e-21	0.449818	0.376	0.269	3.44033e-17	Macrophage_4	Idua	5.2996e-08	0.124873	0.58	0.362	0.00171113	Macrophage_6	Fech	6.70355e-10	0.116787	0.366	0.216	2.16444e-05	Macrophage_6	Lcorl
1.08078e-21	0.143256	0.99	0.969	3.48961e-17	Macrophage_4	Rbx1	5.30413e-08	0.144039	0.167	0.081	0.0017126	Macrophage_6	Jmjd7	6.70685e-10	0.0809078	0.415	0.248	2.16551e-05	Macrophage_6	Btbd7
1.10629e-21	0.305606	0.659	0.526	3.57199e-17	Macrophage_4	Slc45a4	5.31126e-08	0.0968899	0.613	0.383	0.0017149	Macrophage_6	Rexo4	6.72767e-10	0.109082	0.199	0.105	2.17223e-05	Macrophage_6	Nfia
1.17173e-21	0.264451	0.767	0.626	3.7833e-17	Macrophage_4	Mrpl27	5.33509e-08	0.101934	0.154	0.073	0.00172259	Macrophage_6	Kbtbd7	6.73337e-10	0.137869	0.415	0.251	2.17407e-05	Macrophage_6	Hadh
1.20432e-21	0.328238	0.495	0.368	3.8885e-17	Macrophage_4	Ccl25	5.3556e-08	0.103485	0.498	0.303	0.00172922	Macrophage_6	Pxmp4	6.74393e-10	0.240944	0.272	0.156	2.17748e-05	Macrophage_6	Pex19
1.22427e-21	-0.233056	0.986	0.974	3.95292e-17	Macrophage_4	Psma7	5.35654e-08	0.0594309	0.376	0.221	0.00172952	Macrophage_6	Mthfd1	6.77605e-10	0.0957639	0.426	0.259	2.18785e-05	Macrophage_6	Zfp407
1.22686e-21	-0.354045	0.894	0.885	3.96128e-17	Macrophage_4	Larp1	5.37664e-08	-0.00332842	0.326	0.184	0.00173601	Macrophage_6	Ubqln4	6.77959e-10	0.0885403	0.286	0.163	2.18899e-05	Macrophage_6	Zfp524
1.28369e-21	0.371833	0.477	0.357	4.14477e-17	Macrophage_4	Lonp1	5.37742e-08	0.0390996	0.443	0.269	0.00173626	Macrophage_6	Rbl1	6.79153e-10	0.455272	0.116	0.052	2.19285e-05	Macrophage_6	Wdr62
1.29988e-21	0.850605	0.142	0.077	4.19705e-17	Macrophage_4	Acad12	5.38822e-08	0.184858	0.287	0.161	0.00173975	Macrophage_6	Gm27017	6.80054e-10	0.212035	0.214	0.116	2.19576e-05	Macrophage_6	Polr3b
1.34757e-21	-0.239171	0.938	0.93	4.35103e-17	Macrophage_4	Rhog	5.39453e-08	0.0916738	0.435	0.259	0.00174179	Macrophage_6	Slc35a1	6.80834e-10	0.150584	0.183	0.094	2.19828e-05	Macrophage_6	Phf6
1.39414e-21	0.362936	0.624	0.493	4.50139e-17	Macrophage_4	Cox20	5.40343e-08	-0.0240424	0.25	0.133	0.00174466	Macrophage_6	Gm45606	6.81367e-10	0.0928518	0.258	0.144	2.2e-05	Macrophage_6	Carnmt1
1.41442e-21	0.202538	0.724	0.56	4.56687e-17	Macrophage_4	Tceal9	5.4107e-08	0.0713469	0.387	0.227	0.00174701	Macrophage_6	Slc39a10	6.85305e-10	0.130537	0.449	0.271	2.21271e-05	Macrophage_6	Mrps26
1.5006e-21	0.258085	0.806	0.685	4.84515e-17	Macrophage_4	Ddb1	5.44727e-08	0.125948	0.941	0.804	0.00175882	Macrophage_6	Lpcat2	6.88897e-10	0.149316	0.424	0.261	2.22431e-05	Macrophage_6	Srek1
1.51392e-21	0.879065	0.132	0.07	4.88814e-17	Macrophage_4	Gm34643	5.45657e-08	0.169191	0.854	0.641	0.00176182	Macrophage_6	Hk2	7.0198e-10	0.166928	0.806	0.603	2.26655e-05	Macrophage_6	Plec
1.54989e-21	-0.48814	0.704	0.723	5.00429e-17	Macrophage_4	Azin1	5.46097e-08	0.00668132	0.537	0.33	0.00176324	Macrophage_6	Polr3b	7.03884e-10	0.0979624	0.388	0.235	2.2727e-05	Macrophage_6	Braf
1.58735e-21	0.418959	0.343	0.238	5.12524e-17	Macrophage_4	Aamdc	5.49003e-08	0.0677096	0.578	0.364	0.00177262	Macrophage_6	2008-03-01	7.03984e-10	0.145183	0.603	0.393	2.27302e-05	Macrophage_6	Clcn7
1.62052e-21	0.317427	0.611	0.477	5.23234e-17	Macrophage_4	Ttc5	5.49868e-08	0.0869804	0.563	0.345	0.00177541	Macrophage_6	Pus1	7.10223e-10	0.100132	0.332	0.194	2.29317e-05	Macrophage_6	Usp32
1.80097e-21	0.229936	0.769	0.637	5.81498e-17	Macrophage_4	Scd2	5.50947e-08	0.100548	0.526	0.326	0.0017789	Macrophage_6	Stimate	7.17351e-10	0.0737141	0.482	0.299	2.31618e-05	Macrophage_6	Cic
2.00629e-21	0.563744	0.309	0.213	6.47791e-17	Macrophage_4	BC052040	5.51531e-08	0.34865	0.154	0.073	0.00178078	Macrophage_6	Zfp652os	7.24891e-10	0.187767	0.244	0.136	2.34053e-05	Macrophage_6	Cwc22
2.21706e-21	0.177284	0.956	0.906	7.15845e-17	Macrophage_4	Mrfap1	5.52647e-08	0.168076	0.213	0.112	0.00178439	Macrophage_6	4732471J01Rik	7.25877e-10	0.123626	0.518	0.331	2.34371e-05	Macrophage_6	Pdlim5
2.23105e-21	0.33692	0.399	0.287	7.20363e-17	Macrophage_4	Ttc3	5.54517e-08	0.546711	0.109	0.045	0.00179043	Macrophage_6	Cmtm4	7.26818e-10	0.210722	0.26	0.148	2.34675e-05	Macrophage_6	Naa40
2.27829e-21	0.325901	0.598	0.468	7.35615e-17	Macrophage_4	Pafah1b3	5.54975e-08	0.0169173	0.491	0.292	0.0017919	Macrophage_6	Ctu2	7.36983e-10	0.133526	0.352	0.21	2.37957e-05	Macrophage_6	Tmem214
2.41161e-21	0.558701	0.238	0.15	7.78661e-17	Macrophage_4	Spice1	5.55569e-08	0.149562	0.346	0.203	0.00179382	Macrophage_6	D17H6S53E	7.38559e-10	0.239616	0.814	0.606	2.38466e-05	Macrophage_6	Dennd1a
2.4331e-21	0.3043	0.561	0.427	7.85599e-17	Macrophage_4	Zbtb38	5.62941e-08	0.0697367	0.387	0.228	0.00181763	Macrophage_6	Pgpep1	7.40381e-10	0.108983	0.352	0.208	2.39054e-05	Macrophage_6	Pmpcb
2.44435e-21	-1.38851	0.383	0.443	7.89232e-17	Macrophage_4	Gpat3	5.63027e-08	0.0717628	0.52	0.322	0.0018179	Macrophage_6	Ppa2	7.40785e-10	0.14298	0.593	0.376	2.39185e-05	Macrophage_6	Ik
2.55881e-21	0.246158	0.849	0.738	8.26189e-17	Macrophage_4	9530068E07Rik	5.64485e-08	0.022231	0.485	0.295	0.00182261	Macrophage_6	Fam20b	7.40824e-10	0.0450197	0.448	0.272	2.39197e-05	Macrophage_6	Rapgef1
2.55981e-21	0.820009	0.143	0.078	8.2651e-17	Macrophage_4	Zfp975	5.65234e-08	0.341686	0.137	0.063	0.00182503	Macrophage_6	Cpeb3	7.42754e-10	0.225326	0.258	0.147	2.39821e-05	Macrophage_6	Lztfl1
2.56027e-21	0.52895	0.263	0.172	8.26661e-17	Macrophage_4	Farp2	5.69225e-08	0.138039	0.287	0.162	0.00183791	Macrophage_6	Mfsd7a	7.44503e-10	0.287415	0.124	0.056	2.40385e-05	Macrophage_6	Arrdc2
2.64873e-21	0.392355	0.484	0.366	8.55221e-17	Macrophage_4	Nomo1	5.70065e-08	0.107531	0.385	0.224	0.00184063	Macrophage_6	Gtf2h4	7.47691e-10	0.254485	0.142	0.068	2.41414e-05	Macrophage_6	Faap100
2.89796e-21	0.339407	0.567	0.437	9.35694e-17	Macrophage_4	Gatd1	5.70153e-08	0.0651261	0.348	0.2	0.00184091	Macrophage_6	D6Wsu163e	7.50376e-10	0.0807873	0.26	0.145	2.42281e-05	Macrophage_6	Tbrg4
2.91354e-21	0.643188	0.253	0.163	9.40723e-17	Macrophage_4	Zfp799	5.7235e-08	0.0250687	0.343	0.198	0.001848	Macrophage_6	Znhit3	7.54526e-10	0.0640323	0.54	0.334	2.43622e-05	Macrophage_6	Klhl24
2.92194e-21	0.281277	0.556	0.427	9.43436e-17	Macrophage_4	Lpar6	5.73403e-08	0.0953131	0.78	0.547	0.0018514	Macrophage_6	Tmem51	7.57646e-10	0.251944	0.153	0.075	2.44629e-05	Macrophage_6	Pcgf1
2.97045e-21	-0.933843	0.223	0.317	9.59099e-17	Macrophage_4	Gm14548	5.73415e-08	0.135787	0.991	0.953	0.00185144	Macrophage_6	Fyb	7.60437e-10	0.209205	0.205	0.11	2.4553e-05	Macrophage_6	Rbm18
3.0285e-21	0.125894	0.996	0.965	9.77841e-17	Macrophage_4	Bri3	5.74968e-08	0.276979	0.141	0.065	0.00185646	Macrophage_6	Nup210	7.61323e-10	0.120525	0.557	0.351	2.45816e-05	Macrophage_6	Ssrp1
3.19669e-21	0.387023	0.418	0.302	1.03215e-16	Macrophage_4	Pdpr	5.75987e-08	0.32724	0.128	0.057	0.00185975	Macrophage_6	Snx33	7.62458e-10	0.0753112	0.228	0.124	2.46182e-05	Macrophage_6	Rnf215
3.39297e-21	0.614689	0.212	0.13	1.09552e-16	Macrophage_4	Zfp606	5.76894e-08	0.00283302	0.65	0.43	0.00186268	Macrophage_6	Nupr1	7.63119e-10	0.0992992	0.357	0.21	2.46396e-05	Macrophage_6	Wasl
3.42148e-21	-0.460777	0.72	0.742	1.10473e-16	Macrophage_4	Pgs1	5.77531e-08	0.0994533	0.628	0.394	0.00186473	Macrophage_6	Eef1akmt4	7.6533e-10	0.134013	0.549	0.355	2.4711e-05	Macrophage_6	Ehbp1l1
3.563e-21	0.12119	0.998	0.987	1.15042e-16	Macrophage_4	Rpl5	5.78352e-08	0.104204	0.548	0.344	0.00186738	Macrophage_6	Pik3r2	7.66572e-10	0.118453	0.377	0.228	2.47511e-05	Macrophage_6	Tob2
3.58231e-21	0.656363	0.182	0.107	1.15666e-16	Macrophage_4	B3gnt7	5.78832e-08	0.1858	0.713	0.494	0.00186893	Macrophage_6	Arhgef11	7.68639e-10	-0.53271	0.246	0.139	2.48178e-05	Macrophage_6	Timp1
3.59826e-21	0.284937	0.738	0.608	1.16181e-16	Macrophage_4	Ptpmt1	5.7974e-08	0.153964	0.917	0.767	0.00187187	Macrophage_6	Sdc3	7.69594e-10	0.0224547	0.277	0.155	2.48487e-05	Macrophage_6	Ptp4a3
3.59928e-21	-0.456664	0.94	0.909	1.16214e-16	Macrophage_4	Ccr1	5.80609e-08	0.169206	0.872	0.709	0.00187467	Macrophage_6	Msr1	7.71154e-10	0.191231	0.318	0.187	2.4899e-05	Macrophage_6	Khk
3.73988e-21	-2.05471	0.055	0.128	1.20753e-16	Macrophage_4	Ifi214	5.83442e-08	0.157184	0.73	0.503	0.00188382	Macrophage_6	Csnk2a2	7.71332e-10	0.112415	0.296	0.169	2.49048e-05	Macrophage_6	Ap3s2
3.77692e-21	0.446169	0.321	0.221	1.21949e-16	Macrophage_4	Ift74	5.86017e-08	0.149509	0.396	0.234	0.00189213	Macrophage_6	Endog	7.7234e-10	0.0573739	0.495	0.302	2.49373e-05	Macrophage_6	Dlst
3.86384e-21	0.49608	0.317	0.217	1.24756e-16	Macrophage_4	Tmem97	5.87562e-08	0.0349686	0.283	0.155	0.00189712	Macrophage_6	Cracr2b	7.75935e-10	0.170317	0.66	0.439	2.50534e-05	Macrophage_6	Fnbp1
4.00103e-21	0.541363	0.287	0.191	1.29185e-16	Macrophage_4	Pfkfb2	5.89035e-08	0.18604	0.241	0.131	0.00190188	Macrophage_6	Galnt9	7.78738e-10	0.180156	1	0.995	2.51439e-05	Macrophage_6	Gpx1
4.03508e-21	0.137498	0.578	0.446	1.30285e-16	Macrophage_4	Pot1b	5.89147e-08	-0.0170759	0.728	0.498	0.00190224	Macrophage_6	Klf4	7.81052e-10	0.0662559	0.46	0.281	2.52186e-05	Macrophage_6	Sec24b
4.17947e-21	-0.571761	0.849	0.835	1.34947e-16	Macrophage_4	Lcp2	5.91295e-08	0.0435898	0.646	0.428	0.00190917	Macrophage_6	Phlpp1	7.88332e-10	0.147429	0.324	0.191	2.54537e-05	Macrophage_6	Mysm1
4.19917e-21	0.489677	0.408	0.295	1.35583e-16	Macrophage_4	Phb	5.92283e-08	0.17657	0.987	0.921	0.00191236	Macrophage_6	Inpp5d	7.89283e-10	0.167415	0.546	0.351	2.54844e-05	Macrophage_6	Arid1a
4.31899e-21	0.392422	0.512	0.392	1.39451e-16	Macrophage_4	Mrpl38	5.95418e-08	0.112973	0.402	0.241	0.00192249	Macrophage_6	Asb13	7.93925e-10	-0.124204	0.333	0.193	2.56342e-05	Macrophage_6	Arhgap26
4.32315e-21	0.219628	0.918	0.838	1.39586e-16	Macrophage_4	Pdcd5	5.96807e-08	0.0504925	0.185	0.092	0.00192697	Macrophage_6	Zfp267	7.94283e-10	0.0804519	0.998	0.967	2.56458e-05	Macrophage_6	Ctsc
4.34372e-21	-1.94831	0.12	0.204	1.4025e-16	Macrophage_4	Dgkg	5.99311e-08	0.00441675	0.624	0.388	0.00193506	Macrophage_6	Usp45	7.94661e-10	0.11293	0.484	0.302	2.5658e-05	Macrophage_6	Tmem223
4.3528e-21	0.372722	0.47	0.352	1.40543e-16	Macrophage_4	Nbdy	6.04434e-08	0.0737992	0.341	0.197	0.0019516	Macrophage_6	Ttpal	7.94676e-10	0.371125	0.166	0.084	2.56585e-05	Macrophage_6	Proser1
4.42269e-21	0.332264	0.412	0.295	1.428e-16	Macrophage_4	Rufy2	6.04441e-08	0.148142	0.965	0.896	0.00195162	Macrophage_6	Cltc	7.95467e-10	0.158006	0.225	0.123	2.5684e-05	Macrophage_6	Phf2
4.65033e-21	-0.208197	0.995	0.984	1.5015e-16	Macrophage_4	Cd53	6.05295e-08	0.103226	0.402	0.241	0.00195438	Macrophage_6	Klhl28	7.97714e-10	0.122023	0.454	0.278	2.57566e-05	Macrophage_6	0610010K14Rik
5.37058e-21	0.337313	0.562	0.439	1.73405e-16	Macrophage_4	Ptgr2	6.06224e-08	0.165695	0.507	0.314	0.00195738	Macrophage_6	Mto1	8.01562e-10	0.0670206	0.29	0.165	2.58808e-05	Macrophage_6	Taf1
5.50558e-21	0.384528	0.389	0.279	1.77764e-16	Macrophage_4	Alkbh8	6.06353e-08	-0.000250698	0.198	0.1	0.00195779	Macrophage_6	Cep68	8.03116e-10	0.0938822	0.499	0.311	2.5931e-05	Macrophage_6	Phyh
5.69208e-21	0.311445	0.62	0.487	1.83786e-16	Macrophage_4	Nagpa	6.06441e-08	0.0782896	0.813	0.588	0.00195808	Macrophage_6	Ifrd1	8.04917e-10	0.121231	0.263	0.147	2.59892e-05	Macrophage_6	Mob1b
5.73653e-21	0.278396	0.398	0.29	1.85221e-16	Macrophage_4	Foxp4	6.08279e-08	-0.0257832	0.274	0.148	0.00196401	Macrophage_6	Ercc2	8.05526e-10	0.125326	0.465	0.286	2.60088e-05	Macrophage_6	Nsun2
5.81346e-21	0.282092	0.542	0.413	1.87705e-16	Macrophage_4	Gtf2i	6.13601e-08	0.16479	0.93	0.724	0.0019812	Macrophage_6	Dhx9	8.16244e-10	0.159568	0.962	0.839	2.63549e-05	Macrophage_6	Ninj1
5.95343e-21	-0.367462	0.906	0.884	1.92224e-16	Macrophage_4	Nrros	6.14628e-08	0.351749	0.204	0.106	0.00198451	Macrophage_6	Ppp1r13l	8.18513e-10	0.0773998	0.459	0.277	2.64281e-05	Macrophage_6	Dera
6.1663e-21	0.282469	0.568	0.436	1.99097e-16	Macrophage_4	Tlr8	6.163e-08	0.0816047	0.624	0.405	0.00198991	Macrophage_6	Ppp1r15a	8.19679e-10	0.143357	0.502	0.314	2.64658e-05	Macrophage_6	Dip2b
6.20905e-21	0.196939	0.938	0.882	2.00478e-16	Macrophage_4	Rnf169	6.179e-08	0.250893	0.839	0.645	0.00199507	Macrophage_6	Mgat5	8.23977e-10	0.166287	0.355	0.21	2.66046e-05	Macrophage_6	Zfp593
6.2205e-21	0.530988	0.291	0.195	2.00848e-16	Macrophage_4	Gm16014	6.18185e-08	0.219849	0.172	0.084	0.00199599	Macrophage_6	Ficd	8.25184e-10	0.0472996	0.41	0.246	2.66435e-05	Macrophage_6	Cers5
6.32794e-21	0.358679	0.346	0.241	2.04316e-16	Macrophage_4	Ccdc191	6.20962e-08	0.0440982	0.5	0.304	0.00200496	Macrophage_6	Sirt3	8.28685e-10	0.115588	0.376	0.227	2.67566e-05	Macrophage_6	Clcn3
6.4865e-21	-0.736543	0.552	0.597	2.09436e-16	Macrophage_4	Prkx	6.25638e-08	0.113458	0.554	0.342	0.00202006	Macrophage_6	Cyb561d2	8.40596e-10	0.0372856	0.388	0.232	2.71412e-05	Macrophage_6	Prep
6.61846e-21	0.190331	0.935	0.864	2.13697e-16	Macrophage_4	Ndufb4	6.27946e-08	0.263292	0.15	0.063	0.00202751	Macrophage_6	B430305J03Rik	8.46061e-10	0.152365	0.296	0.173	2.73176e-05	Macrophage_6	Acvrl1
6.88675e-21	0.782752	0.2	0.122	2.22359e-16	Macrophage_4	Rbbp9	6.29371e-08	-0.0431048	0.261	0.141	0.00203211	Macrophage_6	Adck5	8.46527e-10	0.274746	0.127	0.058	2.73327e-05	Macrophage_6	Kptn
6.9158e-21	-0.255414	0.97	0.952	2.23297e-16	Macrophage_4	Atp1a1	6.30503e-08	0.0999108	0.457	0.283	0.00203577	Macrophage_6	Cd244a	8.57677e-10	0.142476	0.243	0.135	2.76927e-05	Macrophage_6	Mtmr14
7.34243e-21	0.440607	0.352	0.247	2.37072e-16	Macrophage_4	Gnpda2	6.32707e-08	0.33087	0.183	0.094	0.00204289	Macrophage_6	Slc41a2	8.60453e-10	0.317882	0.171	0.088	2.77823e-05	Macrophage_6	Zbtb44
7.4345e-21	-1.12707	0.268	0.348	2.40045e-16	Macrophage_4	Gbp9	6.35201e-08	0.044545	0.583	0.353	0.00205094	Macrophage_6	Ccdc32	8.624e-10	0.134847	0.285	0.165	2.78452e-05	Macrophage_6	Hdac5
7.63236e-21	0.578512	0.254	0.165	2.46434e-16	Macrophage_4	Gm16867	6.35507e-08	-0.0122917	0.422	0.256	0.00205193	Macrophage_6	Cdk14	8.63508e-10	0.118823	0.482	0.301	2.7881e-05	Macrophage_6	Dcaf8
7.74366e-21	0.823435	0.143	0.079	2.50027e-16	Macrophage_4	Asb11	6.35941e-08	0.129421	0.928	0.75	0.00205333	Macrophage_6	Cd93	8.65736e-10	0.166251	0.632	0.415	2.79529e-05	Macrophage_6	Ncoa3
7.78073e-21	-0.330092	0.878	0.864	2.51224e-16	Macrophage_4	Luc7l3	6.43357e-08	-0.0226931	0.498	0.309	0.00207727	Macrophage_6	Oas2	8.79259e-10	0.161752	0.412	0.25	2.83895e-05	Macrophage_6	Ipo7
8.26938e-21	0.439749	0.332	0.229	2.67002e-16	Macrophage_4	1110032A03Rik	6.43864e-08	0.0682458	0.365	0.211	0.00207891	Macrophage_6	Msto1	8.81667e-10	0.0110424	0.294	0.168	2.84672e-05	Macrophage_6	Oxsr1
8.38008e-21	0.283918	0.636	0.508	2.70576e-16	Macrophage_4	Xpa	6.45052e-08	0.0433571	0.278	0.155	0.00208274	Macrophage_6	Socs5	8.89045e-10	0.14243	0.581	0.37	2.87055e-05	Macrophage_6	Myo1c
8.38858e-21	-0.405282	0.967	0.95	2.70851e-16	Macrophage_4	Lrch1	6.4519e-08	0.0945756	0.841	0.618	0.00208319	Macrophage_6	Plxnd1	8.91831e-10	0.0847294	0.523	0.323	2.87954e-05	Macrophage_6	Capn1
8.44185e-21	0.294476	0.688	0.554	2.72571e-16	Macrophage_4	Tigd2	6.45349e-08	0.223222	0.37	0.217	0.0020837	Macrophage_6	Decr2	8.92722e-10	0.147901	0.387	0.239	2.88242e-05	Macrophage_6	Lncpint
8.56644e-21	0.429552	0.363	0.255	2.76593e-16	Macrophage_4	Eral1	6.49786e-08	0.080907	0.676	0.448	0.00209803	Macrophage_6	Pacs1	8.95211e-10	0.145051	0.333	0.197	2.89046e-05	Macrophage_6	Shc1
8.99424e-21	0.330689	0.479	0.358	2.90406e-16	Macrophage_4	Wdr91	6.49948e-08	0.683727	0.102	0.041	0.00209855	Macrophage_6	Ovca2	8.98769e-10	0.229552	0.156	0.078	2.90194e-05	Macrophage_6	Fchsd2
9.65422e-21	0.453326	0.319	0.221	3.11716e-16	Macrophage_4	Slc25a26	6.56958e-08	0.0593129	0.485	0.301	0.00212118	Macrophage_6	Src	9.05535e-10	0.101592	0.46	0.283	2.92379e-05	Macrophage_6	Prpf31
9.738e-21	0.192555	0.956	0.889	3.14421e-16	Macrophage_4	Eif5b	6.61738e-08	0.0929535	0.398	0.239	0.00213662	Macrophage_6	Wdsub1	9.10901e-10	0.106039	0.283	0.162	2.94112e-05	Macrophage_6	Zfp281
1.01407e-20	0.223945	0.61	0.473	3.27422e-16	Macrophage_4	Pdss2	6.63815e-08	0.0513569	0.504	0.303	0.00214333	Macrophage_6	Ak3	9.15791e-10	-0.0968408	0.257	0.144	2.95691e-05	Macrophage_6	Ldlr
1.02006e-20	0.176006	0.76	0.608	3.29358e-16	Macrophage_4	Wwp1	6.64524e-08	0.164013	0.211	0.11	0.00214562	Macrophage_6	Aldh6a1	9.18627e-10	0.0716362	0.313	0.183	2.96606e-05	Macrophage_6	Trim35
1.05251e-20	-0.12585	0.999	0.991	3.39835e-16	Macrophage_4	Rpl18	6.66726e-08	0.14619	0.248	0.135	0.00215273	Macrophage_6	Katnb1	9.19132e-10	0.151166	0.249	0.139	2.96769e-05	Macrophage_6	Trim41
1.14464e-20	0.406732	0.415	0.304	3.69582e-16	Macrophage_4	Orc5	6.7127e-08	0.0636224	0.463	0.277	0.0021674	Macrophage_6	Zbtb22	9.20546e-10	0.0609854	0.313	0.18	2.97226e-05	Macrophage_6	Mogs
1.17224e-20	0.556364	0.272	0.181	3.78492e-16	Macrophage_4	Tmem35b	6.76263e-08	0.1047	0.696	0.469	0.00218352	Macrophage_6	Tnfrsf11a	9.28148e-10	0.228111	0.268	0.154	2.99681e-05	Macrophage_6	Tsc22d2
1.20368e-20	0.382503	0.393	0.281	3.88645e-16	Macrophage_4	Plekhn1	6.76301e-08	0.248353	0.178	0.086	0.00218364	Macrophage_6	Gm16229	9.37099e-10	0.0923204	0.33	0.193	3.02571e-05	Macrophage_6	Uxt
1.21929e-20	0.20896	0.909	0.822	3.93684e-16	Macrophage_4	Polr2k	6.76445e-08	0.281673	0.135	0.061	0.00218411	Macrophage_6	Gm17251	9.37294e-10	0.0727144	0.554	0.348	3.02633e-05	Macrophage_6	Pan3
1.23751e-20	0.305921	0.586	0.456	3.99568e-16	Macrophage_4	Chst12	6.77461e-08	-0.287809	0.661	0.465	0.00218739	Macrophage_6	Il1rn	9.38705e-10	0.066244	0.407	0.246	3.03089e-05	Macrophage_6	Wbp1l
1.2698e-20	0.0544328	0.88	0.763	4.09994e-16	Macrophage_4	Ero1l	6.82158e-08	0.0781399	0.283	0.158	0.00220255	Macrophage_6	G2e3	9.40946e-10	0.141992	0.585	0.378	3.03813e-05	Macrophage_6	Ankhd1
1.28461e-20	0.287974	0.64	0.504	4.14775e-16	Macrophage_4	Smim12	6.82189e-08	0.0306956	0.637	0.418	0.00220265	Macrophage_6	E230029C05Rik	9.47964e-10	0.203103	0.266	0.152	3.06079e-05	Macrophage_6	Spata5
1.30946e-20	0.224527	0.908	0.809	4.22799e-16	Macrophage_4	Ralbp1	6.83743e-08	0.252117	0.154	0.073	0.00220767	Macrophage_6	Zfp251	9.56007e-10	0.090614	0.49	0.301	3.08676e-05	Macrophage_6	Cmtm6
1.31386e-20	0.195199	0.694	0.546	4.2422e-16	Macrophage_4	Dnmt1	6.85195e-08	-0.0248462	0.778	0.559	0.00221236	Macrophage_6	Rgs1	9.5739e-10	0.473286	0.216	0.12	3.09122e-05	Macrophage_6	Ctla2b
1.34127e-20	0.153087	0.93	0.845	4.33071e-16	Macrophage_4	Prcp	6.85696e-08	-0.775702	0.237	0.129	0.00221398	Macrophage_6	Lcn2	9.63048e-10	0.149092	0.401	0.245	3.10949e-05	Macrophage_6	Dync1li1
1.38045e-20	1.13246	0.103	0.05	4.4572e-16	Macrophage_4	Zfp763	6.86939e-08	0.166163	0.68	0.436	0.00221799	Macrophage_6	Tbc1d17	9.63862e-10	0.221006	0.146	0.071	3.11212e-05	Macrophage_6	Tnpo2
1.40005e-20	-0.312078	0.937	0.922	4.52049e-16	Macrophage_4	Xbp1	6.87236e-08	0.325064	0.146	0.068	0.00221895	Macrophage_6	Acvr2b	9.68143e-10	0.165692	0.485	0.306	3.12594e-05	Macrophage_6	Prkcsh
1.42404e-20	0.607	0.203	0.125	4.59794e-16	Macrophage_4	Pole2	6.8844e-08	0.18837	0.817	0.567	0.00222284	Macrophage_6	Ehmt2	9.70902e-10	0.101277	0.396	0.24	3.13485e-05	Macrophage_6	Pik3cg
1.43122e-20	0.349742	0.525	0.402	4.62111e-16	Macrophage_4	Fech	6.89684e-08	0.187094	0.815	0.586	0.00222685	Macrophage_6	Cmklr1	9.78751e-10	0.0963431	0.188	0.098	3.16019e-05	Macrophage_6	Akirin2
1.49067e-20	0.330275	0.659	0.528	4.81309e-16	Macrophage_4	Mtx2	6.90491e-08	0.116457	0.485	0.306	0.00222946	Macrophage_6	Ttc32	9.7934e-10	0.109272	0.371	0.224	3.16209e-05	Macrophage_6	Abl2
1.52406e-20	-0.123389	0.998	0.99	4.92089e-16	Macrophage_4	Rhoa	6.9186e-08	0.0889791	0.6	0.383	0.00223388	Macrophage_6	Chpt1	9.81073e-10	0.156685	0.252	0.141	3.16769e-05	Macrophage_6	Wdr11
1.56257e-20	0.392024	0.426	0.31	5.04521e-16	Macrophage_4	Alkbh7	6.93041e-08	0.112487	0.535	0.335	0.00223769	Macrophage_6	Zfp143	9.85911e-10	0.118181	0.714	0.489	3.18331e-05	Macrophage_6	Rai14
1.57127e-20	0.400598	0.443	0.325	5.0733e-16	Macrophage_4	Txnrd2	6.95618e-08	0.191478	0.337	0.198	0.00224601	Macrophage_6	Aptx	9.89212e-10	0.279016	0.227	0.127	3.19397e-05	Macrophage_6	Ttc7b
1.58261e-20	0.642646	0.203	0.125	5.10994e-16	Macrophage_4	Fer	6.96338e-08	0.117747	0.504	0.309	0.00224834	Macrophage_6	Aen	9.91461e-10	0.103948	0.615	0.396	3.20123e-05	Macrophage_6	Adam15
1.58444e-20	0.448835	0.346	0.243	5.11584e-16	Macrophage_4	Trim23	6.98826e-08	0.0925821	0.27	0.149	0.00225637	Macrophage_6	Coq6	9.92695e-10	0.198215	0.164	0.083	3.20521e-05	Macrophage_6	Ap5m1
1.60124e-20	0.560649	0.235	0.15	5.1701e-16	Macrophage_4	Megf8	6.99029e-08	0.147233	0.617	0.394	0.00225703	Macrophage_6	Ftsj3	9.98134e-10	0.127628	0.199	0.105	3.22278e-05	Macrophage_6	Clp1
1.64398e-20	-0.305442	0.946	0.927	5.3081e-16	Macrophage_4	Taok3	7.03274e-08	0.202412	0.241	0.132	0.00227073	Macrophage_6	Ighmbp2	1.00443e-09	0.192853	0.255	0.144	3.24311e-05	Macrophage_6	Rexo4
1.66375e-20	-0.524109	0.736	0.757	5.3719e-16	Macrophage_4	Utrn	7.04137e-08	0.366667	0.148	0.069	0.00227352	Macrophage_6	Lonrf3	1.00733e-09	0.175739	0.734	0.509	3.25246e-05	Macrophage_6	Igsf8
1.68373e-20	-1.30186	0.158	0.243	5.43644e-16	Macrophage_4	Icosl	7.10514e-08	0.140459	0.737	0.501	0.00229411	Macrophage_6	Rab12	1.01076e-09	0.112983	0.279	0.159	3.26354e-05	Macrophage_6	Sik1
1.70914e-20	-0.392329	0.891	0.873	5.51846e-16	Macrophage_4	Ptk2b	7.13141e-08	0.168167	0.38	0.228	0.00230259	Macrophage_6	C2cd2l	1.0132e-09	0.181909	0.224	0.123	3.2714e-05	Macrophage_6	Rnf217
1.74401e-20	0.199191	0.898	0.823	5.63107e-16	Macrophage_4	Eif4b	7.1494e-08	0.0757652	0.535	0.339	0.0023084	Macrophage_6	Zhx2	1.01797e-09	0.0500772	0.283	0.161	3.28682e-05	Macrophage_6	Umad1
1.78563e-20	0.363635	0.496	0.375	5.76544e-16	Macrophage_4	Cinp	7.14951e-08	0.0369301	0.346	0.2	0.00230843	Macrophage_6	Entpd6	1.03281e-09	-0.0830361	0.554	0.345	3.33475e-05	Macrophage_6	Nupr1
1.91974e-20	0.272262	0.648	0.506	6.19845e-16	Macrophage_4	Rad50	7.15842e-08	0.105669	0.311	0.176	0.00231131	Macrophage_6	Tsen15	1.03626e-09	0.10681	0.194	0.101	3.34589e-05	Macrophage_6	Ppan
2.10656e-20	-0.12595	0.998	0.992	6.80166e-16	Macrophage_4	Rps15a	7.18696e-08	0.118048	0.648	0.414	0.00232052	Macrophage_6	Ccdc186	1.03831e-09	0.133486	0.214	0.116	3.3525e-05	Macrophage_6	Cpeb4
2.12672e-20	-0.360959	0.974	0.95	6.86676e-16	Macrophage_4	Snx10	7.20071e-08	0.102408	0.496	0.311	0.00232497	Macrophage_6	Tmco4	1.04647e-09	0.119351	0.202	0.108	3.37883e-05	Macrophage_6	Cemip2
2.16405e-20	-1.04419	0.357	0.43	6.98728e-16	Macrophage_4	Nt5c3	7.23213e-08	0.0212713	0.952	0.779	0.00233511	Macrophage_6	H2-DMb1	1.04724e-09	0.108412	0.358	0.214	3.38134e-05	Macrophage_6	Ints12
2.27583e-20	-0.512089	0.792	0.779	7.34821e-16	Macrophage_4	Fam129b	7.24718e-08	0.18317	0.691	0.475	0.00233997	Macrophage_6	Cmtm3	1.04751e-09	0.155473	0.235	0.13	3.38222e-05	Macrophage_6	Cd300ld
2.34439e-20	0.268136	0.704	0.576	7.56958e-16	Macrophage_4	Mnat1	7.40553e-08	0.0622854	0.322	0.187	0.0023911	Macrophage_6	4930469K13Rik	1.06049e-09	0.325346	0.141	0.068	3.42413e-05	Macrophage_6	Ltbp3
2.36261e-20	-0.00438199	0.626	0.487	7.62841e-16	Macrophage_4	Igf1r	7.4831e-08	0.225588	0.824	0.595	0.00241614	Macrophage_6	Camk1	1.06201e-09	0.145038	0.202	0.108	3.42901e-05	Macrophage_6	Rcan3
2.37142e-20	0.317214	0.449	0.33	7.65685e-16	Macrophage_4	Ubqln2	7.50368e-08	0.0353049	0.43	0.257	0.00242279	Macrophage_6	Zfp276	1.06801e-09	0.0481169	0.25	0.139	3.4484e-05	Macrophage_6	Stxbp5
2.40971e-20	-1.21395	0.394	0.449	7.78047e-16	Macrophage_4	Emp1	7.51249e-08	0.054977	0.378	0.226	0.00242563	Macrophage_6	Cemip2	1.07252e-09	0.393631	0.122	0.056	3.46297e-05	Macrophage_6	Syne3
2.41625e-20	0.162662	0.862	0.741	7.80158e-16	Macrophage_4	Smc6	7.58401e-08	0.10263	0.524	0.323	0.00244872	Macrophage_6	Mocos	1.08216e-09	-0.0882679	0.52	0.321	3.49408e-05	Macrophage_6	Igtp
2.49314e-20	0.824682	0.163	0.094	8.04986e-16	Macrophage_4	Abhd14a	7.64389e-08	0.0675381	0.311	0.177	0.00246806	Macrophage_6	Tbc1d31	1.08342e-09	0.461335	0.11	0.048	3.49814e-05	Macrophage_6	Ctif
2.53364e-20	0.828973	0.141	0.078	8.18061e-16	Macrophage_4	Nphp1	7.68357e-08	-0.0323612	0.417	0.247	0.00248087	Macrophage_6	Rprd1a	1.09213e-09	-0.182231	0.285	0.161	3.52628e-05	Macrophage_6	4930523C07Rik
2.62123e-20	-1.42529	0.152	0.235	8.46343e-16	Macrophage_4	Ctse	7.68866e-08	-0.0327153	0.461	0.279	0.00248251	Macrophage_6	Tuba1a	1.09413e-09	0.23173	0.185	0.096	3.53273e-05	Macrophage_6	Slc25a30
2.64998e-20	0.267891	0.529	0.403	8.55626e-16	Macrophage_4	Cd300lb	7.70507e-08	0.15753	0.822	0.588	0.00248781	Macrophage_6	Nfix	1.09634e-09	0.149552	0.427	0.264	3.53986e-05	Macrophage_6	Vps13d
2.71996e-20	0.429298	0.388	0.277	8.78222e-16	Macrophage_4	Ivd	7.71796e-08	0.0539638	0.457	0.277	0.00249198	Macrophage_6	Arhgap11a	1.101e-09	0.113814	0.505	0.32	3.55492e-05	Macrophage_6	Sel1l
2.73149e-20	0.720312	0.195	0.119	8.81944e-16	Macrophage_4	Mccc2	7.72236e-08	0.16405	0.746	0.536	0.00249339	Macrophage_6	Pla2g4a	1.11349e-09	0.162977	0.765	0.512	3.59524e-05	Macrophage_6	Metap2
2.73973e-20	0.238892	0.792	0.65	8.84605e-16	Macrophage_4	Pikfyve	7.72743e-08	0.230134	0.835	0.645	0.00249503	Macrophage_6	Arid1b	1.11888e-09	0.23233	0.196	0.104	3.61264e-05	Macrophage_6	Srfbp1
2.87536e-20	-0.104466	0.999	0.996	9.28397e-16	Macrophage_4	Rps29	7.73229e-08	-0.167641	0.3	0.173	0.0024966	Macrophage_6	Pdpn	1.12313e-09	0.0423298	0.266	0.151	3.62636e-05	Macrophage_6	Slc12a9
2.93993e-20	0.282978	0.596	0.461	9.49245e-16	Macrophage_4	Ergic1	7.7567e-08	0.205457	0.637	0.431	0.00250448	Macrophage_6	Fam102b	1.1235e-09	0.115617	0.426	0.26	3.62757e-05	Macrophage_6	Smarcc1
2.99636e-20	0.327519	0.584	0.455	9.67463e-16	Macrophage_4	Pgrmc1	7.76767e-08	0.100315	0.337	0.2	0.00250803	Macrophage_6	Blnk	1.1341e-09	0.111703	0.629	0.407	3.66178e-05	Macrophage_6	Mat2a
3.01758e-20	0.696265	0.184	0.11	9.74316e-16	Macrophage_4	Abhd14b	7.78051e-08	0.079705	0.439	0.267	0.00251217	Macrophage_6	Gpr89	1.13459e-09	0.159774	0.269	0.153	3.66335e-05	Macrophage_6	Vps52
3.15383e-20	0.21014	0.86	0.759	1.01831e-15	Macrophage_4	Mrpl51	7.80758e-08	-0.00350982	0.413	0.243	0.00252091	Macrophage_6	Cep63	1.13578e-09	0.067993	0.261	0.147	3.66721e-05	Macrophage_6	Rsbn1
3.39768e-20	-1.17653	0.345	0.414	1.09704e-15	Macrophage_4	Rgl1	7.82159e-08	0.221293	0.15	0.071	0.00252543	Macrophage_6	Ccnyl1	1.13683e-09	0.07293	0.26	0.146	3.67058e-05	Macrophage_6	Lrrc8b
3.66557e-20	0.472295	0.286	0.193	1.18354e-15	Macrophage_4	Dgke	7.84758e-08	0.000443205	0.902	0.741	0.00253383	Macrophage_6	Sdc4	1.13928e-09	0.0849249	0.244	0.136	3.6785e-05	Macrophage_6	Vezf1
3.7611e-20	-0.537407	0.92	0.903	1.21438e-15	Macrophage_4	Aff1	7.8549e-08	0.111212	0.524	0.322	0.00253619	Macrophage_6	Xpo5	1.14192e-09	0.141311	0.721	0.494	3.68705e-05	Macrophage_6	Foxn3
3.86503e-20	0.362371	0.485	0.364	1.24794e-15	Macrophage_4	Elp2	7.85975e-08	-0.266763	0.996	0.993	0.00253776	Macrophage_6	Cdk8	1.14599e-09	0.0504824	0.429	0.259	3.70016e-05	Macrophage_6	Arfgef2
3.90982e-20	-1.52516	0.11	0.193	1.2624e-15	Macrophage_4	Pecam1	7.8995e-08	0.0242879	0.259	0.141	0.00255059	Macrophage_6	Hmgn5	1.15213e-09	0.0704777	0.174	0.089	3.72e-05	Macrophage_6	Hlx
3.91374e-20	-0.70419	0.506	0.556	1.26367e-15	Macrophage_4	Crybg1	7.90157e-08	-0.0594838	0.537	0.329	0.00255126	Macrophage_6	Ckap4	1.15543e-09	0.220426	0.264	0.152	3.73064e-05	Macrophage_6	Trappc11
3.96356e-20	-0.214397	0.988	0.963	1.27975e-15	Macrophage_4	Shisa5	7.92636e-08	-0.0764341	0.28	0.153	0.00255926	Macrophage_6	N4bp2	1.15613e-09	0.293345	0.152	0.075	3.73293e-05	Macrophage_6	Rgmb
3.97277e-20	0.260947	0.642	0.5	1.28273e-15	Macrophage_4	Tsen34	7.97496e-08	0.0516843	0.367	0.215	0.00257495	Macrophage_6	Prps2	1.15915e-09	0.0847782	0.455	0.28	3.74267e-05	Macrophage_6	Apc
4.04256e-20	0.23133	0.843	0.732	1.30526e-15	Macrophage_4	Acaa1a	7.97685e-08	-0.00879448	0.552	0.346	0.00257557	Macrophage_6	Ints6l	1.16058e-09	-0.108665	0.333	0.196	3.74729e-05	Macrophage_6	Chst11
4.0559e-20	0.318405	0.562	0.438	1.30957e-15	Macrophage_4	Rmc1	8.06427e-08	0.113372	0.498	0.301	0.00260379	Macrophage_6	Pcid2	1.16146e-09	0.560207	0.105	0.046	3.75012e-05	Macrophage_6	Arhgef12
4.15478e-20	0.386232	0.525	0.405	1.34149e-15	Macrophage_4	Lcmt1	8.11403e-08	0.210639	0.887	0.703	0.00261986	Macrophage_6	Mrtfa	1.17042e-09	0.00369833	0.343	0.204	3.77906e-05	Macrophage_6	Rnasel
4.1808e-20	0.208285	0.686	0.526	1.3499e-15	Macrophage_4	Abcc3	8.13211e-08	0.138961	0.659	0.428	0.0026257	Macrophage_6	Kmt2b	1.17192e-09	0.108008	0.477	0.296	3.78389e-05	Macrophage_6	Rcor1
4.30278e-20	-0.481311	0.83	0.813	1.38928e-15	Macrophage_4	Tnfrsf1a	8.1352e-08	0.116451	0.411	0.242	0.00262669	Macrophage_6	Slc39a3	1.17973e-09	0.143953	0.224	0.121	3.80912e-05	Macrophage_6	Apmap
4.55465e-20	0.690578	0.147	0.082	1.47061e-15	Macrophage_4	Ttc12	8.2178e-08	0.0664598	0.302	0.172	0.00265336	Macrophage_6	Ezh2	1.17985e-09	0.147081	0.538	0.346	3.80949e-05	Macrophage_6	Emc2
4.56167e-20	0.21649	0.874	0.73	1.47287e-15	Macrophage_4	Dnase2a	8.22736e-08	0.133686	0.902	0.702	0.00265645	Macrophage_6	Srgap2	1.18235e-09	0.194935	0.825	0.629	3.81757e-05	Macrophage_6	Esyt1
4.65213e-20	-2.04547	0.092	0.17	1.50208e-15	Macrophage_4	Nup210	8.24841e-08	0.029083	0.43	0.259	0.00266325	Macrophage_6	Mtmr1	1.18878e-09	0.138365	0.355	0.212	3.83833e-05	Macrophage_6	Eci1
4.65794e-20	0.514351	0.297	0.203	1.50395e-15	Macrophage_4	2210408I21Rik	8.30805e-08	0.0621262	0.576	0.362	0.0026825	Macrophage_6	Gas2l3	1.19443e-09	0.181381	0.667	0.456	3.85657e-05	Macrophage_6	Ppm1h
4.72547e-20	0.48006	0.3	0.205	1.52576e-15	Macrophage_4	Elp3	8.32218e-08	0.112583	0.463	0.282	0.00268706	Macrophage_6	Hectd3	1.19794e-09	0.0392223	0.336	0.197	3.8679e-05	Macrophage_6	Ago3
4.7327e-20	-1.54786	0.19	0.27	1.52809e-15	Macrophage_4	Rab44	8.34959e-08	-0.0103596	0.452	0.27	0.00269591	Macrophage_6	Poc1b	1.21012e-09	0.237246	0.25	0.141	3.90725e-05	Macrophage_6	Dtd2
4.8566e-20	-2.00561	0.239	0.312	1.5681e-15	Macrophage_4	Upp1	8.35464e-08	0.123285	0.274	0.152	0.00269754	Macrophage_6	Shq1	1.22367e-09	0.0526691	0.202	0.107	3.95097e-05	Macrophage_6	Terf2
4.95969e-20	-0.257201	0.88	0.758	1.60138e-15	Macrophage_4	Spp1	8.3789e-08	-0.0785284	0.341	0.199	0.00270538	Macrophage_6	St18	1.22381e-09	0.109059	0.441	0.272	3.95144e-05	Macrophage_6	Ythdf3
5.21496e-20	0.1223	0.947	0.882	1.68381e-15	Macrophage_4	Map4k4	8.39169e-08	0.442593	0.139	0.064	0.00270951	Macrophage_6	Gm12353	1.22559e-09	0.109752	0.288	0.166	3.95719e-05	Macrophage_6	Gcc2
5.2764e-20	0.170379	0.97	0.925	1.70364e-15	Macrophage_4	Cdk8	8.42403e-08	0.0348325	0.759	0.532	0.00271995	Macrophage_6	Itpr1	1.22794e-09	0.16382	0.416	0.257	3.96477e-05	Macrophage_6	Trio
5.53188e-20	0.242846	0.649	0.517	1.78613e-15	Macrophage_4	Setdb1	8.52421e-08	0.122123	0.643	0.424	0.0027523	Macrophage_6	Rmnd5a	1.22836e-09	0.00681791	0.233	0.129	3.96614e-05	Macrophage_6	Mpp7
5.59642e-20	0.244967	0.845	0.736	1.80697e-15	Macrophage_4	Stxbp2	8.5296e-08	-0.0277637	0.22	0.114	0.00275404	Macrophage_6	Tbl2	1.2311e-09	0.0438351	0.357	0.21	3.97499e-05	Macrophage_6	Acox3
5.67692e-20	-1.23528	0.202	0.288	1.83296e-15	Macrophage_4	Tnf	8.54296e-08	0.233357	0.148	0.069	0.00275835	Macrophage_6	Nlrc3	1.2426e-09	0.0760543	0.288	0.165	4.01209e-05	Macrophage_6	Uchl3
5.83873e-20	0.290461	0.557	0.427	1.88521e-15	Macrophage_4	Dag1	8.58029e-08	0.0610706	0.4	0.242	0.0027704	Macrophage_6	Creg2	1.24401e-09	0.0461112	0.277	0.157	4.01667e-05	Macrophage_6	Mad1l1
5.94946e-20	0.476505	0.284	0.191	1.92096e-15	Macrophage_4	Mettl8	8.58192e-08	0.0588554	0.215	0.112	0.00277093	Macrophage_6	4930481A15Rik	1.24949e-09	0.305721	0.194	0.104	4.03435e-05	Macrophage_6	Crot
6.19412e-20	0.303682	0.428	0.31	1.99996e-15	Macrophage_4	Kif3a	8.59199e-08	0.145567	0.828	0.576	0.00277418	Macrophage_6	Gatad1	1.25362e-09	0.156968	0.623	0.407	4.04768e-05	Macrophage_6	Arhgef1
6.66664e-20	-0.768857	0.651	0.666	2.15253e-15	Macrophage_4	Gm46224	8.62798e-08	0.257409	0.178	0.089	0.0027858	Macrophage_6	Rasal2	1.25896e-09	0.0303095	0.327	0.19	4.06494e-05	Macrophage_6	Uhmk1
6.70188e-20	-0.328542	0.941	0.933	2.1639e-15	Macrophage_4	Hck	8.65208e-08	0.103809	0.541	0.335	0.00279358	Macrophage_6	Rnf8	1.26219e-09	0.0859211	0.252	0.14	4.07536e-05	Macrophage_6	Zkscan3
6.76032e-20	0.181396	0.923	0.825	2.18277e-15	Macrophage_4	St13	8.66098e-08	0.0490454	0.565	0.353	0.00279646	Macrophage_6	Pdcd7	1.26911e-09	0.249756	0.122	0.057	4.0977e-05	Macrophage_6	Ptpn22
7.02836e-20	-0.268473	0.665	0.525	2.26932e-15	Macrophage_4	Hmgn2	8.70059e-08	0.326108	0.122	0.054	0.00280925	Macrophage_6	Ifi214	1.27876e-09	-0.162921	0.804	0.574	4.12885e-05	Macrophage_6	Ms4a4c
7.04558e-20	-1.0891	0.444	0.516	2.27488e-15	Macrophage_4	Bach2	8.72113e-08	0.00402655	0.411	0.245	0.00281588	Macrophage_6	2210408F21Rik	1.2847e-09	0.0267469	0.161	0.081	4.14804e-05	Macrophage_6	Arhgef3
7.0524e-20	-0.360568	0.844	0.841	2.27708e-15	Macrophage_4	Dbnl	8.7408e-08	0.100332	0.913	0.696	0.00282223	Macrophage_6	Nfil3	1.2953e-09	0.10984	0.674	0.446	4.18226e-05	Macrophage_6	Rap1gds1
7.2263e-20	0.194936	0.891	0.785	2.33323e-15	Macrophage_4	Ccny	8.81169e-08	0.157374	0.396	0.239	0.00284512	Macrophage_6	Gnl3l	1.30013e-09	0.107533	0.279	0.159	4.19787e-05	Macrophage_6	Senp1
7.36622e-20	0.238435	0.809	0.695	2.37841e-15	Macrophage_4	Mrps15	8.86086e-08	0.143785	0.815	0.565	0.00286099	Macrophage_6	Plaat3	1.31775e-09	0.119647	0.412	0.255	4.25475e-05	Macrophage_6	Plxna1
7.52315e-20	0.21032	0.891	0.797	2.42907e-15	Macrophage_4	Mapk3	8.88887e-08	0.0834621	0.561	0.34	0.00287004	Macrophage_6	2310039H08Rik	1.3204e-09	0.0737467	0.362	0.215	4.26331e-05	Macrophage_6	Pikfyve
7.54586e-20	-0.862572	0.707	0.725	2.43641e-15	Macrophage_4	Dapp1	8.8926e-08	0.0269054	0.374	0.216	0.00287124	Macrophage_6	Aaas	1.32446e-09	-0.0825395	0.299	0.171	4.27642e-05	Macrophage_6	Chka
7.65628e-20	-0.439343	0.751	0.754	2.47206e-15	Macrophage_4	Ppp1r15b	8.97094e-08	0.0354012	0.393	0.236	0.00289654	Macrophage_6	Ksr1	1.32497e-09	0.285432	0.153	0.076	4.27806e-05	Macrophage_6	Zfp653
7.87148e-20	0.324943	0.411	0.3	2.54154e-15	Macrophage_4	Slc25a33	9.01339e-08	0.0700382	0.43	0.26	0.00291024	Macrophage_6	Nmnat3	1.32891e-09	0.112398	0.632	0.409	4.29078e-05	Macrophage_6	Nktr
7.90456e-20	0.278775	0.594	0.459	2.55222e-15	Macrophage_4	Timm10	9.03816e-08	0.117187	0.576	0.366	0.00291824	Macrophage_6	Csgalnact2	1.3298e-09	0.0467127	0.516	0.318	4.29366e-05	Macrophage_6	Hscb
8.24553e-20	0.730547	0.162	0.094	2.66232e-15	Macrophage_4	Myo10	9.09292e-08	0.138629	0.557	0.36	0.00293592	Macrophage_6	Efl1	1.32983e-09	0.117792	0.329	0.193	4.29377e-05	Macrophage_6	Aldh16a1
8.40054e-20	0.221034	0.898	0.813	2.71237e-15	Macrophage_4	Psmd1	9.10166e-08	0.0769327	0.539	0.335	0.00293875	Macrophage_6	Ssh3	1.33015e-09	0.0812956	0.465	0.285	4.2948e-05	Macrophage_6	Ppp2r2a
8.72753e-20	-0.254803	0.929	0.921	2.81795e-15	Macrophage_4	Pdcd10	9.12155e-08	0.0900344	0.635	0.407	0.00294517	Macrophage_6	Secisbp2	1.33066e-09	0.133402	0.674	0.448	4.29642e-05	Macrophage_6	Ehd4
9.0487e-20	0.391219	0.446	0.336	2.92164e-15	Macrophage_4	Mrps31	9.20939e-08	0.0176261	0.959	0.792	0.00297353	Macrophage_6	Hmox1	1.34292e-09	0.0248339	0.523	0.325	4.33601e-05	Macrophage_6	Chd1
9.18773e-20	-0.452789	0.805	0.807	2.96653e-15	Macrophage_4	Chd2	9.21424e-08	0.0535367	0.483	0.3	0.00297509	Macrophage_6	Errfi1	1.35893e-09	0.089816	0.238	0.131	4.38773e-05	Macrophage_6	Rabepk
9.38812e-20	0.272175	0.688	0.564	3.03124e-15	Macrophage_4	Zfp992	9.26272e-08	0.0633737	0.685	0.44	0.00299075	Macrophage_6	Hps1	1.37032e-09	0.0835994	0.471	0.29	4.42448e-05	Macrophage_6	Ddx21
9.8662e-20	0.0452313	0.852	0.725	3.1856e-15	Macrophage_4	Arhgap31	9.26695e-08	0.0866645	1	0.986	0.00299211	Macrophage_6	Grina	1.37061e-09	0.0598149	0.247	0.138	4.42542e-05	Macrophage_6	Capn15
9.92441e-20	0.746701	0.167	0.098	3.20439e-15	Macrophage_4	Sccpdh	9.27134e-08	0.235961	0.252	0.14	0.00299353	Macrophage_6	Abcb8	1.38053e-09	0.134239	0.249	0.14	4.45745e-05	Macrophage_6	Aco1
1.03602e-19	0.602147	0.179	0.106	3.34509e-15	Macrophage_4	Gtf2ird1	9.28531e-08	0.0168079	0.311	0.174	0.00299804	Macrophage_6	Diablo	1.38186e-09	0.094076	0.216	0.117	4.46175e-05	Macrophage_6	Slc39a9
1.04533e-19	0.403659	0.249	0.164	3.37517e-15	Macrophage_4	Mfge8	9.346e-08	0.0876823	0.367	0.221	0.00301764	Macrophage_6	Tnfsf14	1.39537e-09	0.141161	0.363	0.219	4.50536e-05	Macrophage_6	Traf7
1.07289e-19	0.778315	0.172	0.102	3.46416e-15	Macrophage_4	Spaca9	9.38079e-08	0.0792347	0.472	0.292	0.00302887	Macrophage_6	Gm37494	1.39574e-09	0.187451	0.26	0.148	4.50657e-05	Macrophage_6	Tmem115
1.07501e-19	0.138203	0.982	0.946	3.47101e-15	Macrophage_4	Gphn	9.4397e-08	0.112249	0.157	0.074	0.00304789	Macrophage_6	Slc17a9	1.39805e-09	0.0275714	0.534	0.331	4.51402e-05	Macrophage_6	Ddx3x
1.07525e-19	0.176881	0.901	0.808	3.47175e-15	Macrophage_4	Map3k1	9.46982e-08	0.137177	0.565	0.354	0.00305762	Macrophage_6	Arl2	1.39873e-09	0.125165	0.408	0.249	4.51623e-05	Macrophage_6	Ly9
1.10419e-19	0.660821	0.161	0.093	3.56522e-15	Macrophage_4	Espl1	9.52339e-08	-0.155544	1	0.995	0.00307491	Macrophage_6	Rps6	1.40416e-09	0.172296	0.621	0.401	4.53374e-05	Macrophage_6	Ntan1
1.10928e-19	0.295666	0.47	0.348	3.58166e-15	Macrophage_4	Chchd5	9.57624e-08	0.140253	0.15	0.071	0.00309197	Macrophage_6	Snta1	1.41823e-09	0.0788342	0.336	0.199	4.57919e-05	Macrophage_6	Zcchc2
1.12372e-19	0.303605	0.638	0.513	3.62825e-15	Macrophage_4	Lactb2	9.58855e-08	0.0449669	0.417	0.247	0.00309595	Macrophage_6	Mphosph6	1.42442e-09	0.0232297	0.64	0.423	4.59918e-05	Macrophage_6	Lst1
1.1541e-19	0.447025	0.43	0.323	3.72635e-15	Macrophage_4	Grhpr	9.62212e-08	0.0583401	0.439	0.266	0.00310679	Macrophage_6	Dhx57	1.43043e-09	0.104816	0.46	0.283	4.61856e-05	Macrophage_6	Copg1
1.26185e-19	0.255091	0.603	0.477	4.07428e-15	Macrophage_4	Mast3	9.70826e-08	0.124362	0.687	0.451	0.0031346	Macrophage_6	Rab3gap1	1.43362e-09	0.352042	0.135	0.064	4.62888e-05	Macrophage_6	Pyroxd1
1.32675e-19	0.188141	0.571	0.439	4.2838e-15	Macrophage_4	Scfd2	9.76215e-08	0.324378	0.167	0.083	0.003152	Macrophage_6	Zfp512b	1.43659e-09	0.0392495	0.315	0.183	4.63845e-05	Macrophage_6	Trim27
1.34361e-19	0.319985	0.471	0.351	4.33823e-15	Macrophage_4	Cd3eap	9.80973e-08	0.376662	0.196	0.102	0.00316737	Macrophage_6	Tsc22d1	1.44903e-09	0.145891	0.185	0.097	4.67863e-05	Macrophage_6	Prr5l
1.34754e-19	-0.399523	0.786	0.783	4.35094e-15	Macrophage_4	Mat2a	9.94881e-08	0.0838507	0.561	0.354	0.00321227	Macrophage_6	Slc38a7	1.46231e-09	0.0396082	0.264	0.149	4.72151e-05	Macrophage_6	Bicd2
1.3851e-19	0.143765	0.654	0.515	4.47221e-15	Macrophage_4	Slc44a1	9.99233e-08	0.175619	0.259	0.144	0.00322632	Macrophage_6	Spata1	1.47271e-09	0.0644295	0.466	0.286	4.7551e-05	Macrophage_6	Otud5
1.40689e-19	-0.337504	0.877	0.857	4.54258e-15	Macrophage_4	Hnrnph2	1.00145e-07	0.174596	0.252	0.141	0.00323348	Macrophage_6	Thbd	1.4761e-09	0.11432	0.277	0.159	4.76603e-05	Macrophage_6	Gopc
1.40725e-19	0.716593	0.179	0.107	4.54373e-15	Macrophage_4	Prxl2a	1.00165e-07	0.010847	0.522	0.327	0.00323413	Macrophage_6	Gmds	1.47775e-09	0.138011	0.261	0.149	4.77137e-05	Macrophage_6	Hmgcs1
1.43957e-19	0.30391	0.569	0.442	4.64807e-15	Macrophage_4	Hint2	1.00235e-07	0.0350071	0.641	0.408	0.00323638	Macrophage_6	Vegfb	1.48207e-09	0.0686176	0.416	0.251	4.78531e-05	Macrophage_6	Tmem181a
1.44817e-19	0.284482	0.705	0.578	4.67585e-15	Macrophage_4	Fkbp3	1.00337e-07	0.0907748	0.637	0.407	0.00323969	Macrophage_6	Itpk1	1.49255e-09	0.0950267	0.491	0.308	4.81916e-05	Macrophage_6	Slc27a1
1.50752e-19	1.27642	0.101	0.05	4.86747e-15	Macrophage_4	Maged1	1.00679e-07	0.0816173	0.311	0.179	0.00325074	Macrophage_6	Cnst	1.49352e-09	0.0653079	0.416	0.253	4.82229e-05	Macrophage_6	Lonp2
1.51939e-19	0.899067	0.133	0.073	4.90581e-15	Macrophage_4	Fam71f2	1.00827e-07	0.129863	0.8	0.577	0.00325551	Macrophage_6	Fam193a	1.50458e-09	0.39364	0.158	0.08	4.85798e-05	Macrophage_6	Ccar2
1.54373e-19	0.611397	0.213	0.135	4.98438e-15	Macrophage_4	Poglut2	1.00832e-07	0.0754403	0.485	0.297	0.00325567	Macrophage_6	Nudt16	1.50461e-09	0.057223	0.246	0.137	4.85809e-05	Macrophage_6	Tcp11l2
1.62205e-19	-0.365897	0.836	0.827	5.23728e-15	Macrophage_4	Rbbp6	1.01458e-07	0.117265	0.557	0.35	0.00327586	Macrophage_6	Tpcn1	1.51162e-09	0.121718	0.46	0.285	4.8807e-05	Macrophage_6	Glod4
1.63675e-19	-0.430042	0.815	0.818	5.28474e-15	Macrophage_4	1600014C10Rik	1.01951e-07	-0.0272278	0.528	0.342	0.00329179	Macrophage_6	Mef2c	1.52285e-09	0.0974644	0.376	0.228	4.91698e-05	Macrophage_6	Smurf2
1.64625e-19	0.335912	0.6	0.476	5.31541e-15	Macrophage_4	Pigu	1.01959e-07	0.0325327	0.361	0.211	0.00329206	Macrophage_6	Panx1	1.52418e-09	0.209712	0.261	0.151	4.92126e-05	Macrophage_6	Tagap
1.71657e-19	0.345042	0.42	0.306	5.54246e-15	Macrophage_4	Tbc1d12	1.02496e-07	0.40483	0.217	0.119	0.00330938	Macrophage_6	Phlda1	1.5384e-09	0.413858	0.117	0.054	4.96718e-05	Macrophage_6	Sars2
1.90351e-19	0.314836	0.591	0.466	6.14604e-15	Macrophage_4	Ccs	1.0251e-07	-0.0314734	0.352	0.204	0.00330985	Macrophage_6	Hotairm1	1.54113e-09	0.133354	0.33	0.197	4.97599e-05	Macrophage_6	Atg4c
1.92227e-19	0.303074	0.668	0.547	6.20663e-15	Macrophage_4	Nbr1	1.02723e-07	-0.0679848	0.893	0.694	0.00331672	Macrophage_6	Ifi47	1.5419e-09	0.170028	0.745	0.509	4.97847e-05	Macrophage_6	Glg1
1.93585e-19	0.199243	0.747	0.615	6.25047e-15	Macrophage_4	Ulk2	1.03237e-07	0.17388	0.972	0.898	0.00333333	Macrophage_6	Xdh	1.54883e-09	0.157179	0.315	0.186	5.00087e-05	Macrophage_6	Rab3gap1
1.95731e-19	0.393506	0.398	0.288	6.31975e-15	Macrophage_4	Cpsf1	1.05191e-07	0.0996592	0.761	0.537	0.00339639	Macrophage_6	Atxn7	1.55505e-09	0.147262	0.288	0.167	5.02093e-05	Macrophage_6	Tbc1d2
2.04795e-19	-0.386273	0.833	0.814	6.61243e-15	Macrophage_4	Ppp1r2	1.05545e-07	0.0990899	0.739	0.525	0.00340782	Macrophage_6	Atp7a	1.55976e-09	0.0256952	0.296	0.17	5.03614e-05	Macrophage_6	Ccdc186
2.06176e-19	0.134151	0.943	0.888	6.65702e-15	Macrophage_4	Naip2	1.05679e-07	0.0901048	0.602	0.393	0.00341218	Macrophage_6	Cdk17	1.57331e-09	-0.0446224	0.363	0.213	5.07991e-05	Macrophage_6	Abhd17b
2.2806e-19	0.195495	0.811	0.658	7.36359e-15	Macrophage_4	Abi3	1.05791e-07	0.108464	0.487	0.3	0.00341579	Macrophage_6	Zfp386	1.57702e-09	0.0372306	0.326	0.19	5.0919e-05	Macrophage_6	Dhrs4
2.30541e-19	-1.04681	0.408	0.468	7.44371e-15	Macrophage_4	Il15ra	1.07307e-07	0.131997	0.385	0.23	0.00346474	Macrophage_6	Mrps27	1.58056e-09	0.0976045	0.36	0.215	5.10333e-05	Macrophage_6	Rtca
2.33887e-19	0.49768	0.285	0.194	7.55176e-15	Macrophage_4	Apoo	1.07542e-07	0.194388	0.817	0.614	0.00347232	Macrophage_6	Crtc3	1.58223e-09	0.124565	0.285	0.164	5.1087e-05	Macrophage_6	Rbm43
2.40247e-19	0.349943	0.374	0.269	7.7571e-15	Macrophage_4	Ak3	1.08291e-07	0.074531	0.604	0.389	0.00349648	Macrophage_6	Nt5dc2	1.58413e-09	0.0971826	0.537	0.339	5.11483e-05	Macrophage_6	Elf4
2.43394e-19	0.209563	0.771	0.635	7.85869e-15	Macrophage_4	Mroh1	1.09062e-07	0.0141706	0.491	0.298	0.0035214	Macrophage_6	Fam214b	1.58459e-09	0.049108	0.407	0.244	5.11631e-05	Macrophage_6	Irak3
2.73172e-19	0.267441	0.54	0.412	8.82019e-15	Macrophage_4	Ide	1.10292e-07	0.119986	0.741	0.5	0.0035611	Macrophage_6	Spidr	1.59059e-09	0.0763748	0.56	0.35	5.13569e-05	Macrophage_6	Plod1
2.85069e-19	0.34747	0.577	0.454	9.20431e-15	Macrophage_4	Jagn1	1.10361e-07	0.0384942	0.293	0.165	0.00356333	Macrophage_6	Nudt6	1.59168e-09	0.165555	0.252	0.142	5.13922e-05	Macrophage_6	Gm26782
2.90028e-19	0.253838	0.64	0.5	9.36442e-15	Macrophage_4	Gtf2h2	1.10858e-07	0.157902	0.524	0.334	0.0035794	Macrophage_6	Hspa14	1.59572e-09	-0.0129389	0.125	0.058	5.15225e-05	Macrophage_6	AI839979
2.90171e-19	0.557453	0.239	0.157	9.36903e-15	Macrophage_4	Ccdc57	1.12747e-07	0.0621852	0.337	0.194	0.00364038	Macrophage_6	Zfp991	1.60289e-09	0.0225602	0.449	0.273	5.17542e-05	Macrophage_6	Eif4a2
2.97565e-19	0.216972	0.741	0.609	9.60779e-15	Macrophage_4	Nfix	1.12809e-07	0.177884	0.828	0.614	0.00364237	Macrophage_6	Bbx	1.60864e-09	0.00585153	0.7	0.475	5.19397e-05	Macrophage_6	H2-Q6
3.00491e-19	-0.634723	0.735	0.744	9.70225e-15	Macrophage_4	Rin3	1.12891e-07	0.0539336	0.73	0.509	0.00364502	Macrophage_6	Gm5150	1.61654e-09	0.0822208	0.286	0.166	5.21949e-05	Macrophage_6	Ktn1
3.01874e-19	0.23342	0.734	0.611	9.74692e-15	Macrophage_4	Nlk	1.13013e-07	0.077148	0.378	0.224	0.00364898	Macrophage_6	Tmem101	1.65317e-09	0.0613434	0.274	0.156	5.33775e-05	Macrophage_6	Ell
3.03017e-19	0.59084	0.193	0.119	9.78382e-15	Macrophage_4	2610507I01Rik	1.13826e-07	0.0419771	0.496	0.306	0.00367522	Macrophage_6	Hspbap1	1.65898e-09	-0.0349164	0.463	0.288	5.35651e-05	Macrophage_6	St3gal1
3.11275e-19	-0.668081	0.521	0.577	1.00504e-14	Macrophage_4	Prkd3	1.14102e-07	0.0767449	0.63	0.409	0.00368412	Macrophage_6	Tigd2	1.66285e-09	0.158257	0.374	0.23	5.36902e-05	Macrophage_6	Kidins220
3.12265e-19	-0.735288	0.473	0.526	1.00824e-14	Macrophage_4	Nupr1	1.14718e-07	0.0432454	0.4	0.244	0.00370403	Macrophage_6	Arsg	1.66707e-09	0.206807	0.208	0.113	5.38264e-05	Macrophage_6	Ints3
3.23672e-19	0.273194	0.288	0.193	1.04507e-14	Macrophage_4	Dennd3	1.14924e-07	0.43591	0.146	0.069	0.00371066	Macrophage_6	Zfp40	1.67216e-09	0.135576	0.233	0.129	5.39908e-05	Macrophage_6	Insr
3.3381e-19	0.204738	0.89	0.786	1.07781e-14	Macrophage_4	Rp9	1.15344e-07	0.1018	0.739	0.508	0.00372423	Macrophage_6	Ttc17	1.67535e-09	0.0798871	0.299	0.173	5.40936e-05	Macrophage_6	Scnm1
3.37145e-19	0.236101	0.688	0.552	1.08857e-14	Macrophage_4	Smim11	1.1609e-07	0.321642	0.209	0.11	0.00374832	Macrophage_6	Zfp46	1.68498e-09	0.0740797	0.3	0.174	5.44047e-05	Macrophage_6	Ino80b
3.55493e-19	0.427167	0.38	0.274	1.14782e-14	Macrophage_4	Ulk1	1.16775e-07	0.0422837	0.35	0.206	0.00377044	Macrophage_6	Wipi1	1.69074e-09	0.252034	0.144	0.071	5.45906e-05	Macrophage_6	Zc3hc1
3.80955e-19	0.13618	0.872	0.719	1.23003e-14	Macrophage_4	Fry	1.17353e-07	0.0761308	0.685	0.444	0.0037891	Macrophage_6	Prep	1.70077e-09	-0.00731863	0.404	0.243	5.49144e-05	Macrophage_6	Sdad1
3.87681e-19	0.24913	0.537	0.412	1.25174e-14	Macrophage_4	Pi4k2b	1.17523e-07	0.23767	0.209	0.11	0.00379459	Macrophage_6	G730013B05Rik	1.71011e-09	0.141335	0.203	0.109	5.5216e-05	Macrophage_6	Adck1
3.94661e-19	0.720705	0.161	0.094	1.27428e-14	Macrophage_4	Gm16754	1.17661e-07	0.00110878	0.265	0.146	0.00379904	Macrophage_6	Ccdc69	1.72533e-09	0.391823	0.103	0.045	5.57075e-05	Macrophage_6	Zfp287
4.201e-19	0.544001	0.268	0.182	1.35642e-14	Macrophage_4	Coprs	1.17877e-07	0.13873	0.713	0.484	0.00380602	Macrophage_6	Cdkn2d	1.73536e-09	0.163783	0.504	0.32	5.60312e-05	Macrophage_6	Desi2
4.26575e-19	0.133535	0.988	0.966	1.37732e-14	Macrophage_4	Atp5b	1.18029e-07	0.0668303	0.289	0.162	0.00381091	Macrophage_6	Fam219b	1.74654e-09	0.333098	0.114	0.052	5.63923e-05	Macrophage_6	Cnnm2
4.3332e-19	0.165965	0.955	0.87	1.3991e-14	Macrophage_4	Frrs1	1.18138e-07	0.069089	0.546	0.34	0.00381444	Macrophage_6	Gtpbp1	1.75043e-09	0.179205	0.196	0.105	5.65179e-05	Macrophage_6	Gucd1
4.5791e-19	0.355445	0.403	0.294	1.4785e-14	Macrophage_4	Shld1	1.18644e-07	0.122672	0.676	0.448	0.00383078	Macrophage_6	Itgav	1.76362e-09	0.0846946	0.336	0.199	5.69439e-05	Macrophage_6	Xpo7
4.59141e-19	0.424801	0.349	0.249	1.48247e-14	Macrophage_4	Ttf2	1.18895e-07	0.157798	0.248	0.137	0.00383889	Macrophage_6	Gm9856	1.77522e-09	0.30466	0.171	0.088	5.73183e-05	Macrophage_6	Zfyve1
4.60221e-19	0.623	0.263	0.175	1.48596e-14	Macrophage_4	Gm36738	1.18967e-07	0.0473533	0.259	0.143	0.0038412	Macrophage_6	Bub1b	1.77704e-09	0.0562698	0.315	0.185	5.7377e-05	Macrophage_6	Gcnt1
4.70104e-19	0.19185	0.943	0.861	1.51787e-14	Macrophage_4	Fkbp2	1.19086e-07	0.0509843	0.509	0.315	0.00384504	Macrophage_6	Terf1	1.77937e-09	0.349763	0.136	0.066	5.74524e-05	Macrophage_6	Ipo13
4.96328e-19	-0.729368	0.462	0.518	1.60254e-14	Macrophage_4	Plp2	1.19379e-07	0.0885978	0.526	0.326	0.00385452	Macrophage_6	5430427O19Rik	1.78366e-09	0.0582951	0.294	0.171	5.75908e-05	Macrophage_6	Mphosph8
5.00121e-19	0.249203	0.61	0.482	1.61479e-14	Macrophage_4	Camsap2	1.20382e-07	0.161059	0.263	0.146	0.0038869	Macrophage_6	Epm2a	1.7837e-09	0.026215	0.274	0.155	5.75922e-05	Macrophage_6	Tmem141
5.06675e-19	0.436409	0.297	0.205	1.63595e-14	Macrophage_4	Nprl3	1.20549e-07	0.106023	0.157	0.075	0.00389229	Macrophage_6	Eml6	1.79265e-09	0.0795103	0.441	0.271	5.7881e-05	Macrophage_6	Mrps23
5.27332e-19	0.183969	0.994	0.976	1.70265e-14	Macrophage_4	Calr	1.20596e-07	0.10233	0.722	0.497	0.0038938	Macrophage_6	Agtpbp1	1.79915e-09	0.0402355	0.33	0.195	5.80908e-05	Macrophage_6	Sympk
5.32672e-19	-1.85581	0.066	0.136	1.71989e-14	Macrophage_4	Rmi2	1.21031e-07	0.0397478	0.507	0.304	0.00390784	Macrophage_6	Rnf113a2	1.80203e-09	0.0764157	0.369	0.221	5.8184e-05	Macrophage_6	Ube2d1
5.59255e-19	-0.505391	0.612	0.647	1.80572e-14	Macrophage_4	Gosr2	1.2107e-07	0.200048	0.146	0.065	0.00390909	Macrophage_6	Cdkl4	1.80708e-09	0.0873974	0.299	0.173	5.83471e-05	Macrophage_6	Fam207a
5.70213e-19	0.504246	0.337	0.24	1.8411e-14	Macrophage_4	Tbc1d24	1.21156e-07	0.0801644	0.53	0.329	0.00391189	Macrophage_6	Srek1ip1	1.82026e-09	-0.0314782	0.194	0.104	5.87726e-05	Macrophage_6	Ifi208
5.82725e-19	0.212926	0.873	0.765	1.8815e-14	Macrophage_4	Eid1	1.22411e-07	-3.87755e-05	0.235	0.127	0.00395242	Macrophage_6	Rnd3	1.82096e-09	0.0883531	0.3	0.176	5.8795e-05	Macrophage_6	Kars
5.85754e-19	0.44184	0.373	0.271	1.89128e-14	Macrophage_4	Abhd4	1.22516e-07	0.102557	0.302	0.173	0.00395579	Macrophage_6	Ttll3	1.8265e-09	0.26184	0.169	0.087	5.8974e-05	Macrophage_6	Fam117a
6.00536e-19	-1.11679	0.207	0.292	1.93901e-14	Macrophage_4	Rhou	1.22575e-07	0.0807108	0.596	0.381	0.00395771	Macrophage_6	Lrp6	1.82737e-09	0.123847	0.587	0.382	5.90022e-05	Macrophage_6	Fam172a
6.02034e-19	0.256658	0.754	0.638	1.94385e-14	Macrophage_4	Phc3	1.22924e-07	0.0329533	0.387	0.23	0.00396896	Macrophage_6	Msantd2	1.83146e-09	0.099216	0.507	0.321	5.91341e-05	Macrophage_6	Rsrc1
6.08378e-19	0.167272	0.949	0.883	1.96433e-14	Macrophage_4	Dynlrb1	1.23247e-07	-0.000970948	0.42	0.252	0.0039794	Macrophage_6	Cep135	1.84213e-09	0.0754004	0.695	0.477	5.94786e-05	Macrophage_6	Tnfaip2
6.22309e-19	0.177675	0.826	0.673	2.00931e-14	Macrophage_4	1700017B05Rik	1.2438e-07	0.118493	0.17	0.084	0.00401598	Macrophage_6	Dgke	1.84772e-09	0.168089	0.552	0.35	5.9659e-05	Macrophage_6	Suclg1
6.52098e-19	0.351346	0.486	0.373	2.10549e-14	Macrophage_4	Ankrd10	1.24774e-07	-0.00636903	0.359	0.212	0.00402869	Macrophage_6	Inpp5j	1.85326e-09	0.0369093	0.246	0.137	5.98381e-05	Macrophage_6	Rc3h2
6.77933e-19	0.441179	0.325	0.228	2.18891e-14	Macrophage_4	Map3k10	1.25008e-07	0.516039	0.213	0.114	0.00403625	Macrophage_6	Ak8	1.87143e-09	0.316083	0.161	0.082	6.04248e-05	Macrophage_6	Fbxl4
6.90725e-19	-1.79174	0.098	0.173	2.23021e-14	Macrophage_4	Slc4a8	1.2501e-07	0.0170508	0.365	0.215	0.00403634	Macrophage_6	B3gntl1	1.87223e-09	0.0904881	0.526	0.333	6.04506e-05	Macrophage_6	Tnfrsf11a
6.99373e-19	0.327044	0.451	0.34	2.25813e-14	Macrophage_4	Pygb	1.25441e-07	-0.121301	1	1	0.00405024	Macrophage_6	H2-K1	1.88172e-09	0.0935642	0.285	0.165	6.07569e-05	Macrophage_6	Mcm3
7.00827e-19	-1.14897	0.23	0.312	2.26283e-14	Macrophage_4	Maff	1.25477e-07	0.0977141	0.463	0.281	0.00405142	Macrophage_6	Carm1	1.8903e-09	0.281252	0.161	0.082	6.1034e-05	Macrophage_6	Ints7
7.07249e-19	0.137023	0.988	0.965	2.28356e-14	Macrophage_4	Uqcrq	1.25521e-07	0.219615	0.243	0.134	0.00405283	Macrophage_6	Ctif	1.89591e-09	0.00932623	0.366	0.218	6.12152e-05	Macrophage_6	Cdk12
7.12493e-19	0.244229	0.66	0.519	2.3005e-14	Macrophage_4	Prpf19	1.26017e-07	0.0562512	0.517	0.319	0.00406882	Macrophage_6	Ticam2	1.89718e-09	0.113385	0.178	0.092	6.12562e-05	Macrophage_6	Aptx
7.28119e-19	-0.831043	0.521	0.554	2.35095e-14	Macrophage_4	Magohb	1.26467e-07	0.110471	1	0.984	0.00408338	Macrophage_6	Srgn	1.90063e-09	0.024429	0.316	0.184	6.13677e-05	Macrophage_6	Rmc1
7.33496e-19	0.346019	0.418	0.306	2.36831e-14	Macrophage_4	N6amt1	1.26745e-07	0.055868	0.463	0.28	0.00409235	Macrophage_6	Mfap1a	1.90353e-09	0.0638398	0.407	0.247	6.14613e-05	Macrophage_6	Slc36a1
7.64185e-19	-0.375908	0.794	0.802	2.4674e-14	Macrophage_4	Ago2	1.26974e-07	-0.016299	0.3	0.168	0.00409974	Macrophage_6	Ube2o	1.90385e-09	0.0971272	0.448	0.277	6.14715e-05	Macrophage_6	Pitpnb
7.92323e-19	0.485789	0.28	0.189	2.55825e-14	Macrophage_4	Gm14325	1.27255e-07	0.121982	0.354	0.207	0.0041088	Macrophage_6	Adck2	1.91314e-09	0.17023	0.224	0.124	6.17714e-05	Macrophage_6	Cdyl2
8.26066e-19	-0.832497	0.481	0.533	2.6672e-14	Macrophage_4	Spata13	1.285e-07	0.151188	0.452	0.279	0.00414902	Macrophage_6	Klhl20	1.91656e-09	0.10762	0.485	0.307	6.18819e-05	Macrophage_6	Agap1
8.36003e-19	0.462678	0.262	0.175	2.69929e-14	Macrophage_4	Mcoln2	1.28931e-07	0.0401536	0.472	0.286	0.00416293	Macrophage_6	Wdr12	1.91975e-09	0.200359	0.667	0.448	6.19847e-05	Macrophage_6	Prpf8
8.36768e-19	-1.02003	0.417	0.485	2.70176e-14	Macrophage_4	Etv3	1.28989e-07	0.07676	0.322	0.185	0.00416479	Macrophage_6	Smarcal1	1.92699e-09	0.0955308	0.239	0.133	6.22187e-05	Macrophage_6	Zfp53
8.54213e-19	0.137046	0.964	0.893	2.75808e-14	Macrophage_4	Tbc1d5	1.29578e-07	0.144845	0.73	0.479	0.00418381	Macrophage_6	Ccdc85b	1.93169e-09	0.0671636	0.268	0.152	6.23704e-05	Macrophage_6	Prpf39
8.55335e-19	0.236884	0.641	0.502	2.76171e-14	Macrophage_4	Cebpzos	1.29595e-07	0.0722558	0.43	0.259	0.00418435	Macrophage_6	Dnajc16	1.93488e-09	0.195766	0.202	0.109	6.24735e-05	Macrophage_6	Hexim1
8.65958e-19	0.246525	0.678	0.544	2.796e-14	Macrophage_4	Pdxk	1.29693e-07	0.125508	0.667	0.445	0.00418752	Macrophage_6	Dhx8	1.94304e-09	0.130551	0.49	0.312	6.27368e-05	Macrophage_6	Paics
8.71227e-19	0.318422	0.522	0.401	2.81302e-14	Macrophage_4	Dph6	1.3134e-07	0.144604	0.55	0.35	0.0042407	Macrophage_6	Cpped1	1.94693e-09	0.13015	0.423	0.263	6.28626e-05	Macrophage_6	Paox
8.84041e-19	0.22178	0.772	0.641	2.85439e-14	Macrophage_4	Tbck	1.31422e-07	0.0463502	0.58	0.374	0.00424335	Macrophage_6	Gtdc1	1.95822e-09	0.0764269	0.261	0.148	6.32271e-05	Macrophage_6	Sil1
9.0584e-19	0.300786	0.508	0.384	2.92478e-14	Macrophage_4	Gfm1	1.31495e-07	0.102157	0.548	0.352	0.00424572	Macrophage_6	Rif1	2.00846e-09	0.12346	0.275	0.159	6.48493e-05	Macrophage_6	Plcb2
9.06354e-19	0.372081	0.297	0.204	2.92643e-14	Macrophage_4	2810403D21Rik	1.31585e-07	0.0959204	0.448	0.275	0.00424861	Macrophage_6	Rft1	2.02959e-09	0.166971	0.127	0.06	6.55315e-05	Macrophage_6	Atp2b4
9.37046e-19	0.169801	0.819	0.696	3.02553e-14	Macrophage_4	Nfil3	1.32093e-07	0.0890084	0.35	0.207	0.00426501	Macrophage_6	Alg10b	2.03093e-09	0.0686099	0.401	0.242	6.55747e-05	Macrophage_6	Cnot2
9.6624e-19	0.817018	0.163	0.097	3.1198e-14	Macrophage_4	Eef1aknmt	1.32873e-07	0.0727563	0.32	0.183	0.00429019	Macrophage_6	Prepl	2.03227e-09	0.0201875	0.592	0.38	6.56181e-05	Macrophage_6	Cd300a
9.91577e-19	0.268833	0.722	0.597	3.2016e-14	Macrophage_4	Srd5a3	1.32988e-07	0.0585937	0.374	0.22	0.00429393	Macrophage_6	D10Wsu102e	2.03657e-09	-0.0115495	0.263	0.149	6.57568e-05	Macrophage_6	Vps37b
1.00191e-18	-0.872749	0.461	0.521	3.23498e-14	Macrophage_4	Fam49a	1.33386e-07	0.0908806	0.213	0.113	0.00430677	Macrophage_6	Zfp142	2.04237e-09	0.205902	0.343	0.212	6.5944e-05	Macrophage_6	Eva1b
1.0188e-18	0.299319	0.574	0.449	3.28951e-14	Macrophage_4	Idh2	1.3349e-07	0.0203731	0.639	0.418	0.00431014	Macrophage_6	Lrrc8c	2.04524e-09	0.0776519	0.457	0.282	6.60367e-05	Macrophage_6	Maz
1.03282e-18	0.172755	0.932	0.853	3.33476e-14	Macrophage_4	Drap1	1.33706e-07	0.164079	0.637	0.418	0.00431709	Macrophage_6	Cd3eap	2.05285e-09	0.0892266	0.376	0.227	6.62824e-05	Macrophage_6	Htatsf1
1.12662e-18	0.696247	0.175	0.106	3.63762e-14	Macrophage_4	Bbs5	1.35083e-07	0.0991931	0.728	0.496	0.00436157	Macrophage_6	Rufy3	2.05534e-09	0.0683468	0.385	0.232	6.63627e-05	Macrophage_6	Ccnh
1.15817e-18	0.135784	0.991	0.96	3.7395e-14	Macrophage_4	Erp29	1.35295e-07	0.131509	0.374	0.221	0.00436839	Macrophage_6	Zfp653	2.07077e-09	0.231945	0.174	0.09	6.68609e-05	Macrophage_6	Uba6
1.16335e-18	-0.328453	0.87	0.851	3.75621e-14	Macrophage_4	Srsf7	1.35432e-07	0.18878	0.917	0.765	0.00437282	Macrophage_6	Ncoa1	2.08315e-09	0.074678	0.44	0.268	6.72609e-05	Macrophage_6	Cnot1
1.16477e-18	0.30844	0.526	0.406	3.76081e-14	Macrophage_4	Prkaca	1.35524e-07	0.0588724	0.272	0.151	0.00437581	Macrophage_6	Arl16	2.08631e-09	0.0595832	0.277	0.159	6.73629e-05	Macrophage_6	N4bp2l1
1.16897e-18	0.170069	0.932	0.844	3.77436e-14	Macrophage_4	Rsrc1	1.3708e-07	0.0816372	0.652	0.446	0.00442605	Macrophage_6	Cdc42ep3	2.08764e-09	0.015593	0.521	0.319	6.74058e-05	Macrophage_6	Rbm6
1.17809e-18	0.564127	0.31	0.219	3.80383e-14	Macrophage_4	Crtap	1.37276e-07	0.113547	0.433	0.27	0.00443236	Macrophage_6	Vwa8	2.08953e-09	0.0758811	0.254	0.143	6.74668e-05	Macrophage_6	Mterf3
1.17818e-18	0.576682	0.244	0.162	3.8041e-14	Macrophage_4	2510002D24Rik	1.38359e-07	1.22998	0.102	0.043	0.00446732	Macrophage_6	Acvr2a	2.09845e-09	-0.0491125	0.185	0.097	6.77547e-05	Macrophage_6	Il15
1.19227e-18	0.354264	0.419	0.31	3.8496e-14	Macrophage_4	Armc10	1.38431e-07	0.1136	0.763	0.561	0.00446965	Macrophage_6	Dock5	2.09873e-09	0.0927764	0.355	0.212	6.77638e-05	Macrophage_6	Zfp277
1.21103e-18	0.664095	0.208	0.133	3.91018e-14	Macrophage_4	4930430F08Rik	1.38971e-07	-0.140838	0.507	0.311	0.00448709	Macrophage_6	Dusp16	2.10175e-09	0.0100222	0.332	0.196	6.78612e-05	Macrophage_6	Unc119
1.22391e-18	0.758391	0.163	0.097	3.95177e-14	Macrophage_4	Smco4	1.39203e-07	-0.0321368	0.567	0.359	0.0044946	Macrophage_6	Lbh	2.11686e-09	0.130773	0.365	0.222	6.83491e-05	Macrophage_6	Samd8
1.22732e-18	0.180121	0.924	0.816	3.96276e-14	Macrophage_4	Ric1	1.39813e-07	0.0806133	0.565	0.357	0.00451429	Macrophage_6	Galnt11	2.1243e-09	0.113323	0.491	0.309	6.85892e-05	Macrophage_6	Ccs
1.23178e-18	0.652327	0.198	0.124	3.97716e-14	Macrophage_4	D830050J10Rik	1.40066e-07	0.190476	0.185	0.094	0.00452245	Macrophage_6	Tedc2	2.13259e-09	0.434423	0.186	0.1	6.88571e-05	Macrophage_6	Chchd6
1.24878e-18	0.828592	0.119	0.064	4.03208e-14	Macrophage_4	Pdk2	1.40208e-07	-0.273877	0.989	0.968	0.00452704	Macrophage_6	H2-Q4	2.13336e-09	0.519734	0.127	0.061	6.8882e-05	Macrophage_6	Btd
1.25981e-18	-0.814031	0.391	0.456	4.06769e-14	Macrophage_4	Madd	1.40628e-07	0.206177	0.322	0.191	0.0045406	Macrophage_6	Atl2	2.14172e-09	0.136805	0.272	0.157	6.9152e-05	Macrophage_6	Rmdn1
1.28487e-18	0.365818	0.362	0.26	4.14859e-14	Macrophage_4	Gatb	1.40667e-07	0.2934	0.152	0.073	0.00454186	Macrophage_6	Pcyox1l	2.15191e-09	0.341081	0.202	0.111	6.94808e-05	Macrophage_6	Tmem87a
1.293e-18	0.256488	0.413	0.302	4.17484e-14	Macrophage_4	Bmyc	1.40685e-07	0.192845	0.178	0.09	0.00454245	Macrophage_6	Helq	2.16093e-09	0.211569	0.288	0.169	6.97721e-05	Macrophage_6	Fmc1
1.30046e-18	0.38488	0.472	0.365	4.19893e-14	Macrophage_4	Rnaseh2a	1.40714e-07	0.208484	0.767	0.522	0.00454336	Macrophage_6	Hras	2.16358e-09	0.0358334	0.451	0.275	6.98578e-05	Macrophage_6	Hook3
1.38488e-18	0.193683	0.882	0.794	4.47151e-14	Macrophage_4	Phb2	1.40918e-07	0.135121	0.63	0.402	0.00454995	Macrophage_6	Mri1	2.18431e-09	0.264954	0.155	0.078	7.0527e-05	Macrophage_6	Tnfrsf14
1.4385e-18	-1.97615	0.059	0.127	4.64461e-14	Macrophage_4	Padi4	1.41021e-07	0.0880911	0.548	0.347	0.0045533	Macrophage_6	Zfp120	2.18474e-09	0.176019	0.31	0.183	7.0541e-05	Macrophage_6	Pja2
1.4447e-18	-1.39164	0.146	0.225	4.66465e-14	Macrophage_4	Slfn3	1.42438e-07	0.0875884	0.57	0.359	0.00459903	Macrophage_6	Spg11	2.19101e-09	0.0400025	0.249	0.139	7.07434e-05	Macrophage_6	Rangap1
1.45629e-18	-0.553994	0.499	0.366	4.70207e-14	Macrophage_4	Il1a	1.42736e-07	0.0742875	0.283	0.16	0.00460864	Macrophage_6	Tcea3	2.21649e-09	0.0326685	0.427	0.26	7.15659e-05	Macrophage_6	Ube2v2
1.52913e-18	0.207459	0.892	0.796	4.93725e-14	Macrophage_4	Fkbp8	1.43214e-07	0.144747	0.622	0.401	0.00462409	Macrophage_6	Afg3l2	2.21895e-09	0.0990784	0.326	0.192	7.16453e-05	Macrophage_6	9430038I01Rik
1.52999e-18	0.187011	0.886	0.78	4.94004e-14	Macrophage_4	Commd1	1.44148e-07	0.141303	0.337	0.199	0.00465426	Macrophage_6	Srr	2.21901e-09	0.0838489	0.429	0.263	7.16475e-05	Macrophage_6	Snx29
1.5457e-18	0.142282	0.98	0.955	4.99076e-14	Macrophage_4	Atp5c1	1.44562e-07	0.0825369	0.609	0.393	0.00466763	Macrophage_6	Zfp950	2.22649e-09	0.220111	0.213	0.117	7.18889e-05	Macrophage_6	Fam20b
1.5685e-18	0.456241	0.298	0.205	5.06436e-14	Macrophage_4	Lipo3	1.44943e-07	0.124829	0.576	0.37	0.00467993	Macrophage_6	Fxr2	2.23667e-09	0.174113	0.169	0.087	7.22175e-05	Macrophage_6	Tent4a
1.5942e-18	0.346302	0.431	0.32	5.14734e-14	Macrophage_4	1700021F05Rik	1.45539e-07	-0.188693	0.402	0.239	0.00469916	Macrophage_6	H2-Oa	2.23858e-09	0.0747323	0.407	0.248	7.22792e-05	Macrophage_6	Xpa
1.72455e-18	-0.437641	0.805	0.821	5.56824e-14	Macrophage_4	Atp7a	1.4578e-07	0.14982	0.637	0.412	0.00470694	Macrophage_6	Fzr1	2.24152e-09	-0.00862789	0.285	0.164	7.23741e-05	Macrophage_6	Lsr
1.78933e-18	-0.146142	0.995	0.987	5.77739e-14	Macrophage_4	Clic1	1.46837e-07	0.00688144	0.304	0.173	0.00474108	Macrophage_6	Kremen1	2.24716e-09	0.131189	0.333	0.199	7.25562e-05	Macrophage_6	Ppil4
1.84948e-18	-1.18398	0.539	0.57	5.97161e-14	Macrophage_4	Slco3a1	1.47654e-07	0.257711	0.204	0.108	0.00476746	Macrophage_6	Lnx2	2.24799e-09	0.0867772	0.263	0.151	7.25831e-05	Macrophage_6	Stim2
1.88441e-18	0.348518	0.397	0.29	6.08437e-14	Macrophage_4	Akr7a5	1.48269e-07	0.0018511	0.528	0.332	0.00478731	Macrophage_6	Madd	2.25903e-09	-0.0226385	0.277	0.157	7.29396e-05	Macrophage_6	Kansl3
1.97361e-18	0.239432	0.719	0.583	6.37239e-14	Macrophage_4	Ly96	1.48726e-07	0.126588	0.893	0.686	0.00480206	Macrophage_6	Tnip1	2.25948e-09	0.0203576	0.413	0.248	7.29541e-05	Macrophage_6	Mcur1
2.005e-18	0.217726	0.708	0.575	6.47374e-14	Macrophage_4	Dpy19l4	1.48862e-07	0.00321046	0.739	0.515	0.00480645	Macrophage_6	Herc6	2.26197e-09	0.169266	0.228	0.127	7.30344e-05	Macrophage_6	Zfp451
2.00747e-18	0.248824	0.375	0.27	6.48172e-14	Macrophage_4	Ccdc34	1.49291e-07	0.0563028	0.698	0.471	0.00482031	Macrophage_6	Atp6v0a1	2.26374e-09	0.192505	0.216	0.118	7.30918e-05	Macrophage_6	Traf2
2.05678e-18	-1.29948	0.466	0.5	6.64095e-14	Macrophage_4	Smox	1.50387e-07	-0.00693559	0.454	0.278	0.0048557	Macrophage_6	Ccdc191	2.26446e-09	0.0735031	0.377	0.227	7.31148e-05	Macrophage_6	Brap
2.10401e-18	-0.671281	0.474	0.525	6.79343e-14	Macrophage_4	Naa25	1.51143e-07	0.132431	0.4	0.239	0.00488012	Macrophage_6	Zfp444	2.26895e-09	0.11	0.629	0.42	7.32599e-05	Macrophage_6	Bach1
2.10708e-18	0.632842	0.183	0.112	6.80334e-14	Macrophage_4	Them4	1.51796e-07	0.0464398	0.376	0.221	0.00490119	Macrophage_6	Gvin1	2.27958e-09	0.113025	0.304	0.179	7.3603e-05	Macrophage_6	Emc1
2.1114e-18	0.234941	0.613	0.485	6.81729e-14	Macrophage_4	Gcsh	1.52635e-07	0.0305489	0.257	0.142	0.00492829	Macrophage_6	Gm16754	2.28108e-09	0.224165	0.25	0.143	7.36516e-05	Macrophage_6	Coq5
2.12817e-18	-1.05925	0.269	0.347	6.87144e-14	Macrophage_4	Slc39a14	1.52692e-07	-0.0212447	0.489	0.297	0.0049301	Macrophage_6	Banp	2.30301e-09	0.0544982	0.772	0.54	7.43595e-05	Macrophage_6	Cd86
2.13936e-18	0.16954	0.969	0.928	6.90758e-14	Macrophage_4	Ndufa3	1.53552e-07	0.582342	0.139	0.065	0.00495789	Macrophage_6	Per2	2.30804e-09	0.136483	0.393	0.242	7.45219e-05	Macrophage_6	Mib1
2.20324e-18	-0.565702	0.688	0.689	7.11381e-14	Macrophage_4	Agpat4	1.53928e-07	0.076466	0.804	0.621	0.00497004	Macrophage_6	Malt1	2.31907e-09	0.280181	0.283	0.167	7.48782e-05	Macrophage_6	Acox1
2.26897e-18	0.210088	0.9	0.807	7.32606e-14	Macrophage_4	Rnf7	1.54927e-07	0.127733	0.704	0.461	0.00500227	Macrophage_6	Gmppa	2.33103e-09	0.016519	0.344	0.204	7.52643e-05	Macrophage_6	Ppp4r1
2.38225e-18	-0.212425	0.977	0.958	7.69182e-14	Macrophage_4	Myl12a	1.55333e-07	0.16528	0.939	0.775	0.00501539	Macrophage_6	Drap1	2.33771e-09	0.0328559	0.438	0.265	7.548e-05	Macrophage_6	Dnajc21
2.39425e-18	0.33454	0.431	0.319	7.73056e-14	Macrophage_4	Rcor3	1.56458e-07	-0.028962	0.413	0.253	0.0050517	Macrophage_6	Prdm1	2.34036e-09	0.157324	0.164	0.084	7.55655e-05	Macrophage_6	Smad3
2.41155e-18	-0.398844	0.918	0.885	7.78643e-14	Macrophage_4	Ubash3b	1.57466e-07	0.0822151	0.587	0.375	0.00508427	Macrophage_6	Aldoc	2.34274e-09	0.125872	0.394	0.241	7.56424e-05	Macrophage_6	Rab9
2.43101e-18	-0.109829	0.999	0.994	7.84924e-14	Macrophage_4	Rps24	1.57933e-07	0.0916152	0.557	0.358	0.00509934	Macrophage_6	Pld1	2.34567e-09	0.153137	0.228	0.127	7.57371e-05	Macrophage_6	Pdcd11
2.45553e-18	0.120122	0.735	0.585	7.9284e-14	Macrophage_4	Gpr137b	1.57958e-07	0.0085154	0.428	0.257	0.00510014	Macrophage_6	Tecpr1	2.34687e-09	0.0405822	0.415	0.25	7.57758e-05	Macrophage_6	Dhx36
2.45575e-18	0.187475	0.688	0.545	7.92911e-14	Macrophage_4	Trim44	1.59542e-07	-0.0969183	0.546	0.35	0.00515128	Macrophage_6	Tagap	2.37239e-09	0.0680931	0.26	0.147	7.65997e-05	Macrophage_6	Sod1
2.46273e-18	0.234053	0.725	0.614	7.95166e-14	Macrophage_4	Pts	1.59838e-07	0.11001	0.165	0.081	0.00516086	Macrophage_6	Twnk	2.38946e-09	0.116801	0.239	0.134	7.7151e-05	Macrophage_6	Eif4enif1
2.78295e-18	0.34597	0.35	0.249	8.98558e-14	Macrophage_4	Mlh3	1.60131e-07	0.160577	0.322	0.189	0.00517031	Macrophage_6	Acsf2	2.39977e-09	0.0997828	0.3	0.175	7.74839e-05	Macrophage_6	Aqr
2.92096e-18	0.192924	0.874	0.778	9.43119e-14	Macrophage_4	Cuedc2	1.61189e-07	0.132669	0.739	0.528	0.00520448	Macrophage_6	Ramp1	2.40291e-09	0.394795	0.138	0.068	7.7585e-05	Macrophage_6	Sclt1
2.96888e-18	0.170864	0.852	0.741	9.58593e-14	Macrophage_4	Xpo1	1.61616e-07	0.207143	0.798	0.574	0.00521824	Macrophage_6	Itprid2	2.40378e-09	0.118248	0.416	0.258	7.76133e-05	Macrophage_6	Srrt
3.03942e-18	0.244377	0.799	0.67	9.81369e-14	Macrophage_4	Mat2b	1.62631e-07	-0.0488427	0.896	0.699	0.00525104	Macrophage_6	Adgre5	2.40402e-09	0.221674	0.316	0.188	7.76209e-05	Macrophage_6	Ext2
3.05365e-18	-0.52751	0.633	0.649	9.85963e-14	Macrophage_4	Capn2	1.62738e-07	0.0753368	0.624	0.396	0.00525448	Macrophage_6	Sec23ip	2.4063e-09	0.165524	0.576	0.387	7.76945e-05	Macrophage_6	Crebbp
3.17612e-18	0.121548	0.993	0.978	1.02551e-13	Macrophage_4	Tmed10	1.63373e-07	0.0298101	0.413	0.245	0.005275	Macrophage_6	Drosha	2.4181e-09	0.117102	0.355	0.218	7.80755e-05	Macrophage_6	Trak1
3.19836e-18	0.440993	0.367	0.268	1.03269e-13	Macrophage_4	Cd151	1.63565e-07	0.0825468	0.343	0.201	0.00528119	Macrophage_6	Abca2	2.42066e-09	0.11687	0.62	0.403	7.81582e-05	Macrophage_6	Mcub
3.31371e-18	0.154969	0.965	0.916	1.06993e-13	Macrophage_4	Sec62	1.63589e-07	-0.0278809	0.38	0.226	0.00528195	Macrophage_6	Nmt2	2.42502e-09	0.204209	0.171	0.088	7.82991e-05	Macrophage_6	Coq3
3.33183e-18	-0.440162	0.81	0.789	1.07578e-13	Macrophage_4	Tec	1.63869e-07	-0.353613	0.313	0.176	0.00529099	Macrophage_6	Lifr	2.42962e-09	0.0818612	0.527	0.331	7.84475e-05	Macrophage_6	Rela
[truncated: 111,329 more rows]

## Sheet: scRNAseq_FunctionalSignatures
Reactive Species	Antioxidant Response	Chemokines	Pro-Inf Cytokines	Anti-Inf Cytokines	Adhesion.Migration.ECM binding	Cathepsin proteases	MMPs	TIMPs	Oxphos.ETC	Glycolysis	Inflammasome	Immune sensing PRR	Complement system	Phagocytosis.Scavenging	Lipid processing	Lipid signaling	Foamy Cells	APC	Purinergic receptors	Iron metabolism	Tissue growth	Neurotrophic.Neuroprotective	ECM remodelling	Tissue resident homeostasis
Cybb	Ucp2	Ccl1	Cxcl10	Tgfb1	Sell	Ctsd	Mmp10	Timp1	1700066M21Rik	Adpgk	Nlrp3	Fpr2	C1qa	Fcgr2b	Apoe	Fabp5	Abca1	Arl8b	P2rx7	Fth1	Vegfa	Ngf	Fn1	P2ry12
Cyba	Nfe2l2	Ccl2	Il1b	Tgfb2	Itgad	Ctsa	Mmp11	Timp2	Afg1l	Aldoa	P2rx7	Fpr1	C1qb	Fcgr3	Apoc1	Fabp4	Nr1h2	Cd40	P2rx4	Ftl1	Vegfb	Bdnf	Tnc	Cx3cr1
Nox1	Gclc	Ccl3	Ccl4	Tgfb3	Itgb2	Ctsg	Mmp12	Timp3	Atp5f1a	Aldoart1	Casp1	Fpr3	C1qc	Axl	Apoc2	Pparg	Nr1h3	Cd74	P2ry1	Hmox1	Vegfc	Gdnf	Col10a1	Tmem119
Nox4	Gclm	Ccl4	Ccl5	Il18bp	Itgam	Ctse	Mmp13	Timp4	Atp5f1b	Aldoart2	Nek7	Tlr1	Cd93	Mertk	Apoc3	Nr1h3	Abcg1	Cd80	P2ry2	Slc11a1	Vegfd	Igf1	Col11a1	Trem2
Xdh	Nqo1	Ccl5	Ccl3	Il4	Itgal	Ctsb	Mmp14		Atp5f1c	Aldob	Pycard	Tlr2	Mbl1	Trem2	Apoc4	Nr1h2	Abcg2	Cd86	P2ry4	Slc40a1	Tgfb1	Grn	Col11a2	Hexb
Maoa	H6pd	Ccl6	Cxcl2	Il13	Itgax	Ctsc	Mmp15		Atp5f1d	Aldoc	Il1b	Tlr3	Mbl2	Scarb1	Abca7	Srebf2	Acat1	Ciita	P2ry6	Acod1	Tgfb2	Lgals1	Col12a1	Selplg
Shc1	Hmox1	Ccl7	Tnf	Il10	Itgb1	Ctsf	Mmp16		Atp5f1e	Bpgm	Il18	Tlr4	Fcn1	Cd93	Abca1	Srebf1	Pparg	Ctse	P2ry12		Tgfb3	Nrtn	Col13a1	Mef2a
Ncf4	Arg2	Ccl8	Ifng	Il19	Sele	Ctsh	Mmp17		Atp5me	Dhtkd1	Gsdmd	Tlr5	Fcn2	Cd163	Abcg1	Acsl1	Olr1	Ctss	Adora1		Pdgfa	Cntf	Col14a1	Olfml3
Ncf2	Sirt3	Ccl9	Il18	Il22	Selp	Ctsk	Mmp19		Atp5mf	Eno1	Myd88	Tlr6	C1ra	Colec12	Abcg2	Pla2g4a	Cd36	H2-Aa	Adora2a		Pdgfb	Lif	Col15a1	Tmsb4x
Acp5	Gpx1	Ccl11	Il1a	Il1rn	Itga4	Ctsl	Mmp1a		Atp5pb	Eno1b	Ciita	Tlr7	C1rb	Lrp1	Trem2	Pla2g4b	Zfp202	H2-Ab1	Adora2b		Pdgfc	Pspn	Col16a1	Egr1
Maob	Sesn2	Ccl12	Il33	Il36rn	Vav1	Ctso	Mmp1b		Atp5pd	Eno2	Nfkb1	Tlr8	C1rl	Havcr1	Nceh1	Pla2g4c	Lpl	H2-DMa	Adora3		Pdgfd	Artn	Col17a1	Mafb
Keap1	Gls2	Ccl17	Il36a		Icam1	Ctss	Mmp2		Atp5pf	Eno3	Nfkb2	Tlr9	C1s1	Timd4	Lcat	Pla2g4d	Angptl4	H2-DMb1			Igf1	Ntf3	Col18a1
Ncf1	Coq10a	Ccl19	Il36b		Vav3	Ctsw	Mmp20		Atp5po	Eno4	Nlrp1a	Tlr11	C1s2	Adgrb1	Npc1	Pla2g4e	Hbp1	H2-DMb2			Igf2	Ntf4	Col19a1
Duox1	Coq10b	Ccl20	Il36g		Vcam1	Cts7	Mmp21		Bdnf	Enpp1	Nlrp1b	Tlr12	Cr2	Itgb3	Npc2	Pla2g4f	Nfia	H2-Ea			Egf	Cst3	Col1a1
Duox2	Sod2	Ccl21a	Il1f10		Itga6	Cts8	Mmp23		Bid	Foxk1	Naip1	Tlr13	Itgam	Itgb5	Abcg4	Tfeb	Hat1	H2-Eb1			Plau		Col1a2
Txn2	Acod1	Ccl21b	Il6		Itgb5	Ctsz	Mmp24		Chchd10	Foxk2	Naip2	Clec1b	Itgb2	Itgav	Apoa1		Nos1	H2-Eb2			Lgals3		Col20a1
Txn	Prdx6	Ccl21c	Il11		Gpnmb	Ctsj	Mmp25		Coa6	Gale	Naip6	Clec2d	Itgax	Tyro3				H2-M2			Retnla		Col22a1
Txnrd1	Hp	Ccl22	Il31		Cd9	Ctsr	Mmp27		Coq7	Galk1	Naip5	Clec2i	Vsig4	Itgal				H2-Oa			Areg		Col23a1
Txnrd2	Slc11a1	Ccl24	Cntf		F11r	Ctsm	Mmp28		Coq9	Galt	Naip7	Clec4d	C3ar1	Cr2				H2-Ob			Hgf		Col24a1
Txnrd3	Nrros	Ccl25	Lif		Actn1		Mmp3		Cox4i1	Gapdh	Nlrc4	Clec4a2	C3	Mbl1				Ifi30					Col25a1
Stk3	Selenop	Ccl26	Spp1		Myh9		Mmp7		Cox4i2	Gpi1	Aim2	Clec4e	C5	Mbl2				Iglc4					Col26a1
Nos2	Txnip	Ccl27	Osm				Mmp8		Cox5a	Hk1	Mefv	Clec4n	C5ar1	Mfge8				Pikfyve					Col27a1
		Ccl28	Lta				Mmp9		Cox5b	Hk2		Clec5a	C5ar2	Pecam1				Cd274					Col28a1
		Cxcl1	Tnfsf13b				Adam9		Cox6a1	Hk3		Clec7a	C1qbp	Itgam									Col2a1
		Cxcl2	Tnfsf13				Adam15		Cox6a2	Hkdc1		Clec9a	Calr	Itgb2									Col3a1
		Cxcl3	Il17a				Adam8		Cox7a1	Khk		Clec4b1	C6	Itgax									Col4a1
		Pf4	Il17b						Cox7a2	Lipa		Cd209a	C7	Fcgr1									Col4a2
		Cxcl5	Il17c						Cox7a2l	Mpi		Cd209c	C8a	Fcgr2									Col4a3
		Ppbp	Il17d						Cox7b	Ogdh		Cd209d	C8b	Fcer2									Col4a4
		Cxcl9	Il25						Cox7c	Pfkfb1		Olr1	C8g	Fcer1g									Col4a5
		Cxcl10	Il17f						Cox8a	Pfkfb2		Clec12a	C9	Fcamr									Col4a6
		Cxcl11	Ifna1						Cox8b	Pfkl		Clec10a	C4b	Fcer1a									Col5a1
		Cxcl12	Ifna2						Cox8c	Pfkm		Clec16a	C2	Fcgr4									Col5a2
		Cxcl13	Ifna4						Cyc1	Pfkp		Nod1		Ms4a2									Col5a3
		Cxcl14	Ifna5						Cycs	Pgam1		Nod2		Megf10									Col6a1
		Cxcl15	Ifna6						Cyct	Pgam2		Nlrc3		Scara5									Col6a2
		Cxcl16	Ifna7						Dguok	Pgk1		Nlrc5		Scarf1									Col6a3
		Cxcl17	Ifna9						Dld	Pgk2		Nlrx1		Scarf2									Col6a4
		Xcl1	Ifna11						Fxn	Pklr				Scarb2									Col6a5
		Cx3cl1	Ifna12						Msh2	Pkm				Cxcl16									Col6a6
			Ifna13						mt-Atp6	Tkfc				Stab2									Col7a1
			Ifna14						mt-Atp8	Tpi1				Stab1									Col8a1
			Ifna15						Mtch2	Ucp2				Scara3									Col9a1
			Ifna16						mt-Co1					Marco									Col9a2
			Ifnb1						mt-Co2					Cd68									Col9a3
			Ifnk						mt-Co3					Mrc1									Hspg2
			Ifnl2						mt-Cytb					Cd36									Lum
			Ifnl3						mt-Nd1					Cd14									Prelp
			Csf2						mt-Nd2					Msr1									Lama1
			Il12a						mt-Nd3					Olr1									Lama2
			Il23a						mt-Nd4					Lgals3bp									Lama3
			Il12b						mt-Nd4l					Cd9									Lama4
			Ebi3						mt-Nd5														Lama5
			Il20						mt-Nd6														Lamb1
			Il24						Ndufa1														Lamb2
			Il22b						Ndufa10														Lamb3
									Ndufa11														Lamc1
									Ndufa12														Lamc2
									Ndufa13														Lamc3
									Ndufa2														Pcolce
									Ndufa3														Fbln1
									Ndufa5														Aebp1
									Ndufa6														Fbln2
									Ndufa7														Dpt
									Ndufa8														Fbn1
									Ndufa9														Fbn2
									Ndufab1														Fbn3
									Ndufaf1														P4ha1
									Ndufb1														F13a1
									Ndufb10														Tgfbi
									Ndufb11														Vcan
									Ndufb2														Bgn
									Ndufb3														Dcn
									Ndufb4														Ogn
									Ndufb5														Aspn
									Ndufb6														Ecm1
									Ndufb7														Thbs1
									Ndufb8														Thbs2
									Ndufb9														Thbs3
									Ndufc1														Thbs4
									Ndufc2														Spon1
									Ndufs1														Spp1
									Ndufs2														Prg2
									Ndufs3														Vtn
									Ndufs4														Fga
									Ndufs5														Fgb
									Ndufs6														Fgg
									Ndufs7														P4ha2
									Ndufs8														Plod3
									Ndufv1														Plod1
									Ndufv2														Plod2
									Ndufv3														Tgm2
									Nipsnap2														Cd9
									Sdha														Gpnmb
									Sdhaf2
									Sdhb
									Sdhc
									Sdhd
									Snca
									Stoml2
									Tafazzin
									Tefm
									Uqcc3
									Uqcr10
									Uqcr11
									Uqcrb
									Uqcrc1
									Uqcrc2
									Uqcrfs1
									Uqcrh
									Uqcrq

## Sheet: Neuroinflam.CytokineSignatures
Ifngr1	Tnfrsf1a	Csf2ra	Tgfbr1
H2-Q7	Ccl5	Trf	F11r
AW112010	Clec4d	Dok2	B4galt1
Ly6a	Ly6i	Arhgap31	Cd9
Tap1	Cfb	Il1a	Apoc2
Itgb7	Mmp12	Bcl2a1d	Tgfbr1
Ifngr1	Fpr2	Mmp12	Itga6
Flt1	Cdc42ep2	Eva1b	AU020206
Ccl5	Fpr1	Spint1	Sgk1
Tap2	Ifi205	Ccl6	Slamf9
Psmb8	Tmem119	Anxa3	Clec5a
H2-Aa	Arl5c	Ksr1	Gatm
Tapbpl	Clec4e	Tbxas1	Gna15
Ifi47	Mmp8	Nr4a2	Dgat2
Psmb9	Ass1	Dab2	Actn1
H2-Eb1	Hp	Wfdc17	Pald1
Calhm6	Creg2	Cd200r1	Ptgs1
Gbp2	Slpi	Gm4258	Cxcl16
Ciita	Acod1	Ccl9	Extl3
Ly6i	Ly6c2	Slc25a4	Skil
H2-DMa	Agap1	Tfec	Junos
Stat1	Marcksl1	Src	Fmnl3
Slamf8	Smpdl3b	Mrc1	Net1
Gbp4	Anpep	St7	Usp2
Fgl2	Htr2b	Fosb	Vhl
H2-T23	Slc6a8	Cd1d1	Ctla2b
Psme1	Carmil1	Clec4n	Sephs2
Cd74	Traf1	Il1b	Hopx
H2-Q6	Pdpn	Cd9	Cav2
Trpm2	Adgb	Csf2ra	Myo1e
Lair1	Gpr84	Adora2b	Ldlrad4
Irgm1	Slc7a2	Tes	Cpd
Ly6c2		Bcl2a1b	Pdlim7
Nlrc5		Bcl2a1a	Ski
Gbp6		Siglece	Lhfpl2
Acod1		Tbc1d2	Pde3b
Irf1		Gpr171	Spata13
Plaat3		Arg1	AI504432
H2-Q4		Icosl	Pde4d
Psme2		Sort1	Fbxo32
H2-T22		Socs2	Smad7
Iigp1		Tnfsf14	Ramp1
Selenom		E230016K23Rik	AA467197
H2-DMb1		Fn1	Map4k3
H2-Ab1		Mfge8	Paqr7
Gbp8		Uck2	Egln3
Tapbp		Mfhas1	Kcna3
Atf3		Tmem154	Osm
Gbp3		Jaml	Ell2
Il7r		Sulf2	Dhrs3
Batf2		Mmp8	Acp5
C1ra		Id1	Luzp1
Mmp12		Egr1	Sulf2
Entpd1		Lpp	Pbxip1
Cfb		Klf4	Socs2
Cnn3		Rnasel	Src
Il18bp		BC051226	Fn1
Smpdl3b		Gm32089	Ppcdc
Klra2		Tnfrsf26	Naip2
Gm4951		Vdr	Agap1
Parp11		Egr2	Mtus1
Gbp5		Atp6v0d2	Nr4a2
Socs1		Ccnd2	Fosb
Cd274		Cish	Il21r
Tgm2		Lrp12	Trf
Gbp9		Spp1	Cd101
Aif1		AU022793	Spint1
Plau		Slc7a2	Mgat4a
Cd200r4		Acp5	Rnf180
Tns3		Sox4	Itgb5
Tgtp2		St6gal1	Spsb1
Slamf7		Tnfrsf9	Spink2
AA467197		Serpine1	Dmxl2
Igtp			Bmyc
Ift172			Trem1
Slco3a1			Cd24a
Uhrf1bp1			Tes
Cxcl16			Pmepa1
Gatm			Gpat3
Ifi205			Adgb
Clec12a			Slc36a2
Zmynd15			Bach2
Hk3			Bhlhe41
Aig1			Gpr84
Cd180			Pdgfa
Tnfsf13b			Spp1
Slc31a1			Pdpn
Acvrl1			Carmil1
Tmem140			Serpine1
Ndrg1
Ttc39b
Irgm2
Parp10
Gm16867
Pla2g7
Sdc1
Gbp7
Cxcl10
Pgap1
Tnf
Cxcl9
Nos2
Tent5c
Cd40
Rhov
Inhba

## Sheet: PatientCharacteristics
Characteristic		RRMS	RIS	IIH
Age - yr		33,7 ± 9,8	31,2 ± 8,4	35,8 ± 12,4
Female sex - no. (%)		16 (50)	4 (12,5)	5 (15,6)
EDSS score		1,5 ± 1,1	0,7 ± 0,9
Time since onset of symptoms or first radiological detection - yr		3,7 ± 6,2	0,6 ± 0,5	2,6 ± 1,8
Time since most recent clinical relapse - days		184,1 ± 370,2
Time since diagnosis - yr		3,7 ± 6,2	0,6 ± ,5	2,6 ± 1,8
New or enlarging T2-hyperintense lesion - no. (%)		19 (75)	15 (50)
≥ 1 Gadolinium-enhancing lesions - no. (%)		13 (50)	10 (33)
Inflammatory CSF profile - no. (%)		20, ± 1,	4, ± ,7

## Sheet: Microglia_Annotation_Signatures
Homeostatic	Inflammatory_IRM	DAM	Lipid	MHCII-highrecovery
CX3CR1	CXCL10	LPL	ABCA1	CD74
P2RY12	CCL12	CST7	NR1H2	HHLA3
TMEM119	ISG15	AXL	NR1H3	SCHLAP1
HEXB	IFITM3	ITGAX	ABCG1	HHLA2
CST3	IFI204	SPP1	ABCG2	HLA-F
CD33	SLFN5	CD9	ACAT1	HLA-G
	PARP14	CCL6	PPARG	HLA-A
	IFI207	CSF1	OLR1	HLA-E
	IIGP1		CD36	HLA-C
	PHF11B		ZFP202	HLA-B
	IFI209		LPL	HLA-DRA
	CD74		ANGPTL4	HLA-DRB5
	PHF11D		HBP1	HLA-DRB1
	FGL2		NFIA	HLA-DQA1
	TRIM30A		HAT1	HLA-DQB1
	IFI211		NOS1	HLA-DQB1-AS1
	GM4951			HLA-DQA2
	TOR3A			HLA-DQB2
	SLFN2			HLA-DOB
	HERC6			HLA-DMB
	SP100			HLA-DMA
	ZBP1			HLA-DOA
	RNF213			HLA-DPA1
	IFI213			HLA-DPB1
	SAMD9L			HHLA1
	MX1			CTSS
	SLFN8			PTGS1
	GBP2			STAT1
	SAMHD1			C4B
	IFI206			ITGAM
	FCGR1			JUN
	MS4A4C
	CCL2
	ZNFX1
