# Supplementary material for: In vivo CRISPR screen reveals regulation of macrophage states in neuroinflammation
Source: Nat Neurosci. 2025 Dec 4;29(2):493–509. doi: 10.1038/s41593-025-02151-6 (PMC12880918; doi:10.1038/s41593-025-02151-6)
Supplement: Supplementary file 7 — Cell Ranger version information for human data scRNA-seq. [file 41593_2025_2151_MOESM7_ESM.xlsx]

## Sheet: Sheet1
pseudo_id	Cellranger Version	Chemistry Version	reference	Diagnosis
IIH1	Cellranger-5.0.1	Single Cell 5' PE	GRCh38-2020-A	IIH
IIH2	Cellranger-5.0.1	Single Cell 5' PE	GRCh38-2020-A	IIH
IIH3	Cellranger-5.0.1	Single Cell 5' PE	GRCh38-2020-A	IIH
IIH4	Cellranger-5.0.1	Single Cell 5' PE	GRCh38-2020-A	IIH
IIH5	Cellranger-5.0.1	Single Cell 5' PE	GRCh38-2020-A	IIH
MS1	Cellranger-5.0.1	Single Cell 5' PE	GRCh38-2020-A	MS
MS10	Cellranger-4.0.0	Single Cell 5' PE	GRCh38-2020-A	MS
MS11	Cellranger-4.0.0	Single Cell 5' PE	GRCh38-2020-A	MS
MS12	Cellranger-5.0.1	Single Cell 5' PE	GRCh38-2020-A	MS
MS13	Cellranger-5.0.1	Single Cell 5' PE	GRCh38-2020-A	MS
MS13	Cellranger-5.0.1	Single Cell 5' PE	GRCh38-2020-A	MS
MS14	Cellranger-5.0.1	Single Cell 5' PE	GRCh38-2020-A	MS
MS15	Cellranger-5.0.1	Single Cell 5' PE	GRCh38-2020-A	MS
MS16	Cellranger-5.0.1	Single Cell 5' PE	GRCh38-2020-A	MS
MS17	Cellranger-5.0.1	Single Cell 5' PE	GRCh38-2020-A	MS
MS17	Cellranger-5.0.1	Single Cell 5' PE	GRCh38-2020-A	MS
MS18	Cellranger-5.0.1	Single Cell 5' PE	GRCh38-2020-A	MS
MS19	Cellranger-5.0.1	Single Cell 5' PE	GRCh38-2020-A	MS
MS2	Cellranger-5.0.1	Single Cell 5' PE	GRCh38-2020-A	MS
MS20	Cellranger-5.0.1	Single Cell 5' PE	GRCh38-2020-A	MS
MS21	Cellranger-5.0.1	Single Cell 5' PE	GRCh38-2020-A	MS
MS22	Cellranger-5.0.1	Single Cell 5' PE	GRCh38-2020-A	MS
MS3	Cellranger-5.0.1	Single Cell 5' PE	GRCh38-2020-A	MS
MS4	Cellranger-4.0.0	Single Cell 5' PE	GRCh38-2020-A	MS
MS5	Cellranger-4.0.0	Single Cell 5' PE	GRCh38-2020-A	MS
MS6	Cellranger-4.0.0	Single Cell 5' PE	GRCh38-2020-A	MS
MS7	Cellranger-4.0.0	Single Cell 5' PE	GRCh38-2020-A	MS
MS8	Cellranger-4.0.0	Single Cell 5' PE	GRCh38-2020-A	MS
MS9	Cellranger-4.0.0	Single Cell 5' PE	GRCh38-2020-A	MS
RIS1	Cellranger-4.0.0	Single Cell 5' PE	GRCh38-2020-A	RIS
RIS2	Cellranger-4.0.0	Single Cell 5' PE	GRCh38-2020-A	RIS
RIS3	Cellranger-4.0.0	Single Cell 5' PE	GRCh38-2020-A	RIS
RIS4	Cellranger-5.0.1	Single Cell 5' PE	GRCh38-2020-A	RIS
RIS5	Cellranger-5.0.1	Single Cell 5' PE	GRCh38-2020-A	RIS
RIS6	Cellranger-5.0.1	Single Cell 5' PE	GRCh38-2020-A	RIS
RIS7	Cellranger-5.0.1	Single Cell 5' PE	GRCh38-2020-A	RIS
