# Supplementary material for: In vivo CRISPR screen reveals regulation of macrophage states in neuroinflammation
Source: Nat Neurosci. 2025 Dec 4;29(2):493–509. doi: 10.1038/s41593-025-02151-6 (PMC12880918; doi:10.1038/s41593-025-02151-6)
Supplement: Supplementary file 8 — Code for all scRNA-seq analysis, mouse and human. [file 41593_2025_2151_MOESM8_ESM.rmd]

---
title: "Figures_Analysis"
author: "Clara de la Rosa del Val"
date: "2023-11-13"
output: html_document
---

```{r setup, include=FALSE}
knitr::opts_chunk$set(echo = TRUE, message = FALSE, warnings = FALSE)
Sys.setenv(LANG = "en")
library(tidyverse)
library(ggrepel)
library(RColorBrewer)
library(knitr)
# library(edgeR)
# library(DESeq2)
# library(clusterProfiler)
# library(msigdbr)
# library(org.Rn.eg.db)
# library(ggbiplot)
# library(ggfortify)
# library(GGally)
# library(fgsea)
# library(gplots)
library(reshape2)
# library(ggthemes)
library(Seurat)
library(SeuratObject)
library(Matrix)
library(gridExtra)
# install.packages('BiocManager')
# library(BiocManager)
# BiocManager::install('limma')
# library(limma)
# library(biomaRt)
# BiocManager::install("org.Hs.eg.db")
# library(org.Hs.eg.db)
library(magrittr)
# library(liana)
library(enrichR)
library(viridis)
library(clustree)
# library(DropletUtils)
library(Libra)
# library(scater)
library(cowplot)
# library(edgeR)
library(Matrix)
# library(S4Vectors)
# library(SingleCellExperiment)
library(pheatmap)
library(png)
library(RColorBrewer)
library(magrittr)
library(gridExtra)
library(knitr)
# library(baySeq)
# library(Nebulosa)
library(scales)
# library(monocle3)
# library(SeuratWrappers)
library(ape)
# library(bioc2020trajectories)
# library(slingshot)
# library(tradeSeq)
library(infer)
library(UpSetR)
library(cluster)
library(dendextend)
library(ggVennDiagram)
library(igraph)
library(ggthemes)
library(ggdist)
# library(SeuratDisk)
library(MASS)
# library(Nebulosa)
library(harmony)

LengthCheck <- function(values, cutoff = 0) {
  return(vapply(
    X = values,
    FUN = function(x) {
      return(length(x = x) > cutoff)
    },
    FUN.VALUE = logical(1)
  ))
}

AddModuleScore_modified <- function (object, features, pool = NULL, nbin = 24, ctrl = 100, 
    k = FALSE, assay = NULL, name = "Cluster", seed = 1, search = FALSE, 
    ...) 
{
    if (!is.null(x = seed)) {
        set.seed(seed = seed)
    }
    assay.old <- DefaultAssay(object = object)
    assay <- assay %||% assay.old
    DefaultAssay(object = object) <- assay
    assay.data <- GetAssayData(object = object)
    features.old <- features
    if (k) {
        .NotYetUsed(arg = "k")
        features <- list()
        for (i in as.numeric(x = names(x = table(object@kmeans.obj[[1]]$cluster)))) {
            features[[i]] <- names(x = which(x = object@kmeans.obj[[1]]$cluster == 
                i))
        }
        cluster.length <- length(x = features)
    }
    else {
        if (is.null(x = features)) {
            stop("Missing input feature list")
        }
        features <- lapply(X = features, FUN = function(x) {
            missing.features <- setdiff(x = x, y = rownames(x = object))
            if (length(x = missing.features) > 0) {
                warning("The following features are not present in the object: ", 
                  paste(missing.features, collapse = ", "), ifelse(test = search, 
                    yes = ", attempting to find updated synonyms", 
                    no = ", not searching for symbol synonyms"), 
                  call. = FALSE, immediate. = TRUE)
                if (search) {
                  tryCatch(expr = {
                    updated.features <- UpdateSymbolList(symbols = missing.features, 
                      ...)
                    names(x = updated.features) <- missing.features
                    for (miss in names(x = updated.features)) {
                      index <- which(x == miss)
                      x[index] <- updated.features[miss]
                    }
                  }, error = function(...) {
                    warning("Could not reach HGNC's gene names database", 
                      call. = FALSE, immediate. = TRUE)
                  })
                  missing.features <- setdiff(x = x, y = rownames(x = object))
                  if (length(x = missing.features) > 0) {
                    warning("The following features are still not present in the object: ", 
                      paste(missing.features, collapse = ", "), 
                      call. = FALSE, immediate. = TRUE)
                  }
                }
            }
            return(intersect(x = x, y = rownames(x = object)))
        })
        cluster.length <- length(x = features)
    }
    if (!all(LengthCheck(values = features))) {
        warning(paste("Could not find enough features in the object from the following feature lists:", 
            paste(names(x = which(x = !LengthCheck(values = features)))), 
            "Attempting to match case..."))
        features <- lapply(X = features.old, FUN = CaseMatch, 
            match = rownames(x = object))
    }
    if (!all(LengthCheck(values = features))) {
        stop(paste("The following feature lists do not have enough features present in the object:", 
            paste(names(x = which(x = !LengthCheck(values = features)))), 
            "exiting..."))
    }
    pool <- pool %||% rownames(x = object)
    data.avg <- Matrix::rowMeans(x = assay.data[pool, ])
    data.avg <- data.avg[order(data.avg)]
    data.cut <- cut_number(x = data.avg + rnorm(n = length(data.avg))/1e+30, 
        n = nbin, labels = FALSE, right = FALSE)
    names(x = data.cut) <- names(x = data.avg)
    ctrl.use <- vector(mode = "list", length = cluster.length)
    for (i in 1:cluster.length) {
        features.use <- features[[i]]
        for (j in 1:length(x = features.use)) {
            ctrl.use[[i]] <- c(ctrl.use[[i]], names(x = sample(x = data.cut[which(x = data.cut == 
                data.cut[features.use[j]])], size = ctrl, replace = FALSE)))
        }
    }
    ctrl.use <- lapply(X = ctrl.use, FUN = unique)
    ctrl.scores <- matrix(data = numeric(length = 1L), nrow = length(x = ctrl.use), 
        ncol = ncol(x = object))
    for (i in 1:length(ctrl.use)) {
        features.use <- ctrl.use[[i]]
        ctrl.scores[i, ] <- Matrix::colMeans(x = assay.data[features.use, 
            ])
    }
    features.scores <- matrix(data = numeric(length = 1L), nrow = cluster.length, 
        ncol = ncol(x = object))
    for (i in 1:cluster.length) {
        features.use <- features[[i]]
        data.use <- assay.data[features.use, , drop = FALSE]
        features.scores[i, ] <- Matrix::colMeans(x = data.use)
    }
    features.scores.use <- features.scores #- ctrl.scores
    rownames(x = features.scores.use) <- paste0(name, 1:cluster.length)
    features.scores.use <- as.data.frame(x = t(x = features.scores.use))
    rownames(x = features.scores.use) <- colnames(x = object)
    object[[colnames(x = features.scores.use)]] <- features.scores.use
    CheckGC()
    DefaultAssay(object = object) <- assay.old
    return(object)
}
```

# Object

```{r Read object, fig.height=5, fig.width=15, message=FALSE, warning=FALSE}
obj <- readRDS("2023.11.15_FinalObject.rds")

obj@meta.data[obj@meta.data$Experiment == "WT", "GeneKO_laxCutoff"] <- "NT"

Idents(obj) <- "GeneKO_laxCutoff"

obj <- subset(obj, idents = c("NT", "Ifngr1", "Tnfrsf1a", "Tgfbr1", "Csf2ra"))
obj$Experiment <- factor(obj$Experiment, levels = c("WT", "Hoxb8", "Chimera"))

obj$GeneKO_laxCutoff <- factor(obj$GeneKO_laxCutoff, levels = c("NT", "Ifngr1", "Tnfrsf1a", "Tgfbr1", "Csf2ra"))

DefaultAssay(obj) <- "RNA"

DimPlot(obj, label = T, repel = T, group.by = "Cluster_Name", split.by = "Experiment")

# Idents(obj) <- "Cluster_Name"
# for(cl in unique(obj$Cluster_Name)){
#   cells <- WhichCells(obj, idents = cl)
#   print(DimPlot(obj, cells.highlight = cells, reduction = "umap", split.by = "Experiment") + labs(title = cl, caption = "umap") + NoLegend())
# }
# 
# names(obj@meta.data)

obj$Experiment %>% unique
```

```{r Read object, message=FALSE, warning=FALSE, fig.height=5, fig.width=15}
obj[[]]

table(obj@meta.data[obj@meta.data$Experiment == "WT", c("Animal.ID", "sample")])
```

# Cluster Markers

```{r Cluster Markers WT, eval=FALSE}
Idents(obj) <- "Experiment"
obj_wt <- subset(obj, idents = "WT")

Idents(obj_wt) <- "Cluster_Name"

wt_m <- FindAllMarkers(obj_wt, logfc.threshold = 0, min.pct = 0.1, assay = "RNA")

wt_m %>% write_csv("FinalAnalysis/WT_Cluster_Markers.csv")
```


```{r Cluster Markers WT 2, message=FALSE}

wt_m <- read_csv("FinalAnalysis/WT_Cluster_Markers.csv")
```


```{r Cluster Markers Hoxb8, eval=FALSE}
Idents(obj) <- "Experiment"
obj_h <- subset(obj, idents = "Hoxb8")

Idents(obj_h) <- "GeneKO_laxCutoff"

obj_h_nt <- subset(obj_h, ident = "NT")

Idents(obj_h_nt) <- "Cluster_Name"

h_m <- FindAllMarkers(obj_h_nt, logfc.threshold = 0, min.pct = 0.1, assay = "RNA")

h_m %>% write_csv("FinalAnalysis/Hoxb8_NT_Cluster_Markers.csv")
```


```{r KO vs NT per cluster, eval=FALSE}
Idents(obj) <- "Experiment"
obj_h <- subset(obj, idents = "Hoxb8")
Idents(obj_h) <- "Cluster_Name"

obj_h2 <- subset(obj_h, idents = c("Monocyte_Cxcl10", "Macrophage_Cxcl10_1", "Macrophage_Cxcl10_2", "Macrophage_1", "Macrophage_2", "Macrophage_3", "Macrophage_4", "Macrophage_5", "Macrophage_6", "Macrophage_7", "Macrophage_8"))

Idents(obj_h) <- "GeneKO_laxCutoff"
Idents(obj_h2) <- "GeneKO_laxCutoff"

for(ko in c("Ifngr1", "Tnfrsf1a", "Tgfbr1", "Csf2ra")){
  tmp <- subset(obj_h, idents = c("NT", ko))
  FindMarkers(object = subset(obj_h2, idents = c("NT", ko)), ident.1 = ko, ident.2 = "NT", logfc.threshold = 0, min.pct = 0.1, assay = "RNA") %>% rownames_to_column("gene") %>% write_csv(paste0("FinalAnalysis/DEGs/Hoxb8_", ko, "vsNT_WholeMM.csv"))
  FindMarkers(object = tmp, ident.1 = ko, ident.2 = "NT", logfc.threshold = 0, min.pct = 0.1, assay = "RNA") %>% rownames_to_column("gene") %>% write_csv(paste0("FinalAnalysis/DEGs/Hoxb8_", ko, "vsNT_Whole.csv"))
  Idents(tmp) <- "Cluster_Name"
  for(cl in unique(obj_h$Cluster_Name)){
    tmp2 <- subset(tmp, idents = cl)
    Idents(tmp2) <- "GeneKO_laxCutoff"
    if(sum(c(ko, "NT") %in% unique(Idents(tmp2))) == 2){
      if(length(WhichCells(tmp2, idents = ko)) < 3 | length(WhichCells(tmp2, idents = "NT")) < 3){
        next
      }
      else{
        FindMarkers(tmp2, ident.1 = ko, ident.2 = "NT", logfc.threshold = 0, assay = "RNA", min.pct = 0.1) %>% rownames_to_column("gene") %>% write_csv(paste0("FinalAnalysis/DEGs/Hoxb8_", ko, "vsNT_", cl, ".csv"))
      }
    }
  }
}


```


```{r Cluster Markers Hoxb8}
h_m <- read_csv("FinalAnalysis/Hoxb8_NT_Cluster_Markers.csv")
```

```{r Cluster Markers Hoxb8 2, message=FALSE}

cluster_levels <- c("Neutrophils", "cDC1", "cDC2", "mregDC", "Monocyte", "Monocyte_Cxcl10", "Monocyte_Proliferative", "Macrophage_Cxcl10_1", "Macrophage_Cxcl10_2", "Macrophage_1", "Macrophage_2", "Macrophage_3", "Macrophage_4", "Macrophage_5", "Macrophage_6", "Macrophage_7", "Macrophage_8")

h_m <- read_csv("FinalAnalysis/Hoxb8_NT_Cluster_Markers.csv")
h_m <- h_m %>% dplyr::select(gene, avg_log2FC, cluster)
names(h_m) <- c("gene", "Hoxb8", "cluster")

wt_m <- read_csv("FinalAnalysis/WT_Cluster_Markers.csv")
wt_m <- wt_m %>% dplyr::select(gene, avg_log2FC, cluster)
names(wt_m) <- c("gene", "WT", "cluster")

wt_h <- full_join(wt_m, h_m)

wt_h$cluster <- factor(wt_h$cluster, levels = cluster_levels)

ggplot(wt_h, aes(x = WT, y = Hoxb8)) +
  geom_point(color = "#969696", alpha = 0.6) +
  theme_minimal() +
  facet_wrap(~cluster, ncol = 4, scales = "free") +
  geom_smooth(method = "lm", color = "#525252")

```

```{r Cluster Markers Chim, eval=FALSE}
Idents(obj) <- "Experiment"
obj_c <- subset(obj, idents = "Chimera")

Idents(obj_c) <- "GeneKO_laxCutoff"

obj_c_nt <- subset(obj_c, ident = "NT")

Idents(obj_c_nt) <- "Cluster_Name"

c_m <- FindAllMarkers(obj_c_nt, logfc.threshold = 0, min.pct = 0.1, assay = "RNA")

c_m %>% write_csv("FinalAnalysis/Chim_NT_Cluster_Markers.csv")
```

```{r KO vs NT per cluster, eval=FALSE}
Idents(obj) <- "Experiment"
obj_c <- subset(obj, idents = "Chimera")
Idents(obj_c) <- "Cluster_Name"

obj_c2 <- subset(obj_c, idents = c("Monocyte_Cxcl10", "Macrophage_Cxcl10_1", "Macrophage_Cxcl10_2", "Macrophage_1", "Macrophage_2", "Macrophage_3", "Macrophage_4", "Macrophage_5", "Macrophage_6", "Macrophage_7", "Macrophage_8"))

Idents(obj_c) <- "GeneKO_laxCutoff"
Idents(obj_c2) <- "GeneKO_laxCutoff"

for(ko in c("Ifngr1", "Tnfrsf1a", "Tgfbr1", "Csf2ra")){
  tmp <- subset(obj_c, idents = c("NT", ko))
  FindMarkers(object = subset(obj_c2, idents = c("NT", ko)), ident.1 = ko, ident.2 = "NT", logfc.threshold = 0, min.pct = 0.1, assay = "RNA") %>% rownames_to_column("gene") %>% write_csv(paste0("FinalAnalysis/DEGs/Chimera_", ko, "vsNT_WholeMM.csv"))
  FindMarkers(object = tmp, ident.1 = ko, ident.2 = "NT", logfc.threshold = 0, min.pct = 0.1, assay = "RNA") %>% rownames_to_column("gene") %>% write_csv(paste0("FinalAnalysis/DEGs/Chimera_", ko, "vsNT_Whole.csv"))
  Idents(tmp) <- "Cluster_Name"
  for(cl in unique(obj_h$Cluster_Name)){
    tmp2 <- subset(tmp, idents = cl)
    Idents(tmp2) <- "GeneKO_laxCutoff"
    if(sum(c(ko, "NT") %in% unique(Idents(tmp2))) == 2){
      if(length(WhichCells(tmp2, idents = ko)) < 3 | length(WhichCells(tmp2, idents = "NT")) < 3){
        next
      }
      else{
        FindMarkers(tmp2, ident.1 = ko, ident.2 = "NT", logfc.threshold = 0, assay = "RNA", min.pct = 0.1) %>% rownames_to_column("gene") %>% write_csv(paste0("FinalAnalysis/DEGs/Chimera_", ko, "vsNT_", cl, ".csv"))
      }
    }
  }
}


```

```{r Cluster Markers Chim}
c_m <- read_csv("FinalAnalysis/Chim_NT_Cluster_Markers.csv")
```


```{r Cluster Markers Chim 2, message=FALSE}

c_m <- read_csv("FinalAnalysis/Chim_NT_Cluster_Markers.csv")
c_m <- c_m %>% dplyr::select(gene, avg_log2FC, cluster)
names(c_m) <- c("gene", "Chimera", "cluster")

wt_m <- read_csv("FinalAnalysis/WT_Cluster_Markers.csv")
wt_m <- wt_m %>% dplyr::select(gene, avg_log2FC, cluster)
names(wt_m) <- c("gene", "WT", "cluster")

wt_c <- full_join(wt_m, c_m)

wt_c$cluster <- factor(wt_c$cluster, levels = cluster_levels)

ggplot(wt_c, aes(x = WT, y = Chimera)) +
  geom_point(color = "#969696", alpha = 0.6) +
  theme_minimal() +
  facet_wrap(~cluster, ncol = 4, scales = "free") +
  geom_smooth(method = "lm", color = "#525252")

h_m <- read_csv("FinalAnalysis/Hoxb8_NT_Cluster_Markers.csv")
h_m <- h_m %>% dplyr::select(gene, avg_log2FC, cluster)
names(h_m) <- c("gene", "Hoxb8", "cluster")

h_c <- full_join(h_m, c_m)

h_c$cluster <- factor(h_c$cluster, levels = cluster_levels)

ggplot(h_c, aes(x = Hoxb8, y = Chimera)) +
  geom_point(color = "#969696", alpha = 0.6) +
  theme_minimal() +
  facet_wrap(~cluster, ncol = 4, scales = "free") +
  geom_smooth(method = "lm", color = "#525252")

wt_h_c <- full_join(wt_c, h_c)

wt_h_c %>% group_by(cluster) %>% top_n(n = 10, wt = WT)

```

# Pseudotime

```{r Monocle3, eval=FALSE, fig.width=10, fig.height=8} 
obj_monocle <- as.cell_data_set(obj)
obj_monocle <- preprocess_cds(obj_monocle)
obj_monocle <- cluster_cells(obj_monocle)

obj_monocle <- learn_graph(obj_monocle)

Idents(obj) <- "Cluster_Name"
prog_cells <- WhichCells(obj, idents = "Monocyte")

obj_monocle <- order_cells(obj_monocle, root_cells = prog_cells)

ps <- plot_cells(obj_monocle, color_cells_by = "pseudotime", label_cell_groups = F, label_leaves = F, 
    label_branch_points = F, graph_label_size = 10, label_groups_by_cluster = F, labels_per_group = F, label_roots = F, label_principal_points = F)
print(ps)
ggsave("FinalAnalysis/Plots/PseudotimeTrajectory_Line.pdf")

```


```{r Monocle3 2, eval=FALSE, fig.width=10, fig.height=8} 
ps_metadata <- ps$data

names(ps_metadata)

obj@meta.data[rownames(ps_metadata), c("Pseudotime_cell_group", "Pseudotime")] <- ps_metadata[, c("cell_group", "cell_color")]

obj %>% saveRDS("2023.11.15_FinalObject.rds")

ps +
  geom_point(data = ps$data %>% data.frame() %>% dplyr::select(data_dim_1, data_dim_2, Cluster_Name) %>% group_by(Cluster_Name) %>% summarize_all(mean), mapping = aes(x = data_dim_1, y = data_dim_2, fill = Cluster_Name), pch = 21, color = "black", size = 7) +
  geom_text_repel(data = ps$data %>% data.frame() %>% dplyr::select(data_dim_1, data_dim_2, Cluster_Name) %>% group_by(Cluster_Name) %>% summarize_all(mean), mapping = aes(x = data_dim_1, y = data_dim_2, label = Cluster_Name), color = "black", size = 4)

 
ggplot(ps$data, aes(x = data_dim_1, y = data_dim_2, color = cell_color)) +
  geom_point() +
  scale_color_viridis() +
  geom_point(data = ps$data %>% data.frame() %>% dplyr::select(data_dim_1, data_dim_2, Cluster_Name) %>% group_by(Cluster_Name) %>% summarize_all(mean), mapping = aes(x = data_dim_1, y = data_dim_2, fill = Cluster_Name), pch = 21, color = "black", size = 7) +
  geom_text_repel(data = ps$data %>% data.frame() %>% dplyr::select(data_dim_1, data_dim_2, Cluster_Name) %>% group_by(Cluster_Name) %>% summarize_all(mean), mapping = aes(x = data_dim_1, y = data_dim_2, label = Cluster_Name), color = "black", size = 4) +
  theme(panel.background = element_blank()) +
  labs(x = "UMAP1", y = "UMAP2")

data2 <- filter(ps$data, Cluster_Name %in% unique(ps$data$Cluster_Name)[grepl("M", unique(ps$data$Cluster_Name))])
ggplot(data2, aes(x = data_dim_1, y = data_dim_2, color = cell_color)) +
  geom_point() +
  scale_color_viridis() +
  geom_point(data = data2 %>% data.frame() %>% dplyr::select(data_dim_1, data_dim_2, Cluster_Name) %>% group_by(Cluster_Name) %>% summarize_all(mean), mapping = aes(x = data_dim_1, y = data_dim_2, fill = Cluster_Name), pch = 21, color = "black", size = 7) +
  geom_text_repel(data = data2 %>% data.frame() %>% dplyr::select(data_dim_1, data_dim_2, Cluster_Name) %>% group_by(Cluster_Name) %>% summarize_all(mean), mapping = aes(x = data_dim_1, y = data_dim_2, label = Cluster_Name), color = "black", size = 4) +
  theme(panel.background = element_blank()) +
  labs(x = "UMAP1", y = "UMAP2")
```

```{r Check Pseudotimes, fig.height=18, fig.width=6}

FeaturePlot(obj, "Pseudotime") + scale_color_viridis()

obj@meta.data[obj@meta.data$Cluster_Name %in% unique(obj@meta.data$Cluster_Name)[grepl("M", unique(obj@meta.data$Cluster_Name))], c("Pseudotime", "Cluster_Name", "Experiment")] %>% group_by(Cluster_Name, Experiment) -> t

t <- t %>% filter(!(Pseudotime == Inf))

t %>% summarize_all(mean) %>% arrange(Pseudotime) %>% filter(Experiment == "WT") -> t3

levels_wt <- t3 %>% arrange(Pseudotime) %>% pull(Cluster_Name)

t$Cluster_Name <- factor(t$Cluster_Name, levels = t3 %>% arrange(Pseudotime) %>% pull(Cluster_Name))
t$Experiment <- factor(t$Experiment, levels = c("WT", "Hoxb8", "Chimera"))

ggplot(t, aes(x = Pseudotime, y = ..scaled.., fill = Cluster_Name)) +
  geom_density() +
  facet_wrap(~Cluster_Name + Experiment, ncol = 3) +
  theme_minimal() + 
  NoLegend()
      
```

# Signatures

```{r Signatures, message=FALSE, warning=FALSE}

sigs <- read_csv("MacrophageSignatures/WorkingList.csv")
cats <- read_csv("MacrophageSignatures/SignatureCategories.csv")

for(sig in na.omit(names(sigs))){
  s <- sigs[, sig]
  if(length(na.omit(pull(s, names(s)))) != 0){
    obj <- AddModuleScore_modified(obj, features = list(pull(s, names(s))), name = names(s))
  }
}

for(cate in na.omit(unique(cats$Category))){
  cats[cats$Category == cate, "Signature"] %>% pull %>% na.omit() -> category
  sigs[, category] %>% unlist %>% na.omit %>% as.character %>% list -> genes
  obj <- AddModuleScore_modified(obj, features = genes, name = cate)
}

for(cate in na.omit(unique(cats$Subcategory))){
  cats[cats$Subcategory == cate, "Signature"] %>% pull %>% na.omit() -> category
  sigs[, category] %>% unlist %>% na.omit %>% as.character %>% list -> genes
  obj <- AddModuleScore_modified(obj, features = genes, name = cate)
}

categories <- paste0(unique(cats$Category), "1")
subcategories <- paste0(unique(cats$Subcategory), "1")
signatures <- paste0(unique(cats$Signature), "1")

mod_names <- unique(c(categories, subcategories, signatures))

Idents(obj) <- "Experiment"
obj_c <- subset(obj, idents = "Chimera")
obj_h <- subset(obj, idents = "Hoxb8")

```

## Results

```{r GSEA calculation of which signature is important, message=FALSE}
cluster_levels_mm <- c("Monocyte", "Monocyte_Cxcl10", "Monocyte_Proliferative", "Macrophage_Cxcl10_1", "Macrophage_Cxcl10_2", "Macrophage_1", "Macrophage_2", "Macrophage_3", "Macrophage_4", "Macrophage_5", "Macrophage_6", "Macrophage_7", "Macrophage_8")

sigs <- read_csv("MacrophageSignatures/WorkingList.csv")
cats <- read_csv("MacrophageSignatures/SignatureCategories.csv")

categories <- unique(cats$Category)
subcategories <- unique(cats$Subcategory)
signatures <- unique(cats$Signature)

mod_names <- unique(c(categories, subcategories, signatures))

for(ko in c("Ifngr1", "Tnfrsf1a", "Csf2ra", "Tgfbr1")){
  for(clus in cluster_levels_mm){
    gs_h <- read_csv(paste0("FinalAnalysis/DEGs/Hoxb8_", ko, "vsNT_", clus, ".csv"))
    gs_h <- dplyr::select(gs_h, gene, avg_log2FC)
    gs_h %>% write.table(paste0("FinalAnalysis/DEGs/Hoxb8_", ko, "vsNT_", clus, ".rnk"), sep = "\t", col.names = F, row.names = F)
    names(gs_h) <- c("gene", clus)
    if(clus == "Monocyte"){
      tmp_h <- gs_h
    }
    else{
      tmp_h <- full_join(tmp_h, gs_h)
    }
  }
  
  tmp_h$avg <- apply(tmp_h[, -1], 1, function(x) mean(x, na.rm = T))
  
  tmp_h %>% arrange(avg) %>% dplyr::select(gene, avg) %>% write_tsv(paste0("FinalAnalysis/Signatures/", ko, "_Hoxb8.rnk"), col_names = F)
    
  for(clus in cluster_levels_mm){
    gs_c <- read_csv(paste0("FinalAnalysis/DEGs/Chimera_", ko, "vsNT_", clus, ".csv"))
    gs_c <- dplyr::select(gs_c, gene, avg_log2FC)
    names(gs_c) <- c("gene", clus)
    if(clus == "Monocyte"){
      tmp_c <- gs_c
    }
    else{
      tmp_c <- full_join(tmp_c, gs_c)
    }
  }
  
  tmp_c$avg <- apply(tmp_c[, -1], 1, function(x) mean(x, na.rm = T))
  
  tmp_c %>% arrange(avg) %>% dplyr::select(gene, avg) %>% write_tsv(paste0("FinalAnalysis/Signatures/", ko, "_Chimera.rnk"), col_names = F)
}

for(ko in c("Ifngr1", "Tnfrsf1a", "Csf2ra", "Tgfbr1")){
  h <- read_csv(paste0("FinalAnalysis/DEGs/Hoxb8_", ko, "vsNT_WholeMM.csv"))
  h %>% arrange(avg_log2FC) %>% dplyr::select(gene, avg_log2FC) %>% write_tsv(paste0("FinalAnalysis/Signatures/", ko, "_Hoxb8WholeMM.rnk"), col_names = F)
  
  chim <- read_csv(paste0("FinalAnalysis/DEGs/Chimera_", ko, "vsNT_WholeMM.csv"))
  chim %>% arrange(avg_log2FC) %>% dplyr::select(gene, avg_log2FC) %>% write_tsv(paste0("FinalAnalysis/Signatures/", ko, "_ChimeraWholeMM.rnk"), col_names = F)
}
```

```{r Category and subcategories genes for GSEA pathway database}

sigs <- read_csv("MacrophageSignatures/WorkingList.csv")
cats <- read_csv("MacrophageSignatures/SignatureCategories.csv")

cats_subcats <- list()

for(cate in unique(cats$Category)){
  if(!cate %in% names(sigs)){
    genes <- sigs[, pull(cats[cats$Category == cate, "Signature"])] %>% unlist %>% na.omit() %>% as.character %>% unique
    genes <- c(genes, rep(NA, 352 - length(genes)))
    cats_subcats[[cate]] <- genes
  }
}

for(cate in unique(cats$Subcategory)){
  if(!cate %in% names(sigs)){
    genes <- sigs[, pull(cats[cats$Subcategory == cate, "Signature"])] %>% unlist %>% na.omit() %>% as.character %>% unique
    genes <- c(genes, rep(NA, 352 - length(genes)))
    cats_subcats[[cate]] <- genes
  }
}

as_tibble(cats_subcats) %>% write_csv("MacrophageSignatures/WorkingList_CatsSubcats.csv")
```


```{r New FC computation significant signatures GSEA, message=FALSE, warning=FALSE}


sigs <- read_csv("MacrophageSignatures/WorkingList.csv")
cats <- read_csv("MacrophageSignatures/SignatureCategories.csv")

names(sigs) <- paste0(names(sigs), "1")
cats <- apply(cats, 2, function(x) paste0(x, "1")) %>% data.frame()

# for(ko in c("Ifngr1", "Tnfrsf1a", "Tgfbr1", "Csf2ra")){
# 
#   files <- dir("FinalAnalysis/Signatures/GSEA") %>% .[grepl(ko, .)] %>% .[grepl("WholeMM_Full", .)]
#   hox <- files[grepl("Hox", files)]
#   chim <- files[grepl("Chim", files)]
#   
#   file_hox <- dir(paste0("FinalAnalysis/Signatures/GSEA/", hox)) %>% .[grepl("report", .)] %>% .[grepl(".tsv", .)]
#   file_chim <- dir(paste0("FinalAnalysis/Signatures/GSEA/", chim)) %>% .[grepl("report", .)] %>% .[grepl(".tsv", .)]
#   
#   neg_h <- read_tsv(paste0("FinalAnalysis/Signatures/GSEA/", hox, "/", file_hox[grepl("neg", file_hox)])) %>% filter(NAME %in% .$NAME[!grepl("GOBP", .$NAME)] & (`FDR q-val` < 0.25 | `NOM p-val` < 0.05)) %>% dplyr::select(NAME) %>% pull
#   
#   pos_h <- read_tsv(paste0("FinalAnalysis/Signatures/GSEA/", hox, "/", file_hox[grepl("pos", file_hox)])) %>% filter(NAME %in% .$NAME[!grepl("GOBP", .$NAME)] & (`FDR q-val` < 0.25 | `NOM p-val` < 0.05)) %>% dplyr::select(NAME) %>% pull
#   
#    c(paste0("Neg-", neg_h), paste0("Pos-", pos_h)) %>% tibble %>% write_csv(paste0("FinalAnalysis/Signatures/", ko, "_GSEAFiltering_Whole_Hoxb8_Full.csv"))
# 
#   neg_chim <- read_tsv(paste0("FinalAnalysis/Signatures/GSEA/", chim, "/", file_chim[grepl("neg", file_chim)])) %>% filter(NAME %in% .$NAME[!grepl("GOBP", .$NAME)] & (`FDR q-val` < 0.25 | `NOM p-val` < 0.05)) %>% dplyr::select(NAME) %>% pull
#   
#   pos_chim <- read_tsv(paste0("FinalAnalysis/Signatures/GSEA/", chim, "/", file_chim[grepl("pos", file_chim)])) %>% filter(NAME %in% .$NAME[!grepl("GOBP", .$NAME)] & (`FDR q-val` < 0.25 | `NOM p-val` < 0.05)) %>% dplyr::select(NAME) %>% pull
#   
#   c(paste0("Neg-", neg_chim), paste0("Pos-", pos_chim)) %>% tibble %>% write_csv(paste0("FinalAnalysis/Signatures/", ko, "_GSEAFiltering_Whole_Chimera_Full.csv"))
#   
#   c(intersect(paste0("Neg-", neg_h), paste0("Neg-", neg_chim)), intersect(paste0("Pos-", pos_h), paste0("Pos-", pos_chim))) %>% tibble %>% write_csv(paste0("FinalAnalysis/Signatures/", ko, "_GSEAFiltering_Whole_Full.csv"))
# }

for(ko in c("Ifngr1", "Tnfrsf1a", "Tgfbr1", "Csf2ra")){

  files <- dir("FinalAnalysis/Signatures/GSEA") %>% .[grepl(ko, .)]
  hox <- files[grepl("Hox", files)]
  chim <- files[grepl("Chim", files)]
  
  file_hox <- dir(paste0("FinalAnalysis/Signatures/GSEA/", hox)) %>% .[grepl("report", .)] %>% .[grepl(".tsv", .)]
  file_chim <- dir(paste0("FinalAnalysis/Signatures/GSEA/", chim)) %>% .[grepl("report", .)] %>% .[grepl(".tsv", .)]
  
  neg_h <- read_tsv(paste0("FinalAnalysis/Signatures/GSEA/", hox, "/", file_hox[grepl("neg", file_hox)])) %>% filter(NAME %in% .$NAME[!grepl("GOBP", .$NAME)] & (`FDR q-val` < 0.25 | `NOM p-val` < 0.05) & abs(NES) > 1.5) %>% dplyr::select(NAME) %>% pull
  
  pos_h <- read_tsv(paste0("FinalAnalysis/Signatures/GSEA/", hox, "/", file_hox[grepl("pos", file_hox)])) %>% filter(NAME %in% .$NAME[!grepl("GOBP", .$NAME)] & (`FDR q-val` < 0.25 | `NOM p-val` < 0.05) & abs(NES) > 1.5) %>% dplyr::select(NAME) %>% pull
  
  c(paste0("Neg-", neg_h), paste0("Pos-", pos_h)) %>% tibble %>% write_csv(paste0("FinalAnalysis/Signatures/", ko, "_GSEAFiltering_Whole_Hoxb8_onlySigs_NES.csv"))

  neg_chim <- read_tsv(paste0("FinalAnalysis/Signatures/GSEA/", chim, "/", file_chim[grepl("neg", file_chim)])) %>% filter(NAME %in% .$NAME[!grepl("GOBP", .$NAME)] & (`FDR q-val` < 0.25 | `NOM p-val` < 0.05) & abs(NES) > 1.5) %>% dplyr::select(NAME) %>% pull
  
  pos_chim <- read_tsv(paste0("FinalAnalysis/Signatures/GSEA/", chim, "/", file_chim[grepl("pos", file_chim)])) %>% filter(NAME %in% .$NAME[!grepl("GOBP", .$NAME)] & (`FDR q-val` < 0.25 | `NOM p-val` < 0.05) & abs(NES) > 1.5) %>% dplyr::select(NAME) %>% pull
  
  c(paste0("Neg-", neg_chim), paste0("Pos-", pos_chim)) %>% tibble %>% write_csv(paste0("FinalAnalysis/Signatures/", ko, "_GSEAFiltering_Whole_Chimera_onlySigs_NES.csv"))
  
  c(intersect(paste0("Neg-", neg_h), paste0("Neg-", neg_chim)), intersect(paste0("Pos-", pos_h), paste0("Pos-", pos_chim))) %>% tibble %>% write_csv(paste0("FinalAnalysis/Signatures/", ko, "_GSEAFiltering_Whole_onlySigs_NES.csv"))
}
```

# DEGs

```{r Genes that have a phenotype of KO, message=FALSE, warning=FALSE, fig.height=8, fig.width=12}
cluster_levels_mm <- c("Monocyte", "Monocyte_Cxcl10", "Monocyte_Proliferative", "Macrophage_Cxcl10_1", "Macrophage_Cxcl10_2", "Macrophage_1", "Macrophage_2", "Macrophage_3", "Macrophage_4", "Macrophage_5", "Macrophage_6", "Macrophage_7", "Macrophage_8")

for(ko in c("Ifngr1", "Tnfrsf1a", "Tgfbr1", "Csf2ra")){
  #z_score mat
  for(clus in cluster_levels_mm){
    gs_h <- read_csv(paste0("FinalAnalysis/DEGs/Hoxb8_", ko, "vsNT_", clus, ".csv"))
    gs_h <- dplyr::select(gs_h, gene, avg_log2FC)
    gs_h$avg_log2FC <- (gs_h$avg_log2FC - mean(gs_h$avg_log2FC, na.rm = T))/sd(gs_h$avg_log2FC, na.rm = T)
    names(gs_h) <- c("gene", clus)
    if(clus == "Monocyte"){
      tmp_h <- gs_h
    }
    else{
      tmp_h <- full_join(tmp_h, gs_h)
    }
  }
  tmp_h_before <- tmp_h
  # tmp_h$Filter <- apply(tmp_h[, -1], 1, function(x) sum(abs(x) > 2, na.rm = T)) 
  # tmp_h <- tmp_h %>% filter(Filter >= 1) %>% dplyr::select(-Filter)
  
  tmp_h %>% write_csv(paste0("FinalAnalysis/DEGs/2025.02.04_2_Hoxb8_", ko, "_AllDEGsZ.csv"))
  
  tmp_h_genes <- pull(tmp_h, "gene")

  for(clus in cluster_levels_mm){
    gs_c <- read_csv(paste0("FinalAnalysis/DEGs/Chimera_", ko, "vsNT_", clus, ".csv"))
    gs_c <- dplyr::select(gs_c, gene, avg_log2FC)
    gs_c$avg_log2FC <- (gs_c$avg_log2FC - mean(gs_c$avg_log2FC, na.rm = T))/sd(gs_c$avg_log2FC, na.rm = T)
    names(gs_c) <- c("gene", clus)
    if(clus == "Monocyte"){
      tmp_c <- gs_c
    }
    else{
      tmp_c <- full_join(tmp_c, gs_c)
    }
  }
  tmp_c_before <- tmp_c
  # tmp_c$Filter <- apply(tmp_c[, -1], 1, function(x) sum(abs(x) > 2, na.rm = T)) 
  # tmp_c <- tmp_c %>% filter(Filter >= 1) %>% dplyr::select(-Filter)
  
  tmp_c %>% write_csv(paste0("FinalAnalysis/DEGs/2025.02.04_2_Chimera_", ko, "_AllDEGsZ.csv"))

}

```

```{r Unique and common DEGs in the KOs}
cluster_levels_mm <- c("Monocyte", "Monocyte_Cxcl10", "Monocyte_Proliferative", "Macrophage_Cxcl10_1", "Macrophage_Cxcl10_2", "Macrophage_1", "Macrophage_2", "Macrophage_3", "Macrophage_4", "Macrophage_5", "Macrophage_6", "Macrophage_7", "Macrophage_8")

down_ko <- list()
up_ko <- list()

for(ko in c("Ifngr1", "Tnfrsf1a", "Tgfbr1", "Csf2ra")){
  #z_score mat
  tmp_h <- read_csv(paste0("FinalAnalysis/DEGs/2025.02.04_2_Hoxb8_", ko, "_AllDEGsZ.csv"))

  tmp_c <- read_csv(paste0("FinalAnalysis/DEGs/2025.02.04_2_Chimera_", ko, "_AllDEGsZ.csv"))
  
  tmp_h <- pivot_longer(tmp_h, Monocyte:Macrophage_8, names_to = "cluster", values_to = "value_H")
  
  tmp_c <- pivot_longer(tmp_c, Monocyte:Macrophage_8, names_to = "cluster", values_to = "value_C")
  
  tmp <- full_join(tmp_h, tmp_c)
  
  tmp <- tmp %>% filter(cluster %in% cluster_levels_mm)
  
  tmp$cluster <- factor(tmp$cluster, levels = cluster_levels_mm)
  
  tmp <- tmp[!is.na(tmp$value_C * tmp$value_H), ]
  
  tmp <- tmp[(tmp$value_C * tmp$value_H) > 0, ]
  
  tmp_z <- tmp
  
  # negative
  tmp <- tmp_z %>% filter(value_C < 0 & value_H < 0)
  
  tmp <- tmp[abs(tmp$value_C) > 2 & abs(tmp$value_H) > 2, ]
  
  tmp$value <- 1
  
  tmp <- tmp %>% dplyr::select(-value_H, -value_C) %>% pivot_wider(names_from = cluster, values_from = value)
  tmp[is.na(tmp)] <- 0
  
  tmp$Sum <- apply(tmp[, -1], 1, sum)
  
  tmp[, cluster_levels_mm[cluster_levels_mm %in% names(tmp)]] <- apply(tmp[, cluster_levels_mm[cluster_levels_mm %in% names(tmp)]], 2, as.character)

  for(clus in cluster_levels_mm){
    tmp[tmp$Sum == 1 & tmp[, clus] == "1", clus] <- "unique"
    tmp[tmp$Sum == 2 & tmp[, clus] == "1", clus] <- "one"
    tmp[tmp$Sum > 2 & tmp[, clus] == "1", clus] <- "one+"
  }
  
  tmp[tmp == "0"] <- NA
  
  tmp <- pivot_longer(tmp, cols = cluster_levels_mm, names_to = "cluster", values_to = "status") %>% dplyr::select(-Sum) %>% na.omit

  table(tmp$cluster, tmp$status) %>% data.frame() -> q
  q[q$Var2 == "unique", "Freq"] <- -q[q$Var2 == "unique", "Freq"]
  q$Var1 <- factor(q$Var1, levels = cluster_levels_mm)
  
  print(ggplot(q, aes(x = as.numeric(Var1), y = Freq, fill = Var2)) +
    geom_bar(stat = "identity", position = "stack") +
    theme(panel.background = element_blank(), axis.text = element_text(size = 12), axis.title = element_text(size = 15), axis.text.x = element_text(angle = 45, hjust = 1, vjust = 1)) +
    scale_fill_manual(values = c("violet", "darkviolet", "orange")) +
    geom_hline(yintercept = 0, linetype = 1, color = "#525252") +
    labs(title = paste0(ko, " Downregulated DEGs with significance in either Hoxb8 or Chimera and same sign log2FC in both"), x = "", y = "Number of total DEG") +
    scale_x_continuous(breaks = sort(unique(as.numeric(q$Var1))), labels = cluster_levels_mm))
  
  q$Freq <- abs(q$Freq)
  
  q1 <- q %>% group_by(Var1) %>% summarise(Total = sum(Freq))
  
  q <- arrange(q, Var2, Var1)
  
  q$Prop <- q$Freq/q1$Total
  
  q %>% arrange(Var1, Var2)
  
  q[q$Var2 == "unique", "Prop"] <- -q[q$Var2 == "unique", "Prop"]
  
  print(ggplot(q, aes(x = as.numeric(Var1), y = Prop, fill = Var2)) +
        geom_bar(stat = "identity", position = "stack") +
        theme(panel.background = element_blank(), axis.text = element_text(size = 12), axis.title = element_text(size = 15), axis.text.x = element_text(angle = 45, hjust = 1, vjust = 1)) +
        scale_fill_manual(values = c("violet", "darkviolet", "orange")) +
        geom_hline(yintercept = 0, linetype = 1, color = "#525252") +
        labs(title = paste0(ko, " Downregulated DEGs with significance in either Hoxb8 or Chimera and same sign log2FC in both"), x = "", y = "Proportion of total DEG") +
        scale_x_continuous(breaks = sort(unique(as.numeric(q$Var1))), labels = cluster_levels_mm) +
        geom_hline(yintercept = c(-0.5, 0.5), color = "#525252", linetype = 2))
  
  if(length(q %>% filter(abs(Prop) > 0.5 & Var2 == "unique") %>% pull(Var1) %>% as.character) != 0){
    neg_un <- tmp_z[tmp_z$cluster %in% (q %>% filter(abs(Prop) > 0.5 & Var2 == "unique") %>% pull(Var1) %>% as.character), ]
    neg_un <- neg_un %>% filter(gene %in% (tmp %>% filter(cluster %in% (q %>% filter(abs(Prop) > 0.5 & Var2 == "unique") %>% pull(Var1) %>% as.character) & status == "unique") %>% pull(gene) %>% unique))
    for(cl in unique(neg_un$cluster)){
      neg_un %>% filter(cluster == cl) %>% arrange(value_C, value_H) %>% pull(gene) %>% tibble %>% write_csv(paste0("FinalAnalysis/DEGs/Unique/2025.02.04_2_", ko, "_", cl, "_Down.csv"))
    }
  }
  
  q$Prop <- abs(q$Prop)
  q[q$Var2 == "one", "Var2"] <- "one+"
  q <- q %>% group_by(Var1) %>% mutate(Total = sum(Freq))
  
  print(ggplot(q, aes(x = as.numeric(Var1), y = Prop, fill = Var2)) +
          geom_bar(stat = "identity", position = "stack") +
          theme(panel.background = element_blank(), axis.text = element_text(size = 12), axis.title = element_text(size = 15), axis.text.x = element_text(angle = 45, hjust = 1, vjust = 1)) +
          scale_fill_manual(values = c("darkseagreen4", "darkseagreen1")) +
          labs(title = paste0(ko, "-KO Downregulated DEGs with significance in either Hoxb8 or Chimera and same sign log2FC in both"), x = "", y = "Proportion of total DEG", fill = "DEG present in cluster") +
          scale_x_continuous(breaks = sort(unique(as.numeric(q$Var1))), labels = cluster_levels_mm) +
          geom_text(aes(y = 1, label = paste0("\n", Total)), color = "black"), size = 12)
  ggsave(paste0("Figures/StoF5/2025.02.04_2_DEGsPerCluster_Negative_", ko, ".png"), width = 8, height = 6)
  ggsave(paste0("Figures/StoF5/2025.02.04_2_DEGsPerCluster_Negative_", ko, ".pdf"), width = 8, height = 6)


  tmp %>% filter(status != "unique") %>% pull(gene) %>% unique %>% tibble %>% write_csv(paste0("FinalAnalysis/DEGs/Common/2025.02.04_2_", ko, "_Down.csv"))

  down_ko[[ko]] <- tmp %>% filter(status != "unique") %>% pull(gene) %>% unique

  # positive
  tmp <- tmp_z %>% filter(value_C > 0 & value_H > 0)
  
  tmp <- tmp[abs(tmp$value_C) > 2 & abs(tmp$value_H) > 2, ]
  
  tmp$value <- 1
  
  tmp <- tmp %>% dplyr::select(-value_H, -value_C) %>% pivot_wider(names_from = cluster, values_from = value)
  tmp[is.na(tmp)] <- 0
  
  tmp$Sum <- apply(tmp[, -1], 1, sum)
  
  tmp[, cluster_levels_mm] <- apply(tmp[, cluster_levels_mm], 2, as.character)
  
  for(clus in cluster_levels_mm){
    tmp[tmp$Sum == 1 & tmp[, clus] == "1", clus] <- "unique"
    tmp[tmp$Sum == 2 & tmp[, clus] == "1", clus] <- "one"
    tmp[tmp$Sum > 2 & tmp[, clus] == "1", clus] <- "one+"
  }
  
  tmp[tmp == "0"] <- NA
  
  tmp <- pivot_longer(tmp, cols = cluster_levels_mm, names_to = "cluster", values_to = "status") %>% dplyr::select(-Sum) %>% na.omit

  table(tmp$cluster, tmp$status) %>% data.frame() -> q
  q[q$Var2 == "unique", "Freq"] <- -q[q$Var2 == "unique", "Freq"]
  q$Var1 <- factor(q$Var1, levels = cluster_levels_mm)
  
  print(ggplot(q, aes(x = as.numeric(Var1), y = Freq, fill = Var2)) +
    geom_bar(stat = "identity", position = "stack") +
    theme(panel.background = element_blank(), axis.text = element_text(size = 12), axis.title = element_text(size = 15), axis.text.x = element_text(angle = 45, hjust = 1, vjust = 1)) +
    scale_fill_manual(values = c("violet", "darkviolet", "orange")) +
    geom_hline(yintercept = 0, linetype = 1, color = "#525252") +
    labs(title = paste0(ko, " Upregulated DEGs with significance in either Hoxb8 or Chimera and same sign log2FC in both"), x = "", y = "Number of DEG") +
    scale_x_continuous(breaks = sort(unique(as.numeric(q$Var1))), labels = cluster_levels_mm))
  
  q$Freq <- abs(q$Freq)
  
  q1 <- q %>% group_by(Var1) %>% summarise(Total = sum(Freq))
  
  q <- arrange(q, Var2, Var1)
  
  q$Prop <- q$Freq/q1$Total
  
  q %>% arrange(Var1, Var2)
  
  q[q$Var2 == "unique", "Prop"] <- -q[q$Var2 == "unique", "Prop"]
  
  print(ggplot(q, aes(x = as.numeric(Var1), y = Prop, fill = Var2)) +
        geom_bar(stat = "identity", position = "stack") +
        theme(panel.background = element_blank(), axis.text = element_text(size = 12), axis.title = element_text(size = 15), axis.text.x = element_text(angle = 45, hjust = 1, vjust = 1)) +
        scale_fill_manual(values = c("violet", "darkviolet", "orange")) +
        geom_hline(yintercept = 0, linetype = 1, color = "#525252") +
        labs(title = paste0(ko, " Upregulated DEGs with significance in either Hoxb8 or Chimera and same sign log2FC in both"), x = "", y = "Proportion of total DEG") +
        scale_x_continuous(breaks = sort(unique(as.numeric(q$Var1))), labels = cluster_levels_mm) +
        geom_hline(yintercept = c(-0.5, 0.5), color = "#525252", linetype = 2))
  
  if(length(q %>% filter(abs(Prop) > 0.5 & Var2 == "unique") %>% pull(Var1) %>% as.character) != 0){
    pos_un <- tmp_z[tmp_z$cluster %in% (q %>% filter(abs(Prop) > 0.5 & Var2 == "unique") %>% pull(Var1) %>% as.character), ]
    pos_un <- pos_un %>% filter(gene %in% (tmp %>% filter(cluster %in% (q %>% filter(abs(Prop) > 0.5 & Var2 == "unique") %>% pull(Var1) %>% as.character) & status == "unique") %>% pull(gene) %>% unique))
    for(cl in unique(pos_un$cluster)){
      pos_un %>% filter(cluster == cl) %>% arrange(value_C, value_H) %>% pull(gene) %>% tibble %>% write_csv(paste0("FinalAnalysis/DEGs/Unique/2025.02.04_2_", ko, "_", cl, "_Up.csv"))
    }
  }
  
  q$Prop <- abs(q$Prop)
  q[q$Var2 == "one", "Var2"] <- "one+"
  q <- q %>% group_by(Var1) %>% mutate(Total = sum(Freq))
  
  print(ggplot(q, aes(x = as.numeric(Var1), y = Prop, fill = Var2)) +
          geom_bar(stat = "identity", position = "stack") +
          theme(panel.background = element_blank(), axis.text = element_text(size = 12), axis.title = element_text(size = 15), axis.text.x = element_text(angle = 45, hjust = 1, vjust = 1)) +
          scale_fill_manual(values = c("darkseagreen4", "darkseagreen1")) +
          labs(title = paste0(ko, "-KO Upregulated DEGs with significance in either Hoxb8 or Chimera and same sign log2FC in both"), x = "", y = "Proportion of total DEG", fill = "DEG present in cluster") +
          scale_x_continuous(breaks = sort(unique(as.numeric(q$Var1))), labels = cluster_levels_mm) +
          geom_text(aes(y = 1, label = paste0("\n", Total)), color = "black"), size = 12)
  ggsave(paste0("Figures/StoF5/2025.02.04_2_DEGsPerCluster_Positive_", ko, ".png"), width = 8, height = 6)
  ggsave(paste0("Figures/StoF5/2025.02.04_2_DEGsPerCluster_Positive_", ko, ".pdf"), width = 8, height = 6)


  tmp %>% filter(status != "unique") %>% pull(gene) %>% unique %>% tibble %>% write_csv(paste0("FinalAnalysis/DEGs/Common/2025.02.04_2_", ko, "_Up.csv"))

  up_ko[[ko]] <- tmp %>% filter(status != "unique") %>% pull(gene) %>% unique
}

```
# Figure 3

## DimPlots

```{r Original Dimplots, fig.width=15, fig.height=4.5}

cluster_levels <- c("Neutrophils", "cDC1", "cDC2", "mregDC", "Monocyte", "Monocyte_Cxcl10", "Monocyte_Proliferative", "Macrophage_Cxcl10_1", "Macrophage_Cxcl10_2", "Macrophage_1", "Macrophage_2", "Macrophage_3", "Macrophage_4", "Macrophage_5", "Macrophage_6", "Macrophage_7", "Macrophage_8")

colors <- c(rep("#969696", 4), ggthemes_data$tableau$`color-palettes`$regular$`Tableau 20` %>% filter(!(grepl("Gray", .$name))) %>% pull(value) %>% .[2:14])
names(colors) <- cluster_levels

obj$Cluster_Name <- factor(obj$Cluster_Name, levels = cluster_levels)

obj$Experiment <- factor(obj$Experiment, levels = c("WT", "Hoxb8", "Chimera"))

DimPlot(obj, group.by = "Cluster_Name", label = T, repel = T, order = cluster_levels, split.by = "Experiment") + scale_color_manual(values = colors) + NoLegend() + labs(title = "WT", x = "UMAP1", y = "UMAP2") + theme(plot.title = element_text(hjust = 0))
ggsave("Figures/F3/Dimplot.png", height = 5, width = 13)
ggsave("Figures/F3/Dimplot.pdf", height = 5, width = 13)

```
## Pseudotime

```{r Pseudotime Plots, fig.width=7, fig.height=4.5}
Idents(obj) <- "Cluster_Name"

FeaturePlot(obj, features = "Pseudotime") + scale_color_viridis() -> p

p$data[p$data$ident %in% c("Neutrophils", "cDC1", "cDC2", "mregDC"), "Pseudotime"] <- Inf

p$data$ident <- factor(p$data$ident, levels = cluster_levels)

p + geom_point(data = p$data %>% group_by(ident) %>% summarise_all(mean) %>% filter(!ident %in% c("Neutrophils", "cDC1", "cDC2", "mregDC")), aes(x = umap_1, y = umap_2, fill = ident), pch = 21, color = "black", size = 3) + scale_fill_manual(values = colors) +
  geom_text_repel(data = p$data %>% group_by(ident) %>% summarise_all(mean) %>% filter(!ident %in% c("Neutrophils", "cDC1", "cDC2", "mregDC")), aes(x = umap_1, y = umap_2, label = ident), color = "black", size = 4)
ggsave("Figures/F3/ThreeExp_Pseudotime.png", width = 7, height = 4.5)
ggsave("Figures/F3/ThreeExp_Pseudotime.pdf", width = 7, height = 4.5)


```

## Cluster frequency in KOs

```{r}

Idents(obj) <- "Experiment"
obj_h <- subset(obj, idents = "Hoxb8")
obj_c <- subset(obj, idents = "Chimera")

dat_p <- obj_h@meta.data

dat_p$UMAP1 <- Embeddings(obj_h, "umap")[, 1]
dat_p$UMAP2 <- Embeddings(obj_h, "umap")[, 2]

dat_p <- filter(dat_p, Cluster_Name %in% c("Monocyte", "Monocyte_Cxcl10", "Monocyte_Proliferative", "Macrophage_Cxcl10_1", "Macrophage_Cxcl10_2", "Macrophage_1", "Macrophage_2", "Macrophage_3", "Macrophage_4", "Macrophage_5", "Macrophage_6", "Macrophage_7", "Macrophage_8") & GeneKO_laxCutoff %in% c("NT", "Ifngr1", "Tnfrsf1a", "Tgfbr1", "Csf2ra"))

dat_p_c <- obj_c@meta.data

dat_p_c$UMAP1 <- Embeddings(obj_c, "umap")[, 1]
dat_p_c$UMAP2 <- Embeddings(obj_c, "umap")[, 2]

dat_p_c <- filter(dat_p_c, Cluster_Name %in% c("Monocyte", "Monocyte_Cxcl10", "Monocyte_Proliferative", "Macrophage_Cxcl10_1", "Macrophage_Cxcl10_2", "Macrophage_1", "Macrophage_2", "Macrophage_3", "Macrophage_4", "Macrophage_5", "Macrophage_6", "Macrophage_7", "Macrophage_8") & GeneKO_laxCutoff %in% c("NT", "Ifngr1", "Tnfrsf1a", "Tgfbr1", "Csf2ra"))

rows_keep <- c()
for(ko in c("NT", "Ifngr1", "Tnfrsf1a", "Tgfbr1", "Csf2ra")){
  l_ko <- nrow(dat_p[dat_p$GeneKO_laxCutoff == ko, ])
  rows_keep <- c(rows_keep, sample(rownames(dat_p_c[dat_p_c$GeneKO_laxCutoff == ko, ]), l_ko))
}

dat_p_c_back <- dat_p_c
dat_p_c <- dat_p_c[rows_keep, ]

dat <- bind_rows(dat_p, dat_p_c_back)
dat2 <- bind_rows(dat_p, dat_p_c)
dat2$Experiment <- "Combined"

dat <- bind_rows(dat, dat2)

dat_clusts <- dat %>% dplyr::select(Cluster_Name, Experiment, UMAP1, UMAP2)

xmin <- min(dat$UMAP1) - 1.5
xmax <- max(dat$UMAP1) + 1.5

ymin <- min(dat$UMAP2) - 1.5
ymax <- max(dat$UMAP2) + 1.5

dat$Experiment <- factor(dat$Experiment, levels = c("Combined", "Hoxb8", "Chimera"))

for(ko in c("NT", "Ifngr1", "Tnfrsf1a", "Tgfbr1", "Csf2ra")){
  p <- ggplot(filter(dat, GeneKO_laxCutoff == ko), aes(x = UMAP1, y = UMAP2)) +
    stat_density_2d(geom = "raster", aes(fill = stat(ndensity)), contour = F) +
    # geom_point(pch = 16, size = 0.05, alpha = 0.5, color = "white") +
    scale_x_continuous(limits = c(xmin, xmax)) +
    scale_y_continuous(limits = c(ymin, ymax)) + 
    scale_fill_gradientn(colours = c("white", mako(10)), name = "Density") +
    theme(panel.background = element_blank(), panel.border = element_blank(), panel.grid.major = element_blank(), panel.grid.minor = element_blank(), axis.text = element_text(size = 18), axis.title = element_text(size = 20)) +
    labs(title = ko) +
    facet_wrap(~ Experiment, ncol = 1)
  print(p)
  ggsave(paste0("Figures/F3/Density_", ko, ".png"), width = 4.5, height = 12)
  ggsave(paste0("Figures/F3/Density_", ko, ".pdf"), width = 4.5, height = 12)
}
```

```{r By Hoxb8 and Chimera separate and then combined too - with Pseudotime colored dots on the center of the clusters}
# dat_back <- dat
# dat <- dat_back

dat <- dplyr::select(dat, Experiment, GeneKO_laxCutoff, UMAP1, UMAP2)

dat <- bind_rows(dat, tibble("Experiment" = c(rep("Combined", 5), rep("Hoxb8", 5), rep("Chimera", 5)), "GeneKO_laxCutoff" = rep(c("NT", "Ifngr1", "Tnfrsf1a", "Tgfbr1", "Csf2ra"), 3), "UMAP1" = rep(min(dat$UMAP1), 15), "UMAP2" = rep(min(dat$UMAP2), 15)), tibble("Experiment" = c(rep("Combined", 5), rep("Hoxb8", 5), rep("Chimera", 5)), "GeneKO_laxCutoff" = rep(c("NT", "Ifngr1", "Tnfrsf1a", "Tgfbr1", "Csf2ra"), 3), "UMAP1" = rep(max(dat$UMAP1), 15), "UMAP2" = rep(max(dat$UMAP2), 15)))

nt <- kde2d(dat[dat$GeneKO_laxCutoff == "NT" & dat$Experiment == "Combined", "UMAP2"], dat[dat$GeneKO_laxCutoff == "NT" & dat$Experiment == "Combined", "UMAP1"], n = 100, lims = c(range(dat[dat$GeneKO_laxCutoff == "NT" & dat$Experiment == "Combined", "UMAP2"]), range(dat[dat$GeneKO_laxCutoff == "NT" & dat$Experiment == "Combined", "UMAP1"])))

limits <- c(0, 0)

for(ko in c("Ifngr1", "Tnfrsf1a", "Tgfbr1", "Csf2ra")){
  kod <- kde2d(dat[dat$GeneKO_laxCutoff == ko & dat$Experiment == "Combined", "UMAP2"], dat[dat$GeneKO_laxCutoff == ko & dat$Experiment == "Combined", "UMAP1"], n = 100, lims = c(range(dat[dat$GeneKO_laxCutoff == ko & dat$Experiment == "Combined", "UMAP2"]), range(dat[dat$GeneKO_laxCutoff == ko & dat$Experiment == "Combined", "UMAP1"])))
  
  zdiff <- kod$z - nt$z
  
  limits <- c(min(c(as.vector(zdiff), limits[1])), max(c(limits[2], as.vector(zdiff))))
  
  kod <- kde2d(dat[dat$GeneKO_laxCutoff == ko & dat$Experiment == "Hoxb8", "UMAP2"], dat[dat$GeneKO_laxCutoff == ko & dat$Experiment == "Hoxb8", "UMAP1"], n = 100, lims = c(range(dat[dat$GeneKO_laxCutoff == ko & dat$Experiment == "Hoxb8", "UMAP2"]), range(dat[dat$GeneKO_laxCutoff == ko & dat$Experiment == "Hoxb8", "UMAP1"])))
  
  zdiff <- kod$z - nt$z
  
  limits <- c(min(c(as.vector(zdiff), limits[1])), max(c(limits[2], as.vector(zdiff))))
  
  kod <- kde2d(dat[dat$GeneKO_laxCutoff == ko & dat$Experiment == "Chimera", "UMAP2"], dat[dat$GeneKO_laxCutoff == ko & dat$Experiment == "Chimera", "UMAP1"], n = 100, lims = c(range(dat[dat$GeneKO_laxCutoff == ko & dat$Experiment == "Chimera", "UMAP2"]), range(dat[dat$GeneKO_laxCutoff == ko & dat$Experiment == "Chimera", "UMAP1"])))
  
  zdiff <- kod$z - nt$z
  
  limits <- c(min(c(as.vector(zdiff), limits[1])), max(c(limits[2], as.vector(zdiff))))
}

limits <- c(-max(abs(limits)), max(abs(limits)))

for(ko in c("Ifngr1", "Tnfrsf1a", "Tgfbr1", "Csf2ra")){
  kod <- kde2d(dat[dat$GeneKO_laxCutoff == ko & dat$Experiment == "Combined", "UMAP2"], dat[dat$GeneKO_laxCutoff == ko & dat$Experiment == "Combined", "UMAP1"], n = 100, lims = c(range(dat[dat$GeneKO_laxCutoff == ko & dat$Experiment == "Combined", "UMAP2"]), range(dat[dat$GeneKO_laxCutoff == ko & dat$Experiment == "Combined", "UMAP1"])))
  
  zdiff <- kod$z - nt$z
  zdiff <- data.frame(zdiff)
  names(zdiff) <- round(nt$y, 3)
  zdiff$UMAP2 <- round(nt$x, 3)
  
  density_diff_df <- pivot_longer(zdiff, cols = as.character(round(nt$y, 3)), names_to = "UMAP1", values_to = "DensityDifference")
  
  density_diff_df$UMAP1 <- as.numeric(density_diff_df$UMAP1)
  
  clusts <- dat_clusts %>% filter(Experiment == "Combined") %>% dplyr::select(-Experiment) %>% group_by(Cluster_Name) %>% summarize_all(mean)
  clusts$Cluster_Name <- factor(clusts$Cluster_Name, levels = c("Monocyte", "Monocyte_Cxcl10", "Monocyte_Proliferative", "Macrophage_Cxcl10_1", "Macrophage_Cxcl10_2", "Macrophage_1", "Macrophage_2", "Macrophage_3", "Macrophage_4", "Macrophage_5", "Macrophage_6", "Macrophage_7", "Macrophage_8"))
  clusts <- arrange(clusts, Cluster_Name)
  
  p1 <- ggplot(density_diff_df, aes(x = UMAP1, y = UMAP2, fill = DensityDifference, color = DensityDifference)) +
    geom_tile() +
    scale_color_gradient2(low = "#08306B", mid = adjustcolor("white", alpha.f = 0.5), high = "#67000D", limits = limits) +
    scale_fill_gradient2(low = "#08306B", mid = adjustcolor("white", alpha.f = 0.5), high = "#67000D", limits = limits) +
    theme(panel.background = element_blank(), panel.grid = element_blank()) +
    labs(title = paste0(ko, " Combined"), fill = "KO - NT") +
    geom_point(data = clusts, mapping = aes(x = UMAP1, y = UMAP2), pch = 21, size = 3, color = "black", fill = viridis(length(clusts$Cluster_Name))) +
    geom_text_repel(data = clusts, mapping = aes(x = UMAP1, y = UMAP2, label = Cluster_Name), size = 3, color = "black", inherit.aes = FALSE)
  print(p1)
  ggsave(paste0("Figures/F3/DensityDifference_", ko, "_Combined.png"), width = 5, height = 4)
  ggsave(paste0("Figures/F3/DensityDifference_", ko, "_Combined.pdf"), width = 5, height = 4)
  
  p1b <- ggplot(density_diff_df, aes(x = UMAP1, y = UMAP2, fill = DensityDifference, color = DensityDifference)) +
    geom_tile() +
    scale_color_gradient2(low = "#08306B", mid = adjustcolor("white", alpha.f = 0.5), high = "#67000D", limits = limits) +
    scale_fill_gradient2(low = "#08306B", mid = adjustcolor("white", alpha.f = 0.5), high = "#67000D", limits = limits) +
    theme(panel.background = element_blank(), panel.grid = element_blank()) +
    labs(title = paste0(ko, " Combined"), fill = "KO - NT") +
    geom_point(data = clusts, mapping = aes(x = UMAP1, y = UMAP2), pch = 21, size = 3, color = "black", fill = viridis(length(clusts$Cluster_Name))) #+
    # geom_text_repel(data = clusts, mapping = aes(x = UMAP1, y = UMAP2, label = Cluster_Name), size = 3, color = "black", inherit.aes = FALSE)
  print(p1b)
  ggsave(paste0("Figures/F3/DensityDifference_", ko, "_CombinedNoName.png"), width = 5, height = 4)
  ggsave(paste0("Figures/F3/DensityDifference_", ko, "_CombinedNoName.pdf"), width = 5, height = 4)

  
  # Hoxb8
  kod <- kde2d(dat[dat$GeneKO_laxCutoff == ko & dat$Experiment == "Hoxb8", "UMAP2"], dat[dat$GeneKO_laxCutoff == ko & dat$Experiment == "Hoxb8", "UMAP1"], n = 100, lims = c(range(dat[dat$GeneKO_laxCutoff == ko & dat$Experiment == "Hoxb8", "UMAP2"]), range(dat[dat$GeneKO_laxCutoff == ko & dat$Experiment == "Hoxb8", "UMAP1"])))
  
  zdiff <- kod$z - nt$z
  zdiff <- data.frame(zdiff)
  names(zdiff) <- round(nt$y, 3)
  zdiff$UMAP2 <- round(nt$x, 3)
  
  density_diff_df <- pivot_longer(zdiff, cols = as.character(round(nt$y, 3)), names_to = "UMAP1", values_to = "DensityDifference")
  
  density_diff_df$UMAP1 <- as.numeric(density_diff_df$UMAP1)
  
  clusts <- dat_clusts %>% filter(Experiment == "Hoxb8") %>% dplyr::select(-Experiment) %>% group_by(Cluster_Name) %>% summarize_all(mean)
  clusts$Cluster_Name <- factor(clusts$Cluster_Name, levels = c("Monocyte", "Monocyte_Cxcl10", "Monocyte_Proliferative", "Macrophage_Cxcl10_1", "Macrophage_Cxcl10_2", "Macrophage_1", "Macrophage_2", "Macrophage_3", "Macrophage_4", "Macrophage_5", "Macrophage_6", "Macrophage_7", "Macrophage_8"))
  clusts <- arrange(clusts, Cluster_Name)
  
  p2 <- ggplot(density_diff_df, aes(x = UMAP1, y = UMAP2, fill = DensityDifference, color = DensityDifference)) +
    geom_tile() +
    scale_color_gradient2(low = "#08306B", mid = adjustcolor("white", alpha.f = 0.5), high = "#67000D", limits = limits) +
    scale_fill_gradient2(low = "#08306B", mid = adjustcolor("white", alpha.f = 0.5), high = "#67000D", limits = limits) +
    theme(panel.background = element_blank(), panel.grid = element_blank()) +
    labs(title = paste0(ko, " Hoxb8"), fill = "KO - NT") +
    geom_point(data = clusts, aes(x = UMAP1, y = UMAP2), pch = 21, size = 3, color = "black", fill = viridis(length(clusts$Cluster_Name))) +
    geom_text_repel(data = clusts, mapping = aes(x = UMAP1, y = UMAP2, label = Cluster_Name), size = 3, color = "black", inherit.aes = FALSE)
  print(p2)
  ggsave(paste0("Figures/F3/DensityDifference_", ko, "_Hoxb8.png"), width = 5, height = 4)
  ggsave(paste0("Figures/F3/DensityDifference_", ko, "_Hoxb8.pdf"), width = 5, height = 4)
  
  p2b <- ggplot(density_diff_df, aes(x = UMAP1, y = UMAP2, fill = DensityDifference, color = DensityDifference)) +
    geom_tile() +
    scale_color_gradient2(low = "#08306B", mid = adjustcolor("white", alpha.f = 0.5), high = "#67000D", limits = limits) +
    scale_fill_gradient2(low = "#08306B", mid = adjustcolor("white", alpha.f = 0.5), high = "#67000D", limits = limits) +
    theme(panel.background = element_blank(), panel.grid = element_blank()) +
    labs(title = paste0(ko, " Hoxb8"), fill = "KO - NT") +
    geom_point(data = clusts, aes(x = UMAP1, y = UMAP2), pch = 21, size = 3, color = "black", fill = viridis(length(clusts$Cluster_Name))) #+
    # geom_text_repel(data = clusts, mapping = aes(x = UMAP1, y = UMAP2, label = Cluster_Name), size = 3, color = "black", inherit.aes = FALSE)
  print(p2b)
  ggsave(paste0("Figures/F3/DensityDifference_", ko, "_Hoxb8NoName.png"), width = 5, height = 4)
  ggsave(paste0("Figures/F3/DensityDifference_", ko, "_Hoxb8NoName.pdf"), width = 5, height = 4)
  
  
  # Chimera
  kod <- kde2d(dat[dat$GeneKO_laxCutoff == ko & dat$Experiment == "Chimera", "UMAP2"], dat[dat$GeneKO_laxCutoff == ko & dat$Experiment == "Chimera", "UMAP1"], n = 100, lims = c(range(dat[dat$GeneKO_laxCutoff == ko & dat$Experiment == "Chimera", "UMAP2"]), range(dat[dat$GeneKO_laxCutoff == ko & dat$Experiment == "Chimera", "UMAP1"])))
  
  zdiff <- kod$z - nt$z
  zdiff <- data.frame(zdiff)
  names(zdiff) <- round(nt$y, 3)
  zdiff$UMAP2 <- round(nt$x, 3)
  
  density_diff_df <- pivot_longer(zdiff, cols = as.character(round(nt$y, 3)), names_to = "UMAP1", values_to = "DensityDifference")
  
  density_diff_df$UMAP1 <- as.numeric(density_diff_df$UMAP1)
  
  clusts <- dat_clusts %>% filter(Experiment == "Chimera") %>% dplyr::select(-Experiment) %>% group_by(Cluster_Name) %>% summarize_all(mean)
  clusts$Cluster_Name <- factor(clusts$Cluster_Name, levels = c("Monocyte", "Monocyte_Cxcl10", "Monocyte_Proliferative", "Macrophage_Cxcl10_1", "Macrophage_Cxcl10_2", "Macrophage_1", "Macrophage_2", "Macrophage_3", "Macrophage_4", "Macrophage_5", "Macrophage_6", "Macrophage_7", "Macrophage_8"))
  clusts <- arrange(clusts, Cluster_Name)
  
  p3 <- ggplot(density_diff_df, aes(x = UMAP1, y = UMAP2, fill = DensityDifference, color = DensityDifference)) +
    geom_tile() +
    scale_color_gradient2(low = "#08306B", mid = adjustcolor(adjustcolor("white", alpha.f = 0.5), alpha.f = 0.5), high = "#67000D", limits = limits)  +
    scale_fill_gradient2(low = "#08306B", mid = adjustcolor("white", alpha.f = 0.5), high = "#67000D", limits = limits) +
    theme(panel.background = element_blank(), panel.grid = element_blank()) +
    labs(title = paste0(ko, " Chimera"), fill = "KO - NT") +
    geom_point(data = clusts, aes(x = UMAP1, y = UMAP2), pch = 21, size = 3, color = "black", fill = viridis(length(clusts$Cluster_Name))) +
    geom_text_repel(data = clusts, mapping = aes(x = UMAP1, y = UMAP2, label = Cluster_Name), size = 3, color = "black", inherit.aes = FALSE)
  print(p3)
  ggsave(paste0("Figures/F3/DensityDifference_", ko, "_Chimera.png"), width = 5, height = 4)
  ggsave(paste0("Figures/F3/DensityDifference_", ko, "_Chimera.pdf"), width = 5, height = 4)
  
  p3b <- ggplot(density_diff_df, aes(x = UMAP1, y = UMAP2, fill = DensityDifference, color = DensityDifference)) +
    geom_tile() +
    scale_color_gradient2(low = "#08306B", mid = adjustcolor(adjustcolor("white", alpha.f = 0.5), alpha.f = 0.5), high = "#67000D", limits = limits)  +
    scale_fill_gradient2(low = "#08306B", mid = adjustcolor("white", alpha.f = 0.5), high = "#67000D", limits = limits) +
    theme(panel.background = element_blank(), panel.grid = element_blank()) +
    labs(title = paste0(ko, " Chimera"), fill = "KO - NT") +
    geom_point(data = clusts, aes(x = UMAP1, y = UMAP2), pch = 21, size = 3, color = "black", fill = viridis(length(clusts$Cluster_Name)))# +
    # geom_text_repel(data = clusts, mapping = aes(x = UMAP1, y = UMAP2, label = Cluster_Name), size = 3, color = "black", inherit.aes = FALSE)
  print(p3b)
  ggsave(paste0("Figures/F3/DensityDifference_", ko, "_ChimeraNoName.png"), width = 5, height = 4)
  ggsave(paste0("Figures/F3/DensityDifference_", ko, "_ChimeraNoName.pdf"), width = 5, height = 4)
  
  print(p1 / p2 / p3 + patchwork::plot_layout(nrow = 3))
  ggsave(paste0("Figures/F3/DensityDifference_", ko, ".png"), width = 5, height = 12)
  ggsave(paste0("Figures/F3/DensityDifference_", ko, ".pdf"), width = 5, height = 12)
  
  print(p1b / p2b / p3b + patchwork::plot_layout(nrow = 3))
  ggsave(paste0("Figures/F3/DensityDifference_", ko, "_NoName.png"), width = 5, height = 12)
  ggsave(paste0("Figures/F3/DensityDifference_", ko, "_NoName.pdf"), width = 5, height = 12)
}
```
## Coexpression of Arg1 and iNOS

```{r}

obj$Experiment <- factor(obj$Experiment, levels = c("WT", "Hoxb8", "Chimera"))

p1 <- FeaturePlot(obj, features = "Nos2", order = T, cols = c("lightgray", "gray25"), split.by = "Experiment", keep.scale = "feature")
p2 <- FeaturePlot(obj, features = "Arg1", order = T, cols = c("lightgray", "gray25"), split.by = "Experiment", keep.scale = "feature")

p1 / p2 + patchwork::plot_layout(nrow = 2)
ggsave("Figures/F3/Nos2_Arg1.png", width = 15, height = 10)
ggsave("Figures/F3/Nos2_Arg1.pdf", width = 15, height = 10)


Idents(obj) <- "Experiment"

p1 <- (FeaturePlot(subset(obj, idents = "WT"), features = "Nos2", order = T) + scale_color_gradientn(colors = mako(10)) + labs(title = "Nos2: WT", x = "UMAP1", y = "UMAP2") + theme(plot.title = element_text(hjust = 0))) + (FeaturePlot(subset(obj, idents = "Hoxb8"), features = "Nos2", order = T) + scale_color_gradientn(colors = mako(10)) + labs(title = "Hoxb8", x = "UMAP1", y = "UMAP2") + theme(plot.title = element_text(hjust = 0))) + (FeaturePlot(subset(obj, idents = "Chimera"), features = "Nos2", order = T) + scale_color_gradientn(colors = mako(10)) + labs(title = "Chimera", x = "UMAP1", y = "UMAP2") + theme(plot.title = element_text(hjust = 0))) + patchwork::plot_layout(ncol = 3)

p2 <- (FeaturePlot(subset(obj, idents = "WT"), features = "Arg1", order = T) + scale_color_gradientn(colors = mako(10)) + labs(title = "Arg1: WT", x = "UMAP1", y = "UMAP2") + theme(plot.title = element_text(hjust = 0))) + (FeaturePlot(subset(obj, idents = "Hoxb8"), features = "Arg1", order = T) + scale_color_gradientn(colors = mako(10)) + labs(title = "Hoxb8", x = "UMAP1", y = "UMAP2") + theme(plot.title = element_text(hjust = 0))) + (FeaturePlot(subset(obj, idents = "Chimera"), features = "Arg1", order = T) + scale_color_gradientn(colors = mako(10)) + labs(title = "Chimera", x = "UMAP1", y = "UMAP2") + theme(plot.title = element_text(hjust = 0))) + patchwork::plot_layout(ncol = 3)

p1 / p2 + patchwork::plot_layout(nrow = 2)
ggsave("Figures/F3/Nos2_Arg1_Mako.png", width = 11.33, height = 6.66)
ggsave("Figures/F3/Nos2_Arg1_Mako.pdf", width = 11.33, height = 6.66)


p1 <- (FeaturePlot(subset(obj, idents = "WT"), features = "Nos2", order = T) + scale_color_gradientn(colors = c("black", "#46045E", "#87469B", "#B892C3", "white")) + labs(title = "Nos2: WT", x = "UMAP1", y = "UMAP2") + theme(plot.title = element_text(hjust = 0))) + (FeaturePlot(subset(obj, idents = "Hoxb8"), features = "Nos2", order = T) + scale_color_gradientn(colors = c("black", "#46045E", "#87469B", "#B892C3", "white")) + labs(title = "Hoxb8", x = "UMAP1", y = "UMAP2") + theme(plot.title = element_text(hjust = 0))) + (FeaturePlot(subset(obj, idents = "Chimera"), features = "Nos2", order = T) + scale_color_gradientn(colors = c("black", "#46045E", "#87469B", "#B892C3", "white")) + labs(title = "Chimera", x = "UMAP1", y = "UMAP2") + theme(plot.title = element_text(hjust = 0))) + patchwork::plot_layout(ncol = 3)

p2 <- (FeaturePlot(subset(obj, idents = "WT"), features = "Arg1", order = T) + scale_color_gradientn(colors = c("black", "#6B3903", "#AC7129", "#FBB831", "white")) + labs(title = "Arg1: WT", x = "UMAP1", y = "UMAP2") + theme(plot.title = element_text(hjust = 0))) + (FeaturePlot(subset(obj, idents = "Hoxb8"), features = "Arg1", order = T) + scale_color_gradientn(colors = c("black", "#6B3903", "#AC7129", "#FBB831", "white")) + labs(title = "Hoxb8", x = "UMAP1", y = "UMAP2") + theme(plot.title = element_text(hjust = 0))) + (FeaturePlot(subset(obj, idents = "Chimera"), features = "Arg1", order = T) + scale_color_gradientn(colors = c("black", "#6B3903", "#AC7129", "#FBB831", "white")) + labs(title = "Chimera", x = "UMAP1", y = "UMAP2") + theme(plot.title = element_text(hjust = 0))) + patchwork::plot_layout(ncol = 3)

p1 | p2 
ggsave("Figures/F3/Nos2_Arg1_PurpleOrange.png", width = 22.66, height = 3.33)
ggsave("Figures/F3/Nos2_Arg1_PurpleOrange.pdf", width = 22.66, height = 3.33)

```
## Supplementary

### Cluster genes for assignation
```{r Violin Plots cluster assignation, fig.height=20, fig.width=20}

cluster_levels <- c("Neutrophils", "cDC1", "cDC2", "mregDC", "Monocyte", "Monocyte_Cxcl10", "Monocyte_Proliferative", "Macrophage_Cxcl10_1", "Macrophage_Cxcl10_2", "Macrophage_1", "Macrophage_2", "Macrophage_3", "Macrophage_4", "Macrophage_5", "Macrophage_6", "Macrophage_7", "Macrophage_8")

colors_all <- c("#969696", ggthemes_data$tableau$`color-palettes`$regular$`Tableau 20` %>% filter(!(grepl("Gray", .$name))) %>% pull(value) %>% .[15:17], ggthemes_data$tableau$`color-palettes`$regular$`Tableau 20` %>% filter(!(grepl("Gray", .$name))) %>% pull(value) %>% .[2:14])
names(colors_all) <- cluster_levels


p <- VlnPlot(obj, features = "Ly6g", group.by = "Cluster_Name", pt.size = FALSE, cols = colors_all, add.noise = F) + theme(plot.title = element_text(hjust = 0)) + NoLegend()

for(f in c("Flt3", "Clec9a", "Clec10a", "Ccr7", "Ccr2", "Cxcl10", "G2M.Score", "Cd74", "Mertk", "Cx3cr1", "Nos2", "Arg1")){
  p1 <- VlnPlot(obj, features = f, group.by = "Cluster_Name", pt.size = FALSE, cols = colors_all, add.noise = F) + theme(plot.title = element_text(hjust = 0)) + NoLegend()
  p <- p / p1
}

print(p)
ggsave("Figures/StoF3/VlnPlotClusterAssignation_AddNoise.pdf", width = 6, height = 40)

```
### Correlation of cluster markers per experiment

```{r, message=FALSE, warning=FALSE, fig.height=7.5, fig.width=13.5}

cluster_levels_mm <- c("Monocyte", "Monocyte_Proliferative", "Monocyte_Cxcl10", "Macrophage_Cxcl10_1", "Macrophage_Cxcl10_2", "Macrophage_1", "Macrophage_2", "Macrophage_3", "Macrophage_4", "Macrophage_5", "Macrophage_6", "Macrophage_7", "Macrophage_8")

colors_all <- c("#A0CBE8", "#FFBE7D", "#F28E2B", "#8CD17D", "#B6992D", "#59A14F", "#F1CE63", "#499894", "#86BCB6", "#E15759", "#FF9D9A", "#D37295", "#FABFD2")
names(colors_all) <- cluster_levels_mm

h_m <- read_csv("FinalAnalysis/Hoxb8_NT_Cluster_Markers.csv")
h_m <- h_m %>% dplyr::select(gene, avg_log2FC, cluster)
names(h_m) <- c("gene", "Hoxb8", "cluster")

wt_m <- read_csv("FinalAnalysis/WT_Cluster_Markers.csv")
wt_m <- wt_m %>% dplyr::select(gene, avg_log2FC, cluster)
names(wt_m) <- c("gene", "WT", "cluster")

wt_h <- full_join(wt_m, h_m)
wt_h$cluster <- factor(wt_h$cluster, levels = cluster_levels_mm)

wt_h <- na.omit(wt_h)

wt_h <- wt_h %>% group_by(cluster) %>% mutate(Rsq = round(cor(y = Hoxb8, x = WT, method = "pearson", use = "complete"), 2))

wt_h_lims <- wt_h %>% group_by(cluster) %>% mutate(lims = max(abs(c(WT, Hoxb8)))) %>% filter(!duplicated(lims)) %>% dplyr::select(cluster, lims, Rsq)

wt_h_lims$gene <- "Lims"
wt_h_lims$WT <- wt_h_lims$lims
names(wt_h_lims) <- c("cluster", "Hoxb8", "Rsq", "gene", "WT")

wt_h_lims_2 <- wt_h_lims
wt_h_lims_2$Hoxb8 <- -wt_h_lims_2$Hoxb8
wt_h_lims_2$WT <- -wt_h_lims_2$WT
wt_h_lims_2$gene <- paste0(wt_h_lims_2$gene, "_neg")


wt_h <- bind_rows(wt_h, wt_h_lims, wt_h_lims_2)


ggplot(wt_h, aes(x = WT, y = Hoxb8, color = cluster)) +
  geom_point(alpha = 0.6) +
  theme(panel.background = element_blank(), panel.grid.major = element_line(color = "lightgray")) +
  facet_wrap(~cluster, ncol = 5, scales = "free") +
  geom_smooth(data = filter(wt_h, !gene %in% c("Lims", "Lims_neg")), method = "lm", color = "#525252") +
  scale_color_manual(values = colors_all) +
  labs(x = "WT Log2(Fold Change) Cluster Markers", y = "Hoxb8 Control Log2(Fold Change) Cluster Markers") +
  NoLegend() +
  geom_text(data = filter(wt_h, gene == "Lims_neg"), aes(x = WT, y = -Hoxb8, label = Rsq), color = "black", hjust = 0, size = 6)
# ggsave("Figures/StoF3/WTvsHoxb8_ClusterMarkers.pdf", width = 9, height = 5)
# ggsave("Figures/StoF3/WTvsHoxb8_ClusterMarkers.png", width = 9, height = 5)


c_m <- read_csv("FinalAnalysis/Chim_NT_Cluster_Markers.csv")
c_m <- c_m %>% dplyr::select(gene, avg_log2FC, cluster)
names(c_m) <- c("gene", "Chimera", "cluster")

wt_c <- full_join(wt_m, c_m)
wt_c$cluster <- factor(wt_c$cluster, levels = cluster_levels_mm)

wt_c <- na.omit(wt_c)

wt_c <- wt_c %>% group_by(cluster) %>% mutate(Rsq = round(cor(y = Chimera, x = WT, method = "pearson", use = "complete"), 2))

wt_c_lims <- wt_c %>% group_by(cluster) %>% mutate(lims = max(abs(c(WT, Chimera)))) %>% filter(!duplicated(lims)) %>% dplyr::select(cluster, lims, Rsq)

wt_c_lims$gene <- "Lims"
wt_c_lims$WT <- wt_c_lims$lims
names(wt_c_lims) <- c("cluster", "Chimera", "Rsq", "gene", "WT")

wt_c_lims_2 <- wt_c_lims
wt_c_lims_2$Chimera <- -wt_c_lims_2$Chimera
wt_c_lims_2$WT <- -wt_c_lims_2$WT
wt_c_lims_2$gene <- paste0(wt_c_lims_2$gene, "_neg")

wt_c <- bind_rows(wt_c, wt_c_lims, wt_c_lims_2)

ggplot(wt_c, aes(x = WT, y = Chimera, color = cluster)) +
  geom_point(alpha = 0.6) +
  theme(panel.background = element_blank(), panel.grid.major = element_line(color = "lightgray")) +
  facet_wrap(~cluster, ncol = 5, scales = "free") +
  geom_smooth(data = filter(wt_c, !gene %in% c("Lims", "Lims_neg")), method = "lm", color = "#525252") +
  scale_color_manual(values = colors_all) +
  labs(x = "WT Log2(Fold Change) Cluster Markers", y = "Chimera Control Log2(Fold Change) Cluster Markers") +
  NoLegend() +
  geom_text(data = filter(wt_c, gene == "Lims_neg"), aes(x = WT, y = -Chimera, label = Rsq), color = "black", hjust = 0, size = 6)
# ggsave("Figures/StoF3/WTvsChimera_ClusterMarkers.pdf", width = 9, height = 5)
# ggsave("Figures/StoF3/WTvsChimera_ClusterMarkers.png", width = 9, height = 5)

h_c <- full_join(h_m, c_m)
h_c$cluster <- factor(h_c$cluster, levels = cluster_levels_mm)

h_c <- na.omit(h_c)

h_c <- h_c %>% group_by(cluster) %>% mutate(Rsq = round(cor(y = Chimera, x = Hoxb8, method = "pearson", use = "complete"), 2))

h_c_lims <- h_c %>% group_by(cluster) %>% mutate(lims = max(abs(c(Hoxb8, Chimera)))) %>% filter(!duplicated(lims)) %>% dplyr::select(cluster, lims, Rsq)

h_c_lims$gene <- "Lims"
h_c_lims$Chimera <- h_c_lims$lims
names(h_c_lims) <- c("cluster", "Hoxb8", "Rsq", "gene", "Chimera")

h_c_lims_2 <- h_c_lims
h_c_lims_2$Chimera <- -h_c_lims_2$Chimera
h_c_lims_2$Hoxb8 <- -h_c_lims_2$Hoxb8
h_c_lims_2$gene <- paste0(h_c_lims_2$gene, "_neg")

h_c <- bind_rows(h_c, h_c_lims, h_c_lims_2)


ggplot(h_c, aes(x = Hoxb8, y = Chimera, color = cluster)) +
  geom_point(alpha = 0.6) +
  theme(panel.background = element_blank(), panel.grid.major = element_line(color = "lightgray")) +
  facet_wrap(~cluster, ncol = 5, scales = "free") +
  geom_smooth(data = filter(h_c, !gene %in% c("Lims", "Lims_neg")), method = "lm", color = "#525252") +
  scale_color_manual(values = colors_all) +
  labs(x = "Hoxb8 Control Log2(Fold Change) Cluster Markers", y = "Chimera Control Log2(Fold Change) Cluster Markers") +
  NoLegend() +
  geom_text(data = filter(h_c, gene == "Lims_neg"), aes(x = Hoxb8, y = -Chimera, label = Rsq), color = "black", hjust = 0, size = 6)
# ggsave("Figures/StoF3/ChimeravsHoxb8_ClusterMarkers.pdf", width = 9, height = 5)
# ggsave("Figures/StoF3/ChimeravsHoxb8_ClusterMarkers.png", width = 9, height = 5)
```

### Arg1 Nos2 KOs

```{r}

Idents(obj) <- "Experiment"
obj_hc <- subset(obj, idents = "WT", invert = T)

Idents(obj_hc) <- "Cluster_Name"
obj_hc <- subset(obj_hc, idents = c("Monocyte", "Monocyte_Cxcl10", "Monocyte_Proliferative", "Macrophage_Cxcl10_1", "Macrophage_Cxcl10_2", "Macrophage_1", "Macrophage_2", "Macrophage_3", "Macrophage_4", "Macrophage_5", "Macrophage_6", "Macrophage_7", "Macrophage_8"))

for(gene in c("Arg1", "Nos2")){
  
  p <- VlnPlot(obj_hc, features = gene, split.by = "GeneKO_laxCutoff", group.by = "Experiment", pt.size = FALSE, cols = c("aquamarine3", "darkorchid")) + theme(plot.title = element_text(hjust = 0))
  
  p$data <- filter(p$data, split %in% c("NT", "Ifngr1", "Tnfrsf1a", "Csf2ra", "Tgfbr1"))
  p$data$split <- factor(p$data$split, levels = c("NT", "Ifngr1", "Tnfrsf1a", "Csf2ra", "Tgfbr1"))
  p$data$ident <- factor(p$data$ident, levels = c("Hoxb8", "Chimera"))
  
  print(p)
  
  print(ggplot(p$data, aes(x = ident, y = !!rlang::sym(gene), group = interaction(split, ident), color = split, fill = split)) + 
    scale_y_continuous(limits = c(min(p$data[, gene]), max(p$data[, gene]))) + 
    geom_boxplot(width = 0.5, outlier.shape = NA) +
    scale_color_manual(values = ggthemes_data$tableau$`color-palettes`$regular$`Miller Stone`$value) +
    scale_fill_manual(values = adjustcolor(ggthemes_data$tableau$`color-palettes`$regular$`Miller Stone`$value, alpha.f = 0.3)) +
    theme(panel.background = element_blank(), panel.grid.major.y = element_line(color = "lightgray"), axis.text.x = element_text(angle = 45, hjust = 1, vjust = 1)) +
    labs(title = gene, x = "", y = "Expression"))
  ggsave(paste0("Figures/StoF3/KOPhenotype_", gene, ".png"), width = 8, height = 3)
  ggsave(paste0("Figures/StoF3/KOPhenotype_", gene, ".pdf"), width = 8, height = 3)
}

```

# Figure 4

## Signatures

### WT

```{r In the WT/NT Feature Plots, fig.height=5, fig.width=15, message=FALSE, warning=FALSE}
obj@meta.data[obj@meta.data$Experiment == "WT", "GeneKO_laxCutoff"] <- "NT"

Idents(obj) <- "GeneKO_laxCutoff"

obj_nts <- subset(obj, idents = "NT")
Idents(obj_nts) <- "Experiment"

categories <- paste0(unique(cats$Category), "1")
subcategories <- paste0(unique(cats$Subcategory), "1")
signatures <- paste0(unique(cats$Signature), "1")

mod_names <- unique(c(categories, subcategories, signatures))

for(s in mod_names){#"Damage1", "Protection1", "Inflammation1", "Immune regulation1", "Fibrosis1"
  p1 <- FeaturePlot(subset(obj_nts, idents = "WT"), s, pt.size = 2, order = T) + scale_color_gradientn(colors = c("black", "#46045E", "#87469B", "#B892C3", "white")) + labs(title = "WT", x = "UMAP1", y = "UMAP2") + theme(plot.title = element_text(hjust = 0))
  p2 <- FeaturePlot(subset(obj_nts, idents = "Hoxb8"), s, pt.size = 2, order = T) + scale_color_gradientn(colors = c("black", "#46045E", "#87469B", "#B892C3", "white")) + labs(title = "Hoxb8 control", x = "UMAP1", y = "UMAP2") + theme(plot.title = element_text(hjust = 0))
  p3 <- FeaturePlot(subset(obj_nts, idents = "Chimera"), s, pt.size = 2, order = T) + scale_color_gradientn(colors = c("black", "#46045E", "#87469B", "#B892C3", "white")) + labs(title = "Chimera control", x = "UMAP1", y = "UMAP2") + theme(plot.title = element_text(hjust = 0))
  
  print(p1 + p2 + p3 + patchwork::plot_layout(ncol = 3))
  ggsave(paste0("Figures/F4/SignaturesWT_FeaturePlot_", s, "_Purple.pdf"), width = 15, height = 5)
  ggsave(paste0("Figures/F4/SignaturesWT_FeaturePlot_", s, "_Purple.png"), width = 15, height = 5)
  
  print(p1 + labs(title = s))
  ggsave(paste0("Figures/F4/SignaturesWT_FeaturePlot_", s, "_WTonly_Purple.pdf"), width = 5, height = 4.5)
  ggsave(paste0("Figures/F4/SignaturesWT_FeaturePlot_", s, "_WTonly_Purple.png"), width = 5, height = 4.5)
  
  
  p1 <- FeaturePlot(subset(obj_nts, idents = "WT"), s, pt.size = 2, order = T) + scale_color_gradientn(colors = c("black", "#6B3903", "#AC7129", "#FBB831", "white")) + labs(title = "WT", x = "UMAP1", y = "UMAP2") + theme(plot.title = element_text(hjust = 0))
  p2 <- FeaturePlot(subset(obj_nts, idents = "Hoxb8"), s, pt.size = 2, order = T) + scale_color_gradientn(colors = c("black", "#6B3903", "#AC7129", "#FBB831", "white")) + labs(title = "Hoxb8 control", x = "UMAP1", y = "UMAP2") + theme(plot.title = element_text(hjust = 0))
  p3 <- FeaturePlot(subset(obj_nts, idents = "Chimera"), s, pt.size = 2, order = T) + scale_color_gradientn(colors = c("black", "#6B3903", "#AC7129", "#FBB831", "white")) + labs(title = "Chimera control", x = "UMAP1", y = "UMAP2") + theme(plot.title = element_text(hjust = 0))
  
  print(p1 + p2 + p3 + patchwork::plot_layout(ncol = 3))
  ggsave(paste0("Figures/F4/SignaturesWT_FeaturePlot_", s, "_Orange.pdf"), width = 15, height = 5)
  ggsave(paste0("Figures/F4/SignaturesWT_FeaturePlot_", s, "_Orange.png"), width = 15, height = 5)
  
  print(p1 + labs(title = s))
  ggsave(paste0("Figures/F4/SignaturesWT_FeaturePlot_", s, "_WTonly_Orange.pdf"), width = 5, height = 4.5)
  ggsave(paste0("Figures/F4/SignaturesWT_FeaturePlot_", s, "_WTonly_Orange.png"), width = 5, height = 4.5)
  
  
  p1 <- FeaturePlot(subset(obj_nts, idents = "WT"), s, pt.size = 2, order = T) + scale_color_gradient(low = "#525252", high = "white") + labs(title = "WT", x = "UMAP1", y = "UMAP2") + theme(plot.title = element_text(hjust = 0))
  p2 <- FeaturePlot(subset(obj_nts, idents = "Hoxb8"), s, pt.size = 2, order = T) + scale_color_gradient(low = "#525252", high = "white") + labs(title = "Hoxb8 control", x = "UMAP1", y = "UMAP2") + theme(plot.title = element_text(hjust = 0))
  p3 <- FeaturePlot(subset(obj_nts, idents = "Chimera"), s, pt.size = 2, order = T) + scale_color_gradient(low = "#525252", high = "white") + labs(title = "Chimera control", x = "UMAP1", y = "UMAP2") + theme(plot.title = element_text(hjust = 0))
  
  print(p1 + p2 + p3 + patchwork::plot_layout(ncol = 3))
  ggsave(paste0("Figures/F4/SignaturesWT_FeaturePlot_", s, "_Black.pdf"), width = 15, height = 5)
  ggsave(paste0("Figures/F4/SignaturesWT_FeaturePlot_", s, "_Black.png"), width = 15, height = 5)
  
  print(p1 + labs(title = s))
  ggsave(paste0("Figures/F4/SignaturesWT_FeaturePlot_", s, "_WTonly_Black.pdf"), width = 5, height = 4.5)
  ggsave(paste0("Figures/F4/SignaturesWT_FeaturePlot_", s, "_WTonly_Black.png"), width = 5, height = 4.5)
  
  p1 <- FeaturePlot(subset(obj_nts, idents = "WT"), s, pt.size = 2, order = T) + scale_color_gradientn(colors = c("black", "#1d5654", "#668b8b", "#99c1c0", "white")) + labs(title = "WT", x = "UMAP1", y = "UMAP2") + theme(plot.title = element_text(hjust = 0))
  p2 <- FeaturePlot(subset(obj_nts, idents = "Hoxb8"), s, pt.size = 2, order = T) + scale_color_gradientn(colors = c("black", "#1d5654", "#668b8b", "#99c1c0", "white")) + labs(title = "Hoxb8 control", x = "UMAP1", y = "UMAP2") + theme(plot.title = element_text(hjust = 0))
  p3 <- FeaturePlot(subset(obj_nts, idents = "Chimera"), s, pt.size = 2, order = T) + scale_color_gradientn(colors = c("black", "#1d5654", "#668b8b", "#99c1c0", "white")) + labs(title = "Chimera control", x = "UMAP1", y = "UMAP2") + theme(plot.title = element_text(hjust = 0))
  
  print(p1 + p2 + p3 + patchwork::plot_layout(ncol = 3))
  ggsave(paste0("Figures/F4/SignaturesWT_FeaturePlot_", s, "_Blue.pdf"), width = 15, height = 5)
  ggsave(paste0("Figures/F4/SignaturesWT_FeaturePlot_", s, "_Blue.png"), width = 15, height = 5)
  
  print(p1 + labs(title = s))
  ggsave(paste0("Figures/F4/SignaturesWT_FeaturePlot_", s, "_WTonly_Blue.pdf"), width = 5, height = 4.5)
  ggsave(paste0("Figures/F4/SignaturesWT_FeaturePlot_", s, "_WTonly_Blue.png"), width = 5, height = 4.5)
}


```

```{r In the WT/NT Line Plots of subsignatures in Hoxb8, fig.height=5, fig.width=10} 
infl <- c("Chemokines1", "Pro-Inf Cytokines1", "Immune sensing PRR1", "Inflammasome1", "Tissue disruption1", "Inflammation & Damage1", "APC1")
scav <-  c("Lipid processing1", "Lipid signaling1", "ECM remodelling1", "Homeostasis1")

cluster_levels_mm <- c("Monocyte_Cxcl10", "Macrophage_Cxcl10_1", "Macrophage_Cxcl10_2", "Macrophage_1", "Macrophage_2", "Macrophage_3", "Macrophage_4", "Macrophage_5", "Macrophage_6", "Macrophage_7", "Macrophage_8")

dat <- obj_h@meta.data[, c("Cluster_Name", "GeneKO_laxCutoff", infl)]

dat <- dat %>% group_by(Cluster_Name, GeneKO_laxCutoff) %>% summarize_all(mean) %>% filter(Cluster_Name %in% cluster_levels_mm & GeneKO_laxCutoff == "NT")

dat[, infl] <- apply(dat[, infl], 2, function(x) (x - mean(x))/sd(x))

dat$Cluster_Name <- factor(dat$Cluster_Name, levels = cluster_levels_mm)

dat <- dat %>% pivot_longer(all_of(infl), names_to = "Signature", values_to = "avg")

dat$Signature <- factor(dat$Signature, levels = infl)

ggplot(dat, aes(x = as.numeric(Cluster_Name), y = avg, color = Signature)) +
  geom_line(size = 1) +
  scale_color_manual(values = c(ggthemes_data$tableau$`color-palettes`$regular$`Classic Purple-Gray 12`$value[c(1:4, 7)], "#525252", "#814194")) +
  theme(panel.background = element_blank(), panel.grid.major = element_line(color = "lightgray"), axis.text.x = element_text(angle = 45, hjust = 1)) +
  scale_x_continuous(breaks = sort(unique(as.numeric(dat$Cluster_Name))), labels = as.character(levels(dat$Cluster_Name))) +
  labs(x = "", y = "Scaled average expression")
ggsave("Figures/F4/SignaturesWT_Hoxb8NT_InflammationDamage_Components.png", height = 5, width = 10)
ggsave("Figures/F4/SignaturesWT_Hoxb8NT_InflammationDamage_Components.pdf", height = 5, width = 10)


dat <- obj_h@meta.data[, c("Cluster_Name", "GeneKO_laxCutoff", scav)]

dat <- dat %>% group_by(Cluster_Name, GeneKO_laxCutoff) %>% summarize_all(mean) %>% filter(Cluster_Name %in% cluster_levels_mm & GeneKO_laxCutoff == "NT")

dat[, scav] <- apply(dat[, scav], 2, function(x) (x - mean(x))/sd(x))

dat$Cluster_Name <- factor(dat$Cluster_Name, levels = cluster_levels_mm)

dat <- dat %>% pivot_longer(all_of(scav), names_to = "Signature", values_to = "avg")

dat$Signature <- factor(dat$Signature, levels = scav)

ggplot(dat, aes(x = as.numeric(Cluster_Name), y = avg, color = Signature)) +
  geom_line(size = 1) +
  scale_color_manual(values = c(ggthemes_data$tableau$`color-palettes`$regular$`Classic Green-Orange 12`$value[c(3, 4, 7)], "#525252", "#AB722A")) +
  theme(panel.background = element_blank(), panel.grid.major = element_line(color = "lightgray"), axis.text.x = element_text(angle = 45, hjust = 1)) +
  scale_x_continuous(breaks = sort(unique(as.numeric(dat$Cluster_Name))), labels = as.character(levels(dat$Cluster_Name))) +
  labs(x = "", y = "Scaled average expression")
ggsave("Figures/F4/2025.06.04_SignaturesWT_Hoxb8NT_M2_Components.png", height = 5, width = 10)
ggsave("Figures/F4/2025.06.04_SignaturesWT_Hoxb8NT_M2_Components.pdf", height = 5, width = 10)


dat <- obj_h@meta.data[, c("Cluster_Name", "GeneKO_laxCutoff", "APC1")]

dat <- dat %>% group_by(Cluster_Name, GeneKO_laxCutoff) %>% summarize_all(mean) %>% filter(Cluster_Name %in% cluster_levels_mm & GeneKO_laxCutoff == "NT")

dat[, "APC1"] <- apply(dat[, "APC1"], 2, function(x) (x - mean(x))/sd(x))

dat$Cluster_Name <- factor(dat$Cluster_Name, levels = cluster_levels_mm)

dat <- dat %>% pivot_longer(APC1, names_to = "Signature", values_to = "avg")

dat$Signature <- factor(dat$Signature, levels = scav)
```

### KO phenotype in the signatures

```{r GSEA filtering which KO is significant where, warning=FALSE, message=FALSE, fig.height=25, fig.width=15}
levs <- read_csv("MacrophageSignatures/Levels.csv") %>% pull(Levels)

levs <- str_remove_all(levs, pattern = "1")

# gsea_files <- dir("FinalAnalysis/Signatures") %>% .[grepl("GSEA", .)] %>% .[grepl("csv", .)] %>% .[grepl("Filtering_Whole", .)] %>% .[grepl("Full", .)] %>% .[!grepl("Hoxb8", .)] %>% .[!grepl("Chimera", .)]
# 
# count <- 1
# for(f in gsea_files){
#   file <- read_csv(paste0("FinalAnalysis/Signatures/", f))
#   file$Signatures <- sapply(file$`.`, function(x) strsplit(x, split = "-")[[1]][[2]])
#   names(file) <- c(strsplit(f, split = "_")[[1]][[1]], "Signatures")
#   if(count == 1){
#     out <- file
#   }else{
#     out <- full_join(out, file)
#   }
#   count <- count + 1
# }
# 
# out[out$Signatures == "PRO", "Signatures"] <- "PRO-INF CYTOKINES"
# out[out$Signatures == "ANTI", "Signatures"] <- "ANTI-INF CYTOKINES"
# 
# out <- dplyr::select(out, Signatures, Ifngr1, Tnfrsf1a, Csf2ra, Tgfbr1)
# out$Signatures <- factor(out$Signatures, levels = toupper(levs[toupper(levs) %in% out$Signatures]))
# 
# 
# out %>% arrange(Signatures) %>% write_csv("FinalAnalysis/Signatures/GSEA_SigbyKO_Whole_Full.csv")


gsea_files <- dir("FinalAnalysis/Signatures") %>% .[grepl("GSEA", .)] %>% .[grepl("csv", .)] %>% .[grepl("Filtering_Whole", .)] %>% .[grepl("onlySigs", .)] %>% .[!grepl("Hoxb8", .)] %>% .[!grepl("Chimera", .)] %>% .[grepl("NES", .)]

count <- 1
for(f in gsea_files){
  file <- read_csv(paste0("FinalAnalysis/Signatures/", f))
  file$Signatures <- sapply(file$`.`, function(x) strsplit(x, split = "-")[[1]][[2]])
  names(file) <- c(strsplit(f, split = "_")[[1]][[1]], "Signatures")
  if(count == 1){ 
    out <- file
  }else{
    out <- full_join(out, file)
  }
  count <- count + 1
}

out[out$Signatures == "PRO", "Signatures"] <- "PRO-INF CYTOKINES"
out[out$Signatures == "ANTI", "Signatures"] <- "ANTI-INF CYTOKINES"

out <- dplyr::select(out, Signatures, Ifngr1, Tnfrsf1a, Csf2ra, Tgfbr1)
out$Signatures <- factor(out$Signatures, levels = toupper(levs[toupper(levs) %in% out$Signatures]))


out %>% arrange(Signatures) %>% write_csv("FinalAnalysis/Signatures/GSEA_SigbyKO_Whole_onlySigs_NES.csv")
out %>% arrange(Signatures) 
```


```{r GSEA filtering which KO is significant where for the figure - Hoxb8 significances, warning=FALSE, message=FALSE, fig.height=25, fig.width=15}

levs <- read_csv("MacrophageSignatures/Levels.csv") %>% pull(Levels)

levs <- str_remove_all(levs, pattern = "1")

# gsea_files <- dir("FinalAnalysis/Signatures") %>% .[grepl("GSEA", .)] %>% .[grepl("csv", .)] %>% .[grepl("Filtering_Whole", .)] %>% .[grepl("Full", .)] %>% .[grepl("Hoxb8", .)]
# 
# count <- 1
# for(f in gsea_files){
#   file <- read_csv(paste0("FinalAnalysis/Signatures/", f))
#   file$Signatures <- sapply(file$`.`, function(x) strsplit(x, split = "-")[[1]][[2]])
#   names(file) <- c(strsplit(f, split = "_")[[1]][[1]], "Signatures")
#   if(count == 1){
#     out <- file
#   }else{
#     out <- full_join(out, file)
#   }
#   count <- count + 1
# }
# 
# out[out$Signatures == "PRO", "Signatures"] <- "PRO-INF CYTOKINES"
# out[out$Signatures == "ANTI", "Signatures"] <- "ANTI-INF CYTOKINES"
# 
# out <- dplyr::select(out, Signatures, Ifngr1, Tnfrsf1a, Csf2ra, Tgfbr1)
# out$Signatures <- factor(out$Signatures, levels = toupper(levs[toupper(levs) %in% out$Signatures]))
# 
# 
# out %>% arrange(Signatures) %>% write_csv("FinalAnalysis/Signatures/GSEA_SigbyKO_WholeHoxb8_Full.csv")


gsea_files <- dir("FinalAnalysis/Signatures") %>% .[grepl("GSEA", .)] %>% .[grepl("csv", .)] %>% .[grepl("Filtering_Whole", .)] %>% .[grepl("onlySigs", .)] %>% .[grepl("Hoxb8", .)] %>% .[grepl("NES", .)]

count <- 1
for(f in gsea_files){
  file <- read_csv(paste0("FinalAnalysis/Signatures/", f))
  file$Signatures <- sapply(file$`.`, function(x) strsplit(x, split = "-")[[1]][2])
  names(file) <- c(strsplit(f, split = "_")[[1]][[1]], "Signatures")
  if(count == 1){ 
    out <- file
  }else{
    out <- full_join(out, file)
  }
  count <- count + 1
}

out[out$Signatures == "PRO", "Signatures"] <- "PRO-INF CYTOKINES"
out[out$Signatures == "ANTI", "Signatures"] <- "ANTI-INF CYTOKINES"

out <- dplyr::select(out, Signatures, Ifngr1, Tnfrsf1a, Csf2ra, Tgfbr1)
out$Signatures <- factor(out$Signatures, levels = toupper(levs[toupper(levs) %in% out$Signatures]))


out %>% arrange(Signatures) %>% write_csv("FinalAnalysis/Signatures/GSEA_SigbyKO_WholeHoxb8_onlySigs_NES.csv")
out %>% arrange(Signatures)
```

```{r GSEA significance by KO by cluster, warning=FALSE, message=FALSE, fig.height=25, fig.width=15}

sigs_gsea <- read_csv("FinalAnalysis/Signatures/GSEASignatures.csv") %>% dplyr::select(Signatures)
sigs_gsea$Signatures <- toupper(sigs_gsea$Signatures)

cluster_levels_mm <- c("Monocyte_Cxcl10", "Macrophage_Cxcl10_1", "Macrophage_Cxcl10_2", "Macrophage_1", "Macrophage_2", "Macrophage_3", "Macrophage_4", "Macrophage_5", "Macrophage_6", "Macrophage_7", "Macrophage_8")

for(ko in c("Ifngr1", "Tnfrsf1a", "Csf2ra", "Tgfbr1")){
  files <- dir("FinalAnalysis/DEGs/GSEA_Hoxb8_PerCluster/") %>% .[grepl(ko, .)]
  for(cl in cluster_levels_mm){
    file <- files[grepl(cl, files)]
    neg_file <- dir(paste0("FinalAnalysis/DEGs/GSEA_Hoxb8_PerCluster/", file)) %>% .[grepl("gsea_report_for_na_neg", .)] %>% .[grepl("tsv", .)]
    neg <- read_tsv(paste0("FinalAnalysis/DEGs/GSEA_Hoxb8_PerCluster/", file, "/", neg_file))
    neg <- filter(neg, `NOM p-val` < 0.05 | `FDR q-val` < 0.25 & abs(NES) > 1.5)
    sigs_gsea[, paste0(ko, "-", cl, "-Negative")] <- FALSE
    sigs_gsea[toupper(sigs_gsea$Signatures) %in% neg$NAME, paste0(ko, "-", cl, "-Negative")] <- TRUE
    
    # print(neg$NAME %>% .[!grepl("GOBP", .)])
    
    pos_file <- dir(paste0("FinalAnalysis/DEGs/GSEA_Hoxb8_PerCluster/", file)) %>% .[grepl("gsea_report_for_na_pos", .)] %>% .[grepl("tsv", .)]
    pos <- read_tsv(paste0("FinalAnalysis/DEGs/GSEA_Hoxb8_PerCluster/", file, "/", pos_file))
    pos <- filter(pos, `NOM p-val` < 0.05 | `FDR q-val` < 0.25 & abs(NES) > 1.5)
    sigs_gsea[, paste0(ko, "-", cl, "-Positive")] <- FALSE
    sigs_gsea[toupper(sigs_gsea$Signatures) %in% pos$NAME, paste0(ko, "-", cl, "-Positive")] <- TRUE
    
    # print(pos$NAME %>% .[!grepl("GOBP", .)])
  }
}

sigs_gsea <- sigs_gsea %>% pivot_longer(all_of(names(sigs_gsea)[!grepl("Signa", names(sigs_gsea))]), names_to = "Condition", values_to = "Significance")
sigs_gsea$KO <- sapply(sigs_gsea$Condition, function(x) strsplit(x, split = "-")[[1]][[1]])
sigs_gsea$Cluster <- sapply(sigs_gsea$Condition, function(x) strsplit(x, split = "-")[[1]][[2]])
sigs_gsea$Sign <- sapply(sigs_gsea$Condition, function(x) strsplit(x, split = "-")[[1]][[3]])

sigs_gsea <- sigs_gsea %>% dplyr::select(-Condition) %>% na.omit()

sigs_gsea %>% write_csv("FinalAnalysis/Signatures/GSEA_SigbyKO_byCluster.csv")


```

```{r Line plots per KO with the Log2FC of the genes of the signature per cluster and their spread not avg expression - control avg expression, message=FALSE, fig.height=12, fig.width=16, warning=FALSE}
cluster_levels_mm <- c("Monocyte_Cxcl10", "Macrophage_Cxcl10_1", "Macrophage_Cxcl10_2", "Macrophage_1", "Macrophage_2", "Macrophage_3", "Macrophage_4", "Macrophage_5", "Macrophage_6", "Macrophage_7", "Macrophage_8")

sigs <- read_csv("MacrophageSignatures/WorkingList.csv")
cats <- read_csv("MacrophageSignatures/SignatureCategories.csv")

categories <- unique(cats$Category)
subcategories <- unique(cats$Subcategory)
signatures <- unique(cats$Signature)

mod_names <- unique(c(categories, subcategories, signatures))

sigs_gsea <- read_csv("FinalAnalysis/Signatures/GSEA_SigbyKO_byCluster.csv")
sigs_gsea$Cluster <- factor(sigs_gsea$Cluster, levels = cluster_levels_mm)
sigs_gsea$KO <- factor(sigs_gsea$KO, levels = c("Ifngr1", "Tnfrsf1a", "Csf2ra", "Tgfbr1"))
sigs_gsea$text <- "*"

for(ko in c("Ifngr1", "Tnfrsf1a", "Csf2ra", "Tgfbr1")){
  for(clus in c(cluster_levels_mm, "WholeMM")){
    gs_h <- read_csv(paste0("FinalAnalysis/DEGs/Hoxb8_", ko, "vsNT_", clus, ".csv"))
    gs_h <- dplyr::select(gs_h, gene, avg_log2FC)
    names(gs_h) <- c("gene", clus)
    if(clus == "Monocyte_Cxcl10"){
      tmp_h <- gs_h
    }
    else{
      tmp_h <- full_join(tmp_h, gs_h)
    }
  }
  
  tmp_h$avg <- apply(tmp_h[, -1], 1, function(x) mean(x, na.rm = T))
  
  tmp_h$gene <- factor(tmp_h$gene, levels = (arrange(tmp_h, avg) %>% pull(gene)))
  
  tmp_h <- tmp_h %>% pivot_longer(all_of(c(cluster_levels_mm, "avg", "WholeMM")), names_to = "Cluster", values_to = ko)
  tmp_h$Cluster <- factor(tmp_h$Cluster, levels = c(cluster_levels_mm, "avg", "WholeMM"))
  
  tmp_h <- na.omit(tmp_h)
  if(ko == "Ifngr1"){
    out <- tmp_h
  }else{
    out <- full_join(out, tmp_h)
  }
}

out <- pivot_longer(out, cols = all_of(c("Ifngr1", "Tnfrsf1a", "Csf2ra", "Tgfbr1")), names_to = "KO", values_to = "value")

  
for(s in mod_names){
  print(s)
  if(s %in% names(sigs)){
    genes <- sigs[, s] %>% pull %>% na.omit() %>% as.character()
  }
  if(s %in% subcategories){
    cats[cats$Subcategory == s, "Signature"] %>% pull -> ss
    genes <- sigs[, ss] %>% unlist %>% na.omit() %>% as.character()
  }
  if(s %in% categories){
    cats[cats$Category == s, "Signature"] %>% pull -> ss
    genes <- sigs[, ss] %>% unlist %>% na.omit() %>% as.character()
  }
  tmp <- filter(out, gene %in% genes)
  tmp <- na.omit(tmp)
  tmp <- tmp %>% group_by(Cluster, KO) %>% summarize(avg = mean(value, na.rm = T), stdev = sd(value, na.rm = T), `10` = quantile(value, 0.1, na.rm = T), `20` = quantile(value, 0.2, na.rm = T), `30` = quantile(value, 0.3, na.rm = T), `40` = quantile(value, 0.4, na.rm = T), `50` = quantile(value, 0.5, na.rm = T), `60` = quantile(value, 0.6, na.rm = T), `70` = quantile(value, 0.7, na.rm = T), `80` = quantile(value, 0.8, na.rm = T), `90` = quantile(value, 0.9, na.rm = T), mean = mean(value, na.rm = T))
  tmp$KO <- factor(tmp$KO, levels = c("Ifngr1", "Tnfrsf1a", "Csf2ra", "Tgfbr1"))
  tmp$max <- tmp$avg + tmp$stdev
  tmp$min <- tmp$avg - tmp$stdev

  tmp$Cluster <- as.character(tmp$Cluster)
  tmp <- filter(tmp, !Cluster == "avg")
  
  tmp_wh <- filter(tmp, Cluster == "WholeMM")
  tmp_wh$Cluster <- "Whole2"
  
  tmp[tmp$Cluster == "WholeMM", "Cluster"] <- "Whole1"
  
  tmp <- bind_rows(tmp, tmp_wh)
  
  tmp$Cluster <- factor(tmp$Cluster, levels = c(cluster_levels_mm, "Whole1", "Whole2"))
  
  color <- "#525252"
  if(s %in% c("Chemokines", "Pro-Inf Cytokines", "Immune sensing PRR", "Inflammasome", "Tissue disruption")){
    color <- "#B892C3"
  }
  if(s == "APC"){
    color <- "#46045E"
  }
  if(s %in% c("Phagocytosis.Scavenging", "ECM remodelling")){
    color <- "#FBB831"
  }
  if(s == "Homeostasis"){
    color <- "#6B3903"
  }
  
  sigs_gsea_2 <- left_join(sigs_gsea, dplyr::select(tmp, Cluster, KO, `90`))
  sigs_gsea_2 <- filter(sigs_gsea_2, Signatures == toupper(s))
  
  sigs_gsea_2$`90` <- max(sigs_gsea_2$`90`)
  
  print(ggplot() +
    geom_ribbon(data = filter(tmp, !Cluster %in% c("Whole1", "Whole2")), mapping = aes(x = as.numeric(Cluster), ymin = `10`, ymax = `90`), fill = color, alpha = 0.2, color = NA) +
    geom_ribbon(data = filter(tmp, !Cluster %in% c("Whole1", "Whole2")), mapping = aes(x = as.numeric(Cluster), ymin = `20`, ymax = `80`), fill = color, alpha = 0.2, color = NA) +
    geom_ribbon(data = filter(tmp, !Cluster %in% c("Whole1", "Whole2")), mapping = aes(x = as.numeric(Cluster), ymin = `30`, ymax = `70`), fill = color, alpha = 0.2, color = NA) +
    geom_ribbon(data = filter(tmp, !Cluster %in% c("Whole1", "Whole2")), mapping = aes(x = as.numeric(Cluster), ymin = `40`, ymax = `60`), fill = color, alpha = 0.2, color = NA) +
    geom_line(data = filter(tmp, !Cluster %in% c("Whole1", "Whole2")), mapping = aes(x = as.numeric(Cluster), y = `50`), size = 1, color = color, size = 2) +
      geom_text(data = filter(sigs_gsea_2, Significance == TRUE), mapping = aes(x = as.numeric(Cluster), y = `90`, label = text), size = 10) +
    # geom_line(data = filter(tmp, !Cluster %in% c("Whole1", "Whole2")), mapping = aes(x = as.numeric(Cluster), y = `50`), size = 1, color = color, size = 2) +
    geom_ribbon(data = filter(tmp, Cluster %in% c("Whole1", "Whole2")), mapping = aes(x = as.numeric(Cluster), ymin = `10`, ymax = `90`), fill = color, alpha = 0.2, color = NA) +
    geom_ribbon(data = filter(tmp, Cluster %in% c("Whole1", "Whole2")), mapping = aes(x = as.numeric(Cluster), ymin = `20`, ymax = `80`), fill = color, alpha = 0.2, color = NA) +
    geom_ribbon(data = filter(tmp, Cluster %in% c("Whole1", "Whole2")), mapping = aes(x = as.numeric(Cluster), ymin = `30`, ymax = `70`), fill = color, alpha = 0.2, color = NA) +
    geom_ribbon(data = filter(tmp, Cluster %in% c("Whole1", "Whole2")), mapping = aes(x = as.numeric(Cluster), ymin = `40`, ymax = `60`), fill = color, alpha = 0.2, color = NA) +
    geom_line(data = filter(tmp, Cluster %in% c("Whole1", "Whole2")), mapping = aes(x = as.numeric(Cluster), y = mean), size = 1, color = color, size = 2) +
    # geom_line(data = filter(tmp, Cluster %in% c("Whole1", "Whole2")), mapping = aes(x = as.numeric(Cluster), y = `50`), size = 1, color = color, size = 2) +
    theme(panel.background = element_blank(), panel.grid.major = element_line(color = "lightgray"), axis.text.x = element_text(angle = 90, hjust = 1, vjust = 0)) +
    scale_x_continuous(breaks = 1:length(c(cluster_levels_mm, "Whole1", "Whole2")), labels = c(cluster_levels_mm, "Whole", "Whole2")) +
    labs(title = paste0("Hoxb8 ", s), x = "", y = "Distribution of Log2FC of genes of the signature", caption = "Line = mean, Shading = Mean +/- St.Dev") +
    facet_wrap(~ KO, ncol = 4) + geom_hline(yintercept = 0, color = "#525252"))
  ggsave(paste0("Figures/F4/", s, "_AllKOs_GSEA_AllLines_Hoxb8KOs_FC+Whole.png"), width = 12, height = 6)
  ggsave(paste0("Figures/F4/", s, "_AllKOs_GSEA_AllLines_Hoxb8KOs_FC+Whole.pdf"), width = 12, height = 6)
}


```

## Supplementary

### Correlation of signatures in the WT and control Hoxb8 and Chimera

```{r, message=FALSE, warning=FALSE, fig.height=8, fig.width=6}
cluster_levels_mm <- c("Monocyte_Cxcl10", "Macrophage_Cxcl10_1", "Macrophage_Cxcl10_2", "Macrophage_1", "Macrophage_2", "Macrophage_3", "Macrophage_4", "Macrophage_5", "Macrophage_6", "Macrophage_7", "Macrophage_8")

levs <- read_csv("MacrophageSignatures/Levels.csv") %>% pull(Levels)

cats <- read_csv("MacrophageSignatures/SignatureCategories.csv")

to_corr <- levs %>% .[toupper(.) %in% (read_csv("FinalAnalysis/Signatures/GSEA_SigbyKO_Whole_onlySigs_Corr.csv") %>% pull(Signatures) %>% paste0(., "1"))]

obj@meta.data[, c("Cluster_Name", "Experiment", "GeneKO_laxCutoff", to_corr)] %>% filter(Experiment == "WT" | (Experiment == "Hoxb8" & GeneKO_laxCutoff == "NT") | (Experiment == "Chimera" & GeneKO_laxCutoff == "NT")) -> to_plot

to_plot_1 <- to_plot %>% dplyr::select(-GeneKO_laxCutoff) %>% group_by(Cluster_Name, Experiment) %>% summarize_all(mean) %>% filter(Cluster_Name %in% cluster_levels_mm)

to_plot_wt <- filter(to_plot_1, Experiment == "WT") %>% dplyr::select(-Experiment)
to_plot_wt$Cluster_Name <- factor(to_plot_wt$Cluster_Name, levels = cluster_levels_mm)

to_plot_hox <- filter(to_plot_1, Experiment == "Hoxb8") %>% dplyr::select(-Experiment)
to_plot_hox$Cluster_Name <- factor(to_plot_hox$Cluster_Name, levels = cluster_levels_mm)

to_plot_chim <- filter(to_plot_1, Experiment == "Chimera") %>% dplyr::select(-Experiment)
to_plot_chim$Cluster_Name <- factor(to_plot_chim$Cluster_Name, levels = cluster_levels_mm)

to_plot_wt <- arrange(to_plot_wt, Cluster_Name)
to_plot_hox <- arrange(to_plot_hox, Cluster_Name)
to_plot_chim <- arrange(to_plot_chim, Cluster_Name)

cors <- matrix(nrow = 3, ncol = length(names(to_plot_wt[, -1]))) %>% data.frame()
names(cors) <- names(to_plot_wt[, -1])
rownames(cors) <- c("Hoxb8_vs_WT", "Chimera_vs_WT", "Chimera_vs_Hoxb8")

for(n in names(to_plot_wt[, -1])){
  cors["Hoxb8 vs WT", n] <- cor(pull(to_plot_wt[, n]), pull(to_plot_hox[, n]), method = "pearson")
  cors["Chimera vs WT", n] <- cor(pull(to_plot_wt[, n]), pull(to_plot_chim[, n]), method = "pearson")
  cors["Chimera vs Hoxb8", n] <- cor(pull(to_plot_hox[, n]), pull(to_plot_chim[, n]), method = "pearson")
}

cors <- cors %>% rownames_to_column("Condition") %>% pivot_longer(names(to_plot_wt[, -1]), names_to = "Signature", values_to = "value")
levs2 <- str_remove_all(levs, pattern = "1")

cors$Signature <- str_remove_all(cors$Signature, pattern = "1")
cors <- filter(cors, !Signature == "MMPs")
cors <- na.omit(cors)

cors$Signature <- factor(cors$Signature, levels = str_remove_all(to_corr, pattern = "1"))
cors$Condition <- factor(cors$Condition, levels = c("Hoxb8 vs WT", "Chimera vs WT", "Chimera vs Hoxb8"))

cors <- filter(cors, !Signature == "MMPs")
cors <- na.omit(cors)

ggplot(cors, aes(x = as.numeric(Signature), y = value, fill = value, size = value)) +
  geom_point(color = "black", pch = 21) +
  scale_size_continuous(range = c(3, 7)) +
  scale_x_continuous(breaks = 1:length(unique(cors$Signature)), labels = levels(cors$Signature)[!grepl("MMPs", levels(cors$Signature))]) +
  scale_fill_gradient2(low = "#08306B", mid = "white", high = "#67000D", limits = c(-1, 1)) +
  scale_y_continuous(limits = c(-1, 1)) +
  theme(panel.background = element_blank(), panel.grid.major = element_line(color = "lightgray"), axis.text.x = element_text(angle = 90, hjust = 1, vjust = 0)) +
  geom_hline(yintercept = 0, color = "#525252") +
  labs(x = "", y = "Pearson correlation", fill = "Pearson", size = "Pearson") +
  facet_wrap(~ Condition, ncol = 1)
ggsave("Figures/StoF4/2025.06.24_SignatureCorrelation.png", width = 6, height = 8)
ggsave("Figures/StoF4/2025.06.24_SignatureCorrelation.pdf", width = 6, height = 8)

```

### Which genes drive the KO phenotype of the signatures

```{r Heatmaps of the GSEA important signatures, message=FALSE, warning=FALSE}
cluster_levels_mm <- c("Monocyte_Cxcl10", "Macrophage_Cxcl10_1", "Macrophage_Cxcl10_2", "Macrophage_1", "Macrophage_2", "Macrophage_3", "Macrophage_4", "Macrophage_5", "Macrophage_6", "Macrophage_7", "Macrophage_8")

sigs <- read_csv("MacrophageSignatures/WorkingList.csv")
cats <- read_csv("MacrophageSignatures/SignatureCategories.csv")

categories <- unique(cats$Category)
subcategories <- unique(cats$Subcategory)
signatures <- unique(cats$Signature)

mod_names <- unique(c(categories, subcategories, signatures))

for(ko in c("Ifngr1", "Tnfrsf1a", "Csf2ra", "Tgfbr1")){
  for(clus in c(cluster_levels_mm, "Whole")){
    gs_h <- read_csv(paste0("FinalAnalysis/DEGs/Hoxb8_", ko, "vsNT_", clus, ".csv"))
    gs_h_2 <- gs_h %>% filter(p_val_adj < 0.05 & abs(avg_log2FC) > 3*sd(gs_h$avg_log2FC, na.rm = T))
    gs_h <- dplyr::select(gs_h, gene, avg_log2FC)
    names(gs_h) <- c("gene", clus)
    gs_h_2 <- gs_h_2 %>% dplyr::select(gene, avg_log2FC)
    names(gs_h_2) <- c("gene", clus)
    if(clus == "Monocyte_Cxcl10"){
      tmp_h <- gs_h
      stats_h <- gs_h_2
    }
    else{
      tmp_h <- full_join(tmp_h, gs_h)
      stats_h <- full_join(stats_h, gs_h_2)
    }
  }

  tmp_h$gene <- factor(tmp_h$gene, levels = (arrange(tmp_h, Whole) %>% pull(gene)))
  stats_h$gene <- factor(stats_h$gene, levels = (arrange(tmp_h, Whole) %>% pull(gene)))
  
  tmp_h <- tmp_h %>% pivot_longer(all_of(c(cluster_levels_mm, "Whole")), names_to = "Cluster", values_to = "value")
  tmp_h$Cluster <- factor(tmp_h$Cluster, levels = c(cluster_levels_mm, "Whole"))
  
  stats_h <- stats_h %>% pivot_longer(all_of(c(cluster_levels_mm, "Whole")), names_to = "Cluster", values_to = "value")
  stats_h$Cluster <- factor(stats_h$Cluster, levels = c(cluster_levels_mm, "Whole"))
  
  tmp_h <- na.omit(tmp_h)
  
  tmp_h_back <- tmp_h
  
  stats_h <- na.omit(stats_h)
  
  stats_h_back <- stats_h
  
  tmp_h[tmp_h$value > 2.5, "value"] <- 2.5
  tmp_h[tmp_h$value < -2.5, "value"] <- -2.5
    
  for(s in mod_names){
    print(s)
    if(s %in% names(sigs)){
      print(ggplot(filter(tmp_h, gene %in% pull(sigs, s)), aes(x = Cluster, y = gene, fill = value)) +
        geom_tile() +
        theme(panel.background = element_blank(), axis.text.x = element_text(angle = 90, hjust = 1, vjust = 0)) +
        scale_fill_gradient2(low = "#08306B", mid = adjustcolor("white", alpha.f = 0.5), high = "#67000D") +
        labs(title = s, x = "", y = "", fill = "Log2(KO/control)")) +
        geom_text(data = filter(stats_h, gene %in% pull(sigs, s)), mapping = aes(x = Cluster, y = gene), label = "*", color = "white")
      ggsave(paste0("Figures/StoF4/", ko, "_", s, ".png"), width = 6, height = 4 + 0.01*sum(tmp_h$gene %in% pull(sigs, s)))
      ggsave(paste0("Figures/StoF4/", ko, "_", s, ".pdf"), width = 6, height = 4 + 0.01*sum(tmp_h$gene %in% pull(sigs, s)))
      
      print(ggplot(filter(tmp_h_back, Cluster == "Whole"), aes(x = gene, y = value)) +
        geom_bar(stat = "identity", fill = "#969696", alpha = 0.2) +
        geom_bar(data = filter(tmp_h_back, Cluster == "Whole" & gene %in% pull(sigs, s)), aes(x = gene, y = value), stat = "identity", fill = "black") +
        theme(panel.background = element_blank(), axis.text.y = element_blank(), axis.ticks.y = element_blank()) +
        coord_flip() +
        labs(title = paste0(ko, " ", s), x = "", y = "Log2(KO/control)"))
      ggsave(paste0("Figures/StoF4/", ko, "_", s, "_Enrich.png"), width = 2, height = 6)
      ggsave(paste0("Figures/StoF4/", ko, "_", s, "_Enrich.pdf"), width = 2, height = 6)
    }
    if(s %in% subcategories){
      cats[cats$Subcategory == s, "Signature"] %>% pull -> ss
      
      print(ggplot(filter(tmp_h, gene %in% unique(unlist(sigs[, ss]))), aes(x = Cluster, y = gene, fill = value)) +
        geom_tile() +
        theme(panel.background = element_blank(), axis.text.x = element_text(angle = 90, hjust = 1, vjust = 0)) +
        scale_fill_gradient2(low = "#08306B", mid = adjustcolor("white", alpha.f = 0.5), high = "#67000D") +
        labs(title = s, x = "", y = "", fill = "Log2(KO/control)")) +
        geom_text(data = filter(stats_h, gene %in% unique(unlist(sigs[, ss]))), mapping = aes(x = Cluster, y = gene), label = "*", color = "white")
      ggsave(paste0("Figures/StoF4/", ko, "_", s, ".png"), width = 6, height = 4 + 0.01*sum(tmp_h$gene %in% unique(unlist(sigs[, ss]))), limitsize = F)
      ggsave(paste0("Figures/StoF4/", ko, "_", s, ".pdf"), width = 6, height = 4 + 0.01*sum(tmp_h$gene %in% unique(unlist(sigs[, ss]))), limitsize = F)
      
      print(ggplot(filter(tmp_h_back, Cluster == "Whole"), aes(x = gene, y = value)) +
        geom_bar(stat = "identity", fill = "#969696", alpha = 0.2) +
        geom_bar(data = filter(tmp_h_back, Cluster == "Whole" & gene %in% unique(unlist(sigs[, ss]))), aes(x = gene, y = value), stat = "identity", fill = "black") +
        theme(panel.background = element_blank(), axis.text.y = element_blank(), axis.ticks.y = element_blank()) +
        coord_flip() +
        labs(title = paste0(ko, " ", s), x = "", y = "Log2(KO/control)"))
      ggsave(paste0("Figures/StoF4/", ko, "_", s, "_Enrich.png"), width = 2, height = 6)
      ggsave(paste0("Figures/StoF4/", ko, "_", s, "_Enrich.pdf"), width = 2, height = 6)
    }
    if(s %in% categories){
      cats[cats$Category == s, "Signature"] %>% pull -> ss
      
      print(ggplot(filter(tmp_h, gene %in% unique(unlist(sigs[, ss]))), aes(x = Cluster, y = gene, fill = value)) +
        geom_tile() +
        theme(panel.background = element_blank(), axis.text.x = element_text(angle = 90, hjust = 1, vjust = 0)) +
        scale_fill_gradient2(low = "#08306B", mid = adjustcolor("white", alpha.f = 0.5), high = "#67000D") +
        labs(title = s, x = "", y = "", fill = "Log2(KO/control)")) +
        geom_text(data = filter(stats_h, gene %in% unique(unlist(sigs[, ss]))), mapping = aes(x = Cluster, y = gene), label = "*", color = "white")
      ggsave(paste0("Figures/StoF4/", ko, "_", s, ".png"), width = 6, height = 4 + 0.01*sum(tmp_h$gene %in% unique(unlist(sigs[, ss]))), limitsize = F)
      ggsave(paste0("Figures/StoF4/", ko, "_", s, ".pdf"), width = 6, height = 4 + 0.01*sum(tmp_h$gene %in% unique(unlist(sigs[, ss]))), limitsize = F)
      
      print(ggplot(filter(tmp_h_back, Cluster == "Whole"), aes(x = gene, y = value)) +
        geom_bar(stat = "identity", fill = "#969696", alpha = 0.2) +
        geom_bar(data = filter(tmp_h_back, Cluster == "Whole" & gene %in% unique(unlist(sigs[, ss]))), aes(x = gene, y = value), stat = "identity", fill = "black") +
        theme(panel.background = element_blank(), axis.text.y = element_blank(), axis.ticks.y = element_blank()) +
        coord_flip() +
        labs(title = paste0(ko, " ", s), x = "", y = "Log2(KO/control)"))
      ggsave(paste0("Figures/StoF4/", ko, "_", s, "_Enrich.png"), width = 2, height = 6)
      ggsave(paste0("Figures/StoF4/", ko, "_", s, "_Enrich.pdf"), width = 2, height = 6)
    }
  }
}


```

### WT in the chimera

```{r In the WT/NT Line Plots of subsignatures in Hoxb8, fig.height=5, fig.width=10} 
infl <- c("Chemokines1", "Pro-Inf Cytokines1", "Immune sensing PRR1", "Inflammasome1", "Tissue disruption1", "Inflammation & Damage1", "APC1")
scav <-  c("Lipid processing1", "Lipid signaling1", "ECM remodelling1", "Homeostasis1")

cluster_levels_mm <- c("Monocyte_Cxcl10", "Macrophage_Cxcl10_1", "Macrophage_Cxcl10_2", "Macrophage_1", "Macrophage_2", "Macrophage_3", "Macrophage_4", "Macrophage_5", "Macrophage_6", "Macrophage_7", "Macrophage_8")

dat <- obj_c@meta.data[, c("Cluster_Name", "GeneKO_laxCutoff", infl)]

dat <- dat %>% group_by(Cluster_Name, GeneKO_laxCutoff) %>% summarize_all(mean) %>% filter(Cluster_Name %in% cluster_levels_mm & GeneKO_laxCutoff == "NT")

dat[, infl] <- apply(dat[, infl], 2, function(x) (x - mean(x))/sd(x))

dat$Cluster_Name <- factor(dat$Cluster_Name, levels = cluster_levels_mm)

dat <- dat %>% pivot_longer(all_of(infl), names_to = "Signature", values_to = "avg")

dat$Signature <- factor(dat$Signature, levels = infl)

ggplot(dat, aes(x = as.numeric(Cluster_Name), y = avg, color = Signature)) +
  geom_line(size = 1) +
  scale_color_manual(values = c(ggthemes_data$tableau$`color-palettes`$regular$`Classic Purple-Gray 12`$value[c(1:4, 7)], "#525252", "#814194")) +
  theme(panel.background = element_blank(), panel.grid.major = element_line(color = "lightgray"), axis.text.x = element_text(angle = 45, hjust = 1)) +
  scale_x_continuous(breaks = sort(unique(as.numeric(dat$Cluster_Name))), labels = as.character(levels(dat$Cluster_Name))) +
  labs(x = "", y = "Scaled average expression")
ggsave("Figures/F4/2024.06.24_SignaturesWT_ChimeraNT_InflammationDamage_Components.png", height = 5, width = 10)
ggsave("Figures/F4/2024.06.24_SignaturesWT_ChimeraNT_InflammationDamage_Components.pdf", height = 5, width = 10)


dat <- obj_c@meta.data[, c("Cluster_Name", "GeneKO_laxCutoff", scav)]

dat <- dat %>% group_by(Cluster_Name, GeneKO_laxCutoff) %>% summarize_all(mean) %>% filter(Cluster_Name %in% cluster_levels_mm & GeneKO_laxCutoff == "NT")

dat[, scav] <- apply(dat[, scav], 2, function(x) (x - mean(x))/sd(x))

dat$Cluster_Name <- factor(dat$Cluster_Name, levels = cluster_levels_mm)

dat <- dat %>% pivot_longer(all_of(scav), names_to = "Signature", values_to = "avg")

dat$Signature <- factor(dat$Signature, levels = scav)

ggplot(dat, aes(x = as.numeric(Cluster_Name), y = avg, color = Signature)) +
  geom_line(size = 1) +
  scale_color_manual(values = c(ggthemes_data$tableau$`color-palettes`$regular$`Classic Green-Orange 12`$value[c(3, 4, 7)], "#525252", "#AB722A")) +
  theme(panel.background = element_blank(), panel.grid.major = element_line(color = "lightgray"), axis.text.x = element_text(angle = 45, hjust = 1)) +
  scale_x_continuous(breaks = sort(unique(as.numeric(dat$Cluster_Name))), labels = as.character(levels(dat$Cluster_Name))) +
  labs(x = "", y = "Scaled average expression")
ggsave("Figures/F4/2024.06.24_SignaturesWT_ChimeraNT_M2_Components.png", height = 5, width = 10)
ggsave("Figures/F4/2024.06.24_SignaturesWT_ChimeraNT_M2_Components.pdf", height = 5, width = 10)


dat <- obj_c@meta.data[, c("Cluster_Name", "GeneKO_laxCutoff", "APC1")]

dat <- dat %>% group_by(Cluster_Name, GeneKO_laxCutoff) %>% summarize_all(mean) %>% filter(Cluster_Name %in% cluster_levels_mm & GeneKO_laxCutoff == "NT")

dat[, "APC1"] <- apply(dat[, "APC1"], 2, function(x) (x - mean(x))/sd(x))

dat$Cluster_Name <- factor(dat$Cluster_Name, levels = cluster_levels_mm)

dat <- dat %>% pivot_longer(APC1, names_to = "Signature", values_to = "avg")

dat$Signature <- factor(dat$Signature, levels = scav)
```

### KO vs NT Hoxb8 vs Chimera

```{r}

colors <- ggthemes_data$tableau$`color-palettes`$regular$`Miller Stone`$value[2:5]
names(colors) <- c("Ifngr1", "Tnfrsf1a", "Csf2ra", "Tgfbr1")

for(ko in c("Ifngr1", "Tnfrsf1a", "Csf2ra", "Tgfbr1")){
  hox <- read_csv(paste0("FinalAnalysis/DEGs/Hoxb8_", ko, "vsNT_WholeMM.csv")) %>% dplyr::select(gene, avg_log2FC)
  names(hox) <- c("gene", "Hoxb8")
  chim <- read_csv(paste0("FinalAnalysis/DEGs/Chimera_", ko, "vsNT_WholeMM.csv")) %>% dplyr::select(gene, avg_log2FC)
  names(chim) <- c("gene", "Chimera")
  
  both <- full_join(hox, chim)
  
  both <- na.omit(both)
  
  p <- ggplot(both, aes(x = Hoxb8, y = Chimera)) +
    geom_point(alpha = 0.6, color = colors[ko], size = 3.5) +
    theme(panel.background = element_blank(), panel.grid.major = element_line(color = "lightgray")) +
    labs(title = ko, x = "Log2(Fold Change) KO vs NT in Hoxb8", y = "Log2(Fold Change) KO vs NT in Chimera") +
    geom_smooth(method = lm, color = "#525252") +
    geom_text(aes(x = min(Hoxb8, na.rm = T), y = max(Chimera, na.rm = T)), label = paste0("Pearson: ", round(cor(y = both$Chimera, x = both$Hoxb8, method = "pearson", use = "complete"), 2)), hjust = 0) +
    geom_hline(yintercept = 0, color = "#525252", linetype = 2) +
    geom_vline(xintercept = 0, color = "#525252", linetype = 2)
  p
  ggsave(paste0("Figures/StoF4/ChimeravsHoxb8_", ko, ".png"), height = 6, width = 6)
  ggsave(paste0("Figures/StoF4/ChimeravsHoxb8_", ko, ".pdf"), height = 6, width = 6)
}

```

### Signature KO vs NT phenotype correlation per KO in Hoxb8 and Chimera

```{r message=FALSE, warning=FALSE, fig.width=20, fig.height=5}

cluster_levels_mm <- c("Monocyte_Cxcl10", "Macrophage_Cxcl10_1", "Macrophage_Cxcl10_2", "Macrophage_1", "Macrophage_2", "Macrophage_3", "Macrophage_4", "Macrophage_5", "Macrophage_6", "Macrophage_7", "Macrophage_8")

levs <- read_csv("MacrophageSignatures/Levels.csv") %>% pull(Levels)

cats <- read_csv("MacrophageSignatures/SignatureCategories.csv")

to_corr <- levs %>% .[toupper(.) %in% (read_csv("FinalAnalysis/Signatures/GSEA_SigbyKO_Whole_onlySigs_Corr.csv") %>% pull(Signatures) %>% paste0(., "1"))] %>% str_remove_all(., "1")

# prepare input data
for(ko in c("Ifngr1", "Tnfrsf1a", "Csf2ra", "Tgfbr1")){
  hox <- read_csv(paste0("FinalAnalysis/DEGs/Hoxb8_", ko, "vsNT_WholeMM.csv")) %>% dplyr::select(gene, avg_log2FC)
  names(hox) <- c("gene", "Hoxb8")
  chim <- read_csv(paste0("FinalAnalysis/DEGs/Chimera_", ko, "vsNT_WholeMM.csv")) %>% dplyr::select(gene, avg_log2FC)
  names(chim) <- c("gene", "Chimera")
  
  both <- full_join(hox, chim)
  both <- pivot_longer(both, c("Hoxb8", "Chimera"), names_to = "condition", values_to = ko)
  if(ko == "Ifngr1"){
    out <- both
  }else{
    out <- full_join(out, both)
  }
}

out <- pivot_longer(out, cols = all_of(c("Ifngr1", "Tnfrsf1a", "Csf2ra", "Tgfbr1")), names_to = "KO", values_to = "value") %>% pivot_wider(names_from = "condition", values_from = "value")

sigs <- read_csv("MacrophageSignatures/WorkingList.csv")
cats <- read_csv("MacrophageSignatures/SignatureCategories.csv")

cors <- data.frame("KO" = c("Ifngr1", "Tnfrsf1a", "Csf2ra", "Tgfbr1"))

for(s in to_corr){
  print(s)
  if(s %in% names(sigs)){
    genes <- sigs[, s] %>% pull %>% unlist %>% na.omit() %>% as.character()
  }
  if(s %in%  cats$Subcategory){
    cats[cats$Subcategory == s, "Signature"] %>% pull -> ss
    genes <- sigs[, ss] %>% unlist %>% na.omit() %>% as.character()
  }
  if(s %in%  cats$Category){
    cats[cats$Category == s, "Signature"] %>% pull -> ss
    genes <- sigs[, ss] %>% unlist %>% na.omit() %>% as.character()
  }
  
  tmp <- filter(out, gene %in% genes)
  
  cor_mat <- tmp %>% group_by(KO) %>% mutate("Pearson" = cor(x = Hoxb8, y = Chimera, method = "pearson", use = "complete")) %>% dplyr::select(-gene) %>% filter(!duplicated(KO)) %>% dplyr::select(KO, "Pearson")
  names(cor_mat) <- c("KO", s)
  cors <- full_join(cors, cor_mat)
}

cors <- cors %>% pivot_longer(all_of(to_corr), names_to = "Signature", values_to = "Pearson")

sigs_gsea <- read_csv("FinalAnalysis/Signatures/GSEA_SigbyKO_WholeHoxb8_onlySigs_NES.csv")
sigs_gsea <- apply(sigs_gsea, 2, function(x) str_remove_all(str_remove_all(x, "Neg-"), "Pos-")) %>% data.frame

cors$Signature <- factor(cors$Signature, levels = to_corr)
cors$KO <- factor(cors$KO, levels = c("Ifngr1", "Tnfrsf1a", "Csf2ra", "Tgfbr1"))

for(ko in c("Ifngr1", "Tnfrsf1a", "Csf2ra", "Tgfbr1")){
  cors[cors$KO == ko & !toupper(cors$Signature) %in% sigs_gsea[, ko], "Pearson"] <- NA
}

cors <- na.omit(cors)

ggplot(cors, aes(x = Signature, y = Pearson, size = abs(Pearson), fill = Pearson)) +
  geom_point(pch = 21, color = "black") +
  scale_size_continuous(range = c(3, 7)) +
  scale_fill_gradient2(low = "#08306B", mid = "white", high = "#67000D", limits = c(-1, 1)) +
  scale_y_continuous(limits = c(-1, 1)) +
  theme(panel.background = element_blank(), panel.grid.major = element_line(color = "lightgray"), axis.text.x = element_text(angle = 90, hjust = 1, vjust = 0)) +
  geom_hline(yintercept = 0, color = "#525252") +
  labs(x = "", y = "Pearson correlation of the Log2FC Chimera vs Hoxb8\nper signature per KO", fill = "Pearson", size = "Pearson") +
  facet_wrap(~ KO, ncol = 4, scales = "free_x")
ggsave("Figures/StoF4/2025.06.24_PhenotypeCorrelation_Signatures_ChimeravsHoxb8.pdf", width = 18, height = 5)
ggsave("Figures/StoF4/2025.06.24_PhenotypeCorrelation_Signatures_ChimeravsHoxb8.png", width = 18, height = 5)

```


# Figure 5


## Pathway analysis

```{r, fig.width=12, message=FALSE, warning=FALSE}
for(ko in c("Ifngr1", "Tnfrsf1a", "Tgfbr1", "Csf2ra")){
  
  down <- read_csv(paste0("FinalAnalysis/DEGs/Common/2025.02.04_2_", ko, "_Down_gprofiler.csv"))
  up <- read_csv(paste0("FinalAnalysis/DEGs/Common/2025.02.04_2_", ko, "_Up_gprofiler.csv"))
  down_back <- down
  up_back <- up
  down$percent <- down$intersection_size/down$term_size
  up$percent <- up$intersection_size/up$term_size
  
  down <- filter(down, adjusted_p_value < 0.01 & intersection_size >= 5 & source %in%  c("GO:MF", "GO:BP") & !term_size > 2000)
  
  if(!nrow(down) == 0){
    down <- arrange(down, adjusted_p_value)
  
    down <- head(down, 30)
  
    list_down <- list()
    for(t in down$term_name){
      filter(down, term_name == t) %>% pull(intersections) %>% strsplit(split = ",") %>% .[[1]] -> list_down[[t]]
    }
  
    # Create an empty adjacency matrix
    adj_matrix <- matrix(0, nrow = length(list_down), ncol = length(list_down))
    
    # Populate the adjacency matrix with the number of common genes
    for (i in 1:length(list_down)) {
      for (j in 1:length(list_down)) {
        common_genes <- length(intersect(list_down[[i]], list_down[[j]]))
        adj_matrix[i, j] <- common_genes
      }
    }
    
    # Convert the adjacency matrix to an igraph object
    g <- graph_from_adjacency_matrix(adj_matrix, mode = "undirected", weighted = TRUE)
    
    # Set node names
    V(g)$name <- names(list_down)
    
    # Set node color and size
    # V(g)$label.color <- hue_pal()(14)
    colors_2 <- viridis(length(seq(min(round(down$negative_log10_of_adjusted_p_value, 1)), max(round(down$negative_log10_of_adjusted_p_value, 1)), by = 0.1)))
    names(colors_2) <- seq(min(round(down$negative_log10_of_adjusted_p_value, 1)), max(round(down$negative_log10_of_adjusted_p_value, 1)), by = 0.1)
    V(g)$color <- colors_2[as.character(round(down$negative_log10_of_adjusted_p_value, 1))]
    V(g)$size <- log2(down$intersection_size)*1.5
    
    g_fr <- layout_with_fr(g, dim = 3)
    # Plot the graph with adjusted attributes
    # plot(g, layout = g_fr, edge.width = E(g)$weight/5, edge.labels = E(g)$weight/40, main = paste0(ko, " Down"), vertex.label = NA)
    
    adj_matrix_2 <- adj_matrix
    # adj_matrix_2[adj_matrix_2 <= 5] <- 0
    for(n in 1:dim(adj_matrix_2)[1]){
      adj_matrix_2[n, n] <- 0
    }
    
    g2 <- graph_from_adjacency_matrix(adj_matrix_2, mode = "undirected", weighted = TRUE)
    
    # Set node names
    V(g2)$name <- names(list_down)
    
    # Set node color and size
    # V(g2)$label.color <- hue_pal()(14)
    V(g2)$color <- colors_2[as.character(round(down$negative_log10_of_adjusted_p_value, 1))]
    V(g2)$size <- log2(down$intersection_size)*1.5
  
    g2_fr <- layout_with_fr(g2, dim = 3)
    # Plot the g2raph with adjusted attributes
    
    plot(g2, layout = g2_fr, edge.width = E(g2)$weight/8, main = paste0(ko, " Down"), vertex.label.size = 2, vertex.label.dist = 0.8, vertex.label.color = "black")
    
    png(file = paste0("Figures/F5/2025.02.04_2_", ko, "_Down_GO.png"), height = 12, width = 12, units = "in", res = 300)
    plot(g2, layout = g2_fr, edge.width = E(g2)$weight/5, main = paste0(ko, " Down"), vertex.label.size = 2, vertex.label.dist = 0.5, vertex.label.color = "black")
    dev.off()
  
    pdf(file = paste0("Figures/F5/2025.02.04_2_", ko, "_Down_GO.pdf"), height = 12, width = 12)
    plot(g2, layout = g2_fr, edge.width = E(g2)$weight/5, main = paste0(ko, " Down"), vertex.label.size = 2, vertex.label.dist = 0.5, vertex.label.color = "black")
    dev.off()
    
    V(g2)$name <- round(log2(down$intersection_size)*1.5, 1)
    pdf(file = paste0("Figures/F5/2025.02.04_2_", ko, "_Down_GO_SizeControl.pdf"), height = 12, width = 12)
    plot(g2, layout = g2_fr, edge.width = E(g2)$weight/5, main = paste0(ko, " Down"), vertex.label.size = 2, vertex.label.dist = 0.5, vertex.label.color = "black")
    dev.off()
    # plot(g2, layout = g2_fr, edge.width = E(g2)$weight/5, main = paste0(ko, " Down Size Control"), vertex.label.size = 2, vertex.label.dist = 0.5, vertex.label.color = "black")
    
    
    V(g2)$name <- as.character(round(down$negative_log10_of_adjusted_p_value, 1))
    pdf(file = paste0("Figures/F5/2025.02.04_2_", ko, "_Down_GO_ColorControl.pdf"), height = 12, width = 12)
    plot(g2, layout = g2_fr, edge.width = E(g2)$weight/5, main = paste0(ko, " Down"), vertex.label.size = 2, vertex.label.dist = 0.5, vertex.label.color = "black")
    dev.off()
    # plot(g2, layout = g2_fr, edge.width = E(g2)$weight/5, main = paste0(ko, " Down Color Control"), vertex.label.size = 2, vertex.label.dist = 0.5, vertex.label.color = "black")
    
    
    legend_down_color <- tibble("NameColor" = as.numeric(names(colors_2[as.character(round(down$negative_log10_of_adjusted_p_value, 1))])), "Color" = colors_2[as.character(round(down$negative_log10_of_adjusted_p_value, 1))])
    legend_down_size <- data.frame("NameSize" = as.character(down$intersection_size), "Size" = log2(down$intersection_size)*1.5)
  
    legend_down_color$NameColor <- factor(legend_down_color$NameColor, levels = legend_down_color$NameColor %>% sort %>% unique)
    legend_down_color <- legend_down_color[!duplicated(legend_down_color$NameColor), ]
    p <- ggplot(legend_down_color, aes(x = "", y = rev(NameColor), fill = NameColor)) +
                   geom_tile(color = NA) +
                   scale_fill_manual(values = as.character(legend_down_color$Color)) + 
                    theme(panel.background = element_blank(), panel.grid = element_blank()) +
            NoLegend() +
            labs(title = "-Log10(adjusted.p.value)", x = "", y = "")
    ggsave(p, filename = paste0("Figures/F5/2025.02.04_2_", ko, "_DownLegend_GO_Color.png"), width = 3, height = 10)
    ggsave(p, filename = paste0("Figures/F5/2025.02.04_2_", ko, "_DownLegend_GO_Color.pdf"), width = 3, height = 10)
    
    legend_down_size <- legend_down_size[!duplicated(legend_down_size$NameSize), ]
    legend_down_size$NameSize <- factor(legend_down_size$NameSize, levels = sort(legend_down_size$NameSize))
    
    p <- ggplot(legend_down_size, aes(x = "", y = NameSize, size = NameSize)) +
                   geom_point(color = "#969696") + 
                    theme(panel.background = element_blank(), panel.grid = element_blank()) +
            labs(title = "-Log10(adjusted.p.value)", x = "", y = "")
    ggsave(p, filename = paste0("Figures/F5/2025.02.04_2_", ko, "_DownLegend_GO_Size.png"), width = 3, height = 10)
    ggsave(p, filename = paste0("Figures/F5/2025.02.04_2_", ko, "_DownLegend_GO_Size.pdf"), width = 3, height = 10)

    down$Color <- rev(colors_2[as.character(round(down$negative_log10_of_adjusted_p_value, 1))])
    down$term_name <- factor(down$term_name, levels = rev(down$term_name))
    
    p <- ggplot(down, aes(x = negative_log10_of_adjusted_p_value, y = term_name, size = intersection_size)) +
      geom_segment(aes(x = 0, xend = negative_log10_of_adjusted_p_value, y = term_name, yend = term_name), size = 0.5) +
      geom_point(pch = 21, color = "black", fill = "paleturquoise4") +
      theme(panel.background = element_blank()) + 
      guides(fill = FALSE) +
      labs(title = paste0(ko, " Down"), x = "-Log10(adjusted p-value)", y = "")
    ggsave(p, filename = paste0("Figures/F5/2025.02.04_2_", ko, "_DownLollipop.png"), width = 12, height = 8)
    ggsave(p, filename = paste0("Figures/F5/2025.02.04_2_", ko, "_DownLollipop.pdf"), width = 12, height = 8)
    print(p)

  }

  
  # up
  up <- filter(up, adjusted_p_value < 0.01 & intersection_size >= 5 & source %in%  c("GO:MF", "GO:BP") & !term_size > 2000)
  
  if(!nrow(up) == 0){
      up <- arrange(up, adjusted_p_value)
  
    up <- head(up, 30)
    
    list_up <- list()
    for(t in up$term_name){
      filter(up, term_name == t) %>% pull(intersections) %>% strsplit(split = ",") %>% .[[1]] -> list_up[[t]]
    }
  
    # Create an empty adjacency matrix
    adj_matrix <- matrix(0, nrow = length(list_up), ncol = length(list_up))
    
    # Populate the adjacency matrix with the number of common genes
    for (i in 1:length(list_up)) {
      for (j in 1:length(list_up)) {
        common_genes <- length(intersect(list_up[[i]], list_up[[j]]))
        adj_matrix[i, j] <- common_genes
      }
    }
    
    # Convert the adjacency matrix to an igraph object
    g <- graph_from_adjacency_matrix(adj_matrix, mode = "undirected", weighted = TRUE)
    
    # Set node names
    V(g)$name <- names(list_up)
    
    # Set node color and size
    # V(g)$label.color <- hue_pal()(14)
    colors_2 <- viridis(length(seq(min(round(up$negative_log10_of_adjusted_p_value, 1)), max(round(up$negative_log10_of_adjusted_p_value, 1)), by = 0.1)))
    names(colors_2) <- seq(min(round(up$negative_log10_of_adjusted_p_value, 1)), max(round(up$negative_log10_of_adjusted_p_value, 1)), by = 0.1)
    V(g)$color <- colors_2[as.character(round(up$negative_log10_of_adjusted_p_value, 1))]
    V(g)$size <- log2(up$intersection_size)*1.5
    
    g_fr <- layout_with_fr(g, dim = 3)
    # Plot the graph with adjusted attributes
    # plot(g, layout = g_fr, edge.width = E(g)$weight/5, edge.labels = E(g)$weight/40, main = paste0(ko, " Up"), vertex.label = NA)
    
    adj_matrix_2 <- adj_matrix
    # adj_matrix_2[adj_matrix_2 <= 5] <- 0
    for(n in 1:dim(adj_matrix_2)[1]){
      adj_matrix_2[n, n] <- 0
    }
    
    g2 <- graph_from_adjacency_matrix(adj_matrix_2, mode = "undirected", weighted = TRUE)
    
    # Set node names
    V(g2)$name <- names(list_up)
    
    # Set node color and size
    # V(g2)$label.color <- hue_pal()(14)
    V(g2)$color <- colors_2[as.character(round(up$negative_log10_of_adjusted_p_value, 1))]
    V(g2)$size <- log2(up$intersection_size)*1.5
  
    g2_fr <- layout_with_fr(g2, dim = 3)
    # Plot the g2raph with adjusted attributes
    
    plot(g2, layout = g2_fr, edge.width = E(g2)$weight/8, main = paste0(ko, " Up"), vertex.label.size = 2, vertex.label.dist = 0.8, vertex.label.color = "black")
    
    png(file = paste0("Figures/F5/2025.02.04_2_", ko, "_Up_GO.png"), height = 12, width = 12, units = "in", res = 300)
    plot(g2, layout = g2_fr, edge.width = E(g2)$weight/5, main = paste0(ko, " Up"), vertex.label.size = 2, vertex.label.dist = 0.5, vertex.label.color = "black")
    dev.off()
  
    pdf(file = paste0("Figures/F5/2025.02.04_2_", ko, "_Up_GO.pdf"), height = 12, width = 12)
    plot(g2, layout = g2_fr, edge.width = E(g2)$weight/5, main = paste0(ko, " Up"), vertex.label.size = 2, vertex.label.dist = 0.5, vertex.label.color = "black")
    dev.off()
    
    V(g2)$name <- round(log2(up$intersection_size)*1.5, 1)
    pdf(file = paste0("Figures/F5/2025.02.04_2_", ko, "_Up_GO_SizeControl.pdf"), height = 12, width = 12)
    plot(g2, layout = g2_fr, edge.width = E(g2)$weight/5, main = paste0(ko, " Up"), vertex.label.size = 2, vertex.label.dist = 0.5, vertex.label.color = "black")
    dev.off()
    # plot(g2, layout = g2_fr, edge.width = E(g2)$weight/5, main = paste0(ko, " Up Size Control"), vertex.label.size = 2, vertex.label.dist = 0.5, vertex.label.color = "black")
    
    V(g2)$name <- as.character(round(up$negative_log10_of_adjusted_p_value, 1))
    pdf(file = paste0("Figures/F5/2025.02.04_2_", ko, "_Up_GO_ColorControl.pdf"), height = 12, width = 12)
    plot(g2, layout = g2_fr, edge.width = E(g2)$weight/5, main = paste0(ko, " Up"), vertex.label.size = 2, vertex.label.dist = 0.5, vertex.label.color = "black")
    dev.off()
    # plot(g2, layout = g2_fr, edge.width = E(g2)$weight/5, main = paste0(ko, " Up Color Control"), vertex.label.size = 2, vertex.label.dist = 0.5, vertex.label.color = "black")
    
    legend_up_color <- tibble("NameColor" = as.numeric(names(colors_2[as.character(round(up$negative_log10_of_adjusted_p_value, 1))])), "Color" = colors_2[as.character(round(up$negative_log10_of_adjusted_p_value, 1))])
    legend_up_size <- data.frame("NameSize" = as.character(up$intersection_size), "Size" = log2(up$intersection_size)*1.5)
  
    legend_up_color$NameColor <- factor(legend_up_color$NameColor, levels = legend_up_color$NameColor %>% sort %>% unique)
    legend_up_color <- legend_up_color[!duplicated(legend_up_color$NameColor), ]
    p <- ggplot(legend_up_color, aes(x = "", y = rev(NameColor), fill = NameColor)) +
                   geom_tile(color = NA) +
                   scale_fill_manual(values = as.character(legend_up_color$Color)) + 
                    theme(panel.background = element_blank(), panel.grid = element_blank()) +
            NoLegend() +
            labs(title = "-Log10(adjusted.p.value)", x = "", y = "")
    ggsave(p, filename = paste0("Figures/F5/2025.02.04_2_", ko, "_UpLegend_GO_Color.png"), width = 3, height = 10)
    ggsave(p, filename = paste0("Figures/F5/2025.02.04_2_", ko, "_UpLegend_GO_Color.pdf"), width = 3, height = 10)
    
    legend_up_size <- legend_up_size[!duplicated(legend_up_size$NameSize), ]
    legend_up_size$NameSize <- factor(legend_up_size$NameSize, levels = sort(legend_up_size$NameSize))
    
    p <- ggplot(legend_up_size, aes(x = "", y = NameSize, size = NameSize)) +
                   geom_point(color = "#969696") + 
                    theme(panel.background = element_blank(), panel.grid = element_blank()) +
            labs(title = "-Log10(adjusted.p.value)", x = "", y = "")
    ggsave(p, filename = paste0("Figures/F5/2025.02.04_2_", ko, "_UpLegend_GO_Size.png"), width = 3, height = 10)
    ggsave(p, filename = paste0("Figures/F5/2025.02.04_2_", ko, "_UpLegend_GO_Size.pdf"), width = 3, height = 10)
  
    up$Color <- rev(colors_2[as.character(round(up$negative_log10_of_adjusted_p_value, 1))])
    up$term_name <- factor(up$term_name, levels = rev(up$term_name))
    
    p <- ggplot(up, aes(x = negative_log10_of_adjusted_p_value, y = term_name, size = intersection_size)) +
      geom_segment(aes(x = 0, xend = negative_log10_of_adjusted_p_value, y = term_name, yend = term_name), size = 0.5) +
      geom_point(pch = 21, color = "black", fill = "paleturquoise4") +
      theme(panel.background = element_blank()) + 
      guides(fill = FALSE) +
      labs(title = paste0(ko, " Up"), x = "-Log10(adjusted p-value)", y = "")
    ggsave(p, filename = paste0("Figures/F5/2025.02.04_2_", ko, "_UpLollipop.png"), width = 12, height = 8)
    ggsave(p, filename = paste0("Figures/F5/2025.02.04_2_", ko, "_UpLollipop.pdf"), width = 12, height = 8)
    print(p)
  }
}

```


## Supplementary

## Overlapping DEGs

```{r Similarity of genes up and donwregulated in KOs in common Hoxb8 and chimera, message=FALSE, warning=FALSE}
down <- list()
up <- list()

down_size <- list()
up_size <- list()

for(ko in c("Ifngr1", "Tnfrsf1a", "Tgfbr1", "Csf2ra")){
  read_csv(paste0("FinalAnalysis/DEGs/Common/2025.02.04_2_", ko, "_Down.csv")) %>% pull(`.`) -> down[[ko]]
  read_csv(paste0("FinalAnalysis/DEGs/Common/2025.02.04_2_", ko, "_Down.csv")) %>% pull(`.`) %>% length -> down_size[[ko]]
  read_csv(paste0("FinalAnalysis/DEGs/Common/2025.02.04_2_", ko, "_Up.csv")) %>% pull(`.`) -> up[[ko]]
  read_csv(paste0("FinalAnalysis/DEGs/Common/2025.02.04_2_", ko, "_Up.csv")) %>% pull(`.`) %>% length -> up_size[[ko]]
}
```

```{r}

print("Down\n\n")
for(ko in names(down)){
  print(ko)
  genes <- down[[ko]]
  others <- down[names(down)[!grepl(ko, names(down))]] %>% unlist
  print(length(genes))
  print(sum(!genes %in% others))
}

print("Up\n\n")
for(ko in names(up)){
  print(ko)
  genes <- up[[ko]] 
  others <- up[names(up)[!grepl(ko, names(up))]] %>% unlist
  print(length(genes))
  print(sum(!genes %in% others))
}

```


```{r Similarity of genes up and donwregulated in KOs in common Hoxb8 and chimera}
adj_matrix <- matrix(0, nrow = length(down), ncol = length(down))

# Populate the adjacency matrix with the number of common genes
for (i in 1:length(down)) {
  for (j in 1:length(down)) {
    common_genes <- length(intersect(down[[i]], down[[j]]))
    adj_matrix[i, j] <- common_genes
  }
}

for(n in 1:nrow(adj_matrix)){
  adj_matrix[n, n] <- 0
}

# Convert the adjacency matrix to an igraph object
g <- graph_from_adjacency_matrix(adj_matrix, mode = "undirected", weighted = TRUE)

# Set node names
V(g)$name <- paste0(c("Ifngr1 KO: ", "Tnfrsf1a KO: ", "Tgfbr1 KO: ", "Csf2ra KO: "), unlist(down_size))

# Set node color and size
V(g)$label.color <- hue_pal()(4)
V(g)$color <- hue_pal()(4)
V(g)$size <- unlist(down_size)/10

g_c <- layout_in_circle(g)
g_fr <- layout_with_fr(g, dim = 2)

for(node in V(g)){

  outgoing_edges <- incident_edges(g, node, mode = "out")
  
  E(g)[outgoing_edges[[1]]]$weight_2 <- (E(g)[outgoing_edges[[1]]]$weight*30)/sum(E(g)[outgoing_edges[[1]]]$weight)
  
  # print(E(g)[outgoing_edges[[1]]]$weight)
}

plot(g, layout = g_fr, edge.width = E(g)$weight_2, edge.label = E(g)$weight, main = "Down with scaled edges", edge.label.color = "black", vertex.label.color = "black", vertex.size = 25, vertex.label.dist = 4)

pdf("Figures/F5/2025.02.04_2_DownregulatedDEGsGraphNodes.pdf", width = 8, height = 6)
plot(g, layout = g_fr, edge.width = E(g)$weight_2, edge.label = E(g)$weight, main = "Down with scaled edges", edge.label.color = "black", vertex.label.color = "black", vertex.size = 25, vertex.label.dist = 4)
dev.off()
png("Figures/F5/2025.02.04_2_DownregulatedDEGsGraphNodes.png", units = "in", res = 300, width = 8, height = 6)
plot(g, layout = g_fr, edge.width = E(g)$weight_2, edge.label = E(g)$weight, main = "Down with scaled edges", edge.label.color = "black", vertex.label.color = "black", vertex.size = 25, vertex.label.dist = 4)
dev.off()

# Create an empty adjacency matrix
adj_matrix <- matrix(0, nrow = length(up), ncol = length(up))

# Populate the adjacency matrix with the number of common genes
for (i in 1:length(up)) {
  for (j in 1:length(up)) {
    common_genes <- length(intersect(up[[i]], up[[j]]))
    adj_matrix[i, j] <- common_genes
  }
}

for(n in 1:nrow(adj_matrix)){
  adj_matrix[n, n] <- 0
}


# Convert the adjacency matrix to an igraph object
g <- graph_from_adjacency_matrix(adj_matrix, mode = "undirected", weighted = TRUE)

# Set node names
V(g)$name <- paste0(c("Ifngr1 KO: ", "Tnfrsf1a KO: ", "Tgfbr1 KO: ", "Csf2ra KO: "), unlist(up_size))

# Set node color and size
V(g)$label.color <- hue_pal()(4)
V(g)$color <- hue_pal()(4)
V(g)$size <- unlist(up_size)/10

g_fr <- layout_with_fr(g, dim = 2)

for(node in V(g)){

  outgoing_edges <- incident_edges(g, node, mode = "out")
  
  E(g)[outgoing_edges[[1]]]$weight_2 <- (E(g)[outgoing_edges[[1]]]$weight*30)/sum(E(g)[outgoing_edges[[1]]]$weight)
  
  # print(E(g)[outgoing_edges[[1]]]$weight)
}

plot(g, layout = g_fr, edge.width = E(g)$weight_2, edge.label = E(g)$weight, main = "Up with scaled edges", edge.label.color = "black", vertex.label.color = "black", vertex.size = 25, vertex.label.dist = 4)

pdf("Figures/F5/2025.02.04_2_UpregulatedDEGsGraphNodes.pdf", width = 8, height = 6)
plot(g, layout = g_fr, edge.width = E(g)$weight_2, edge.label = E(g)$weight, main = "Up with scaled edges", edge.label.color = "black", vertex.label.color = "black", vertex.size = 25, vertex.label.dist = 4)
dev.off()
png("Figures/F5/2025.02.04_2_UpregulatedDEGsGraphNodes.png", units = "in", res = 300, width = 8, height = 6)
plot(g, layout = g_fr, edge.width = E(g)$weight_2, edge.label = E(g)$weight, main = "Up with scaled edges", edge.label.color = "black", vertex.label.color = "black", vertex.size = 25, vertex.label.dist = 4)
dev.off()

```

```{r Dot sizes, fig.height=12, fig.width=3}

sizes <- tibble("Size" = 1:105)

ggplot(sizes, aes(x = 1, y = Size, size = Size)) +
  geom_point() +
  theme_minimal() +
  scale_y_continuous(labels = 1:105, breaks = 1:105)
ggsave("Figures/F5/2025.02.04_2_Scale_ab.pdf", width = 3, height = 24)
```


### DEGs number per cluster Hoxb8 and chimera


```{r Genes that have a phenotype of KO same sign in Hoxb8 and Chimera, message=FALSE, warning=FALSE, fig.height=8, fig.width=12}
cluster_levels <- c("Monocyte", "Monocyte_Cxcl10", "Monocyte_Proliferative", "Macrophage_Cxcl10_1", "Macrophage_Cxcl10_2", "Macrophage_1", "Macrophage_2", "Macrophage_3", "Macrophage_4", "Macrophage_5", "Macrophage_6", "Macrophage_7", "Macrophage_8")

down_ko <- list()
up_ko <- list()

for(ko in c("Ifngr1", "Tnfrsf1a", "Tgfbr1", "Csf2ra")){
  #z_score mat
  tmp_h <- read_csv(paste0("FinalAnalysis/DEGs/2025.02.04_2_Hoxb8_", ko, "_AllDEGsZ.csv"))

  tmp_c <- read_csv(paste0("FinalAnalysis/DEGs/2025.02.04_2_Chimera_", ko, "_AllDEGsZ.csv"))
  
  tmp_h <- pivot_longer(tmp_h, Monocyte:Macrophage_8, names_to = "cluster", values_to = "value_H")
  
  tmp_c <- pivot_longer(tmp_c, Monocyte:Macrophage_8, names_to = "cluster", values_to = "value_C")
  
  tmp <- full_join(tmp_h, tmp_c)
  
  tmp <- tmp %>% filter(cluster %in% cluster_levels)
  
  tmp$cluster <- factor(tmp$cluster, levels = cluster_levels)
  
  tmp <- tmp[!is.na(tmp$value_C * tmp$value_H), ]
  
  tmp <- tmp[(tmp$value_C * tmp$value_H) > 0, ]
  
  tmp_z <- tmp
  
  tmp <- tmp[abs(tmp$value_C) > 3 | abs(tmp$value_H) > 3, ]
  
  tmp$value <- 1

  tmp <- tmp %>% dplyr::select(-value_H, -value_C) %>% pivot_wider(names_from = cluster, values_from = value)
  tmp[is.na(tmp)] <- 0
  
  tmp$Sum <- apply(tmp[, -1], 1, sum)
  
  tmp[, cluster_levels] <- apply(tmp[, cluster_levels], 2, as.character)
  
  for(clus in cluster_levels){
    tmp[tmp$Sum == 1 & tmp[, clus] == "1", clus] <- "unique"
    tmp[tmp$Sum == 2 & tmp[, clus] == "1", clus] <- "one"
    tmp[tmp$Sum > 2 & tmp[, clus] == "1", clus] <- "one+"
  }
  
  tmp[tmp == "0"] <- NA

  tmp <- pivot_longer(tmp, cols = cluster_levels, names_to = "cluster", values_to = "status") %>% dplyr::select(-Sum) %>% na.omit

  table(tmp$cluster, tmp$status) %>% data.frame() -> q
  q[q$Var2 == "unique", "Freq"] <- -q[q$Var2 == "unique", "Freq"]
  q$Var1 <- factor(q$Var1, levels = cluster_levels)
  
  print(ggplot(q, aes(x = as.numeric(Var1), y = Freq, fill = Var2)) +
    geom_bar(stat = "identity", position = "stack") +
    theme(panel.background = element_blank(), axis.text = element_text(size = 12), axis.title = element_text(size = 15), axis.text.x = element_text(angle = 45, hjust = 1, vjust = 1)) +
    scale_fill_manual(values = c("violet", "darkviolet", "orange")) +
    geom_hline(yintercept = 0, linetype = 1, color = "#525252") +
    labs(title = paste0(ko, " All DEGs with significance in either Hoxb8 or Chimera and same sign log2FC in both"), x = "", y = "Number of total DEG") +
    scale_x_continuous(breaks = sort(unique(as.numeric(q$Var1))), labels = cluster_levels))
  
  q$Freq <- abs(q$Freq)
  
  q1 <- q %>% group_by(Var1) %>% summarise(Total = sum(Freq))
  
  q <- arrange(q, Var2, Var1)
  
  q$Prop <- q$Freq/q1$Total
  
  q %>% arrange(Var1, Var2)
  
  q[q$Var2 == "unique", "Prop"] <- -q[q$Var2 == "unique", "Prop"]
  
  print(ggplot(q, aes(x = as.numeric(Var1), y = Prop, fill = Var2)) +
        geom_bar(stat = "identity", position = "stack") +
        theme(panel.background = element_blank(), axis.text = element_text(size = 12), axis.title = element_text(size = 15), axis.text.x = element_text(angle = 45, hjust = 1, vjust = 1)) +
        scale_fill_manual(values = c("violet", "darkviolet", "orange")) +
        geom_hline(yintercept = 0, linetype = 1, color = "#525252") +
        labs(title = paste0(ko, " All DEGs with significance in either Hoxb8 or Chimera and same sign log2FC in both"), x = "", y = "Proportion of total DEG") +
        scale_x_continuous(breaks = sort(unique(as.numeric(q$Var1))), labels = cluster_levels) +
        geom_hline(yintercept = c(-0.5, 0.5), color = "#525252", linetype = 2))
  
  
  # negative
  tmp <- tmp_z %>% filter(value_C < 0 & value_H < 0)
  
  tmp <- tmp[abs(tmp$value_C) > 2 | abs(tmp$value_H) > 2, ]
  
  tmp$value <- 1
  
  tmp <- tmp %>% dplyr::select(-value_H, -value_C) %>% pivot_wider(names_from = cluster, values_from = value)
  tmp[is.na(tmp)] <- 0
  
  tmp$Sum <- apply(tmp[, -1], 1, sum)
  
  tmp[, cluster_levels[cluster_levels %in% names(tmp)]] <- apply(tmp[, cluster_levels[cluster_levels %in% names(tmp)]], 2, as.character)
  
  for(clus in cluster_levels){
    tmp[tmp$Sum == 1 & tmp[, clus] == "1", clus] <- "unique"
    tmp[tmp$Sum == 2 & tmp[, clus] == "1", clus] <- "one"
    tmp[tmp$Sum > 2 & tmp[, clus] == "1", clus] <- "one+"
  }
  
  tmp[tmp == "0"] <- NA
  
  tmp <- pivot_longer(tmp, cols = cluster_levels, names_to = "cluster", values_to = "status") %>% dplyr::select(-Sum) %>% na.omit

  table(tmp$cluster, tmp$status) %>% data.frame() -> q
  q[q$Var2 == "unique", "Freq"] <- -q[q$Var2 == "unique", "Freq"]
  q$Var1 <- factor(q$Var1, levels = cluster_levels)
  
  print(ggplot(q, aes(x = as.numeric(Var1), y = Freq, fill = Var2)) +
    geom_bar(stat = "identity", position = "stack") +
    theme(panel.background = element_blank(), axis.text = element_text(size = 12), axis.title = element_text(size = 15), axis.text.x = element_text(angle = 45, hjust = 1, vjust = 1)) +
    scale_fill_manual(values = c("violet", "darkviolet", "orange")) +
    geom_hline(yintercept = 0, linetype = 1, color = "#525252") +
    labs(title = paste0(ko, " Downregulated DEGs with significance in either Hoxb8 or Chimera and same sign log2FC in both"), x = "", y = "Number of total DEG") +
    scale_x_continuous(breaks = sort(unique(as.numeric(q$Var1))), labels = cluster_levels))
  
  q$Freq <- abs(q$Freq)
  
  q1 <- q %>% group_by(Var1) %>% summarise(Total = sum(Freq))
  
  q <- arrange(q, Var2, Var1)
  
  q$Prop <- q$Freq/q1$Total
  
  q %>% arrange(Var1, Var2)
  
  q[q$Var2 == "unique", "Prop"] <- -q[q$Var2 == "unique", "Prop"]
  
  print(ggplot(q, aes(x = as.numeric(Var1), y = Prop, fill = Var2)) +
        geom_bar(stat = "identity", position = "stack") +
        theme(panel.background = element_blank(), axis.text = element_text(size = 12), axis.title = element_text(size = 15), axis.text.x = element_text(angle = 45, hjust = 1, vjust = 1)) +
        scale_fill_manual(values = c("violet", "darkviolet", "orange")) +
        geom_hline(yintercept = 0, linetype = 1, color = "#525252") +
        labs(title = paste0(ko, " Downregulated DEGs with significance in either Hoxb8 or Chimera and same sign log2FC in both"), x = "", y = "Proportion of total DEG") +
        scale_x_continuous(breaks = sort(unique(as.numeric(q$Var1))), labels = cluster_levels) +
        geom_hline(yintercept = c(-0.5, 0.5), color = "#525252", linetype = 2))
  
  if(length(q %>% filter(abs(Prop) > 0.5 & Var2 == "unique") %>% pull(Var1) %>% as.character) != 0){
    neg_un <- tmp_z[tmp_z$cluster %in% (q %>% filter(abs(Prop) > 0.5 & Var2 == "unique") %>% pull(Var1) %>% as.character), ]
    neg_un <- neg_un %>% filter(gene %in% (tmp %>% filter(cluster %in% (q %>% filter(abs(Prop) > 0.5 & Var2 == "unique") %>% pull(Var1) %>% as.character) & status == "unique") %>% pull(gene) %>% unique))
    for(cl in unique(neg_un$cluster)){
      neg_un %>% filter(cluster == cl) %>% arrange(value_C, value_H) %>% pull(gene) %>% tibble %>% write_csv(paste0("FinalAnalysis/DEGs/Unique/", ko, "_", cl, "_Down.csv"))
    }
  }
  
  q$Prop <- abs(q$Prop)
  q[q$Var2 == "one", "Var2"] <- "one+"
  q <- q %>% group_by(Var1) %>% mutate(Total = sum(Freq))
  
  print(ggplot(q, aes(x = as.numeric(Var1), y = Prop, fill = Var2)) +
          geom_bar(stat = "identity", position = "stack") +
          theme(panel.background = element_blank(), axis.text = element_text(size = 12), axis.title = element_text(size = 15), axis.text.x = element_text(angle = 45, hjust = 1, vjust = 1)) +
          scale_fill_manual(values = c("darkseagreen4", "darkseagreen1")) +
          labs(title = paste0(ko, "-KO Downregulated DEGs with significance in either Hoxb8 or Chimera and same sign log2FC in both"), x = "", y = "Proportion of total DEG", fill = "DEG present in cluster") +
          scale_x_continuous(breaks = sort(unique(as.numeric(q$Var1))), labels = cluster_levels) +
          geom_text(aes(y = 1, label = paste0("\n", Total)), color = "black"), size = 12)
  ggsave(paste0("Figures/StoF5/2025.02.04_2_DEGsPerCluster_Negative_", ko, ".png"), width = 8, height = 6)
  ggsave(paste0("Figures/StoF5/2025.02.04_2_DEGsPerCluster_Negative_", ko, ".pdf"), width = 8, height = 6)


  tmp %>% filter(status != "unique") %>% pull(gene) %>% unique %>% tibble %>% write_csv(paste0("FinalAnalysis/DEGs/Common/", ko, "_Down.csv"))

  down_ko[[ko]] <- tmp %>% filter(status != "unique") %>% pull(gene) %>% unique

  # positive
  tmp <- tmp_z %>% filter(value_C > 0 & value_H > 0)
  
  tmp <- tmp[abs(tmp$value_C) > 2 | abs(tmp$value_H) > 2, ]
  
  tmp$value <- 1
  
  tmp <- tmp %>% dplyr::select(-value_H, -value_C) %>% pivot_wider(names_from = cluster, values_from = value)
  tmp[is.na(tmp)] <- 0
  
  tmp$Sum <- apply(tmp[, -1], 1, sum)
  
  tmp[, cluster_levels] <- apply(tmp[, cluster_levels], 2, as.character)
  
  for(clus in cluster_levels){
    tmp[tmp$Sum == 1 & tmp[, clus] == "1", clus] <- "unique"
    tmp[tmp$Sum == 2 & tmp[, clus] == "1", clus] <- "one"
    tmp[tmp$Sum > 2 & tmp[, clus] == "1", clus] <- "one+"
  }
  
  tmp[tmp == "0"] <- NA
  
  tmp <- pivot_longer(tmp, cols = cluster_levels, names_to = "cluster", values_to = "status") %>% dplyr::select(-Sum) %>% na.omit

  table(tmp$cluster, tmp$status) %>% data.frame() -> q
  q[q$Var2 == "unique", "Freq"] <- -q[q$Var2 == "unique", "Freq"]
  q$Var1 <- factor(q$Var1, levels = cluster_levels)
  
  print(ggplot(q, aes(x = as.numeric(Var1), y = Freq, fill = Var2)) +
    geom_bar(stat = "identity", position = "stack") +
    theme(panel.background = element_blank(), axis.text = element_text(size = 12), axis.title = element_text(size = 15), axis.text.x = element_text(angle = 45, hjust = 1, vjust = 1)) +
    scale_fill_manual(values = c("violet", "darkviolet", "orange")) +
    geom_hline(yintercept = 0, linetype = 1, color = "#525252") +
    labs(title = paste0(ko, " Upregulated DEGs with significance in either Hoxb8 or Chimera and same sign log2FC in both"), x = "", y = "Number of DEG") +
    scale_x_continuous(breaks = sort(unique(as.numeric(q$Var1))), labels = cluster_levels))
  
  q$Freq <- abs(q$Freq)
  
  q1 <- q %>% group_by(Var1) %>% summarise(Total = sum(Freq))
  
  q <- arrange(q, Var2, Var1)
  
  q$Prop <- q$Freq/q1$Total
  
  q %>% arrange(Var1, Var2)
  
  q[q$Var2 == "unique", "Prop"] <- -q[q$Var2 == "unique", "Prop"]
  
  print(ggplot(q, aes(x = as.numeric(Var1), y = Prop, fill = Var2)) +
        geom_bar(stat = "identity", position = "stack") +
        theme(panel.background = element_blank(), axis.text = element_text(size = 12), axis.title = element_text(size = 15), axis.text.x = element_text(angle = 45, hjust = 1, vjust = 1)) +
        scale_fill_manual(values = c("violet", "darkviolet", "orange")) +
        geom_hline(yintercept = 0, linetype = 1, color = "#525252") +
        labs(title = paste0(ko, " Upregulated DEGs with significance in either Hoxb8 or Chimera and same sign log2FC in both"), x = "", y = "Proportion of total DEG") +
        scale_x_continuous(breaks = sort(unique(as.numeric(q$Var1))), labels = cluster_levels) +
        geom_hline(yintercept = c(-0.5, 0.5), color = "#525252", linetype = 2))
  
  if(length(q %>% filter(abs(Prop) > 0.5 & Var2 == "unique") %>% pull(Var1) %>% as.character) != 0){
    pos_un <- tmp_z[tmp_z$cluster %in% (q %>% filter(abs(Prop) > 0.5 & Var2 == "unique") %>% pull(Var1) %>% as.character), ]
    pos_un <- pos_un %>% filter(gene %in% (tmp %>% filter(cluster %in% (q %>% filter(abs(Prop) > 0.5 & Var2 == "unique") %>% pull(Var1) %>% as.character) & status == "unique") %>% pull(gene) %>% unique))
    for(cl in unique(pos_un$cluster)){
      pos_un %>% filter(cluster == cl) %>% arrange(value_C, value_H) %>% pull(gene) %>% tibble %>% write_csv(paste0("FinalAnalysis/DEGs/Unique/", ko, "_", cl, "_Up.csv"))
    }
  }
  
  q$Prop <- abs(q$Prop)
  q[q$Var2 == "one", "Var2"] <- "one+"
  q <- q %>% group_by(Var1) %>% mutate(Total = sum(Freq))
  
  print(ggplot(q, aes(x = as.numeric(Var1), y = Prop, fill = Var2)) +
          geom_bar(stat = "identity", position = "stack") +
          theme(panel.background = element_blank(), axis.text = element_text(size = 12), axis.title = element_text(size = 15), axis.text.x = element_text(angle = 45, hjust = 1, vjust = 1)) +
          scale_fill_manual(values = c("darkseagreen4", "darkseagreen1")) +
          labs(title = paste0(ko, "-KO Upregulated DEGs with significance in either Hoxb8 or Chimera and same sign log2FC in both"), x = "", y = "Proportion of total DEG", fill = "DEG present in cluster") +
          scale_x_continuous(breaks = sort(unique(as.numeric(q$Var1))), labels = cluster_levels) +
          geom_text(aes(y = 1, label = paste0("\n", Total)), color = "black"), size = 12)
  ggsave(paste0("Figures/StoF5/2025.02.04_2_DEGsPerCluster_Positive_", ko, ".png"), width = 8, height = 6)
  ggsave(paste0("Figures/StoF5/2025.02.04_2_DEGsPerCluster_Positive_", ko, ".pdf"), width = 8, height = 6)


  tmp %>% filter(status != "unique") %>% pull(gene) %>% unique %>% tibble %>% write_csv(paste0("FinalAnalysis/DEGs/Common/", ko, "_Up.csv"))

  up_ko[[ko]] <- tmp %>% filter(status != "unique") %>% pull(gene) %>% unique
}

```

# Figure 6 (mouse signature behavior across myeloid cel types)

## Cytokine signature in WT parenchyma

```{r, message=FALSE, warning=FALSE}
cluster_levels_mm <- c("Monocyte", "Monocyte_Cxcl10", "Monocyte_Proliferative", "Macrophage_Cxcl10_1", "Macrophage_Cxcl10_2", "Macrophage_1", "Macrophage_2", "Macrophage_3", "Macrophage_4", "Macrophage_5", "Macrophage_6", "Macrophage_7", "Macrophage_8")

cluster_levels <- c("Neutrophils", "cDC1", "cDC2", "mregDC", "Monocyte", "Monocyte_Cxcl10", "Monocyte_Proliferative", "Macrophage_Cxcl10_1", "Macrophage_Cxcl10_2", "Macrophage_1", "Macrophage_2", "Macrophage_3", "Macrophage_4", "Macrophage_5", "Macrophage_6", "Macrophage_7", "Macrophage_8")

obj@meta.data[obj@meta.data$Experiment == "WT", "GeneKO_laxCutoff"] <- "NT"
Idents(obj) <- "GeneKO_laxCutoff"
obj_nts <- subset(obj, idents = "NT")
Idents(obj_nts) <- "Experiment"

for(ko in c("Ifngr1", "Tnfrsf1a", "Tgfbr1", "Csf2ra")){
  
  down <- read_csv(paste0("FinalAnalysis/DEGs/Common/2025.02.04_2_", ko, "_Down.csv")) %>% pull(`.`)
  obj_nts <- AddModuleScore_modified(obj_nts, list(down), name = ko)
  
  p1 <- FeaturePlot(subset(obj_nts, idents = "WT"), paste0(ko, "1"), pt.size = 0.75, order = T) + scale_color_gradientn(colors = c("black", rocket(10), "white")) + labs(title = "WT", x = "UMAP1", y = "UMAP2") + theme(plot.title = element_text(hjust = 0))
  p2 <- FeaturePlot(subset(obj_nts, idents = "Hoxb8"), paste0(ko, "1"), pt.size = 0.75, order = T) + scale_color_gradientn(colors = c("black", rocket(10), "white")) + labs(title = "Hoxb8", x = "UMAP1", y = "UMAP2") + theme(plot.title = element_text(hjust = 0))
  p3 <- FeaturePlot(subset(obj_nts, idents = "Chimera"), paste0(ko, "1"), pt.size = 0.75, order = T) + scale_color_gradientn(colors = c("black", rocket(10), "white")) + labs(title = "Chimera", x = "UMAP1", y = "UMAP2") + theme(plot.title = element_text(hjust = 0))
  
  print(p1 + p2 + p3 + patchwork::plot_layout(ncol = 3))
  ggsave(paste0("Figures/F6/2025.02.04_2_CytokineDown_", ko, ".pdf"), width = 15, height = 5)
  ggsave(paste0("Figures/F6/2025.02.04_2_CytokineDown_", ko, ".png"), width = 15, height = 5)
  
  print(p1 + labs(title = paste0(ko, " induced genes in WT")))
  ggsave(paste0("Figures/F6/2025.02.04_2_CytokineDown_", ko, "_OnlyWT.pdf"), width = 5, height = 4.5)
  ggsave(paste0("Figures/F6/2025.02.04_2_CytokineDown_", ko, "_OnlyWT.png"), width = 5, height = 4.5)
  
  p1_summ <- p1$data
  p1_summ[rownames(p1_summ), "Cluster_Name"] <- obj@meta.data[rownames(p1_summ), "Cluster_Name"]
  p1_summ <- p1_summ %>% group_by(Cluster_Name) %>% summarize_all(mean)
  
  print(p1 +
    geom_point(data = p1_summ, mapping = aes(x = umap_1, y = umap_2, fill = !!rlang::sym(paste0(ko, "1"))), color = "black", size = 5, pch = 21) +
    geom_text_repel(data = p1_summ, mapping = aes(x = umap_1, y = umap_2, fill = !!rlang::sym(paste0(ko, "1")), label = Cluster_Name), color = "black", size = 4) +
    scale_fill_gradientn(colours = c("black", rocket(10), "white"), limits = c(min(p1$data[, paste0(ko, "1")]), max(p1_summ[, paste0(ko, "1")]))) + 
    labs(title = paste0(ko, " induced genes in WT"), fill = ""))
  ggsave(paste0("Figures/F6/2025.02.04_2_CytokineDown_", ko, "_OnlyWT_ClusterMean.pdf"), width = 5, height = 4.5)
  ggsave(paste0("Figures/F6/2025.02.04_2_CytokineDown_", ko, "_OnlyWT_ClusterMean.png"), width = 5, height = 4.5)
  
}
```

## Cytokine signature in WT CSF

```{r, eval=FALSE}
csf <- readRDS("V:/Preclinical_raw_data/pro_NGS_23/2022.12.08_MacrophageEAE_AKCL/analysis/MacrophagesEAE_AKCL_CSF_res1.rds")
csf_h <- readRDS("V:/Preclinical_raw_data/pro_NGS_23/2023.04.04_Hoxb8PerturbSeq_AKCL_2/analysis/PerturbSeqHoxb8_CSF.rds")

csf[[]]
csf_h[[]]

csf <- csf %>% 
  NormalizeData() %>% 
  FindVariableFeatures() %>%
  ScaleData() %>% 
  RunPCA(dims = 1:35) %>%
  FindNeighbors() %>% 
  RunUMAP(dims = 1:35)

csf_h <- csf_h %>% 
  NormalizeData() %>% 
  FindVariableFeatures() %>%
  ScaleData() %>% 
  RunPCA(dims = 1:35) %>%
  FindNeighbors() %>% 
  RunUMAP(dims = 1:35)

DimPlot(csf)
DimPlot(csf_h)

csf_both <- merge(csf, csf_h)

csf_both <- SplitObject(csf_both, split.by = "sample")

anchors <- FindIntegrationAnchors(csf_both, dims = 1:35)
integrated <- IntegrateData(anchors, dims = 1:35)

DefaultAssay(integrated) <- "RNA"

integrated <- integrated %>% 
  NormalizeData() %>% 
  FindVariableFeatures() %>%
  ScaleData() %>% 
  RunPCA(dims = 1:35) %>%
  FindNeighbors() %>% 
  RunUMAP(dims = 1:35)

csf <- integrated

DimPlot(csf, group.by = "sample")

csf <- RunHarmony(csf, group.by.vars = "sample")

DimPlot(csf, group.by = "sample", reduction = "harmony")

csf <- csf %>% 
  NormalizeData() %>% 
  FindVariableFeatures() %>%
  ScaleData() %>% 
  RunPCA(dims = 1:35) %>%
  FindNeighbors(reduction = "harmony") %>% 
  RunUMAP(dims = 1:35, reduction = "harmony")

DimPlot(csf, split.by = "sample")

csf <- FindClusters(csf, res = c(0.5, 0.6, 0.7, 0.8, 0.9, 1, 1.1, 1.2, 1.3, 1.4, 1.5, 2, 3, 4, 5))

csf$seurat_clusters <- csf$RNA_snn_res.1.4

DimPlot(csf, group.by = "seurat_clusters", split.by = "sample")
DimPlot(csf, group.by = "RNA_snn_res.1.3", label = T)

csf %>% saveRDS("2024.06.17_CSF.rds")
```
### Object to use

```{r}
csf <- readRDS("2024.06.17_CSF.rds")
DimPlot(csf, group.by = "RNA_snn_res.1.4", label = T)

colors <- ggthemes_data$tableau$`color-palettes`$regular$`Tableau 20`$value
names(colors) <- csf$cell_type %>% unique

csf$cell_type <- factor(csf$cell_type, levels = unique(csf$cell_type))

DimPlot(csf, group.by = "cell_type", label = T, repel = T) + NoLegend() + scale_color_manual(values = colors) + labs(title = "Mouse EAE CSF") + theme(plot.title = element_text(hjust = 0))
ggsave("Figures/F7/CSF_Dimplot.png", width = 5, height = 5)
ggsave("Figures/F7/CSF_Dimplot.pdf", width = 5, height = 5)

csf[[]] %>% names()
csf[[]]

csf@meta.data[, !names(csf@meta.data)%in% c("nCount_RNA", "nFeature_RNA", "sample", "percent.mito", "cell_type")] <- NULL

csf %>% saveRDS("2024.06.28_CSFimmunecells_Submission.rds")
```

```{r, fig.width = 25, fig.height = 10}
VlnPlot(csf, "nFeature_RNA", group.by = "RNA_snn_res.1.4")
VlnPlot(csf, "nCount_RNA", group.by = "RNA_snn_res.1.4")
VlnPlot(csf, "percent.mito", group.by = "RNA_snn_res.1.4")

csf[[]] %>% names
```


```{r}
# DimPlot(csf, split.by = "seurat_clusters", group.by = "seurat_clusters") + NoLegend()

DimPlot(csf, group.by = "RNA_snn_res.1.4", label = T)
```


```{r, fig.width = 20, fig.height=10}

FeaturePlot(csf, c("Itgam", "Cd3e", "Cd19", "Flt3", "Ccr2", "Cd4", "Cd8a", "Klrb1c", "Il7r", "Cd74", "Hexb", "Clec9a", "Clec10a", "Foxp3"), order = T)

```

```{r, eval=FALSE}
Idents(csf) <- "RNA_snn_res.1.4"
FindAllMarkers(csf, logfc.threshold = 0, min.pct = 0.1) %>% write_csv("FinalAnalysis/CSF/Cluster_Markers_Higherres.csv")
```

```{r}
identities <- read_csv("FinalAnalysis/CSF/ClusterIdentity.csv")

for(id in identities$seurat_clusters){
  csf@meta.data[csf@meta.data$RNA_snn_res.1.4 == id, "cell_type"] <- identities[identities$seurat_clusters == id, "Cluster_Name"]
}

Idents(csf) <- "cell_type"

DimPlot(csf, label = T, repel = T) + NoLegend() + scale_color_manual(values = ggthemes_data$tableau$`color-palettes`$regular$`Tableau 20`$value)

```


## Characterization plots

```{r DimPlot}

csf$cell_type %>% unique

csf$cell_type <- factor(csf$cell_type, levels =  c("B cells", "CD4 T cells", "Tregs", "CD8 T cells", "gd T cells", "NK cells", "GMPs", "cDC1s", "cDC2s", "mregDCs", "Macrophages"))

DimPlot(csf, label = T, repel = T, group.by = "cell_type") + NoLegend() + scale_color_manual(values = ggthemes_data$tableau$`color-palettes`$regular$`Tableau 20`$value) + labs(title = "EAE CSF") + theme(plot.title = element_text(hjust = 0))
ggsave("Figures/F7/DimPlot_CSF.pdf", height = 5, width = 5)
ggsave("Figures/F7/DimPlot_CSF.png", height = 5, width = 5)

csf@meta.data[is.na(csf@meta.data$Hoxb8.Transferred), "Hoxb8.Transferred"] <- "WT"
csf@meta.data[is.na(csf@meta.data$GeneKO_laxCutoff), "GeneKO_laxCutoff"] <- "Negative"

```


```{r DimPlot}
Idents(csf) <- "Hoxb8.Transferred"

csf@meta.data[csf@meta.data$Hoxb8.Transferred == "FALSE", "Hoxb8.Transferred"] <- "WT"

# wt <- DimPlot(subset(csf, idents = c("WT", "FALSE")), group.by = "cell_type", label = T, repel = T) + NoLegend() + scale_color_manual(values = ggthemes_data$tableau$`color-palettes`$regular$`Tableau 20`$value) + theme(plot.title = element_text(hjust = 0)) + labs(title = "WT")
# hox <-  DimPlot(subset(csf, idents = c("TRUE")), group.by = "cell_type", label = T, repel = T) + NoLegend() + scale_color_manual(values = ggthemes_data$tableau$`color-palettes`$regular$`Tableau 20`$value) + theme(plot.title = element_text(hjust = 0)) + labs(title = "Hoxb8")

# wt + hox + patchwork::plot_layout(ncol = 2)

table(csf$cell_type, csf$Hoxb8.Transferred, csf$GeneKO_laxCutoff) %>% data.frame() -> to_plot

names(to_plot) <- c("cell_type", "Hoxb8", "KO", "Freq")

to_plot[to_plot$Hoxb8 == "TRUE" & to_plot$KO == "Negative", "Hoxb8"] <- "WT"

to_plot <- filter(to_plot, !Freq == 0)

to_plot <- to_plot %>% group_by(Hoxb8) %>% mutate(Prop = Freq/sum(Freq))

to_plot <- to_plot %>% ungroup %>% group_by(KO) %>% mutate(Prop_KO = Freq/sum(Freq))
  
to_plot$Hoxb8 <- as.character(to_plot$Hoxb8)

to_plot[to_plot$Hoxb8 == "TRUE", "Hoxb8"] <- "Hoxb8"

to_plot$cell_type <- factor(to_plot$cell_type, levels = c("B cells", "CD4 T cells", "Tregs", "CD8 T cells", "gd T cells", "NK cells", "GMPs", "cDC1s", "cDC2s", "mregDCs", "Macrophages"))

ggplot(to_plot, aes(x = cell_type, y = Prop, fill = cell_type)) +
  geom_bar(stat = "identity") +
  facet_wrap(~ Hoxb8) +
  theme(panel.background = element_blank(), axis.text.x = element_text(angle = 90, hjust = 1, vjust = 0)) + 
  scale_fill_manual(values = ggthemes_data$tableau$`color-palettes`$regular$`Tableau 20`$value)

to_plot <- to_plot %>% group_by(cell_type) %>% mutate(Prop_whole = Freq/sum(Freq))

ggplot(to_plot, aes(x = cell_type, y = Prop_whole, fill = Hoxb8)) +
  geom_bar(stat = "identity", position = "stack") +
  theme(panel.background = element_blank(), axis.text.x = element_text(angle = 90, hjust = 1, vjust = 0)) + 
  scale_fill_manual(values = ggthemes_data$tableau$`color-palettes`$regular$`Tableau 20`$value) +
  labs(title = "Cell type distribution by origin", x = "", y = "Proportion", fill = "origin")
ggsave("Figures/F7/CSF_Hoxb8WT_cellDistribution.pdf", height = 6, width = 8)
ggsave("Figures/F7/CSF_Hoxb8WT_cellDistribution.png", height = 6, width = 8)

to_plot$KO <- factor(to_plot$KO, levels = c("NT", "Ifngr1", "Tnfrsf1a", "Csf2ra", "Tgfbr1"))
ggplot(filter(to_plot, !KO == "Negative"), aes(x = KO, y = Prop_KO, fill = cell_type)) +
  geom_bar(stat = "identity", position = "stack") +
  theme(panel.background = element_blank(), axis.text.x = element_text(angle = 90, hjust = 1, vjust = 0)) + 
  scale_fill_manual(values = ggthemes_data$tableau$`color-palettes`$regular$`Tableau 20`$value[8:11]) +
  labs(title = "Cell type distribution by origin", x = "", y = "Proportion", fill = "KO")
ggsave("Figures/F7/CSF_KO_cellDistribution.pdf", height = 6, width = 8)
ggsave("Figures/F7/CSF_KO_cellDistribution.png", height = 6, width = 8)

```

```{r}
csf@meta.data[csf@meta.data$Hoxb8.Transferred == "FALSE", "Hoxb8.Transferred"] <- "WT"
csf@meta.data[is.na(csf@meta.data$GeneKO_laxCutoff), "GeneKO_laxCutoff"] <- "Negative"

table(csf$cell_type, csf$Hoxb8.Transferred, csf$GeneKO_laxCutoff) %>% data.frame() -> to_plot

names(to_plot) <- c("cell_type", "Hoxb8", "KO", "Freq")

to_plot[to_plot$Hoxb8 == "TRUE" & to_plot$KO == "Negative", "Hoxb8"] <- "WT"

to_plot <- filter(to_plot, !Freq == 0)

to_plot$cell_type <- factor(to_plot$cell_type, levels = c("B cells", "CD4 T cells", "Tregs", "CD8 T cells", "gd T cells", "NK cells", "GMPs", "cDC1s", "cDC2s", "mregDCs", "Macrophages"))

ggplot(filter(to_plot, Hoxb8 == "WT"), aes(x = "", y = Freq, fill = cell_type)) +
  geom_bar(stat = "identity") +
  coord_polar("y", start = 0) +
  theme_void() +
  scale_fill_manual(values = ggthemes_data$tableau$`color-palettes`$regular$`Tableau 20`$value)
ggsave("Figures/F7/CSF_WT_cellDistribution_PieChart_Legend.pdf", height = 6, width = 8)
ggsave("Figures/F7/CSF_WT_cellDistribution_PieChart_Legend.png", height = 6, width = 8)

ggplot(filter(to_plot, Hoxb8 == "WT"), aes(x = "", y = Freq, fill = cell_type)) +
  geom_bar(stat = "identity") +
  coord_polar("y", start = 0) +
  theme_void() +
  theme(plot.title = element_text(hjust = 0)) +
  scale_fill_manual(values = ggthemes_data$tableau$`color-palettes`$regular$`Tableau 20`$value) +
  NoLegend() +
  labs(title = "WT")
ggsave("Figures/F7/CSF_WT_cellDistribution_PieChart.pdf", height = 6, width = 6)
ggsave("Figures/F7/CSF_WT_cellDistribution_PieChart.png", height = 6, width = 6)

ggplot(filter(to_plot, Hoxb8 == "TRUE"), aes(x = "", y = Freq, fill = cell_type)) +
  geom_bar(stat = "identity") +
  coord_polar("y", start = 0) +
  theme_void() +
  theme(plot.title = element_text(hjust = 0)) +
  scale_fill_manual(values = ggthemes_data$tableau$`color-palettes`$regular$`Tableau 20`$value[8:11]) + 
  NoLegend() +
  labs(title = "Hoxb8")
ggsave("Figures/F7/CSF_Hoxb8_cellDistribution_PieChart.pdf", height = 6, width = 6)
ggsave("Figures/F7/CSF_Hoxb8_cellDistribution_PieChart.png", height = 6, width = 6)

colors <- ggthemes_data$tableau$`color-palettes`$regular$`Tableau 20`$value[8:11]
names(colors) <- c("cDC1s", "cDC2s", "mregDCs", "Macrophages")#

for(ko in c("NT", "Ifngr1", "Tnfrsf1a", "Csf2ra", "Tgfbr1")){
  ggplot(filter(to_plot, Hoxb8 == "TRUE" & KO == ko), aes(x = "", y = Freq, fill = cell_type)) +
    geom_bar(stat = "identity") +
    coord_polar("y", start = 0) +
    theme_void() +
    theme(plot.title = element_text(hjust = 0)) +
    scale_fill_manual(values = colors[filter(to_plot, Hoxb8 == "TRUE" & KO == ko) %>% pull(cell_type) %>% as.character()]) + 
    NoLegend() +
    labs(title = ko)
  ggsave(paste0("Figures/F7/CSF_Hoxb8_cellDistribution_PieChart_", ko, ".pdf"), height = 6, width = 6)
  ggsave(paste0("Figures/F7/CSF_Hoxb8_cellDistribution_PieChart_", ko, ".png"), height = 6, width = 6)
}
```

## KO phenotype compared to NT across signatures in macrophages

```{r}
sigs <- read_csv("MacrophageSignatures/WorkingList.csv")
cats <- read_csv("MacrophageSignatures/SignatureCategories.csv")

for(sig in na.omit(names(sigs))){
  s <- sigs[, sig]
  if(length(na.omit(pull(s, names(s)))) != 0){
    csf <- AddModuleScore_modified(csf, features = list(pull(s, names(s))), name = names(s))
  }
}

for(cate in na.omit(unique(cats$Category))){
  cats[cats$Category == cate, "Signature"] %>% pull %>% na.omit() -> category
  sigs[, category] %>% unlist %>% na.omit %>% as.character %>% list -> genes
  csf <- AddModuleScore_modified(csf, features = genes, name = cate)
}

for(cate in na.omit(unique(cats$Subcategory))){
  cats[cats$Subcategory == cate, "Signature"] %>% pull %>% na.omit() -> category
  sigs[, category] %>% unlist %>% na.omit %>% as.character %>% list -> genes
  csf <- AddModuleScore_modified(csf, features = genes, name = cate)
}

categories <- paste0(unique(cats$Category), "1")
subcategories <- paste0(unique(cats$Subcategory), "1")
signatures <- paste0(unique(cats$Signature), "1")

mod_names <- unique(c(categories, subcategories, signatures))
```

```{r}
Idents(csf) <- "GeneKO_laxCutoff"

for(ko in c("Ifngr1", "Tnfrsf1a", "Csf2ra", "Tgfbr1")){
  FindMarkers(csf, ident.1 = ko, ident.2 = "NT", logfc.threshold = 0, min.pct = 0.1) %>% rownames_to_column("gene") %>% write_csv(paste0("FinalAnalysis/CSF/", ko, "vsNT_Markers.csv"))
}
```

```{r}

for(ko in c("Ifngr1", "Tnfrsf1a", "Csf2ra", "Tgfbr1")){
  tmp <- read_csv(paste0("FinalAnalysis/CSF/", ko, "vsNT_Markers.csv")) %>% dplyr::select(gene, avg_log2FC)
  tmp %>% write.table(paste0("FinalAnalysis/CSF/", ko, "vsNT.rnk"), sep = "\t", col.names = F, row.names = F)
}


```
#### GSEA

```{r}
for(ko in c("Ifngr1", "Tnfrsf1a", "Tgfbr1", "Csf2ra")){

  files <- dir("FinalAnalysis/CSF/GSEA") %>% .[grepl(ko, .)]
  
  file <- dir(paste0("FinalAnalysis/CSF/GSEA/", files)) %>% .[grepl("report", .)] %>% .[grepl(".tsv", .)]
  
  neg_h <- read_tsv(paste0("FinalAnalysis/CSF/GSEA/", files, "/", file[grepl("neg", file)])) %>% filter(NAME %in% .$NAME[!grepl("GOBP", .$NAME)] & (`FDR q-val` < 0.25 | `NOM p-val` < 0.05) & abs(NES) > 1.5) %>% dplyr::select(NAME) %>% pull
  
  pos_h <- read_tsv(paste0("FinalAnalysis/CSF/GSEA/", files, "/", file[grepl("pos", file)])) %>% filter(NAME %in% .$NAME[!grepl("GOBP", .$NAME)] & (`FDR q-val` < 0.25 | `NOM p-val` < 0.05) & abs(NES) > 1.5) %>% dplyr::select(NAME) %>% pull
  
  c(paste0("Neg-", neg_h), paste0("Pos-", pos_h)) %>% tibble %>% write_csv(paste0("FinalAnalysis/CSF/", ko, "_GSEAFiltering.csv"))
}
```

```{r}
gsea_files <- dir("FinalAnalysis/CSF") %>% .[grepl("GSEA", .)] %>% .[grepl("csv", .)]

count <- 1
for(f in gsea_files){
  file <- read_csv(paste0("FinalAnalysis/CSF/", f))
  file$Signatures <- sapply(file$`.`, function(x) strsplit(x, split = "-")[[1]][2])
  names(file) <- c(strsplit(f, split = "_")[[1]][[1]], "Signatures")
  if(count == 1){ 
    out <- file
  }else{
    out <- full_join(out, file)
  }
  count <- count + 1
}

out <- out[!is.na(out$Signatures), ]

out[out$Signatures == "PRO", "Signatures"] <- "PRO-INF CYTOKINES"
out[out$Signatures == "ANTI", "Signatures"] <- "ANTI-INF CYTOKINES"

out <- dplyr::select(out, Signatures, Ifngr1, Tnfrsf1a, Csf2ra, Tgfbr1)

out %>% arrange(Signatures) %>% write_csv("FinalAnalysis/CSF/GSEA_SigbyKO.csv")
out %>% arrange(Signatures) 
```


```{r}

Idents(csf) <- "GeneKO_laxCutoff"

csf_vln <- subset(csf, idents = c("NT", "Ifngr1", "Tnfrsf1a", "Csf2ra", "Tgfbr1"))
csf_vln$GeneKO_laxCutoff <- factor(csf_vln$GeneKO_laxCutoff, levels = c("NT", "Ifngr1", "Tnfrsf1a", "Csf2ra", "Tgfbr1"))

for(name in mod_names){
  p <- VlnPlot(csf_vln, features = name, group.by = "GeneKO_laxCutoff") + scale_fill_manual(values = ggthemes_data$tableau$`color-palettes`$regular$`Miller Stone`$value) + labs(title = str_remove_all(name, "1")) + theme(plot.title = element_text(hjust = 0))
  p$data[p$data$ident == "NT", name] %>% mean -> m
  p$data[, name] <- p$data[, name] - m
  print(p + scale_y_continuous(limits = c(min(p$data[, name]), max(p$data[, name]))) + geom_hline(yintercept = 0, color = "#525252") + geom_boxplot(fill = "white", width = 0.2))
  ggsave(paste0("Figures/F7/Signature_", name, ".pdf"), width = 8, height = 6)
  ggsave(paste0("Figures/F7/Signature_", name, ".png"), width = 8, height = 6)
}
```

Do the FC distribution of the genes per signature but on the x axis have the KOs instead of the clusters to see them in one go, and check stats same as for the tissue

#### Plots

```{r}

sigs <- read_csv("MacrophageSignatures/WorkingList.csv")
cats <- read_csv("MacrophageSignatures/SignatureCategories.csv")

mod_names <- unique(c(cats$Signature, cats$Subcategory, cats$Category))

ifn <- read_csv("FinalAnalysis/CSF/Ifngr1vsNT_Markers.csv") %>% dplyr::select(gene, avg_log2FC)
names(ifn) <- c("gene", "Ifngr1")

tnf <- read_csv("FinalAnalysis/CSF/Tnfrsf1avsNT_Markers.csv") %>% dplyr::select(gene, avg_log2FC)
names(tnf) <- c("gene", "Tnfrsf1a")

gmcsf <- read_csv("FinalAnalysis/CSF/Csf2ravsNT_Markers.csv") %>% dplyr::select(gene, avg_log2FC)
names(gmcsf) <- c("gene", "Csf2ra")

tgf <- read_csv("FinalAnalysis/CSF/Tgfbr1vsNT_Markers.csv") %>% dplyr::select(gene, avg_log2FC)
names(tgf) <- c("gene", "Tgfbr1")

fcs <- full_join(ifn, tnf) %>% full_join(gmcsf) %>% full_join(tgf)

out <- pivot_longer(fcs, cols = all_of(c("Ifngr1", "Tnfrsf1a", "Csf2ra", "Tgfbr1")), names_to = "KO", values_to = "value")

sigs_gsea <- read_csv("FinalAnalysis/CSF/GSEA_SigbyKO.csv")

for(s in mod_names){
  print(s)
  if(s %in% names(sigs)){
    genes <- sigs[, s] %>% pull %>% na.omit() %>% as.character()
  }
  if(s %in%  cats$Subcategory){
    cats[cats$Subcategory == s, "Signature"] %>% pull -> ss
    genes <- sigs[, ss] %>% unlist %>% na.omit() %>% as.character()
  }
  if(s %in%  cats$Category){
    cats[cats$Category == s, "Signature"] %>% pull -> ss
    genes <- sigs[, ss] %>% unlist %>% na.omit() %>% as.character()
  }
  tmp <- filter(out, gene %in% genes)
  tmp <- na.omit(tmp)
  tmp <- tmp %>% group_by(KO) %>% summarize(avg = mean(value, na.rm = T), stdev = sd(value, na.rm = T), `10` = quantile(value, 0.1, na.rm = T), `20` = quantile(value, 0.2, na.rm = T), `30` = quantile(value, 0.3, na.rm = T), `40` = quantile(value, 0.4, na.rm = T), `50` = quantile(value, 0.5, na.rm = T), `60` = quantile(value, 0.6, na.rm = T), `70` = quantile(value, 0.7, na.rm = T), `80` = quantile(value, 0.8, na.rm = T), `90` = quantile(value, 0.9, na.rm = T), mean = mean(value, na.rm = T))
  tmp$KO <- factor(tmp$KO, levels = c("Ifngr1", "Tnfrsf1a", "Csf2ra", "Tgfbr1"))
  
  tmp2 <- tmp
  tmp$x <- 1
  tmp2$x <- 2
  
  tmp <- bind_rows(tmp, tmp2)
  
  tmp$text <- NA
  
  for(ko in c("Ifngr1", "Tnfrsf1a", "Csf2ra", "Tgfbr1")){
    if(toupper(s) %in% pull(sigs_gsea[!is.na(sigs_gsea[, ko]), "Signatures"])){
      tmp[tmp$KO == ko & tmp$x == 1, "text"] <- "*"
    }
  }
  
  print(ggplot(data = tmp, aes(fill = KO, color = KO)) +
      geom_ribbon(data = tmp, mapping = aes(x = x, ymin = `10`, ymax = `90`), alpha = 0.2, color = NA) +
      geom_ribbon(data = tmp, mapping = aes(x = x, ymin = `20`, ymax = `80`), alpha = 0.2, color = NA) +
      geom_ribbon(data = tmp, mapping = aes(x = x, ymin = `30`, ymax = `70`), alpha = 0.2, color = NA) +
      geom_ribbon(data = tmp, mapping = aes(x = x, ymin = `40`, ymax = `60`), alpha = 0.2, color = NA) +
      geom_line(data = tmp, mapping = aes(x = x, y = `50`), size = 1, size = 2) +
      geom_text(data = tmp, mapping = aes(x = x + 0.5, y = max(`90`), label = text), size = 10, color = "black") +
      facet_wrap(~ KO, ncol = 4) +
      scale_color_manual(values = ggthemes_data$tableau$`color-palettes`$regular$`Miller Stone`$value[-1]) +
      scale_fill_manual(values = ggthemes_data$tableau$`color-palettes`$regular$`Miller Stone`$value[-1]) +
      theme(panel.background = element_blank(), panel.grid.major = element_line(color = "lightgray")) +
      scale_x_continuous(breaks = 1.5, labels = "", limits = c(1, 2)) +
      geom_hline(yintercept = 0, color = "#525252") +
      labs(title = paste0("Hoxb8 ", s), x = "", y = "Distribution of Log2FC of genes of the signature"))
  ggsave(paste0("Figures/F7/", s, "_AllKOs_GSEA_AllLines_Hoxb8KOs_FC+Whole.png"), width = 8, height = 6)
  ggsave(paste0("Figures/F7/", s, "_AllKOs_GSEA_AllLines_Hoxb8KOs_FC+Whole.pdf"), width = 8, height = 6)
}
```

## Parenchyma signatures in the CSF

```{r}

Idents(csf) <- "Hoxb8.Transferred"

for(ko in c("Ifngr1", "Tnfrsf1a", "Csf2ra", "Tgfbr1")){
  down <- read_csv(paste0("FinalAnalysis/DEGs/Common/2025.02.04_2_", ko, "_Down.csv")) %>% pull(`.`)
  csf <- AddModuleScore_modified(csf, list(down), name = ko)
  
  p <- FeaturePlot(subset(csf, idents = "WT"), paste0(ko, "1"), pt.size = 0.75, order = T) + scale_color_gradientn(colors = c("black", rocket(10), "white")) + labs(title = paste0("WT: ", ko), x = "UMAP1", y = "UMAP2") + theme(plot.title = element_text(hjust = 0))
  
  p_summ <- p$data
  p_summ[rownames(p_summ), "cell_type"] <- csf@meta.data[rownames(p_summ), "cell_type"]
  p_summ <- p_summ %>% group_by(cell_type) %>% summarize_all(mean) 
  
  print(p +
    geom_point(data = p_summ, mapping = aes(x = umap_1, y = umap_2, fill = !!rlang::sym(paste0(ko, "1"))), color = "black", size = 5, pch = 21) +
    # geom_text_repel(data = p_summ, mapping = aes(x = umap_1, y = umap_2, fill = !!rlang::sym(paste0(ko, "1")), label = cell_type), color = "black", size = 4) +
    scale_fill_gradientn(colours = c("black", rocket(10), "white"), limits = c(min(p$data[, paste0(ko, "1")]), max(p_summ[, paste0(ko, "1")]))) + 
    labs(title = paste0(ko, " induced genes in WT"), fill = ""))
  ggsave(paste0("Figures/F7/2025.02.04_2_CSF_", ko, "_ExpressionSignature_Dots.pdf"), width = 5, height = 4.5)
  ggsave(paste0("Figures/F7/2025.02.04_2_CSF_", ko, "_ExpressionSignature_Dots.png"), width = 5, height = 4.5)
}

```

```{r}

Idents(csf) <- "Hoxb8.Transferred"

for(ko in c("Ifngr1", "Tnfrsf1a", "Csf2ra", "Tgfbr1")){
  down <- read_csv(paste0("FinalAnalysis/DEGs/Common/2025.02.04_2_", ko, "_Down.csv")) %>% pull(`.`)
  csf <- AddModuleScore_modified(csf, list(down), name = ko)
  
  csf2 <- subset(csf, idents = "TRUE")
  Idents(csf2) <- "GeneKO_laxCutoff"
  
  csf2$GeneKO_laxCutoff <- factor(csf2$GeneKO_laxCutoff, levels = c("NT", "Ifngr1", "Tnfrsf1a", "Csf2ra", "Tgfbr1"))
  
  print(VlnPlot(csf2, group.by = "GeneKO_laxCutoff", paste0(ko, "1"), pt.size = 0) + geom_boxplot(fill = "white", width = 0.3) + scale_fill_manual(values = ggthemes_data$tableau$`color-palettes`$regular$`Miller Stone`$value) + labs(title = paste0("WT: ", ko), y = "Average expression") + theme(plot.title = element_text(hjust = 0))) + geom_hline(yintercept = median(csf2@meta.data[csf2@meta.data$GeneKO_laxCutoff == "NT", paste0(ko, "1")]), color = "#525252")
  ggsave(paste0("Figures/F7/2025.02.04_2_CSF_", ko, "_ExpressionSignature_Vln.pdf"), width = 6, height = 5)
  ggsave(paste0("Figures/F7/2025.02.04_2_CSF_", ko, "_ExpressionSignature_Vln.png"), width = 6, height = 5)
}


```

#### Correlation of FC between parenchyma and CSF KOs

```{r}
ifn <- read_csv("FinalAnalysis/CSF/Ifngr1vsNT_Markers.csv") %>% dplyr::select(gene, avg_log2FC)
names(ifn) <- c("gene", "Ifngr1")

tnf <- read_csv("FinalAnalysis/CSF/Tnfrsf1avsNT_Markers.csv") %>% dplyr::select(gene, avg_log2FC)
names(tnf) <- c("gene", "Tnfrsf1a")

gmcsf <- read_csv("FinalAnalysis/CSF/Csf2ravsNT_Markers.csv") %>% dplyr::select(gene, avg_log2FC)
names(gmcsf) <- c("gene", "Csf2ra")

tgf <- read_csv("FinalAnalysis/CSF/Tgfbr1vsNT_Markers.csv") %>% dplyr::select(gene, avg_log2FC)
names(tgf) <- c("gene", "Tgfbr1")

csf_fcs <- full_join(ifn, tnf) %>% full_join(gmcsf) %>% full_join(tgf)
csf_fcs <- pivot_longer(csf_fcs, all_of(c("Ifngr1", "Tnfrsf1a", "Csf2ra", "Tgfbr1")), names_to = "KO", values_to = "CSF")


ifn <- read_csv("FinalAnalysis/DEGs/Hoxb8_Ifngr1vsNT_WholeMM.csv") %>% dplyr::select(gene, avg_log2FC)
names(ifn) <- c("gene", "Ifngr1")

tnf <- read_csv("FinalAnalysis/DEGs/Hoxb8_Tnfrsf1avsNT_WholeMM.csv") %>% dplyr::select(gene, avg_log2FC)
names(tnf) <- c("gene", "Tnfrsf1a")

gmcsf <- read_csv("FinalAnalysis/DEGs/Hoxb8_Csf2ravsNT_WholeMM.csv") %>% dplyr::select(gene, avg_log2FC)
names(gmcsf) <- c("gene", "Csf2ra")

tgf <- read_csv("FinalAnalysis/DEGs/Hoxb8_Tgfbr1vsNT_WholeMM.csv") %>% dplyr::select(gene, avg_log2FC)
names(tgf) <- c("gene", "Tgfbr1")

eae_fcs <- full_join(ifn, tnf) %>% full_join(gmcsf) %>% full_join(tgf)
eae_fcs <- pivot_longer(eae_fcs, all_of(c("Ifngr1", "Tnfrsf1a", "Csf2ra", "Tgfbr1")), names_to = "KO", values_to = "CNS")

fcs <- full_join(eae_fcs, csf_fcs)

fcs$KO <- factor(fcs$KO, levels = c("Ifngr1", "Tnfrsf1a", "Csf2ra", "Tgfbr1"))
fcs$text <- NA

stats <- fcs %>% filter(!duplicated(KO))
stats$gene <- "min"
stats$CNS <- min(c(-abs(fcs$CNS), -abs(fcs$CSF)), na.rm = T)
stats$CSF <- min(c(-abs(fcs$CNS), -abs(fcs$CSF)), na.rm = T)
stats$text <- NA

stats2 <- fcs %>% filter(!duplicated(KO))
stats2$gene <- "max"
stats2$CNS <- max(c(abs(fcs$CNS), abs(fcs$CSF)), na.rm = T)
stats2$CSF <- max(c(abs(fcs$CNS), abs(fcs$CSF)), na.rm = T)
stats2$text <- NA

stats3 <- fcs %>% filter(!duplicated(KO))
stats3$gene <- "Rqs"
stats3$CNS <- min(c(-abs(fcs$CNS), -abs(fcs$CSF)), na.rm = T)
stats3$CSF <- max(c(abs(fcs$CNS), abs(fcs$CSF)), na.rm = T)
stats3$text <- NA

fcs <- bind_rows(fcs, stats, stats2, stats3)


for(ko in c("Ifngr1", "Tnfrsf1a", "Csf2ra", "Tgfbr1")){
  tmp <- filter(fcs, KO == ko & !gene %in% c("min", "max", "Rsq"))
  fcs[fcs$KO == ko & fcs$gene == "Rqs", "text"] <- paste0("R2: ", lm(tmp$CSF ~ tmp$CNS) %>% summary %>% .$r.squared %>% round(2), "\n", "p: ", lm(tmp$CSF ~ tmp$CNS) %>% summary %>% .$coefficients %>% .[, 4] %>% .[1] %>% signif(3))
}


ggplot(fcs, aes(x = CNS, y = CSF, color = KO)) +
  geom_point(alpha = 0.6) +
  theme(panel.background = element_blank(), panel.grid.major = element_line(color = "lightgray")) +
  facet_wrap(~ KO, scale = "free") +
  geom_smooth(data = filter(fcs, !gene %in% c("min", "max", "Rqs")), method = "lm", color = "#525252", linetype = 2) +
  scale_color_manual(values = ggthemes_data$tableau$`color-palettes`$regular$`Miller Stone`$value[-1]) +
  NoLegend() +
  labs(x = "Log2(FC) in parenchyma", y = "Log2(FC) in CSF") +
  geom_text(aes(label = text), color = "black", size = 5, hjust = 0, vjust = 1)
ggsave("Figures/F7/Correlation_CSFvsCNS.png", width = 8, height = 8)
ggsave("Figures/F7/Correlation_CSFvsCNS.pdf", width = 8, height = 8)

```

## Cytokine signature in WT cEAE

```{r}
ceae <- readRDS("X:/pro_CRISPR/cEAE immune project/scRNAseq/obj_processed.rds")

ceae[[]]

Idents(ceae) <- "sample_final"

ceae$sample_final %>% unique

ceae <- subset(ceae, idents = c("hy", "D3y", "D14y"))

ceae@meta.data[ceae@meta.data$sample_final == "hy", "sample_final"] <- "Healthy"
ceae@meta.data[ceae@meta.data$sample_final == "D3y", "sample_final"] <- "d3_cEAE"
ceae@meta.data[ceae@meta.data$sample_final == "D14y", "sample_final"] <- "d14_cEAE"

DimPlot(ceae, group.by = "manual_clusters", label = T, repel = T) + NoLegend() + scale_color_manual(values = ggthemes_data$tableau$`color-palettes`$regular$`Tableau 20`$value)
DimPlot(ceae, group.by = "manual_clusters", split.by = "sample_final", label = T, repel = T) + NoLegend() + scale_color_manual(values = ggthemes_data$tableau$`color-palettes`$regular$`Tableau 20`$value)

DimPlot(ceae, group.by = "RNA_snn_res.0.7", label = T, repel = T) #+ scale_color_manual(values = ggthemes_data$tableau$`color-palettes`$regular$`Tableau 20`$value)

Idents(ceae) <- "RNA_snn_res.0.7"
ceae <- subset(ceae, idents = c(14), invert = T)
# ceae <- subset(ceae, idents = c(20), invert = T)
```

```{r}
DimPlot(ceae, group.by = "RNA_snn_res.0.7", label = T, repel = T)
```

```{r}
DimPlot(ceae, group.by = "manual_clusters", label = T, repel = T) + NoLegend() + scale_color_manual(values = ggthemes_data$tableau$`color-palettes`$regular$`Tableau 20`$value)

```

```{r, fig.width = 20, fig.height = 20}
FeaturePlot(ceae, c("Cd4", "Cd8a", "Cd3e", "Flt3", "Ms4a4", "Itgam", "Mertk", "Hexb", "Klrb1c", "Clec9a", "Clec10a", "Ccr7", "Cd19", "Foxp3", "Tmem119", "P2ry12", "Cd74", "Ly6g", "Mrc1", "Ccr2", "Cxcl10"))
```

```{r}
Idents(ceae) <- "RNA_snn_res.0.7"

FindAllMarkers(ceae, logfc.threshold = 1, min.pct = 0.1, only.pos = TRUE) %>% arrange(desc(avg_log2FC)) %>% split(.$cluster)
FindMarkers(ceae, ident.1 = 1, ident.2 = 4, logfc.threshold = 0, min.pct = 0.1, only.pos = T)

ceae <- subset(ceae, idents = 1, invert = T)

FindMarkers(ceae, ident.1 = 18, logfc.threshold = 0, min.pct = 0.1, only.pos = T)

```

```{r Cluster cell_type, fig.width=12, fig.height=6}

types <- read_csv("FinalAnalysis/cEAE/ClusterIdentity.csv")

for(cl in types$RNA_snn_res.0.5){
  ceae@meta.data[ceae@meta.data$RNA_snn_res.0.7 == cl, "cell_type"] <- types[types$RNA_snn_res.0.5 == cl, "cell_type"]
}

DimPlot(ceae, group.by = "cell_type", label = T, repel = T) + scale_color_manual(values = c(ggthemes_data$tableau$`color-palettes`$regular$`Tableau 20`$value, ggthemes_data$tableau$`color-palettes`$regular$`Tableau 10`$value))

ceae[[]]
ceae$preliminaryTypes <- NULL
ceae$manual_clusters <- NULL
```


```{r}
ceae %>% saveRDS("2024.06.19_cEAE.rds")
```

#### Object to use

```{r}
ceae <- readRDS("2024.06.19_cEAE.rds")

Idents(ceae) <- "cell_type"

ceae$cell_type <- factor(ceae$cell_type, levels = c("Early infiltrating macrophages", "Macrophages", "Late macrophages", "Homeostatic microglia", "Inflammatory microglia", "cDC1s", "cDC2s", "GMPs", "Neutrophils", "Mast cells", "CD4 T cells", "CD4 Th1 cells", "CD4 Th17 cells", "Tregs", "CD8 T cells", "gd T cells", "B cells", "Plasma cells", "NK cells", "ILC2s", "ILC3s", "Fibroblasts"))

ceae$gross_cell_type <- as.character(ceae$cell_type)
ceae@meta.data[ceae@meta.data$cell_type %in% c("Early infiltrating macrophages", "Macrophages", "Late macrophages"), "gross_cell_type"] <- "Macrophages"
ceae@meta.data[ceae@meta.data$cell_type %in% c("Homeostatic microglia", "Inflammatory microglia"), "gross_cell_type"] <- "Microglia"
ceae@meta.data[ceae@meta.data$cell_type %in% c("CD4 T cells", "CD4 Th1 cells", "CD4 Th17 cells"), "gross_cell_type"] <- "CD4 T cells"
ceae@meta.data[ceae@meta.data$cell_type %in% c("ILC2s", "ILC3s"), "gross_cell_type"] <- "ILCs"


names(colors) <- c(names(colors)[!is.na(names(colors))], unique(ceae$gross_cell_type)[!unique(ceae$gross_cell_type) %in% names(colors)[!is.na(names(colors))]])
ceae$gross_cell_type <- factor(ceae$gross_cell_type, levels = names(colors)[!is.na(names(colors))])

ceae[[]] %>% names
ceae[[]]

ceae@meta.data[, !names(ceae@meta.data) %in% c("nCount_RNA", "nFeature_RNA", "percent.mito", "sample_final", "cell_type", "gross_cell_type")] <- NULL
ceae %>% saveRDS("2024.06.28_cMSimmunecells_Submission.rds")
```


```{r, fig.height = 5, fig.width = 15}
DimPlot(ceae, group.by = "gross_cell_type", label = T, repel = T) + NoLegend() + scale_color_manual(values = colors) +
  labs(x = "UMAP1", y = "UMAP2") + theme(plot.title = element_text(hjust = 0))
ggsave("Figures/F7/cEAE.pdf", width = 5, height = 5)
ggsave("Figures/F7/cEAE.png", width = 5, height = 5)

p <- DimPlot(ceae, split.by = "sample_final", group.by = "cell_type") 

p1 <- ggplot(p$data %>% filter(sample_final == "Healthy"), aes(x = umap_1, y = umap_2)) +
    geom_bin2d(binwidth = 0.2) + 
    scale_fill_gradient(low = "white", high = "black") + 
    scale_color_gradient(low = "white", high = "black")  +
    theme(panel.background = element_blank(), panel.grid = element_blank(), plot.title = element_text(hjust = 0)) +
    scale_x_continuous(limits = c(min(p$data$umap_1), max(p$data$umap_1))) +
    scale_y_continuous(limits = c(min(p$data$umap_2), max(p$data$umap_2))) + 
    NoLegend() +
  theme(axis.line = element_line(color = "black")) +
  labs(title = "Healthy", x = "UMAP1", y = "UMAP2")
p2 <- ggplot(p$data %>% filter(sample_final == "d3_cEAE"), aes(x = umap_1, y = umap_2)) +
    geom_bin2d(binwidth = 0.2) + 
    scale_fill_gradient(low = "white", high = "black") + 
    scale_color_gradient(low = "white", high = "black")  +
    theme(panel.background = element_blank(), panel.grid = element_blank(), plot.title = element_text(hjust = 0)) +
    scale_x_continuous(limits = c(min(p$data$umap_1), max(p$data$umap_1))) +
    scale_y_continuous(limits = c(min(p$data$umap_2), max(p$data$umap_2))) + 
    NoLegend() +
  theme(axis.text.y = element_blank(), axis.ticks.y = element_blank(), axis.line.x = element_line(color = "black")) +
  labs(y = "") +
  labs(title = "d3_cEAE", x = "UMAP1")
p3 <- ggplot(p$data %>% filter(sample_final == "d14_cEAE"), aes(x = umap_1, y = umap_2)) +
    geom_bin2d(binwidth = 0.2) + 
    scale_fill_gradient(low = "white", high = "black") + 
    scale_color_gradient(low = "white", high = "black")  +
    theme(panel.background = element_blank(), panel.grid = element_blank(), plot.title = element_text(hjust = 0)) +
    scale_x_continuous(limits = c(min(p$data$umap_1), max(p$data$umap_1))) +
    scale_y_continuous(limits = c(min(p$data$umap_2), max(p$data$umap_2))) + 
    NoLegend() +
  theme(axis.text.y = element_blank(), axis.ticks.y = element_blank(), axis.line.x = element_line(color = "black")) +
  labs(y = "") +
  labs(title = "d14_cEAE", x = "UMAP1")
p1 + p2 + p3 + patchwork::plot_layout(ncol = 3)
ggsave(filename = "Figures/F7/cEAE_DiseaseDay.pdf", width = 12, height = 5)
ggsave(filename = "Figures/F7/cEAE_DiseaseDay.png", width = 12, height = 5)


```

### Signature behaviour


```{r, fig.width=6, fig.height=5}
Idents(ceae) <- "sample_final"
ceae$sample_final %>% unique

for(ko in c("Ifngr1", "Tnfrsf1a", "Csf2ra", "Tgfbr1")){
  down <- read_csv(paste0("FinalAnalysis/DEGs/Common/2025.02.04_2_", ko, "_Down.csv")) %>% pull(`.`)
  ceae <- AddModuleScore_modified(ceae, list(down), name = ko)
  Idents(ceae) <- "sample_final"
  # 
  # p1 <- FeaturePlot(subset(ceae, idents = "Healthy"), paste0(ko, "1"), pt.size = 0.75, order = T) + scale_color_gradientn(colors = c("black", rocket(10), "white"), limits = c(0, max(ceae@meta.data[, paste0(ko, "1")]))) + labs(title = paste0("Healthy: ", ko), x = "UMAP1", y = "UMAP2") + theme(plot.title = element_text(hjust = 0))
  # p2 <- FeaturePlot(subset(ceae, idents = "d3_cEAE"), paste0(ko, "1"), pt.size = 0.75, order = T) + scale_color_gradientn(colors = c("black", rocket(10), "white"), limits = c(0, max(ceae@meta.data[, paste0(ko, "1")]))) + labs(title = paste0("d3_cEAE: ", ko), x = "UMAP1", y = "UMAP2") + theme(plot.title = element_text(hjust = 0))
  # p3 <- FeaturePlot(subset(ceae, idents = "d14_cEAE"), paste0(ko, "1"), pt.size = 0.75, order = T) + scale_color_gradientn(colors = c("black", rocket(10), "white"), limits = c(0, max(ceae@meta.data[, paste0(ko, "1")]))) + labs(title = paste0("d14_cEAE: ", ko), x = "UMAP1", y = "UMAP2") + theme(plot.title = element_text(hjust = 0))
  # 
  # p1 + p2 + p3 + patchwork::plot_layout(ncol = 3)
  # ggsave(paste0("Figures/F7/cEAE_", ko, "_ExpressionSignature.pdf"), width = 18, height = 5)
  # ggsave(paste0("Figures/F7/cEAE_", ko, "_ExpressionSignature.png"), width = 18, height = 5)
  
  p <- FeaturePlot(ceae, paste0(ko, "1"), pt.size = 0.75, order = T) + scale_color_gradientn(colors = c("black", rocket(10), "white"), limits = c(0, max(ceae@meta.data[, paste0(ko, "1")]))) + labs(title = ko, x = "UMAP1", y = "UMAP2") + theme(plot.title = element_text(hjust = 0))
  
  p_summ <- p$data
  p_summ[rownames(p_summ), "gross_cell_type"] <- ceae@meta.data[rownames(p_summ), "gross_cell_type"]
  p_summ <- p_summ %>% group_by(gross_cell_type) %>% summarize_all(mean) 
  
  print(p +
    geom_point(data = p_summ, mapping = aes(x = umap_1, y = umap_2, fill = !!rlang::sym(paste0(ko, "1"))), color = "black", size = 5, pch = 21) +
    # geom_text_repel(data = p_summ, mapping = aes(x = umap_1, y = umap_2, fill = !!rlang::sym(paste0(ko, "1")), label = cell_type), color = "black", size = 4) +
    scale_fill_gradientn(colours = c("black", rocket(10), "white"), limits = c(min(p$data[, paste0(ko, "1")]), max(p_summ[, paste0(ko, "1")]))) + 
    labs(title = paste0(ko, " induced genes in WT"), fill = ""))
  ggsave(paste0("Figures/F7/2025.02.04_2_cEAE_", ko, "_ExpressionSignature_Whole.pdf"), width = 6, height = 5)
  ggsave(paste0("Figures/F7/2025.02.04_2_cEAE_", ko, "_ExpressionSignature_Whole.png"), width = 6, height = 5)

  # p1 <- VlnPlot(subset(ceae, idents = "Healthy"), paste0(ko, "1"), group.by = "gross_cell_type", pt.size = 0) + geom_boxplot(fill = "white", width = 0.3) + scale_fill_manual(values = rev(ggthemes_data$tableau$`color-palettes`$regular$`Tableau 10`$value)) + geom_hline(yintercept = median(ceae@meta.data[ceae@meta.data$gross_cell_type == "Lymphoid cells" & ceae@meta.data$sample_final == "Healthy", paste0(ko, "1")]), color = "#525252") + theme(plot.title = element_text(hjust = 0)) + labs(title = paste0("Healthy: ", ko), x = "", y = "Average expression")
  # p2 <- VlnPlot(subset(ceae, idents = "d3_cEAE"), paste0(ko, "1"), group.by = "gross_cell_type", pt.size = 0) + geom_boxplot(fill = "white", width = 0.3) + scale_fill_manual(values = rev(ggthemes_data$tableau$`color-palettes`$regular$`Tableau 10`$value)) + geom_hline(yintercept = median(ceae@meta.data[ceae@meta.data$gross_cell_type == "Lymphoid cells" & ceae@meta.data$sample_final == "d3_cEAE", paste0(ko, "1")]), color = "#525252") + theme(plot.title = element_text(hjust = 0)) + labs(title = paste0("d3_cEAE: ", ko), x = "", y = "Average expression")
  # p3 <- VlnPlot(subset(ceae, idents = "d14_cEAE"), paste0(ko, "1"), group.by = "gross_cell_type", pt.size = 0) + geom_boxplot(fill = "white", width = 0.3) + scale_fill_manual(values = rev(ggthemes_data$tableau$`color-palettes`$regular$`Tableau 10`$value)) + geom_hline(yintercept = median(ceae@meta.data[ceae@meta.data$gross_cell_type == "Lymphoid cells" & ceae@meta.data$sample_final == "d14_cEAE", paste0(ko, "1")]), color = "#525252") + theme(plot.title = element_text(hjust = 0)) + labs(title = paste0("d14_cEAE: ", ko), x = "", y = "Average expression")
  # 
  # p1 / p2 / p3 + patchwork::plot_layout(nrow = 3)
  # # ggsave(paste0("Figures/F7/cEAE_", ko, "_ExpressionSignature_VlnPlot_gross_cell_type.pdf"), width = 6, height = 15)
  # # ggsave(paste0("Figures/F7/cEAE_", ko, "_ExpressionSignature_VlnPlot_gross_cell_type.png"), width = 6, height = 15)
  # 
  # VlnPlot(ceae, paste0(ko, "1"), group.by = "gross_cell_type", split.by = "sample_final", pt.size = 0) + geom_boxplot(fill = "white", aes(group = interaction(ident, split))) + scale_fill_manual(values = rev(ggthemes_data$tableau$`color-palettes`$regular$`Tableau 10`$value)) + geom_hline(yintercept = median(ceae@meta.data[ceae@meta.data$gross_cell_type == "Lymphoid cells", paste0(ko, "1")]), color = "#525252") + theme(plot.title = element_text(hjust = 0)) + labs(title = ko, x = "", y = "Average expression")
  # ggsave(paste0("Figures/F7/cEAE_", ko, "_ExpressionSignature_VlnPlot_Day_GrossCellType.pdf"), width = 6, height = 5)
  # ggsave(paste0("Figures/F7/cEAE_", ko, "_ExpressionSignature_VlnPlot_Day_GrossCellType.png"), width = 6, height = 5)
}
```

```{r, fig.width = 5, fig.height = 7}

lims <- c(0, 0)

for(ko in c("Ifngr1", "Tnfrsf1a", "Csf2ra", "Tgfbr1")){
  data <- ceae@meta.data[ceae@meta.data$gross_cell_type == "Microglia", c("sample_final", paste0(ko, "1"))]
  
  med <- median(data[data$sample_final == "Healthy", paste0(ko, "1")])
  
  data[, paste0(ko, "1")] <- data[, paste0(ko, "1")] - med
  
  lims <- c(min(c(lims[1], min(data[, paste0(ko, "1")]))), max(c(lims[2], max(data[, paste0(ko, "1")]))))
}

lims <- c(lims[1], lims[2] + lims[2]/20)

for(ko in c("Ifngr1", "Tnfrsf1a", "Csf2ra", "Tgfbr1")){
  data <- ceae@meta.data[ceae@meta.data$gross_cell_type == "Microglia", c("sample_final", paste0(ko, "1"))]
  
  med <- median(data[data$sample_final == "Healthy", paste0(ko, "1")])
  
  data[, paste0(ko, "1")] <- data[, paste0(ko, "1")] - med
  
  print(ggplot(data, aes(x = sample_final, y = !!rlang::sym(paste0(ko, "1")), fill = sample_final)) +
    geom_violin() +
    geom_boxplot(fill = "white", width = 0.3) +
    theme(panel.background = element_blank(), panel.grid.major = element_line(color = "lightgray")) +
    labs(title = ko, x = "", y = "Average signature expression\nnormalized to healthy") +
    scale_fill_manual(values = c("gray", "coral", "coral4")) +
    geom_hline(yintercept = 0, color = "#525252") +
    NoLegend() +
    geom_text(aes(x = "d3_cEAE", y = max(data[, paste0(ko, "1")]) + max(data[, paste0(ko, "1")])/20), label = t.test(data[data$sample_final == "d3_cEAE", paste0(ko, "1")], data[data$sample_final == "Healthy", paste0(ko, "1")])$p.value %>% signif(3), color = "black") +
    geom_text(aes(x = "d14_cEAE", y = max(data[, paste0(ko, "1")])+ max(data[, paste0(ko, "1")])/20), label = t.test(data[data$sample_final == "d14_cEAE", paste0(ko, "1")], data[data$sample_final == "Healthy", paste0(ko, "1")])$p.value %>% signif(3), color = "black") +
    scale_y_continuous(limits = lims))
  ggsave(paste0("Figures/F7/cEAE_KO-signatures_Microglia-diseaseDay_", ko, ".png"), width = 5, height = 7)
  ggsave(paste0("Figures/F7/cEAE_KO-signatures_Microglia-diseaseDay_", ko, ".pdf"), width = 5, height = 7)
}

```


<!-- ```{r, fig.width=18, fig.height=5} -->
<!-- Idents(ceae) <- "cell_type" -->
<!-- ceae$cell_type %>% unique -->

<!-- tmp <- subset(ceae, idents = c("Homeostatic microglia", "Inflammatory microglia", "Early infiltrating macrophages", "Scavenging macrophages", "Lipid macrophages")) -->

<!-- tmp$cell_type <- factor(tmp$cell_type, levels = c("Homeostatic microglia", "Inflammatory microglia", "Early infiltrating macrophages", "Scavenging macrophages", "Lipid macrophages")) -->

<!-- Idents(tmp) <- "sample_final" -->


<!-- for(ko in c("Ifngr1", "Tnfrsf1a", "Csf2ra", "Tgfbr1")){ -->

<!--   p1 <- FeaturePlot(subset(tmp, idents = "Healthy"), paste0(ko, "1"), pt.size = 0.75, order = T) + scale_color_gradientn(colors = c("black", rocket(10), "white"), limits = c(0, max(tmp@meta.data[, paste0(ko, "1")]))) + labs(title = paste0("Healthy: ", ko), x = "UMAP1", y = "UMAP2") + theme(plot.title = element_text(hjust = 0)) -->
<!--   p2 <- FeaturePlot(subset(tmp, idents = "d3_cEAE"), paste0(ko, "1"), pt.size = 0.75, order = T) + scale_color_gradientn(colors = c("black", rocket(10), "white"), limits = c(0, max(tmp@meta.data[, paste0(ko, "1")]))) + labs(title = paste0("d3_cEAE: ", ko), x = "UMAP1", y = "UMAP2") + theme(plot.title = element_text(hjust = 0)) -->
<!--   p3 <- FeaturePlot(subset(tmp, idents = "d14_cEAE"), paste0(ko, "1"), pt.size = 0.75, order = T) + scale_color_gradientn(colors = c("black", rocket(10), "white"), limits = c(0, max(tmp@meta.data[, paste0(ko, "1")]))) + labs(title = paste0("d14_cEAE: ", ko), x = "UMAP1", y = "UMAP2") + theme(plot.title = element_text(hjust = 0)) -->

<!--   p1 + p2 + p3 + patchwork::plot_layout(ncol = 3) -->
<!--   ggsave(paste0("Figures/F7/cEAE_", ko, "_ExpressionSignature_Myeloid.pdf"), width = 18, height = 5) -->
<!--   ggsave(paste0("Figures/F7/cEAE_", ko, "_ExpressionSignature_Myeloid.png"), width = 18, height = 5) -->

<!--   print(VlnPlot(tmp, group.by = "cell_type", split.by = "sample_final", paste0(ko, "1"), pt.size = 0) + geom_boxplot(fill = "white", aes(group = interaction(ident, split))) + scale_fill_manual(values = rev(ggthemes_data$tableau$`color-palettes`$regular$`Tableau 10`$value)) + geom_hline(yintercept = median(ceae@meta.data[ceae@meta.data$cell_type == "Early infiltrating macrophages", paste0(ko, "1")]), color = "#525252") + theme(plot.title = element_text(hjust = 0)) + labs(title = ko)) -->
<!--   ggsave(paste0("Figures/F7/cEAE_", ko, "_ExpressionSignature_Myeloid_Day.pdf"), width = 6, height = 5) -->
<!--   ggsave(paste0("Figures/F7/cEAE_", ko, "_ExpressionSignature_Myeloid_Day.png"), width = 6, height = 5) -->

<!--   print(VlnPlot(tmp, group.by = "cell_type", paste0(ko, "1"), pt.size = 0) + geom_boxplot(fill = "white", width = 0.3) + scale_fill_manual(values = rev(ggthemes_data$tableau$`color-palettes`$regular$`Tableau 10`$value)) + geom_hline(yintercept = median(ceae@meta.data[ceae@meta.data$cell_type == "Early infiltrating macrophages", paste0(ko, "1")]), color = "#525252") + theme(plot.title = element_text(hjust = 0)) + labs(title = ko)) -->
<!--   ggsave(paste0("Figures/F7/cEAE_", ko, "_ExpressionSignature_Myeloid_Vln.pdf"), width = 6, height = 5) -->
<!--   ggsave(paste0("Figures/F7/cEAE_", ko, "_ExpressionSignature_Myeloid_Vln.png"), width = 6, height = 5) -->

<!-- } -->
<!-- ``` -->


<!-- ```{r, fig.width=18, fig.height=5} -->

<!-- for(ko in c("Ifngr1", "Tnfrsf1a", "Csf2ra", "Tgfbr1")){ -->
<!--   down <- read_csv(paste0("FinalAnalysis/DEGs/Common/", ko, "_Down.csv")) %>% pull(`.`) -->
<!--   ceae <- AddModuleScore_modified(ceae, list(down), name = ko) -->

<!--   VlnPlot(ceae, group.by = "cell_type", paste0(ko, "1"), pt.size = 0) + NoLegend() + geom_boxplot(fill = "white", width = 0.3) + scale_fill_manual(values = c(ggthemes_data$tableau$`color-palettes`$regular$`Tableau 20`$value, ggthemes_data$tableau$`color-palettes`$regular$`Tableau 10`$value)) + geom_hline(yintercept = median(ceae@meta.data[ceae@meta.data$gross_cell_type == "Lymphoid cells" & ! ceae@meta.data$cell_type == "Fibroblasts", paste0(ko, "1")]), color = "#525252") + theme(plot.title = element_text(hjust = 0)) + labs(title = ko, x = "", y = "Average expression", caption = "Line indicates the average expression in lymphoid cells") -->
<!--   ggsave(paste0("Figures/F7/cEAE_", ko, "_ExpressionSignature_AllCells_Vln.pdf"), width = 10, height = 5) -->
<!--   ggsave(paste0("Figures/F7/cEAE_", ko, "_ExpressionSignature_AllCells_Vln.png"), width = 10, height = 5) -->
<!-- } -->
<!-- ``` -->

# Figure 7 (human data)

## Human data CSF

```{r Dimplot}
csf <- readRDS("V:/Analysis/Franz/projects/2023_crispr_macrophages/2.5_piehl_schafflick_own_monos_no_samplesize_filter.rds")

csf[[]]

csf$dataset_disease <- factor(csf$dataset_disease, levels = c("own_IIH", "own_RIS", "own_MS", "schafflick_IIH", "schafflick_MS", "piehl_healthy", "piehl_MCI/AD"))
csf$dataset <- factor(csf$dataset, levels = c("own", "schafflick", "piehl"))

DimPlot(csf, split.by = "dataset", reduction = "umap", group.by = "dataset", pt.size = 1.5) + scale_color_manual(values = ggthemes_data$tableau$`color-palettes`$regular$`Miller Stone`$value) + NoLegend()
ggsave("Figures/F6/CSF.pdf", width = 7, height = 5)
```

```{r}
csf@meta.data %>% filter(dataset == "own" & !duplicated(sample)) %>% pull(sample) %>% as.tibble %>% write_csv("Own_Patients_ForLisa.csv")
```


```{r, fig.width=20, fig.height=20}

csf[[]]

p1 <- VlnPlot(csf, "ITGAM", split.by = "dataset_disease", group.by = "dataset_disease", add.noise = F, pt.size = 0) + scale_fill_manual(values = c("#83AEC9", "#6D90AA", "#516B81", "#A3C1D2", "#859EB1", "#C2E2C2", "#A2CDAA")) + NoLegend()

p2 <- VlnPlot(csf, "CD14", split.by = "dataset_disease", group.by = "dataset_disease", add.noise = F, pt.size = 0) + scale_fill_manual(values = c("#83AEC9", "#6D90AA", "#516B81", "#A3C1D2", "#859EB1", "#C2E2C2", "#A2CDAA")) + NoLegend()

p3 <- VlnPlot(csf, "FCGR3A", split.by = "dataset_disease", group.by = "dataset_disease", add.noise = F, pt.size = 0) + scale_fill_manual(values = c("#83AEC9", "#6D90AA", "#516B81", "#A3C1D2", "#859EB1", "#C2E2C2", "#A2CDAA")) + NoLegend()

p1/p2/p3 + patchwork::plot_layout(nrow = 3)
ggsave("Figures/StoF6/CSF_Markers.pdf", width = 8, height = 10)

```


### Cytokine induced genes behaviour


```{r}
csf_bulk <- readRDS("V:/Analysis/Franz/projects/2023_crispr_macrophages/recalculate_revision_250602/3.5_bulked_permutation_scores_newnorm_csf.rds")
```


```{r, fig.height=10, fig.with = 25}

dat <- csf_bulk[["RNA"]]@data %>% data.frame() %>% rownames_to_column("gene")

dat <- dat %>% pivot_longer(all_of(names(dat)[-1]), names_to = "patient", values_to = "value")

dat$disease <- sapply(dat$patient, function(x) strsplit(x, split = "_")[[1]][[2]])
dat$disease <- factor(dat$disease, levels = c("own.IIH", "own.RIS", "own.MS", "schafflick.IIH", "schafflick.MS", "piehl.healthy", "piehl.MCI.AD"))
dat$patient <- factor(dat$patient, levels = (arrange(dat, disease) %>% pull(patient) %>% unique))

ggplot(dat, aes(x = patient, y = value, fill = disease, color = disease)) +
  geom_boxplot(alpha = 0.3, outlier.shape = NA) +
  scale_color_manual(values = c("#83AEC9", "#6D90AA", "#516B81", "#A3C1D2", "#859EB1", "#C2E2C2", "#A2CDAA")) +
  scale_fill_manual(values = c("#83AEC9", "#6D90AA", "#516B81", "#A3C1D2", "#859EB1", "#C2E2C2", "#A2CDAA")) +
  theme(panel.background = element_blank(), axis.text.x = element_text(angle = 90, hjust = 1, vjust = 0)) +
  scale_y_continuous(limits = c(0, 1)) +
  labs(x = "", y = "Data slot gene values") +
  stat_summary(geom = "point", fun = mean)
  
ggplot(dat, aes(x = patient, y = value, fill = disease, color = disease)) +
  geom_boxplot(alpha = 0.3) +
  scale_color_manual(values = c("#83AEC9", "#6D90AA", "#516B81", "#A3C1D2", "#859EB1", "#C2E2C2", "#A2CDAA")) +
  scale_fill_manual(values = c("#83AEC9", "#6D90AA", "#516B81", "#A3C1D2", "#859EB1", "#C2E2C2", "#A2CDAA")) +
  theme(panel.background = element_blank(), axis.text.x = element_text(angle = 90, hjust = 1, vjust = 0)) +
  # labs(x = "", y = "Data slot gene values") +
  stat_summary(geom = "point", fun = mean)


dat2 <- dat %>% group_by(disease, gene) %>% summarize("avg" = mean(value))

ggplot(dat2, aes(x = disease, y = avg, fill = disease, color = disease)) +
  geom_boxplot(alpha = 0.3) +
  scale_color_manual(values = c("#83AEC9", "#6D90AA", "#516B81", "#A3C1D2", "#859EB1", "#C2E2C2", "#A2CDAA")) +
  scale_fill_manual(values = c("#83AEC9", "#6D90AA", "#516B81", "#A3C1D2", "#859EB1", "#C2E2C2", "#A2CDAA")) +
  theme(panel.background = element_blank(), axis.text.x = element_text(angle = 90, hjust = 1, vjust = 0)) +
  labs(x = "", y = "Data slot gene values") +
  stat_summary(geom = "point", fun = mean)

ggplot(dat2, aes(x = disease, y = avg, fill = disease, color = disease)) +
  geom_boxplot(alpha = 0.3, outlier.shape =  NA) +
  scale_color_manual(values = c("#83AEC9", "#6D90AA", "#516B81", "#A3C1D2", "#859EB1", "#C2E2C2", "#A2CDAA")) +
  scale_fill_manual(values = c("#83AEC9", "#6D90AA", "#516B81", "#A3C1D2", "#859EB1", "#C2E2C2", "#A2CDAA")) +
  theme(panel.background = element_blank(), axis.text.x = element_text(angle = 90, hjust = 1, vjust = 0)) +
  labs(x = "", y = "Data slot gene values") +
  # scale_y_continuous(limits = c(0, 1)) + 
  stat_summary(geom = "point", fun = mean, size = 5)
ggsave("Figures/StoF6/2025_CSF_ExpressionControl_DiseaseDataset_NewNorm.pdf", width = 8, height = 6)

dat3 <- dat
dat3$reversed <- exp(dat3$value) - 1

dat3 <- dat3 %>% group_by(patient) %>% summarize(sum = sum(reversed))

dat3$disease <- sapply(as.character(dat3$patient), function(x) strsplit(x, split = "_")[[1]][[2]])
dat3$disease <- factor(dat3$disease, levels = c("own.IIH", "own.RIS", "own.MS", "schafflick.IIH", "schafflick.MS", "piehl.healthy", "piehl.MCI.AD"))

ggplot(dat3, aes(x = patient, y = sum, color = disease)) +
  geom_point() +
  scale_color_manual(values = c("#83AEC9", "#6D90AA", "#516B81", "#A3C1D2", "#859EB1", "#C2E2C2", "#A2CDAA")) +
  scale_fill_manual(values = c("#83AEC9", "#6D90AA", "#516B81", "#A3C1D2", "#859EB1", "#C2E2C2", "#A2CDAA")) +
  theme(panel.background = element_blank(), axis.text.x = element_text(angle = 90, hjust = 1, vjust = 0))

```


```{r Control pre shift, fig.height=8, fig.width=12}

csf_bulk@meta.data[, !grepl("ermutation", names(csf_bulk[[]]))] %>% .[, c(grep("dataset_disease", names(.)), grep("score", names(.)), grep("n_cells", names(.)))] -> to_plot

to_plot <- to_plot %>% filter(n_cells > 10) %>% dplyr::select(-n_cells)

to_plot_pre <- csf_bulk@meta.data[, !grepl("ermutation", names(csf_bulk[[]]))] %>% .[, c(grep("dataset", names(.)), grep("score", names(.)))]

to_plot <- to_plot %>% pivot_longer(cols = all_of(names(to_plot)[grepl("score", names(to_plot))]), names_to = "KO", values_to = "value")

to_plot$KO <- sapply(to_plot$KO, function(x) strsplit(x, split = "_")[[1]][[3]])
to_plot$dataset_disease <- factor(to_plot$dataset_disease, levels = c("own-IIH", "own-RIS", "own-MS", "schafflick-IIH", "schafflick-MS", "piehl-healthy", "piehl-MCI/AD"))

to_plot_means <- to_plot %>% group_by(dataset_disease, KO) %>% summarise("avg" = median(value))

to_plot$KO <- factor(to_plot$KO, levels = c("Ifngr1", "Tnfrsf1a", "Csf2ra", "Tgfbr1"))

ggplot(to_plot, aes(x = dataset_disease, y = value, fill = dataset_disease, color = dataset_disease)) +
  geom_jitter(width = 0.2) +
  geom_boxplot(alpha = 0.3) +
  facet_wrap(~KO, scales = "free", ncol = 4) +
  scale_color_manual(values = ggthemes_data$tableau$`color-palettes`$regular$`Miller Stone`$value) +
  scale_fill_manual(values = ggthemes_data$tableau$`color-palettes`$regular$`Miller Stone`$value) +
  theme(panel.background = element_blank(), panel.grid.major = element_line(color = "lightgray"), axis.text.x = element_text(angle = 90, hjust = 1, vjust = 0)) +
  NoLegend() +
  labs(x = "", y = "Pseudobulked average expression")


for(ko in unique(to_plot$KO)){
  to_plot[to_plot$KO == ko & to_plot$dataset_disease %in% c("own-RIS", "own-MS", "own-IIH"), "value"] <- to_plot[to_plot$KO == ko & to_plot$dataset_disease %in% c("own-RIS", "own-MS", "own-IIH"), "value"] - pull(to_plot_means[to_plot_means$KO == ko & to_plot_means$dataset_disease == "own-IIH", "avg"])
  
  to_plot[to_plot$KO == ko & to_plot$dataset_disease %in% c("schafflick-MS", "schafflick-IIH"), "value"] <- to_plot[to_plot$KO == ko & to_plot$dataset_disease %in% c("schafflick-MS", "schafflick-IIH"), "value"] - pull(to_plot_means[to_plot_means$KO == ko & to_plot_means$dataset_disease == "schafflick-IIH", "avg"])
  
  to_plot[to_plot$KO == ko & to_plot$dataset_disease %in% c("piehl-MCI/AD", "piehl-healthy"), "value"] <- to_plot[to_plot$KO == ko & to_plot$dataset_disease %in% c("piehl-MCI/AD", "piehl-healthy"), "value"] - pull(to_plot_means[to_plot_means$KO == ko & to_plot_means$dataset_disease == "piehl-healthy", "avg"])
}

to_plot$dataset <- sapply(as.character(to_plot$dataset_disease), function(x) strsplit(x, split = "-")[[1]][[1]])

to_plot$dataset <- factor(to_plot$dataset, levels = c("own", "schafflick", "piehl"))

ggplot(to_plot, aes(x = dataset_disease, y = value, fill = dataset_disease, color = dataset_disease)) +
  geom_jitter(width = 0.2) +
  geom_boxplot(alpha = 0.3) +
  facet_wrap(~KO + dataset, scales = "free", ncol = 3) +
  scale_color_manual(values = c("#83AEC9", "#6D90AA", "#516B81", "#A3C1D2", "#859EB1", "#C2E2C2", "#A2CDAA")) +
  scale_fill_manual(values = c("#83AEC9", "#6D90AA", "#516B81", "#A3C1D2", "#859EB1", "#C2E2C2", "#A2CDAA")) +
  theme(panel.background = element_blank(), panel.grid.major = element_line(color = "lightgray"), axis.text.x = element_text(angle = 90, hjust = 1, vjust = 0)) +
  NoLegend() +
  labs(x = "", y = "Pseudobulked average expression - dataset control")

```

```{r Post shift, fig.height=5, fig.width=25}
csf_bulk@meta.data[, c(grep("dataset_disease", names(csf_bulk[[]])), grep("permutation_shifted", names(csf_bulk[[]])), grep("n_cel", names(csf_bulk[[]])))] -> to_plot

to_plot <- to_plot %>% filter(n_cells > 10) %>% dplyr::select(-n_cells)

table(to_plot$dataset_disease)

to_plot_post <- csf_bulk@meta.data[, c(grep("dataset", names(csf_bulk[[]])), grep("permutation_shifted", names(csf_bulk[[]])))]

to_plot <- to_plot %>% pivot_longer(cols = all_of(names(to_plot)[grepl("shifted", names(to_plot))]), names_to = "KO", values_to = "value")

to_plot$KO <- sapply(to_plot$KO, function(x) strsplit(x, split = "_")[[1]][[5]])
to_plot$dataset_disease <- factor(to_plot$dataset_disease, levels = c("own-IIH", "own-RIS", "own-MS", "schafflick-IIH", "schafflick-MS", "piehl-healthy", "piehl-MCI/AD"))

to_plot_means <- to_plot %>% group_by(dataset_disease, KO) %>% summarise("avg" = median(value))

to_plot$KO <- factor(to_plot$KO, levels = c("Ifngr1", "Tnfrsf1a", "Csf2ra", "Tgfbr1"))

ggplot(to_plot, aes(x = dataset_disease, y = value, fill = dataset_disease, color = dataset_disease)) +
  geom_jitter(width = 0.2) +
  geom_boxplot(alpha = 0.3) +
  facet_wrap(~KO, scales = "free", ncol = 4) +
  scale_color_manual(values = ggthemes_data$tableau$`color-palettes`$regular$`Miller Stone`$value) +
  scale_fill_manual(values = ggthemes_data$tableau$`color-palettes`$regular$`Miller Stone`$value) +
  theme(panel.background = element_blank(), panel.grid.major = element_line(color = "lightgray"), axis.text.x = element_text(angle = 90, hjust = 1, vjust = 0)) +
  NoLegend() +
  labs(x = "", y = "Pseudobulked average expression")


for(ko in unique(to_plot$KO)){
  to_plot[to_plot$KO == ko & to_plot$dataset_disease %in% c("own-RIS", "own-MS", "own-IIH"), "value"] <- to_plot[to_plot$KO == ko & to_plot$dataset_disease %in% c("own-RIS", "own-MS", "own-IIH"), "value"] - pull(to_plot_means[to_plot_means$KO == ko & to_plot_means$dataset_disease == "own-IIH", "avg"])
  
  to_plot[to_plot$KO == ko & to_plot$dataset_disease %in% c("schafflick-MS", "schafflick-IIH"), "value"] <- to_plot[to_plot$KO == ko & to_plot$dataset_disease %in% c("schafflick-MS", "schafflick-IIH"), "value"] - pull(to_plot_means[to_plot_means$KO == ko & to_plot_means$dataset_disease == "schafflick-IIH", "avg"])
  
  to_plot[to_plot$KO == ko & to_plot$dataset_disease %in% c("piehl-MCI/AD", "piehl-healthy"), "value"] <- to_plot[to_plot$KO == ko & to_plot$dataset_disease %in% c("piehl-MCI/AD", "piehl-healthy"), "value"] - pull(to_plot_means[to_plot_means$KO == ko & to_plot_means$dataset_disease == "piehl-healthy", "avg"])
}

to_plot$dataset <- sapply(as.character(to_plot$dataset_disease), function(x) strsplit(x, split = "-")[[1]][[1]])

to_plot$dataset <- factor(to_plot$dataset, levels = c("own", "schafflick", "piehl"))

ggplot(to_plot, aes(x = dataset_disease, y = value, fill = dataset_disease, color = dataset_disease)) +
  geom_jitter(width = 0.2) +
  geom_boxplot(alpha = 0.3, outlier.shape = NA) +
  facet_wrap(~KO + dataset, scales = "free_x", ncol = 12) +
  scale_color_manual(values = c("#83AEC9", "#6D90AA", "#516B81", "#A3C1D2", "#859EB1", "#C2E2C2", "#A2CDAA")) +
  scale_fill_manual(values = c("#83AEC9", "#6D90AA", "#516B81", "#A3C1D2", "#859EB1", "#C2E2C2", "#A2CDAA")) +
  theme(panel.background = element_blank(), panel.grid.major = element_line(color = "lightgray"), axis.text.x = element_text(angle = 90, hjust = 1, vjust = 0)) +
  NoLegend() +
  labs(x = "", y = "Pseudobulked average expression - dataset control")
ggsave("Figures/F6/2025_CSF_Signatures_Boxplot.pdf", width = 15, height = 5)
```


```{r Post shift stats, fig.height=5, fig.width=25}

csf_bulk@meta.data[, c(grep("dataset_disease", names(csf_bulk[[]])), grep("permutation_shifted", names(csf_bulk[[]])), grep("n_cell", names(csf_bulk[[]])))] %>% rownames_to_column("id") -> st

st <- filter(st, n_cells > 10) %>% dplyr::select(-n_cells)

st$dataset <- sapply(as.character(st$dataset_disease), function(x) strsplit(x, split = "-")[[1]][[1]])

st$disease <- sapply(as.character(st$dataset_disease), function(x) strsplit(x, split = "-")[[1]][[2]])

names(st) <- str_remove_all(names(st), pattern = "Lognorm_score_permutation_shifted_")
names(st) <- str_remove_all(names(st), pattern = "_Down")

st <- st %>% dplyr::select(-dataset_disease)

st <- pivot_longer(st, c("Ifngr1", "Tnfrsf1a", "Csf2ra", "Tgfbr1"), names_to = "KO", values_to = "value")
st <- st %>% pivot_wider(names_from = disease, values_from = value)

st_own <- filter(st, dataset == "own") %>% dplyr::select(-healthy, -`MCI/AD`)
st_sc <- filter(st, dataset == "schafflick") %>% dplyr::select(-healthy, -`MCI/AD`)
st_p <- filter(st, dataset == "piehl") %>% dplyr::select(id, dataset, KO, healthy, `MCI/AD`)

p_values <- tibble("dataset" = rep(unique(st$dataset), 4), "KO" = c("Ifngr1", "Ifngr1", "Ifngr1", "Tnfrsf1a", "Tnfrsf1a", "Tnfrsf1a", "Csf2ra", "Csf2ra", "Csf2ra", "Tgfbr1", "Tgfbr1", "Tgfbr1"))

for(ko in c("Ifngr1", "Tnfrsf1a", "Csf2ra", "Tgfbr1")){
  print(ko)
  print(apply(st_own[st_own$KO == ko, c("MS", "RIS", "IIH")], 2, function(x) shapiro.test(na.omit(x))$p.value))
  print(apply(st_sc[st_sc$KO == ko, c("MS", "IIH")], 2, function(x) shapiro.test(na.omit(x))$p.value))
  print(apply(st_p[st_p$KO == ko, c("healthy", "MCI/AD")], 2, function(x) shapiro.test(na.omit(x))$p.value))
}

st_own_aov <- pivot_longer(st_own, cols = c(IIH, RIS, MS), names_to = "disease", values_to = "value") %>% na.omit

st_own_aov <- st_own_aov %>% group_by(KO) %>% mutate(aov_f = summary(aov(value ~ disease))[[1]][["F value"]][[1]], aov_p = summary(aov(value ~ disease))[[1]][["Pr(>F)"]][[1]], kruskal = kruskal.test(value ~ disease)[["p.value"]])

st_own_aov %>% filter(!duplicated(aov_f))

for(ko in c("Ifngr1", "Tnfrsf1a", "Csf2ra", "Tgfbr1")){

  p_values[p_values$dataset == "own" & p_values$KO == ko, "MSvsIIH"] <- t.test(pull(st_own[st_own$KO == ko, "MS"]), pull(st_own[st_own$KO == ko, "IIH"]))$p.value
  p_values[p_values$dataset == "own" & p_values$KO == ko, "RISvsIIH"] <- t.test(pull(st_own[st_own$KO == ko, "RIS"]), pull(st_own[st_own$KO == ko, "IIH"]))$p.value
  
  if(ko %in% c("Ifngr1")){
    p_values[p_values$dataset == "schafflick" & p_values$KO == ko, "MSvsIIH"] <- wilcox.test(pull(st_sc[st_sc$KO == ko, "MS"]), pull(st_sc[st_sc$KO == ko, "IIH"]))$p.value
  }else{
    p_values[p_values$dataset == "schafflick" & p_values$KO == ko, "MSvsIIH"] <- t.test(pull(st_sc[st_sc$KO == ko, "MS"]), pull(st_sc[st_sc$KO == ko, "IIH"]))$p.value
  }
  
  if(ko %in% c("Ifngr1", "Csf2ra")){
    p_values[p_values$dataset == "piehl" & p_values$KO == ko, "MCI/ADvshealthy"] <- wilcox.test(pull(st_p[st_p$KO == ko, "MCI/AD"]), pull(st_p[st_p$KO == ko, "healthy"]))$p.value
  }else{
    p_values[p_values$dataset == "piehl" & p_values$KO == ko, "MCI/ADvshealthy"] <- t.test(pull(st_p[st_p$KO == ko, "MCI/AD"]), pull(st_p[st_p$KO == ko, "healthy"]))$p.value
  }

}

p_values <- p_values %>% pivot_longer(all_of(names(p_values)[-c(1, 2)]), names_to = "condition", values_to = "p-value")
p_values <- na.omit(p_values)

p_values$dataset <- factor(p_values$dataset, levels = c("own", "schafflick", "piehl"))
p_values$KO <- factor(p_values$KO, levels = c("Ifngr1", "Tnfrsf1a", "Csf2ra", "Tgfbr1"))

arrange(p_values, dataset, KO) %>% write_csv("FinalAnalysis/Human/2025_CSF_p-values.csv")

arrange(p_values, dataset, KO) %>% filter(`p-value` < 0.1)
```

## Human data Macnair

```{r}
mac <- readRDS("V:/Analysis/Franz/projects/2023_crispr_macrophages/3.3_macnair_microglia_after_aggressive_qc_no_pseudosample_filter.rds")

DimPlot(mac, group.by = "cluster_names_activation")

mac[[]]
mac$lesion_type <- factor(mac$lesion_type, levels = c("WM", "NAWM", "AL", "CAL", "CIL", "RL", "GM", "NAGM", "GML"))

```

```{r, fig.height=5, fig.width=15, message=FALSE, warning=FALSE}
rownames(mac) %>% .[grepl("HLA", .)] %>% c(., "CD74") -> hla
irm <- read_csv("IFN-responsive microglia in aged white matter/IRM.csv") %>% pull(IRM)

FindMarkers(mac, ident.1 = "Micro_5") %>% arrange(desc(avg_log2FC)) %>% filter(avg_log2FC > 0 & p_val_adj < 0.01) %>% rownames_to_column("gene") %>% dplyr::select("gene") %>% write_csv("FinalAnalysis/Human/Micro_5.csv")
FindMarkers(mac, ident.1 = "Micro_3") %>% arrange(desc(avg_log2FC)) %>% filter(avg_log2FC > 0 & p_val_adj < 0.01) %>% rownames_to_column("gene") %>% dplyr::select("gene") %>% write_csv("FinalAnalysis/Human/Micro_3.csv")

mac <- AddModuleScore_modified(mac, list(hla), name = "HLAs")
mac <- AddModuleScore_modified(mac, list(c("LPL", "CST7", "AXL", "ITGAX", "SPP1", "CD9", "CCL6", "CSF1")), name = "DAM")
mac <- AddModuleScore_modified(mac, list(irm), name = "IRM")
mac <- AddModuleScore_modified(mac, list(c("CX3CR1", "P2RY12", "TMEM119", "HEXB", "CST3", "CD33")), name = "Homeo")
mac <- AddModuleScore_modified(mac, list(toupper(c("Abca1", "Nr1h2", "Nr1h3", "Abcg1", "Abcg2", "Acat1", "Pparg", "Olr1", "Cd36", "Zfp202", "Lpl", "Angptl4", "Hbp1", "Nfia", "Hat1", "Nos1"))), name = "Foamy")
#hla high protective microglia from Liston Lab
mac <- AddModuleScore_modified(mac, list(c("CD74", hla, "CTSS", "PTGS1", "STAT1", "C4B", "ITGAM", "JUN")), name = "Protective_Liston")

```


```{r, fig.height=12, fig.width=3}
mac$cluster_names_activation <- factor(mac$cluster_names_activation, levels = paste0("Micro_", c(1, 3, 2, 4, 5, 6)))
p1 <- VlnPlot(mac, "Homeo1", group.by = "cluster_names_activation", add.noise = F, pt.size = 0) + scale_fill_manual(values = ggthemes_data$tableau$`color-palettes`$regular$`Nuriel Stone`$value) + NoLegend() + geom_boxplot(width = 0.1, outlier.shape = NA, fill = "white")
p2 <- VlnPlot(mac, "DAM1", group.by = "cluster_names_activation", add.noise = F, pt.size = 0)  + scale_fill_manual(values = ggthemes_data$tableau$`color-palettes`$regular$`Nuriel Stone`$value) + NoLegend() + geom_boxplot(width = 0.1, outlier.shape = NA, fill = "white")
p3 <- VlnPlot(mac, "IRM1", group.by = "cluster_names_activation", add.noise = F, pt.size = 0)  + scale_fill_manual(values = ggthemes_data$tableau$`color-palettes`$regular$`Nuriel Stone`$value) + NoLegend() + geom_boxplot(width = 0.1, outlier.shape = NA, fill = "white")
p4 <- VlnPlot(mac, "Foamy1", group.by = "cluster_names_activation", add.noise = F, pt.size = 0)  + scale_fill_manual(values = ggthemes_data$tableau$`color-palettes`$regular$`Nuriel Stone`$value) + NoLegend() + geom_boxplot(width = 0.1, outlier.shape = NA, fill = "white")
p5 <- VlnPlot(mac, "Protective_Liston1", group.by = "cluster_names_activation", add.noise = F, pt.size = 0)  + scale_fill_manual(values = ggthemes_data$tableau$`color-palettes`$regular$`Nuriel Stone`$value) + NoLegend() + geom_boxplot(width = 0.1, outlier.shape = NA, fill = "white")

p1 + p2 + p3 + p4 + p5 + patchwork::plot_layout(nrow = 5, ncol = 1)
```


```{r Rename microglia clusters based on function, fig.height=12, fig.width=3}
mac@meta.data[mac@meta.data$cluster_names_activation == "Micro_1", "Cluster_Name"] <- "Homeostatic"
mac@meta.data[mac@meta.data$cluster_names_activation == "Micro_3", "Cluster_Name"] <- "Inflammatory-IRM"
mac@meta.data[mac@meta.data$cluster_names_activation == "Micro_2", "Cluster_Name"] <- "Inflammatory-IRM"
mac@meta.data[mac@meta.data$cluster_names_activation == "Micro_4", "Cluster_Name"] <- "DAM"
mac@meta.data[mac@meta.data$cluster_names_activation == "Micro_5", "Cluster_Name"] <- "Lipid"
mac@meta.data[mac@meta.data$cluster_names_activation == "Micro_6", "Cluster_Name"] <- "MHCII-recovery"

mac$Cluster_Name <- factor(mac$Cluster_Name, levels = c("Homeostatic", "Inflammatory-IRM", "DAM", "Lipid", "MHCII-recovery"))

p1 <- VlnPlot(mac, "Homeo1", group.by = "Cluster_Name", add.noise = F, pt.size = 0) + scale_fill_manual(values = c("#31a1b3", "#8175aa","#94d0c0", "#6fb899", "#9f8f12")) + NoLegend() + geom_boxplot(width = 0.1, outlier.shape = NA, fill = "white") + theme(axis.text.x = element_blank()) + labs(x = "")
p3 <- VlnPlot(mac, "DAM1", group.by = "Cluster_Name", add.noise = F, pt.size = 0)  + scale_fill_manual(values = c("#31a1b3", "#8175aa","#94d0c0", "#6fb899", "#9f8f12"))  + NoLegend() + geom_boxplot(width = 0.1, outlier.shape = NA, fill = "white") + theme(axis.text.x = element_blank()) + labs(x = "")
p2 <- VlnPlot(mac, "IRM1", group.by = "Cluster_Name", add.noise = F, pt.size = 0)  + scale_fill_manual(values = c("#31a1b3", "#8175aa","#94d0c0", "#6fb899", "#9f8f12"))  + NoLegend() + geom_boxplot(width = 0.1, outlier.shape = NA, fill = "white") + theme(axis.text.x = element_blank()) + labs(x = "")
p5 <- VlnPlot(mac, "Protective_Liston1", group.by = "Cluster_Name", add.noise = F, pt.size = 0)  + scale_fill_manual(values = c("#31a1b3", "#8175aa","#94d0c0", "#6fb899", "#9f8f12"))  + NoLegend() + geom_boxplot(width = 0.1, outlier.shape = NA, fill = "white")
p4 <- VlnPlot(mac, "Foamy1", group.by = "Cluster_Name", add.noise = F, pt.size = 0)  + scale_fill_manual(values = c("#31a1b3", "#8175aa","#94d0c0", "#6fb899", "#9f8f12"))  + NoLegend() + geom_boxplot(width = 0.1, outlier.shape = NA, fill = "white") + theme(axis.text.x = element_blank()) + labs(x = "")
 

p1 + p2 + p3 + p4 + p5 + plot_layout(nrow = 5, ncol = 1)
ggsave("Figures/StoF6/VlnPlot_ClusterAssignation.pdf", width = 3, height = 10)

DimPlot(mac, group.by = "Cluster_Name", label = T, repel = T) + scale_color_manual(values = c("#31a1b3", "#8175aa","#94d0c0", "#6fb899", "#9f8f12"))  + NoLegend()
ggsave("Figures/F6/Macnair.pdf", width = 4, height = 5)
```


```{r density plot, fig.height=12, fig.width=3}

p <- DimPlot(mac, split.by = "lesion_type", group.by = "cluster_names_activation") 

p1 <- ggplot(p$data %>% filter(lesion_type == "WM"), aes(x = UMAP_1, y = UMAP_2)) +
    geom_bin2d(binwidth = 0.2) + 
    scale_fill_gradient(low = "white", high = "black") + 
    scale_color_gradient(low = "white", high = "black")  +
    theme(panel.background = element_blank(), panel.grid = element_blank(), plot.title = element_text(hjust = 0)) +
    scale_x_continuous(limits = c(min(p$data$UMAP_1), max(p$data$UMAP_1))) +
    scale_y_continuous(limits = c(min(p$data$UMAP_2), max(p$data$UMAP_2))) + 
    NoLegend() +
  theme(axis.line = element_line(color = "black")) +
  labs(title = "WM")
p2 <- ggplot(p$data %>% filter(lesion_type == "NAWM"), aes(x = UMAP_1, y = UMAP_2)) +
    geom_bin2d(binwidth = 0.2) + 
    scale_fill_gradient(low = "white", high = "black") + 
    scale_color_gradient(low = "white", high = "black")  +
    theme(panel.background = element_blank(), panel.grid = element_blank(), plot.title = element_text(hjust = 0)) +
    scale_x_continuous(limits = c(min(p$data$UMAP_1), max(p$data$UMAP_1))) +
    scale_y_continuous(limits = c(min(p$data$UMAP_2), max(p$data$UMAP_2))) + 
    NoLegend() +
  theme(axis.text.y = element_blank(), axis.ticks.y = element_blank(), axis.line.x = element_line(color = "black")) +
  labs(y = "") +
  labs(title = "NAWM")
p3 <- ggplot(p$data %>% filter(lesion_type == "AL"), aes(x = UMAP_1, y = UMAP_2)) +
    geom_bin2d(binwidth = 0.2) + 
    scale_fill_gradient(low = "white", high = "black") + 
    scale_color_gradient(low = "white", high = "black")  +
    theme(panel.background = element_blank(), panel.grid = element_blank(), plot.title = element_text(hjust = 0)) +
    scale_x_continuous(limits = c(min(p$data$UMAP_1), max(p$data$UMAP_1))) +
    scale_y_continuous(limits = c(min(p$data$UMAP_2), max(p$data$UMAP_2))) + 
    NoLegend() +
  theme(axis.text.y = element_blank(), axis.ticks.y = element_blank(), axis.line.x = element_line(color = "black")) +
  labs(y = "") +
  labs(title = "AL")
p4 <- ggplot(p$data %>% filter(lesion_type == "CAL"), aes(x = UMAP_1, y = UMAP_2)) +
    geom_bin2d(binwidth = 0.2) + 
    scale_fill_gradient(low = "white", high = "black") + 
    scale_color_gradient(low = "white", high = "black")  +
    theme(panel.background = element_blank(), panel.grid = element_blank(), plot.title = element_text(hjust = 0)) +
    scale_x_continuous(limits = c(min(p$data$UMAP_1), max(p$data$UMAP_1))) +
    scale_y_continuous(limits = c(min(p$data$UMAP_2), max(p$data$UMAP_2))) + 
    NoLegend() +
  theme(axis.text.y = element_blank(), axis.ticks.y = element_blank(), axis.line.x = element_line(color = "black")) +
  labs(y = "") +
  labs(title = "CAL")
p5 <- ggplot(p$data %>% filter(lesion_type == "CIL"), aes(x = UMAP_1, y = UMAP_2)) +
    geom_bin2d(binwidth = 0.2) + 
    scale_fill_gradient(low = "white", high = "black") + 
    scale_color_gradient(low = "white", high = "black")  +
    theme(panel.background = element_blank(), panel.grid = element_blank(), plot.title = element_text(hjust = 0)) +
    scale_x_continuous(limits = c(min(p$data$UMAP_1), max(p$data$UMAP_1))) +
    scale_y_continuous(limits = c(min(p$data$UMAP_2), max(p$data$UMAP_2))) + 
    NoLegend() +
  theme(axis.text.y = element_blank(), axis.ticks.y = element_blank(), axis.line.x = element_line(color = "black")) +
  labs(y = "") +
  labs(title = "CIL")
p6 <- ggplot(p$data %>% filter(lesion_type == "RL"), aes(x = UMAP_1, y = UMAP_2)) +
    geom_bin2d(binwidth = 0.2) + 
    scale_fill_gradient(low = "white", high = "black") + 
    scale_color_gradient(low = "white", high = "black")  +
    theme(panel.background = element_blank(), panel.grid = element_blank(), plot.title = element_text(hjust = 0)) +
    scale_x_continuous(limits = c(min(p$data$UMAP_1), max(p$data$UMAP_1))) +
    scale_y_continuous(limits = c(min(p$data$UMAP_2), max(p$data$UMAP_2))) + 
    NoLegend() +
  theme(axis.text.y = element_blank(), axis.ticks.y = element_blank(), axis.line.x = element_line(color = "black")) +
  labs(y = "") +
  labs(title = "RL")
p7 <- ggplot(p$data %>% filter(lesion_type == "GM"), aes(x = UMAP_1, y = UMAP_2)) +
    geom_bin2d(binwidth = 0.2) + 
    scale_fill_gradient(low = "white", high = "black") + 
    scale_color_gradient(low = "white", high = "black")  +
    theme(panel.background = element_blank(), panel.grid = element_blank(), plot.title = element_text(hjust = 0)) +
    scale_x_continuous(limits = c(min(p$data$UMAP_1), max(p$data$UMAP_1))) +
    scale_y_continuous(limits = c(min(p$data$UMAP_2), max(p$data$UMAP_2))) + 
    NoLegend() +
  theme(axis.line = element_line(color = "black")) +
  labs(title = "GM")
p8 <- ggplot(p$data %>% filter(lesion_type == "NAGM"), aes(x = UMAP_1, y = UMAP_2)) +
    geom_bin2d(binwidth = 0.2) + 
    scale_fill_gradient(low = "white", high = "black") + 
    scale_color_gradient(low = "white", high = "black")  +
    theme(panel.background = element_blank(), panel.grid = element_blank(), plot.title = element_text(hjust = 0)) +
    scale_x_continuous(limits = c(min(p$data$UMAP_1), max(p$data$UMAP_1))) +
    scale_y_continuous(limits = c(min(p$data$UMAP_2), max(p$data$UMAP_2))) + 
    NoLegend() +
  theme(axis.text.y = element_blank(), axis.ticks.y = element_blank(), axis.line.x = element_line(color = "black")) +
  labs(y = "") +
  labs(title = "NAGM")
p9 <- ggplot(p$data %>% filter(lesion_type == "GML"), aes(x = UMAP_1, y = UMAP_2)) +
    geom_bin2d(binwidth = 0.2) + 
    scale_fill_gradient(low = "white", high = "black") + 
    scale_color_gradient(low = "white", high = "black")  +
    theme(panel.background = element_blank(), panel.grid = element_blank(), plot.title = element_text(hjust = 0)) +
    scale_x_continuous(limits = c(min(p$data$UMAP_1), max(p$data$UMAP_1))) +
    scale_y_continuous(limits = c(min(p$data$UMAP_2), max(p$data$UMAP_2))) + 
    NoLegend() +
  theme(axis.text.y = element_blank(), axis.ticks.y = element_blank(), axis.line.x = element_line(color = "black")) +
  labs(y = "") +
  labs(title = "GML")

p1 + p2 + p3 + p4 + p5 + p6 + patchwork::plot_layout(ncol = 6)
ggsave(filename = "Figures/F6/Macnair_SeuratClusters_Density_WM.pdf", width = 24, height = 5)

p7 + p8 + p9 + patchwork::plot_layout(ncol = 3)
ggsave(filename = "Figures/F6/Macnair_SeuratClusters_Density_GM.pdf", width = 12, height = 5)

```
### Macrophage functional signature behavior

```{r}
sigs <- read_csv("V:/Analysis/Franz/projects/2023_crispr_macrophages/manual_list_conversion/WorkingList_humanized.csv")
cats <- read_csv("MacrophageSignatures/SignatureCategories.csv")

cats$Signature <- str_replace_all(cats$Signature, " ", "\\.") %>% str_replace_all("-", "\\.")

for(sig in na.omit(names(sigs))){
  s <- sigs[, sig]
  if(length(na.omit(pull(s, names(s)))) != 0){
    mac <- AddModuleScore_modified(mac, features = list(pull(s, names(s))), name = names(s))
  }
}

for(cate in na.omit(unique(cats$Category))){
  cats[cats$Category == cate, "Signature"] %>% pull %>% na.omit() -> category
  sigs[, category] %>% unlist %>% na.omit %>% as.character %>% list -> genes
  mac <- AddModuleScore_modified(mac, features = genes, name = cate)
}

for(cate in na.omit(unique(cats$Subcategory))){
  cats[cats$Subcategory == cate, "Signature"] %>% pull %>% na.omit() -> category
  sigs[, category] %>% unlist %>% na.omit %>% as.character %>% list -> genes
  mac <- AddModuleScore_modified(mac, features = genes, name = cate)
}

categories <- paste0(unique(cats$Category), "1")
subcategories <- paste0(unique(cats$Subcategory), "1")
signatures <- paste0(unique(cats$Signature), "1")

mod_names <- unique(c(categories, subcategories, signatures))
```

```{r}

for(name in mod_names){
  print(VlnPlot(mac, name, group.by = "Cluster_Name", pt.size = 0) + theme(plot.title = element_text(hjust = 0), axis.text.x = element_text(angle = 90, hjust = 1, vjust = 0)) + scale_fill_manual(values = c("#31a1b3", "#8175aa","#94d0c0", "#6fb899", "#9f8f12")) + geom_boxplot(fill = "white", width = 0.3) + NoLegend() + labs(title = str_remove_all(name, "1")))
  ggsave(paste0("Figures/F6/MacrophageSignatures/Macnair_", str_remove_all(name, "1"), ".png"), height = 6, width = 8)
}

```


### Cytokine induced gene behaviour


#### Grey matter

##### Mathys

```{r}
mathys <- readRDS("V:/Human_raw_data/pro_Beltran/Franz/pro_CRISPR_macrophages/1.3_mathys_obj.rds")

mathys[[]]

mathys <- mathys %>% NormalizeData %>% ScaleData %>% FindVariableFeatures %>% RunPCA(dims = 1:30) %>% RunUMAP(dims = 1:30)

DimPlot(mathys, group.by = "broad.cell.type", label = T, repel = T) + NoLegend()
```

###### Cytokine induced gene behaviour

```{r}
mathys_bulk <- readRDS("V:/Human_raw_data/pro_Beltran/Franz/pro_CRISPR_macrophages/revision_rerun_250602/2.2_bulked_permutation_scores_mathys_projid_bulked_with_cogdx.rds")

mathys_bulk_orig <- mathys_bulk

mathys_bulk <- mathys_bulk[[]]

unique(mathys_bulk$cogdx)

mathys_bulk$cogdx %>% table

mathys_bulk[mathys_bulk$cogdx == 1, "diagnosis"] <- "Healthy"
mathys_bulk[mathys_bulk$cogdx == 2, "diagnosis"] <- "MCI"
mathys_bulk[mathys_bulk$cogdx == 3, "diagnosis"] <- "MCI"
mathys_bulk[mathys_bulk$cogdx == 4, "diagnosis"] <- "AD"
mathys_bulk[mathys_bulk$cogdx == 5, "diagnosis"] <- "AD"
mathys_bulk[mathys_bulk$cogdx == 6, "diagnosis"] <- "Other"

mathys_bulk$diagonsis <- factor(mathys_bulk$diagnosis, levels = c("Healthy", "MCI", "AD", "Other"))

mathys_bulk <- filter(mathys_bulk, !diagnosis == "Other")

mathys_bulk$diagnosis %>% table

```

```{r}
dat <- mathys_bulk_orig[["RNA"]]@data %>% data.frame() %>% rownames_to_column("gene")

names(dat)[-1] <- paste0(rownames(mathys_bulk), "_", mathys_bulk$diagnosis)

dat <- dat %>% pivot_longer(all_of(names(dat)[-1]), names_to = "patient", values_to = "value")

dat$disease <- sapply(dat$patient, function(x) strsplit(x, split = "_")[[1]][[2]])
dat$disease <- factor(dat$disease, levels = c("Healthy", "MCI", "AD"))
dat$patient <- factor(dat$patient, levels = (arrange(dat, disease) %>% pull(patient) %>% unique))


  
ggplot(dat, aes(x = patient, y = value, fill = disease, color = disease)) +
  geom_boxplot(alpha = 0.3, outlier.shape = NA) +
  scale_color_manual(values = c("#d3d3d3","#a5acaf", "#989ca3", "#60636a", "#5c6068", "#414451", "#c5bfbe", "#7c7270", "#8f8782")) +
  scale_fill_manual(values = c("#d3d3d3","#a5acaf", "#989ca3", "#60636a", "#5c6068", "#414451", "#c5bfbe", "#7c7270", "#8f8782")) +
  theme(panel.background = element_blank(), axis.text.x = element_text(angle = 90, hjust = 1, vjust = 0)) +
  # scale_y_continuous(limits = c(0, 0.5)) +
  labs(x = "", y = "Data slot gene values") +
  stat_summary(geom = "point", fun = mean)
  
ggplot(dat, aes(x = patient, y = value, fill = disease, color = disease)) +
  geom_boxplot(alpha = 0.3) +
  scale_color_manual(values = c("#d3d3d3","#a5acaf", "#989ca3", "#60636a", "#5c6068", "#414451", "#c5bfbe", "#7c7270", "#8f8782")) +
  scale_fill_manual(values = c("#d3d3d3","#a5acaf", "#989ca3", "#60636a", "#5c6068", "#414451", "#c5bfbe", "#7c7270", "#8f8782")) +
  theme(panel.background = element_blank(), axis.text.x = element_text(angle = 90, hjust = 1, vjust = 0)) +
  labs(x = "", y = "Data slot gene values") +
  stat_summary(geom = "point", fun = mean)


dat2 <- dat %>% group_by(disease, gene) %>% summarize("avg" = mean(value))

ggplot(dat2, aes(x = disease, y = avg, fill = disease, color = disease)) +
  geom_boxplot(alpha = 0.3) +
  scale_color_manual(values = c("#d3d3d3","#a5acaf", "#989ca3", "#60636a", "#5c6068", "#414451", "#c5bfbe", "#7c7270", "#8f8782")) +
  scale_fill_manual(values = c("#d3d3d3","#a5acaf", "#989ca3", "#60636a", "#5c6068", "#414451", "#c5bfbe", "#7c7270", "#8f8782")) +
  theme(panel.background = element_blank(), axis.text.x = element_text(angle = 90, hjust = 1, vjust = 0)) +
  labs(x = "", y = "Data slot gene values") +
  stat_summary(geom = "point", fun = mean)

ggplot(dat2, aes(x = disease, y = avg, fill = disease, color = disease)) +
  geom_boxplot(alpha = 0.3, outlier.shape =  NA) +
  scale_color_manual(values = c("#d3d3d3","#a5acaf", "#989ca3", "#60636a", "#5c6068", "#414451", "#c5bfbe", "#7c7270", "#8f8782")) +
  scale_fill_manual(values = c("#d3d3d3","#a5acaf", "#989ca3", "#60636a", "#5c6068", "#414451", "#c5bfbe", "#7c7270", "#8f8782")) +
  theme(panel.background = element_blank(), axis.text.x = element_text(angle = 90, hjust = 1, vjust = 0)) +
  labs(x = "", y = "Data slot gene values") +
  # scale_y_continuous(limits = c(0, 0.55)) + 
  stat_summary(geom = "point", fun = mean, size = 5)
ggsave("Figures/StoF6/2025_Mathys_ExpressionControl_DiseaseDataset_NewNorm.pdf", width = 8, height = 6)

dat3 <- dat
dat3$reversed <- exp(dat3$value) - 1

dat3 <- dat3 %>% group_by(patient) %>% summarize(sum = sum(reversed))

dat3$disease <- sapply(as.character(dat3$patient), function(x) strsplit(x, split = "_")[[1]][[2]])
dat3$disease <- factor(dat3$disease, levels = c("WM", "NAWM", "AL", "CAL", "CIL", "RL", "GM", "NAGM", "GML"))

ggplot(dat3, aes(x = patient, y = sum, color = disease)) +
  geom_point() +
  scale_color_manual(values = c("#d3d3d3","#a5acaf", "#989ca3", "#60636a", "#5c6068", "#414451", "#c5bfbe", "#7c7270", "#8f8782")) +
  scale_fill_manual(values = c("#d3d3d3","#a5acaf", "#989ca3", "#60636a", "#5c6068", "#414451", "#c5bfbe", "#7c7270", "#8f8782")) +
  theme(panel.background = element_blank(), axis.text.x = element_text(angle = 90, hjust = 1, vjust = 0))
```


```{r Control pre shift, fig.height=5, fig.width=10}

mathys_bulk[, !grepl("ermutation", names(mathys_bulk))] %>% .[, c(grep("diagnosis", names(.)), grep("score", names(.)), grep("n_cell", names(.)))] -> to_plot

to_plot <- to_plot %>% filter(n_cells > 10) %>% dplyr::select(-n_cells)

to_plot_pre <- mathys_bulk %>% rownames_to_column("samp_les") %>% .[, !grepl("ermutation", names(.))] %>% .[, c(grep("_les", names(.)), grep("score", names(.)))]

to_plot <- to_plot %>% pivot_longer(cols = all_of(names(to_plot)[grepl("score", names(to_plot))]), names_to = "KO", values_to = "value")

to_plot$KO <- sapply(to_plot$KO, function(x) strsplit(x, split = "_")[[1]][[3]])
to_plot$diagnosis <- factor(to_plot$diagnosis, levels = c("Healthy", "MCI", "AD", "Other"))

to_plot_means <- to_plot %>% group_by(diagnosis, KO) %>% summarise("avg" = median(value))

to_plot$KO <- factor(to_plot$KO, levels = c("Ifngr1", "Tnfrsf1a", "Csf2ra", "Tgfbr1"))

ggplot(to_plot, aes(x = KO, y = value, fill = diagnosis, color = diagnosis)) +
  geom_jitter(width = 0.2) +
  geom_boxplot(alpha = 0.3) +
  facet_wrap(~diagnosis, scales = "free", ncol = 5) +
  scale_color_manual(values = ggthemes_data$tableau$`color-palettes`$regular$`Tableau 20`$value) +
  scale_fill_manual(values = ggthemes_data$tableau$`color-palettes`$regular$`Tableau 20`$value) +
  theme(panel.background = element_blank(), panel.grid.major = element_line(color = "lightgray"), axis.text.x = element_text(angle = 90, hjust = 1, vjust = 0)) +
  NoLegend() +
  labs(x = "", y = "Pseudobulked average expression")


```


```{r Post shift, fig.height=5, fig.width=10}

mathys_bulk[, c(grep("diagnosis", names(mathys_bulk)), grep("permutation_shifted", names(mathys_bulk)), grep("n_cell", names(mathys_bulk)))] -> to_plot

to_plot <- to_plot %>% filter(n_cells > 10) %>% dplyr::select(-n_cells)

table(to_plot$diagnosis)

to_plot_post <- mathys_bulk %>% rownames_to_column("samp_les") %>% .[, c(grep("_les", names(.)), grep("permutation_shifted", names(.)))]

to_plot <- to_plot %>% pivot_longer(cols = all_of(names(to_plot)[grepl("shifted", names(to_plot))]), names_to = "KO", values_to = "value")

to_plot$KO <- sapply(to_plot$KO, function(x) strsplit(x, split = "_")[[1]][[5]])
to_plot$diagnosis <- factor(to_plot$diagnosis, c("Healthy", "MCI", "AD"))

to_plot_means <- to_plot %>% group_by(diagnosis, KO) %>% summarise("avg" = median(value), "sd" = sd(value))

to_plot$KO <- factor(to_plot$KO, levels = c("Ifngr1", "Tnfrsf1a", "Csf2ra", "Tgfbr1"))

to_plot_back <- to_plot

for(ko in unique(to_plot$KO)){
  to_plot[to_plot$KO == ko & to_plot$diagnosis %in%c("Healthy", "MCI", "AD"), "value"] <- to_plot[to_plot$KO == ko & to_plot$diagnosis %in% c("Healthy", "MCI", "AD"), "value"] - pull(to_plot_means[to_plot_means$KO == ko & to_plot_means$diagnosis == "Healthy", "avg"])
}

to_plot -> mathys_to_plot

ggplot(to_plot_back, aes(x = diagnosis, y = value, fill = diagnosis, color = diagnosis)) +
  geom_jitter(width = 0.2) +
  geom_boxplot(alpha = 0.3, outlier.shape = NA) +
  facet_wrap(~KO, ncol = 4) +
  scale_color_manual(values = c("#31a1b3", "#8175aa","#94d0c0", "#6fb899", "#9f8f12")) +
  scale_fill_manual(values = c("#31a1b3", "#8175aa","#94d0c0", "#6fb899", "#9f8f12")) +
  theme(panel.background = element_blank(), panel.grid.major = element_line(color = "lightgray"), axis.text.x = element_text(angle = 90, hjust = 1, vjust = 0)) +
  NoLegend() +
  labs(x = "", y = "Pseudobulked average expression")

ggplot(to_plot, aes(x = diagnosis, y = value, fill = diagnosis, color = diagnosis)) +
  geom_jitter(width = 0.2) +
  geom_boxplot(alpha = 0.3, outlier.shape = NA) +
  facet_wrap(~KO, ncol = 4) +
  scale_color_manual(values = c("#31a1b3", "#8175aa","#94d0c0", "#6fb899", "#9f8f12")) +
  scale_fill_manual(values = c("#31a1b3", "#8175aa","#94d0c0", "#6fb899", "#9f8f12")) +
  theme(panel.background = element_blank(), panel.grid.major = element_line(color = "lightgray"), axis.text.x = element_text(angle = 90, hjust = 1, vjust = 0)) +
  NoLegend() +
  labs(x = "", y = "Pseudobulked average expression")

ggplot(to_plot_back, aes(x = KO, y = value, fill = KO, color = KO)) +
  # geom_hline(yintercept = 0, color = "#525252") +
  geom_jitter(width = 0.2) +
  geom_boxplot(alpha = 0.3, outlier.shape = NA) +
  facet_wrap(~diagnosis, ncol = 5) +
  scale_color_manual(values = ggthemes_data$tableau$`color-palettes`$regular$`Miller Stone`$value[-1]) +
  scale_fill_manual(values = ggthemes_data$tableau$`color-palettes`$regular$`Miller Stone`$value[-1]) +
  theme(panel.background = element_blank(), panel.grid.major = element_line(color = "lightgray"), axis.text.x = element_text(angle = 90, hjust = 1, vjust = 0)) +
  NoLegend() +
  labs(x = "", y = "Pseudobulked average expression - control")

ggplot(to_plot, aes(x = KO, y = value, fill = KO, color = KO)) +
  geom_hline(yintercept = 0, color = "#525252") +
  geom_jitter(width = 0.2) +
  geom_boxplot(alpha = 0.3, outlier.shape = NA) +
  facet_wrap(~diagnosis, ncol = 5) +
  scale_color_manual(values = ggthemes_data$tableau$`color-palettes`$regular$`Miller Stone`$value[-1]) +
  scale_fill_manual(values = ggthemes_data$tableau$`color-palettes`$regular$`Miller Stone`$value[-1]) +
  theme(panel.background = element_blank(), panel.grid.major = element_line(color = "lightgray"), axis.text.x = element_text(angle = 90, hjust = 1, vjust = 0)) +
  NoLegend() +
  labs(x = "", y = "Pseudobulked average expression - control")

ggsave("Figures/F6/2025_Mathys_Signatures_Boxplot_Diagnosis.pdf", width = 20, height = 5)
ggsave("Figures/F6/2025_Mathys_Signatures_Boxplot_Diagnosis.png", width = 20, height = 5)

# ggplot(filter(to_plot_back, !Cluster_Name == "Homeostatic"), aes(x = KO, y = value, fill = KO, color = KO)) +
#   # geom_hline(yintercept = 0, color = "#525252") +
#   geom_jitter(width = 0.2) +
#   geom_boxplot(alpha = 0.3, outlier.shape = NA) +
#   facet_wrap(~Cluster_Name, ncol = 5) +
#   scale_color_manual(values = ggthemes_data$tableau$`color-palettes`$regular$`Miller Stone`$value[-1]) +
#   scale_fill_manual(values = ggthemes_data$tableau$`color-palettes`$regular$`Miller Stone`$value[-1]) +
#   theme(panel.background = element_blank(), panel.grid.major = element_line(color = "lightgray"), axis.text.x = element_text(angle = 90, hjust = 1, vjust = 0)) +
#   NoLegend() +
#   labs(x = "", y = "Pseudobulked average expression - homeostatic")

# ggplot(filter(to_plot, !diagnosis == "Healthy"), aes(x = KO, y = value, fill = KO, color = KO)) +
#   geom_hline(yintercept = 0, color = "#525252") +
#   geom_jitter(width = 0.2) +
#   geom_boxplot(alpha = 0.3, outlier.shape = NA) +
#   facet_wrap(~Cluster_Name, ncol = 5) +
#   scale_color_manual(values = ggthemes_data$tableau$`color-palettes`$regular$`Miller Stone`$value[-1]) +
#   scale_fill_manual(values = ggthemes_data$tableau$`color-palettes`$regular$`Miller Stone`$value[-1]) +
#   theme(panel.background = element_blank(), panel.grid.major = element_line(color = "lightgray"), axis.text.x = element_text(angle = 90, hjust = 1, vjust = 0)) +
#   NoLegend() +
#   labs(x = "", y = "Pseudobulked average expression - homeostatic")


```


```{r Post shift stats, fig.height=5, fig.width=25}

mathys_bulk[, c(grep("diagnosis", names(mathys_bulk)), grep("permutation_shifted", names(mathys_bulk)), grep("n_cell", names(mathys_bulk)))] %>% rownames_to_column("id") -> st


st <- filter(st, n_cells > 10) %>% dplyr::select(-n_cells)

names(st) <- str_remove_all(names(st), pattern = "Lognorm_score_permutation_shifted_")
names(st) <- str_remove_all(names(st), pattern = "_Down")

st <- pivot_longer(st, c("Ifngr1", "Tnfrsf1a", "Csf2ra", "Tgfbr1"), names_to = "KO", values_to = "value")
st <- st %>% pivot_wider(names_from = diagnosis, values_from = value)

p_values <- tibble("KO" = c("Ifngr1", "Tnfrsf1a", "Csf2ra", "Tgfbr1"))

st <- dplyr::select(st, id, KO, Healthy, MCI, AD)


for(ko in c("Ifngr1", "Tnfrsf1a", "Csf2ra", "Tgfbr1")){
  print(ko)
  print(apply(st[st$KO == ko, -c(1, 2)], 2, function(x) shapiro.test(na.omit(x))$p.value))
}

st_aov <- pivot_longer(st, cols = c("Healthy", "MCI", "AD"), names_to = "diagnosis", values_to = "value") %>% na.omit

st_aov <- st_aov %>% group_by(KO) %>% mutate(aov_f = round(summary(aov(value ~ diagnosis))[[1]][["F value"]][[1]], 4), aov_p = round(summary(aov(value ~ diagnosis))[[1]][["Pr(>F)"]][[1]], 4), kruskal = round(kruskal.test(value ~ diagnosis)[["p.value"]], 4))

st_aov %>% filter(!duplicated(aov_f))

for(ko in c("Ifngr1", "Tnfrsf1a", "Csf2ra", "Tgfbr1")){
  p_values[p_values$KO == ko, "MCI"] <- t.test(pull(st[st$KO == ko, "MCI"]), pull(st[st$KO == ko, "Healthy"]))$p.value
  p_values[p_values$KO == ko, "AD"] <- t.test(pull(st[st$KO == ko, "AD"]), pull(st[st$KO == ko, "Healthy"]))$p.value
}

p_values <- p_values %>% pivot_longer(all_of(names(p_values)[-1]), names_to = "condition", values_to = "p-value")
p_values <- na.omit(p_values)

p_values$condition <- factor(p_values$condition, levels = c("Healthy", "MCI", "AD"))
p_values$KO <- factor(p_values$KO, levels = c("Ifngr1", "Tnfrsf1a", "Csf2ra", "Tgfbr1"))

p_values <- p_values %>% group_by(KO) %>% mutate("p-value.fdr" = p.adjust(`p-value`, method = "fdr"))

arrange(p_values, KO, condition) %>% write_csv("FinalAnalysis/Human/2025_Mathys_PerCluster_p-values.csv")

arrange(p_values, KO, condition) %>% filter(`p-value.fdr` < 0.1)
```

##### Per lesion type Macnair

```{r}
mac_bulk <- readRDS("V:/Analysis/Franz/projects/2023_crispr_macrophages/recalculate_revision_250602/3.5_bulked_permutation_scores_newnorm_macnair_lesion_bulked.rds")

```

```{r}
mac_bulk[[]]
```

```{r, fig.height=10, fig.with = 25, eval = FALSE}

dat <- mac_bulk[["RNA"]]@data %>% data.frame() %>% rownames_to_column("gene")

dat <- dat %>% pivot_longer(all_of(names(dat)[-1]), names_to = "patient", values_to = "value")

dat$disease <- sapply(dat$patient, function(x) strsplit(x, split = "_")[[1]][[2]])
dat$disease <- factor(dat$disease, levels = c("WM", "NAWM", "AL", "CAL", "CIL", "RL", "GM", "NAGM", "GML"))
dat$patient <- factor(dat$patient, levels = (arrange(dat, disease) %>% pull(patient) %>% unique))


  
ggplot(dat, aes(x = patient, y = value, fill = disease, color = disease)) +
  geom_boxplot(alpha = 0.3, outlier.shape = NA) +
  scale_color_manual(values = c("#d3d3d3","#a5acaf", "#989ca3", "#60636a", "#5c6068", "#414451", "#c5bfbe", "#7c7270", "#8f8782")) +
  scale_fill_manual(values = c("#d3d3d3","#a5acaf", "#989ca3", "#60636a", "#5c6068", "#414451", "#c5bfbe", "#7c7270", "#8f8782")) +
  theme(panel.background = element_blank(), axis.text.x = element_text(angle = 90, hjust = 1, vjust = 0)) +
  # scale_y_continuous(limits = c(0, 0.5)) +
  labs(x = "", y = "Data slot gene values") +
  stat_summary(geom = "point", fun = mean)
  
ggplot(dat, aes(x = patient, y = value, fill = disease, color = disease)) +
  geom_boxplot(alpha = 0.3) +
  scale_color_manual(values = c("#d3d3d3","#a5acaf", "#989ca3", "#60636a", "#5c6068", "#414451", "#c5bfbe", "#7c7270", "#8f8782")) +
  scale_fill_manual(values = c("#d3d3d3","#a5acaf", "#989ca3", "#60636a", "#5c6068", "#414451", "#c5bfbe", "#7c7270", "#8f8782")) +
  theme(panel.background = element_blank(), axis.text.x = element_text(angle = 90, hjust = 1, vjust = 0)) +
  labs(x = "", y = "Data slot gene values") +
  stat_summary(geom = "point", fun = mean)


dat2 <- dat %>% group_by(disease, gene) %>% summarize("avg" = mean(value))

ggplot(dat2, aes(x = disease, y = avg, fill = disease, color = disease)) +
  geom_boxplot(alpha = 0.3) +
  scale_color_manual(values = c("#d3d3d3","#a5acaf", "#989ca3", "#60636a", "#5c6068", "#414451", "#c5bfbe", "#7c7270", "#8f8782")) +
  scale_fill_manual(values = c("#d3d3d3","#a5acaf", "#989ca3", "#60636a", "#5c6068", "#414451", "#c5bfbe", "#7c7270", "#8f8782")) +
  theme(panel.background = element_blank(), axis.text.x = element_text(angle = 90, hjust = 1, vjust = 0)) +
  labs(x = "", y = "Data slot gene values") +
  stat_summary(geom = "point", fun = mean)

ggplot(dat2, aes(x = disease, y = avg, fill = disease, color = disease)) +
  geom_boxplot(alpha = 0.3, outlier.shape =  NA) +
  scale_color_manual(values = c("#d3d3d3","#a5acaf", "#989ca3", "#60636a", "#5c6068", "#414451", "#c5bfbe", "#7c7270", "#8f8782")) +
  scale_fill_manual(values = c("#d3d3d3","#a5acaf", "#989ca3", "#60636a", "#5c6068", "#414451", "#c5bfbe", "#7c7270", "#8f8782")) +
  theme(panel.background = element_blank(), axis.text.x = element_text(angle = 90, hjust = 1, vjust = 0)) +
  labs(x = "", y = "Data slot gene values") +
  # scale_y_continuous(limits = c(0, 0.55)) + 
  stat_summary(geom = "point", fun = mean, size = 5)
ggsave("Figures/StoF6/2025_Macnair_ExpressionControl_DiseaseDataset_NewNorm.pdf", width = 8, height = 6)

dat3 <- dat
dat3$reversed <- exp(dat3$value) - 1

dat3 <- dat3 %>% group_by(patient) %>% summarize(sum = sum(reversed))

dat3$disease <- sapply(as.character(dat3$patient), function(x) strsplit(x, split = "_")[[1]][[2]])
dat3$disease <- factor(dat3$disease, levels = c("WM", "NAWM", "AL", "CAL", "CIL", "RL", "GM", "NAGM", "GML"))

ggplot(dat3, aes(x = patient, y = sum, color = disease)) +
  geom_point() +
  scale_color_manual(values = c("#d3d3d3","#a5acaf", "#989ca3", "#60636a", "#5c6068", "#414451", "#c5bfbe", "#7c7270", "#8f8782")) +
  scale_fill_manual(values = c("#d3d3d3","#a5acaf", "#989ca3", "#60636a", "#5c6068", "#414451", "#c5bfbe", "#7c7270", "#8f8782")) +
  theme(panel.background = element_blank(), axis.text.x = element_text(angle = 90, hjust = 1, vjust = 0))


```

```{r Control pre shift, fig.height=5, fig.width=10}

mac_bulk@meta.data[, !grepl("ermutation", names(mac_bulk[[]]))] %>% .[, c(grep("lesion_type", names(.)), grep("score", names(.)), grep("n_cells", names(.)))] -> to_plot

to_plot <- filter(to_plot, n_cells > 10) %>% dplyr::select(-n_cells)

to_plot_pre <- mac_bulk@meta.data %>% rownames_to_column("samp_les") %>% .[, !grepl("ermutation", names(.))] %>% .[, c(grep("_les", names(.)), grep("score", names(.)))]

to_plot <- to_plot %>% pivot_longer(cols = all_of(names(to_plot)[grepl("score", names(to_plot))]), names_to = "KO", values_to = "value")

to_plot$KO <- sapply(to_plot$KO, function(x) strsplit(x, split = "_")[[1]][[3]])
to_plot$lesion_type <- factor(to_plot$lesion_type, levels = c("WM", "NAWM", "AL", "CAL", "CIL", "RL", "GM", "NAGM", "GML"))

to_plot_means <- to_plot %>% group_by(lesion_type, KO) %>% summarise("avg" = median(value))

to_plot$KO <- factor(to_plot$KO, levels = c("Ifngr1", "Tnfrsf1a", "Csf2ra", "Tgfbr1"))

ggplot(to_plot, aes(x = lesion_type, y = value, fill = lesion_type, color = lesion_type)) +
  geom_jitter(width = 0.2) +
  geom_boxplot(alpha = 0.3) +
  facet_wrap(~KO, scales = "free", ncol = 4) +
  scale_color_manual(values = ggthemes_data$tableau$`color-palettes`$regular$`Tableau 20`$value) +
  scale_fill_manual(values = ggthemes_data$tableau$`color-palettes`$regular$`Tableau 20`$value) +
  theme(panel.background = element_blank(), panel.grid.major = element_line(color = "lightgray"), axis.text.x = element_text(angle = 90, hjust = 1, vjust = 0)) +
  NoLegend() +
  labs(x = "", y = "Pseudobulked average expression")


for(ko in unique(to_plot$KO)){
  to_plot[to_plot$KO == ko & to_plot$lesion_type %in% c("WM", "NAWM", "AL", "CAL", "CIL", "RL"), "value"] <- to_plot[to_plot$KO == ko & to_plot$lesion_type %in% c("WM", "NAWM", "AL", "CAL", "CIL", "RL"), "value"] - pull(to_plot_means[to_plot_means$KO == ko & to_plot_means$lesion_type == "WM", "avg"])
  
  to_plot[to_plot$KO == ko & to_plot$lesion_type %in% c("GM", "NAGM", "GML"), "value"] <- to_plot[to_plot$KO == ko & to_plot$lesion_type %in% c("GM", "NAGM", "GML"), "value"] - pull(to_plot_means[to_plot_means$KO == ko & to_plot_means$lesion_type == "GM", "avg"])
}

ggplot(to_plot, aes(x = lesion_type, y = value, fill = lesion_type, color = lesion_type)) +
  geom_jitter(width = 0.2) +
  geom_boxplot(alpha = 0.3) +
  facet_wrap(~KO, scales = "free", ncol = 4) +
  scale_color_manual(values = ggthemes_data$tableau$`color-palettes`$regular$`Tableau 20`$value) +
  scale_fill_manual(values = ggthemes_data$tableau$`color-palettes`$regular$`Tableau 20`$value) +
  theme(panel.background = element_blank(), panel.grid.major = element_line(color = "lightgray"), axis.text.x = element_text(angle = 90, hjust = 1, vjust = 0)) +
  NoLegend() +
  labs(x = "", y = "Pseudobulked average expression - dataset control")

```

```{r Post shift, fig.height=5, fig.width=10}

mac_bulk@meta.data[, c(grep("lesion_type", names(mac_bulk[[]])), grep("permutation_shifted", names(mac_bulk[[]])), grep("n_cells", names(mac_bulk[[]])))] -> to_plot

to_plot <- filter(to_plot, n_cells > 10) %>% dplyr::select(-n_cells)

to_plot_post <- mac_bulk@meta.data %>% rownames_to_column("samp_les") %>% .[, c(grep("_les", names(.)), grep("permutation_shifted", names(.)))]

to_plot <- to_plot %>% pivot_longer(cols = all_of(names(to_plot)[grepl("shifted", names(to_plot))]), names_to = "KO", values_to = "value")

to_plot$KO <- sapply(to_plot$KO, function(x) strsplit(x, split = "_")[[1]][[5]])
to_plot$lesion_type <- factor(to_plot$lesion_type, levels = c("WM", "NAWM", "AL", "CAL", "CIL", "RL", "GM", "NAGM", "GML"))

to_plot_means <- to_plot %>% group_by(lesion_type, KO) %>% summarise("avg" = median(value))

to_plot$KO <- factor(to_plot$KO, levels = c("Ifngr1", "Tnfrsf1a", "Csf2ra", "Tgfbr1"))

ggplot(to_plot, aes(x = lesion_type, y = value, fill = lesion_type, color = lesion_type)) +
  geom_jitter(width = 0.2) +
  geom_boxplot(alpha = 0.3) +
  facet_wrap(~KO, scales = "free", ncol = 4) +
  scale_color_manual(values = ggthemes_data$tableau$`color-palettes`$regular$`Tableau 20`$value) +
  scale_fill_manual(values = ggthemes_data$tableau$`color-palettes`$regular$`Tableau 20`$value) +
  theme(panel.background = element_blank(), panel.grid.major = element_line(color = "lightgray"), axis.text.x = element_text(angle = 90, hjust = 1, vjust = 0)) +
  NoLegend() +
  labs(x = "", y = "Pseudobulked average expression")


for(ko in unique(to_plot$KO)){
  to_plot[to_plot$KO == ko & to_plot$lesion_type %in% c("WM", "NAWM", "AL", "CAL", "CIL", "RL"), "value"] <- to_plot[to_plot$KO == ko & to_plot$lesion_type %in% c("WM", "NAWM", "AL", "CAL", "CIL", "RL"), "value"] - pull(to_plot_means[to_plot_means$KO == ko & to_plot_means$lesion_type == "WM", "avg"])
  
  to_plot[to_plot$KO == ko & to_plot$lesion_type %in% c("GM", "NAGM", "GML"), "value"] <- to_plot[to_plot$KO == ko & to_plot$lesion_type %in% c("GM", "NAGM", "GML"), "value"] - pull(to_plot_means[to_plot_means$KO == ko & to_plot_means$lesion_type == "GM", "avg"])
}

to_plot[to_plot$lesion_type %in% c("WM", "NAWM", "AL", "CAL", "CIL", "RL"), "matter"] <- "WM"
to_plot[to_plot$lesion_type %in% c("GM", "NAGM", "GML"), "matter"] <- "GM"

to_plot$matter <- factor(to_plot$matter, levels = c("WM", "GM"))

ggplot(to_plot, aes(x = lesion_type, y = value, fill = lesion_type, color = lesion_type)) +
  geom_hline(yintercept = 0, color = "#525252") +
  geom_jitter(width = 0.2) +
  geom_boxplot(alpha = 0.3, outlier.shape = NA) +
  facet_wrap(~KO, ncol = 8, scales = "free_x") +
  scale_color_manual(values = c("#d3d3d3","#a5acaf", "#989ca3", "#60636a", "#5c6068", "#414451", "#c5bfbe", "#7c7270", "#8f8782")) +
  scale_fill_manual(values = c("#d3d3d3","#a5acaf", "#989ca3", "#60636a", "#5c6068", "#414451", "#c5bfbe", "#7c7270", "#8f8782")) +
  theme(panel.background = element_blank(), panel.grid.major = element_line(color = "lightgray"), axis.text.x = element_text(angle = 90, hjust = 1, vjust = 0)) +
  NoLegend() +
  labs(x = "", y = "Pseudobulked average expression - dataset control")
ggsave("Figures/F6/2025_Macnair_Signatures_Boxplot_LesionType.pdf", width = 10, height = 5)
ggsave("Figures/F6/2025_Macnair_Signatures_Boxplot_LesionType.png", width = 10, height = 5)


ggplot(filter(to_plot, matter == "WM"), aes(x = lesion_type, y = value, fill = lesion_type, color = lesion_type)) +
  geom_hline(yintercept = 0, color = "#525252") +
  geom_jitter(width = 0.2) +
  geom_boxplot(alpha = 0.3, outlier.shape = NA) +
  facet_wrap(~KO, ncol = 8, scales = "free_x") +
  scale_color_manual(values = c("#d3d3d3","#a5acaf", "#989ca3", "#60636a", "#5c6068", "#414451", "#c5bfbe", "#7c7270", "#8f8782")) +
  scale_fill_manual(values = c("#d3d3d3","#a5acaf", "#989ca3", "#60636a", "#5c6068", "#414451", "#c5bfbe", "#7c7270", "#8f8782")) +
  theme(panel.background = element_blank(), panel.grid.major = element_line(color = "lightgray"), axis.text.x = element_text(angle = 90, hjust = 1, vjust = 0)) +
  NoLegend() +
  labs(x = "", y = "Pseudobulked average expression - dataset control")
ggsave("Figures/F6/2025_Macnair_Signatures_Boxplot_LesionType_WM.pdf", width = 12.5, height = 5)
ggsave("Figures/F6/2025_Macnair_Signatures_Boxplot_LesionType_WM.png", width = 12.5, height = 5)


ggplot(filter(to_plot, matter == "GM"), aes(x = lesion_type, y = value, fill = lesion_type, color = lesion_type)) +
  geom_hline(yintercept = 0, color = "#525252") +
  geom_jitter(width = 0.2) +
  geom_boxplot(alpha = 0.3, outlier.shape = NA) +
  facet_wrap(~KO, ncol = 8, scales = "free_x") +
  scale_color_manual(values = c("#c5bfbe", "#7c7270", "#8f8782")) +
  scale_fill_manual(values = c("#c5bfbe", "#7c7270", "#8f8782")) +
  theme(panel.background = element_blank(), panel.grid.major = element_line(color = "lightgray"), axis.text.x = element_text(angle = 90, hjust = 1, vjust = 0)) +
  NoLegend() +
  labs(x = "", y = "Pseudobulked average expression - dataset control")
ggsave("Figures/F6/2025_Macnair_Signatures_Boxplot_LesionType_GM.pdf", width = 12.5, height = 5)
ggsave("Figures/F6/2025_Macnair_Signatures_Boxplot_LesionType_GM.png", width = 12.5, height = 5)

GM <- filter(to_plot, matter == "GM")
```


```{r Post shift stats, fig.height=5, fig.width=25}

mac_bulk@meta.data[, c(grep("lesion_type", names(mac_bulk[[]])), grep("permutation_shifted", names(mac_bulk[[]])), grep("n_ce", names(mac_bulk[[]])))]  %>% rownames_to_column("id") -> st

st <- st %>% filter(n_cells > 10) %>% dplyr::select(-n_cells)

names(st) <- str_remove_all(names(st), pattern = "Lognorm_score_permutation_shifted_")
names(st) <- str_remove_all(names(st), pattern = "_Down")

st <- pivot_longer(st, c("Ifngr1", "Tnfrsf1a", "Csf2ra", "Tgfbr1"), names_to = "KO", values_to = "value")
st <- st %>% pivot_wider(names_from = lesion_type, values_from = value)

p_values <- tibble("KO" = c("Ifngr1", "Tnfrsf1a", "Csf2ra", "Tgfbr1"))

st <- dplyr::select(st, id, KO, WM, NAWM, AL, CAL, CIL, RL, GM, NAGM, GML)

for(ko in c("Ifngr1", "Tnfrsf1a", "Csf2ra", "Tgfbr1")){
  print(ko)
  print(apply(st[st$KO == ko, -c(1, 2)], 2, function(x) shapiro.test(na.omit(x))$p.value))
}

st_aov <- pivot_longer(st, cols = c("WM", "NAWM", "AL", "CAL", "CIL", "RL", "GM", "NAGM", "GML"), names_to = "lesion_type", values_to = "value") %>% na.omit
st_aov$matter <- "W"
st_aov[grepl("GM", st_aov$lesion_type), "matter"] <- "G"

st_aov_g <- filter(st_aov, matter == "G") %>% dplyr::select(-matter)
st_aov_w <- filter(st_aov, matter == "W") %>% dplyr::select(-matter)

st_aov_g <- st_aov_g %>% group_by(KO) %>% mutate(aov_f = round(summary(aov(value ~ lesion_type))[[1]][["F value"]][[1]], 4), aov_p = round(summary(aov(value ~ lesion_type))[[1]][["Pr(>F)"]][[1]], 4), kruskal = round(kruskal.test(value ~ lesion_type)[["p.value"]], 4))

st_aov_w <- st_aov_w %>% group_by(KO) %>% mutate(aov_f = round(summary(aov(value ~ lesion_type))[[1]][["F value"]][[1]], 3), aov_p = round(summary(aov(value ~ lesion_type))[[1]][["Pr(>F)"]][[1]], 3), kruskal = round(kruskal.test(value ~ lesion_type)[["p.value"]], 3))

st_aov_w %>% filter(!duplicated(aov_f))
st_aov_g %>% filter(!duplicated(aov_f))

for(ko in c("Ifngr1", "Tnfrsf1a", "Csf2ra", "Tgfbr1")){
  
  p_values[p_values$KO == ko, "NAWM"] <- t.test(pull(st[st$KO == ko, "NAWM"]), pull(st[st$KO == ko, "WM"]))$p.value
  p_values[p_values$KO == ko, "AL"] <- t.test(pull(st[st$KO == ko, "AL"]), pull(st[st$KO == ko, "WM"]))$p.value
  p_values[p_values$KO == ko, "CAL"] <- t.test(pull(st[st$KO == ko, "CAL"]), pull(st[st$KO == ko, "WM"]))$p.value
  p_values[p_values$KO == ko, "CIL"] <- t.test(pull(st[st$KO == ko, "CIL"]), pull(st[st$KO == ko, "WM"]))$p.value
  p_values[p_values$KO == ko, "RL"] <- t.test(pull(st[st$KO == ko, "RL"]), pull(st[st$KO == ko, "WM"]))$p.value
  
  p_values[p_values$KO == ko, "NAGM"] <- t.test(pull(st[st$KO == ko, "NAGM"]), pull(st[st$KO == ko, "GM"]))$p.value
  p_values[p_values$KO == ko, "GML"] <- t.test(pull(st[st$KO == ko, "GML"]), pull(st[st$KO == ko, "GM"]))$p.value

}

p_values <- p_values %>% pivot_longer(all_of(names(p_values)[-1]), names_to = "condition", values_to = "p-value")
p_values <- na.omit(p_values)
 
p_values$condition <- factor(p_values$condition, levels = c("NAWM", "AL", "CAL", "CIL", "RL", "GM", "NAGM", "GML"))
p_values$KO <- factor(p_values$KO, levels = c("Ifngr1", "Tnfrsf1a", "Csf2ra", "Tgfbr1"))
p_values[p_values$condition %in%  c("NAWM", "AL", "CAL", "CIL", "RL"), "matter"] <- "WM"
p_values[p_values$condition %in%  c("GM", "NAGM", "GML"), "matter"] <- "GM"

p_values <- p_values %>% group_by(KO, matter) %>% mutate("p-value.fdr" = p.adjust(`p-value`, method = "fdr"))

arrange(p_values, KO, condition) %>% write_csv("FinalAnalysis/Human/2025_Macnair_p-values.csv")

arrange(p_values, KO, condition) %>% filter(`p-value.fdr` < 0.1 & matter == "GM")

arrange(p_values, KO, condition) %>% filter(`p-value.fdr` < 0.1 & matter == "WM")
```

```{r GM and Mathys together}

GM <- GM %>% dplyr::select(-matter)
GM$dataset <- "macnair"
names(mathys_to_plot) <- names(GM)
mathys_to_plot$dataset <- "mathys"

both <- bind_rows(GM, mathys_to_plot)

ggplot(both, aes(x = lesion_type, y = value, fill = lesion_type, color = lesion_type)) +
  geom_jitter(width = 0.2) +
  geom_boxplot(alpha = 0.3, outlier.shape = NA) +
  facet_wrap(~KO + dataset, scales = "free_x", ncol = 12) +
  scale_color_manual(values = c("#83AEC9", "#6D90AA", "#516B81", "#C2E2C2", "#A2CDAA", "#599B62")) +
  scale_fill_manual(values = c("#83AEC9", "#6D90AA", "#516B81", "#D9F0D3", "#A6DBA0", "#599B62")) +
  theme(panel.background = element_blank(), panel.grid.major = element_line(color = "lightgray"), axis.text.x = element_text(angle = 90, hjust = 1, vjust = 0)) +
  NoLegend() +
  labs(x = "", y = "Pseudobulked average expression - dataset control")
ggsave("Figures/F6/2025_GrayMatter(Macnair-Mathys)_Signatures_Boxplot.pdf", width = 15, height = 5)
ggsave("Figures/F6/2025_GrayMatter(Macnair-Mathys)_Signatures_Boxplot.png", width = 15, height = 5)

```

#### White matter

##### Per cluster

```{r}
mac_bulk <- readRDS("V:/Analysis/Franz/projects/2023_crispr_macrophages/recalculate_revision_250602/3.5_bulked_permutation_scores_newnorm_macnair_cluster_merged_bulked_only_whitematter.rds")


mac_bulk[[]] %>% names

mac_bulk$cluster_names_activation %>% unique
```

```{r, fig.height=10, fig.with = 25}
dat <- mac_bulk[["RNA"]]@data %>% data.frame() %>% rownames_to_column("gene")

dat <- dat %>% pivot_longer(all_of(names(dat)[-1]), names_to = "cluster", values_to = "value")

dat$cluster <- sapply(dat$cluster, function(x) strsplit(x, split = "_")[[1]][[2]])
dat[dat$cluster %in% c("Micro.2, Micro.3"), "cluster"] <- "Micro.2.3"
dat$cluster <- factor(dat$cluster, levels = c("Micro.1", "Micro.2.3", "Micro.4", "Micro.5", "Micro.6"))

ggplot(dat, aes(x = cluster, y = value, fill = cluster, color = cluster)) +
  geom_boxplot(alpha = 0.3, outlier.shape = NA) +
  scale_color_manual(values = c("#31a1b3", "#8175aa","#94d0c0", "#6fb899", "#9f8f12")) +
  scale_fill_manual(values = c("#31a1b3", "#8175aa","#94d0c0", "#6fb899", "#9f8f12")) +
  theme(panel.background = element_blank(), axis.text.x = element_text(angle = 90, hjust = 1, vjust = 0)) +
  # scale_y_continuous(limits = c(0, 0.5)) +
  labs(x = "", y = "Data slot gene values") +
  stat_summary(geom = "point", fun = mean)
  
ggplot(dat, aes(x = cluster, y = value, fill = cluster, color = cluster)) +
  geom_boxplot(alpha = 0.3) +
  scale_color_manual(values = c("#31a1b3", "#8175aa","#94d0c0", "#6fb899", "#9f8f12")) +
  scale_fill_manual(values = c("#31a1b3", "#8175aa","#94d0c0", "#6fb899", "#9f8f12")) +
  theme(panel.background = element_blank(), axis.text.x = element_text(angle = 90, hjust = 1, vjust = 0)) +
  labs(x = "", y = "Data slot gene values") +
  stat_summary(geom = "point", fun = mean)


dat2 <- dat %>% group_by(cluster, gene) %>% summarize("avg" = mean(value))

ggplot(dat2, aes(x = cluster, y = avg, fill = cluster, color = cluster)) +
  geom_boxplot(alpha = 0.3) +
  scale_color_manual(values = c("#31a1b3", "#8175aa","#94d0c0", "#6fb899", "#9f8f12")) +
  scale_fill_manual(values = c("#31a1b3", "#8175aa","#94d0c0", "#6fb899", "#9f8f12")) +
  theme(panel.background = element_blank(), axis.text.x = element_text(angle = 90, hjust = 1, vjust = 0)) +
  labs(x = "", y = "Data slot gene values") +
  stat_summary(geom = "point", fun = mean)

ggplot(dat2, aes(x = cluster, y = avg, fill = cluster, color = cluster)) +
  geom_boxplot(alpha = 0.3, outlier.shape =  NA) +
  scale_color_manual(values = c("#31a1b3", "#8175aa","#94d0c0", "#6fb899", "#9f8f12")) +
  scale_fill_manual(values = c("#31a1b3", "#8175aa","#94d0c0", "#6fb899", "#9f8f12")) +
  theme(panel.background = element_blank(), axis.text.x = element_text(angle = 90, hjust = 1, vjust = 0)) +
  labs(x = "", y = "Data slot gene values") +
  # scale_y_continuous(limits = c(0, 0.55)) + 
  stat_summary(geom = "point", fun = mean, size = 5)
ggsave("Figures/StoF6/2025_Macnair_ExpressionControl_Cluster_NewNorm.pdf", width = 4, height = 6)


```

```{r Control pre shift, fig.height=5, fig.width=10}

mac_bulk@meta.data[, !grepl("ermutation", names(mac_bulk[[]]))] %>% .[, c(grep("cluster_names_activation_merged", names(.)), grep("score", names(.)), grep("n_cell", names(.)))] -> to_plot

to_plot <- to_plot %>% filter(n_cells > 10) %>% dplyr::select(-n_cells)

to_plot_pre <- mac_bulk@meta.data %>% rownames_to_column("samp_les") %>% .[, !grepl("ermutation", names(.))] %>% .[, c(grep("_les", names(.)), grep("score", names(.)))]

to_plot <- to_plot %>% pivot_longer(cols = all_of(names(to_plot)[grepl("score", names(to_plot))]), names_to = "KO", values_to = "value")

to_plot$KO <- sapply(to_plot$KO, function(x) strsplit(x, split = "_")[[1]][[3]])
to_plot$cluster_names_activation_merged <- factor(to_plot$cluster_names_activation_merged, levels = c("Micro-1", "Micro-2/3", "Micro-4", "Micro-5", "Micro-6"))

to_plot_means <- to_plot %>% group_by(cluster_names_activation_merged, KO) %>% summarise("avg" = median(value))

to_plot$KO <- factor(to_plot$KO, levels = c("Ifngr1", "Tnfrsf1a", "Csf2ra", "Tgfbr1"))

ggplot(to_plot, aes(x = KO, y = value, fill = cluster_names_activation_merged, color = cluster_names_activation_merged)) +
  geom_jitter(width = 0.2) +
  geom_boxplot(alpha = 0.3) +
  facet_wrap(~cluster_names_activation_merged, scales = "free", ncol = 5) +
  scale_color_manual(values = ggthemes_data$tableau$`color-palettes`$regular$`Tableau 20`$value) +
  scale_fill_manual(values = ggthemes_data$tableau$`color-palettes`$regular$`Tableau 20`$value) +
  theme(panel.background = element_blank(), panel.grid.major = element_line(color = "lightgray"), axis.text.x = element_text(angle = 90, hjust = 1, vjust = 0)) +
  NoLegend() +
  labs(x = "", y = "Pseudobulked average expression")


```

```{r Post shift, fig.height=5, fig.width=10}

mac_bulk@meta.data[, c(grep("cluster_names_activation_merged", names(mac_bulk[[]])), grep("permutation_shifted", names(mac_bulk[[]])), grep("n_cell", names(mac_bulk[[]])))] -> to_plot

to_plot <- to_plot %>% filter(n_cells > 10) %>% dplyr::select(-n_cells)

table(to_plot$cluster_names_activation_merged)

to_plot_post <- mac_bulk@meta.data %>% rownames_to_column("samp_les") %>% .[, c(grep("_les", names(.)), grep("permutation_shifted", names(.)))]

to_plot <- to_plot %>% pivot_longer(cols = all_of(names(to_plot)[grepl("shifted", names(to_plot))]), names_to = "KO", values_to = "value")

to_plot$KO <- sapply(to_plot$KO, function(x) strsplit(x, split = "_")[[1]][[5]])
to_plot$cluster_names_activation_merged <- factor(to_plot$cluster_names_activation_merged, levels = c("Micro-1", "Micro-2/3", "Micro-4", "Micro-5", "Micro-6"))

to_plot_means <- to_plot %>% group_by(cluster_names_activation_merged, KO) %>% summarise("avg" = median(value), "sd" = sd(value))

to_plot$KO <- factor(to_plot$KO, levels = c("Ifngr1", "Tnfrsf1a", "Csf2ra", "Tgfbr1"))

to_plot[to_plot$cluster_names_activation_merged == "Micro-1", "Cluster_Name"] <- "Homeostatic"
to_plot[to_plot$cluster_names_activation_merged == "Micro-2/3", "Cluster_Name"] <- "Inflammatory-IRM"
to_plot[to_plot$cluster_names_activation_merged == "Micro-4", "Cluster_Name"] <- "DAM"
to_plot[to_plot$cluster_names_activation_merged == "Micro-5", "Cluster_Name"] <- "Lipid"
to_plot[to_plot$cluster_names_activation_merged == "Micro-6", "Cluster_Name"] <- "MHCII-recovery"


to_plot$Cluster_Name <- factor(to_plot$Cluster_Name, levels = c("Homeostatic", "Inflammatory-IRM", "DAM", "Lipid", "MHCII-recovery"))

to_plot_back <- to_plot

for(ko in unique(to_plot$KO)){
  to_plot[to_plot$KO == ko & to_plot$Cluster_Name %in% c("Homeostatic", "Inflammatory-IRM", "DAM", "Lipid", "MHCII-recovery"), "value"] <- to_plot[to_plot$KO == ko & to_plot$Cluster_Name %in% c("Homeostatic", "Inflammatory-IRM", "DAM", "Lipid", "MHCII-recovery"), "value"] - pull(to_plot_means[to_plot_means$KO == ko & to_plot_means$cluster_names_activation_merged == "Micro-1", "avg"])
}

ggplot(to_plot_back, aes(x = Cluster_Name, y = value, fill = Cluster_Name, color = Cluster_Name)) +
  geom_jitter(width = 0.2) +
  geom_boxplot(alpha = 0.3, outlier.shape = NA) +
  facet_wrap(~KO, ncol = 4) +
  scale_color_manual(values = c("#31a1b3", "#8175aa","#94d0c0", "#6fb899", "#9f8f12")) +
  scale_fill_manual(values = c("#31a1b3", "#8175aa","#94d0c0", "#6fb899", "#9f8f12")) +
  theme(panel.background = element_blank(), panel.grid.major = element_line(color = "lightgray"), axis.text.x = element_text(angle = 90, hjust = 1, vjust = 0)) +
  NoLegend() +
  labs(x = "", y = "Pseudobulked average expression")

ggplot(to_plot, aes(x = Cluster_Name, y = value, fill = Cluster_Name, color = Cluster_Name)) +
  geom_hline(yintercept = 0, color = "#525252") +
  geom_jitter(width = 0.2) +
  geom_boxplot(alpha = 0.3, outlier.shape = NA) +
  facet_wrap(~KO, ncol = 4) +
  scale_color_manual(values = c("#31a1b3", "#8175aa","#94d0c0", "#6fb899", "#9f8f12")) +
  scale_fill_manual(values = c("#31a1b3", "#8175aa","#94d0c0", "#6fb899", "#9f8f12")) +
  theme(panel.background = element_blank(), panel.grid.major = element_line(color = "lightgray"), axis.text.x = element_text(angle = 90, hjust = 1, vjust = 0)) +
  NoLegend() +
  labs(x = "", y = "Pseudobulked average expression")

ggsave("Figures/F6/2025_Macnair_Signatures_Boxplot_Clusters_OnlyWhite_ByKO.pdf", width = 20, height = 5)
ggsave("Figures/F6/2025_Macnair_Signatures_Boxplot_Clusters_OnlyWhite_ByKO.png", width = 20, height = 5)

ggplot(to_plot_back, aes(x = KO, y = value, fill = KO, color = KO)) +
  # geom_hline(yintercept = 0, color = "#525252") +
  geom_jitter(width = 0.2) +
  geom_boxplot(alpha = 0.3, outlier.shape = NA) +
  facet_wrap(~Cluster_Name, ncol = 5) +
  scale_color_manual(values = ggthemes_data$tableau$`color-palettes`$regular$`Miller Stone`$value[-1]) +
  scale_fill_manual(values = ggthemes_data$tableau$`color-palettes`$regular$`Miller Stone`$value[-1]) +
  theme(panel.background = element_blank(), panel.grid.major = element_line(color = "lightgray"), axis.text.x = element_text(angle = 90, hjust = 1, vjust = 0)) +
  NoLegend() +
  labs(x = "", y = "Pseudobulked average expression - homeostatic")

ggplot(to_plot, aes(x = KO, y = value, fill = KO, color = KO)) +
  geom_hline(yintercept = 0, color = "#525252") +
  geom_jitter(width = 0.2) +
  geom_boxplot(alpha = 0.3, outlier.shape = NA) +
  facet_wrap(~Cluster_Name, ncol = 5) +
  scale_color_manual(values = ggthemes_data$tableau$`color-palettes`$regular$`Miller Stone`$value[-1]) +
  scale_fill_manual(values = ggthemes_data$tableau$`color-palettes`$regular$`Miller Stone`$value[-1]) +
  theme(panel.background = element_blank(), panel.grid.major = element_line(color = "lightgray"), axis.text.x = element_text(angle = 90, hjust = 1, vjust = 0)) +
  NoLegend() +
  labs(x = "", y = "Pseudobulked average expression - homeostatic")

ggsave("Figures/F6/2025_Macnair_Signatures_Boxplot_Clusters_OnlyWhite.pdf", width = 25, height = 5)
ggsave("Figures/F6/2025_Macnair_Signatures_Boxplot_Clusters_OnlyWhite .png", width = 25, height = 5)

# ggplot(filter(to_plot_back, !Cluster_Name == "Homeostatic"), aes(x = KO, y = value, fill = KO, color = KO)) +
#   # geom_hline(yintercept = 0, color = "#525252") +
#   geom_jitter(width = 0.2) +
#   geom_boxplot(alpha = 0.3, outlier.shape = NA) +
#   facet_wrap(~Cluster_Name, ncol = 5) +
#   scale_color_manual(values = ggthemes_data$tableau$`color-palettes`$regular$`Miller Stone`$value[-1]) +
#   scale_fill_manual(values = ggthemes_data$tableau$`color-palettes`$regular$`Miller Stone`$value[-1]) +
#   theme(panel.background = element_blank(), panel.grid.major = element_line(color = "lightgray"), axis.text.x = element_text(angle = 90, hjust = 1, vjust = 0)) +
#   NoLegend() +
#   labs(x = "", y = "Pseudobulked average expression - homeostatic")

ggplot(filter(to_plot, !Cluster_Name == "Homeostatic"), aes(x = KO, y = value, fill = KO, color = KO)) +
  geom_hline(yintercept = 0, color = "#525252") +
  geom_jitter(width = 0.2) +
  geom_boxplot(alpha = 0.3, outlier.shape = NA) +
  facet_wrap(~Cluster_Name, ncol = 5) +
  scale_color_manual(values = ggthemes_data$tableau$`color-palettes`$regular$`Miller Stone`$value[-1]) +
  scale_fill_manual(values = ggthemes_data$tableau$`color-palettes`$regular$`Miller Stone`$value[-1]) +
  theme(panel.background = element_blank(), panel.grid.major = element_line(color = "lightgray"), axis.text.x = element_text(angle = 90, hjust = 1, vjust = 0)) +
  NoLegend() +
  labs(x = "", y = "Pseudobulked average expression - homeostatic")


```

```{r Post shift stats, fig.height=5, fig.width=25}

mac_bulk@meta.data[, c(grep("cluster_names_activation_merged", names(mac_bulk[[]])), grep("permutation_shifted", names(mac_bulk[[]])), grep("n_cell", names(mac_bulk[[]])))] %>% rownames_to_column("id") -> st


st <- filter(st, n_cells > 10) %>% dplyr::select(-n_cells)

names(st) <- str_remove_all(names(st), pattern = "Lognorm_score_permutation_shifted_")
names(st) <- str_remove_all(names(st), pattern = "_Down")

st <- pivot_longer(st, c("Ifngr1", "Tnfrsf1a", "Csf2ra", "Tgfbr1"), names_to = "KO", values_to = "value")
st <- st %>% pivot_wider(names_from = cluster_names_activation_merged, values_from = value)

names(st) <- c("id", "KO", "Homeostatic", "Inflammatory-IRM", "DAM", "Lipid", "MHCII-recovery")

p_values <- tibble("KO" = c("Ifngr1", "Tnfrsf1a", "Csf2ra", "Tgfbr1"))

st <- dplyr::select(st, id, KO, Homeostatic, `Inflammatory-IRM`, DAM, Lipid, `MHCII-recovery`)


for(ko in c("Ifngr1", "Tnfrsf1a", "Csf2ra", "Tgfbr1")){
  print(ko)
  print(apply(st[st$KO == ko, -c(1, 2)], 2, function(x) shapiro.test(na.omit(x))$p.value))
}

st_aov <- pivot_longer(st, cols = c(Homeostatic, `Inflammatory-IRM`, DAM, Lipid, `MHCII-recovery`), names_to = "cluster", values_to = "value") %>% na.omit

st_aov <- st_aov %>% group_by(KO) %>% mutate(aov_f = round(summary(aov(value ~ cluster))[[1]][["F value"]][[1]], 4), aov_p = round(summary(aov(value ~ cluster))[[1]][["Pr(>F)"]][[1]], 4), kruskal = round(kruskal.test(value ~ cluster)[["p.value"]], 4))

st_aov %>% filter(!duplicated(aov_f))

for(ko in c("Ifngr1", "Tnfrsf1a", "Csf2ra", "Tgfbr1")){
  if(ko %in% c("Csf2ra")){
    p_values[p_values$KO == ko, "Inflammatory-IRM"] <- wilcox.test(pull(st[st$KO == ko, "Inflammatory-IRM"]), pull(st[st$KO == ko, "Homeostatic"]))$p.value
  }else{
    p_values[p_values$KO == ko, "Inflammatory-IRM"] <- t.test(pull(st[st$KO == ko, "Inflammatory-IRM"]), pull(st[st$KO == ko, "Homeostatic"]))$p.value
  }
  if(ko %in% c("Ifngr1", "Csf2ra")){
    p_values[p_values$KO == ko, "DAM"] <- wilcox.test(pull(st[st$KO == ko, "DAM"]), pull(st[st$KO == ko, "Homeostatic"]))$p.value
  }else{
    p_values[p_values$KO == ko, "DAM"] <- t.test(pull(st[st$KO == ko, "DAM"]), pull(st[st$KO == ko, "Homeostatic"]))$p.value
  }
  if(ko %in% c("Tnfrsf1a", "Csf2ra")){
    p_values[p_values$KO == ko, "Lipid"] <- wilcox.test(pull(st[st$KO == ko, "Lipid"]), pull(st[st$KO == ko, "Homeostatic"]))$p.value
  }else{
    p_values[p_values$KO == ko, "Lipid"] <- t.test(pull(st[st$KO == ko, "Lipid"]), pull(st[st$KO == ko, "Homeostatic"]))$p.value
  }
  if(ko %in% c("Csf2ra")){
    p_values[p_values$KO == ko, "MHCII-recovery"] <- wilcox.test(pull(st[st$KO == ko, "MHCII-recovery"]), pull(st[st$KO == ko, "Homeostatic"]))$p.value
  }else{
    p_values[p_values$KO == ko, "MHCII-recovery"] <- t.test(pull(st[st$KO == ko, "MHCII-recovery"]), pull(st[st$KO == ko, "Homeostatic"]))$p.value
  }
}

p_values <- p_values %>% pivot_longer(all_of(names(p_values)[-1]), names_to = "condition", values_to = "p-value")
p_values <- na.omit(p_values)
 
p_values$condition <- factor(p_values$condition, levels = c("Homeostatic", "Inflammatory-IRM", "DAM", "Lipid", "MHCII-recovery"))
p_values$KO <- factor(p_values$KO, levels = c("Ifngr1", "Tnfrsf1a", "Csf2ra", "Tgfbr1"))

p_values <- p_values %>% group_by(KO) %>% mutate("p-value.fdr" = p.adjust(`p-value`, method = "fdr"))

arrange(p_values, KO, condition) %>% write_csv("FinalAnalysis/Human/2025_Macnair_PerCluster_p-values.csv")

arrange(p_values, KO, condition) %>% filter(`p-value.fdr` < 0.1)
```

## Supplementary

### Nature paper cytokine signatures

```{r, fig.height=12, fig.width=5}
cyt <- readRDS("FinalAnalysis/CytoDictionary_Nature/ref_data_Macrophage.RDS")

Idents(cyt) <- "sample"

Idents(cyt) %>% as.character() %>% unique %>% .[grepl("IL", .) | grepl("IF", .) | grepl("M-", .) | grepl("TN", .) | grepl("TG", .) | grepl("GF", .)] -> to_keep
to_keep <- to_keep[!grepl("APR", to_keep)]

cyt <- subset(cyt, idents = to_keep)

DimPlot(cyt, group.by = "cluster_manual", reduction = "tsne") + scale_color_manual(values = ggthemes_data$tableau$`color-palettes`$regular$`Tableau 10`$value)

kos_cyts <- list()

for(ko in c("Ifngr1", "Tnfrsf1a", "Tgfbr1", "Csf2ra")){
  
  down <- read_csv(paste0("FinalAnalysis/DEGs/Common/2025.02.04_2_", ko, "_Down.csv")) %>% pull(`.`)
  kos_cyts[[ko]] <- down
  cyt <- AddModuleScore_modified(cyt, list(down), name = ko)
  
  cyt[[c("sample", paste0(ko, "1"))]] %>% group_by(sample) %>% summarise(mean = mean(!!rlang::sym(paste0(ko, "1"))), sd = sd(!!rlang::sym(paste0(ko, "1")))) %>% arrange(mean) -> to_plot
  
  to_plot$sample <- factor(to_plot$sample, levels = pull(arrange(to_plot, (mean)), "sample"))
  to_plot$start <- to_plot$mean - to_plot$sd
  to_plot$end <- to_plot$mean + to_plot$sd
  
  print(ggplot(to_plot, aes(x = mean, y = sample)) +
    geom_segment(aes(x = start, xend = end, y = sample, yend = sample), color = "black") +
    geom_point(shape = 21, color = "black", size = 6, fill = "paleturquoise4") +  
    labs(x = "Mean", y = "") +
    ggtitle(ko) +
    theme_minimal())
  ggsave(paste0("Figures/StoF6/2025.02.04_2_CytokineSignature_InNature_", ko, ".png"), width = 4, height = 10)
  ggsave(paste0("Figures/StoF6/2025.02.04_2_CytokineSignature_InNature_", ko, ".pdf"), width = 4, height = 10)
  
}
```


# Revisions

```{r}
obj <- readRDS("2023.11.15_FinalObject.rds")

obj@meta.data[obj@meta.data$Experiment == "WT", "GeneKO_laxCutoff"] <- "NT"

Idents(obj) <- "GeneKO_laxCutoff"
```


## Reviewer 1

### Reviewer Figure 1

```{r Major 1.1, fig.height=6, fig.width = 8}
infl <- c("Chemokines1", "Pro-Inf Cytokines1", "Immune sensing PRR1", "Inflammasome1", "Tissue disruption1", "APC1")
scav <-  c("Lipid processing1", "Lipid signaling1", " ECM remodelling1", "Homeostasis1")

Idents(obj) <- "Experiment"
obj_wt <- subset(obj, idents = "WT")

obj_wt <- AddModuleScore_modified(obj_wt, list("Nos2"), name = "Nos2")
obj_wt <- AddModuleScore_modified(obj_wt, list("Arg1"), name = "Arg1")

obj_wt@meta.data[, c("Nos21", "Arg11", infl, scav, "Cluster_Name")] %>% group_by(Cluster_Name) %>% summarize_all(mean) -> to_plot

to_plot$Inflammation_Score <- apply(to_plot[, infl], 1, median)
to_plot$Repair_Score <- apply(to_plot[, scav], 1, median)

ggplot(filter(to_plot, Cluster_Name %in% c("Monocyte", "Monocyte_Cxcl10", "Monocyte_Proliferative", "Macrophage_Cxcl10_1", "Macrophage_Cxcl10_2", "Macrophage_1", "Macrophage_2", "Macrophage_3", "Macrophage_4", "Macrophage_5", "Macrophage_6", "Macrophage_7", "Macrophage_8")), aes(x = Nos21, y = Inflammation_Score, label = Cluster_Name, fill = Nos21)) +
  geom_smooth(method = "lm", color = "#525252") +
  geom_point(size = 7, color = "black", shape = 21) +
  scale_fill_gradientn(colours = c("black", "#46045E", "#87469B", "#B892C3", "white")) +
  theme(panel.background = element_blank(), panel.grid.major = element_line(color = "lightgray"), axis.text = element_text(size = 15), axis.title = element_text(size = 20), legend.text = element_text(size = 12), legend.title = element_text(size = 15)) +
  geom_text_repel(size = 5) +
  labs(y = "Median destructive score", x = "Nos2 Expression", fill = "Nos2")

ggplot(filter(to_plot, Cluster_Name %in% c("Monocyte", "Monocyte_Cxcl10", "Monocyte_Proliferative", "Macrophage_Cxcl10_1", "Macrophage_Cxcl10_2", "Macrophage_1", "Macrophage_2", "Macrophage_3", "Macrophage_4", "Macrophage_5", "Macrophage_6", "Macrophage_7", "Macrophage_8")), aes(x = Arg11, y = Repair_Score, label = Cluster_Name, fill = Arg11)) +
  geom_smooth(method = "lm", color = "#525252") +
  geom_point(size = 7, color = "black", shape = 21) +
  scale_fill_gradientn(colours = c("black", "#6B3903", "#AC7129", "#FBB831", "white")) +
  theme(panel.background = element_blank(), panel.grid.major = element_line(color = "lightgray"), axis.text = element_text(size = 15), axis.title = element_text(size = 20), legend.text = element_text(size = 12), legend.title = element_text(size = 15)) +
  geom_text_repel(size = 5) +
  labs(x = "Arg1 Expression", y = "Median lesion resolution score", fill = "Arg1")

to_plot$Combi <- -to_plot$Inflammation_Score/max(to_plot$Inflammation_Score) + to_plot$Repair_Score/max(to_plot$Repair_Score)

to_plot$Inflammation_Score <- to_plot$Inflammation_Score/max(to_plot$Inflammation_Score)
to_plot$Repair_Score <- to_plot$Repair_Score/max(to_plot$Repair_Score)

ggplot(filter(to_plot, Cluster_Name %in% c("Monocyte", "Monocyte_Cxcl10", "Monocyte_Proliferative", "Macrophage_Cxcl10_1", "Macrophage_Cxcl10_2", "Macrophage_1", "Macrophage_2", "Macrophage_3", "Macrophage_4", "Macrophage_5", "Macrophage_6", "Macrophage_7", "Macrophage_8")), aes(x = Inflammation_Score, y = Repair_Score, label = Cluster_Name, fill = Combi)) +
  geom_point(size = 7, color = "black", shape = 21) +
  scale_fill_gradientn(colours = c("#B892C3", "#87469B", "#46045E", "black", "#6B3903", "#AC7129", "#FBB831"), limits = c(-max(c(abs(to_plot$Combi), abs(to_plot$Combi))), max(c(abs(to_plot$Combi), abs(to_plot$Combi))))) +
  theme(panel.background = element_blank(), panel.grid.major = element_line(color = "lightgray"), axis.text = element_text(size = 15), axis.title = element_text(size = 20), legend.text = element_text(size = 12), legend.title = element_text(size = 15)) +
  geom_text_repel(size = 5) +
  labs(x = "Median destructive score", y = "Median lesion resolution score", fill = "") +
  scale_x_continuous(limits = c(0, 1)) +
  scale_y_continuous(limits = c(0, 1))
```


```{r Major 1.1, fig.height=6, fig.width = 8}

Idents(obj_wt) <- "Cluster_Name"

FindMarkers(obj_wt, ident.1 = c("Monocyte_Cxcl10", "Macrophage_Cxcl10_1", "Macrophage_Cxcl10_2"), ident.2 = c("Macrophage_6", "Macrophage_7", "Macrophage_8"), logfc.threshold = 0, min.pct = 0.1) %>% rownames_to_column("gene") -> to_plot

to_plot$gene <- factor(to_plot$gene, levels = arrange(to_plot, avg_log2FC) %>% pull(gene))
to_plot <- to_plot %>% arrange(gene)
to_plot$Rank <- 1:nrow(to_plot)

to_plot <- to_plot %>% mutate(Percentile = Rank*100/max(to_plot$Rank))

to_plot %>% filter(gene %in% c("Nos2", "Il1b", "Cxcl10", "Arg1", "Gpnmb"))

ggplot(to_plot, aes(x = gene, y = avg_log2FC, color = avg_log2FC)) +
  geom_point(size = 3) +
  geom_point(data = filter(to_plot, gene %in% c("Nos2", "Il1b", "Cxcl10", "Arg1", "Gpnmb")), mapping = aes(x = gene, y = avg_log2FC), size = 3, shape = 21, color = "black", fill = NA) +
  theme(panel.background = element_blank(), panel.grid.major.y = element_line(color = "lightgray"), axis.text.x = element_blank(), axis.ticks.x = element_blank(), axis.text = element_text(size = 15), axis.title = element_text(size = 20), legend.text = element_text(size = 12), legend.title = element_text(size = 15)) +
  scale_x_discrete(expand = c(0.03, 0.03)) +
  scale_color_gradient2(low = "#08306B", mid = "white", high = "#67000D") +
  labs(x = "", y = "Log2FC \"good\" vs \"bad\" clusters", color = "Log2FC") +
  geom_text_repel(data = filter(to_plot, gene %in% c("Nos2", "Il1b", "Cxcl10", "Arg1", "Gpnmb")), mapping = aes(x = gene, y = avg_log2FC, label = gene), color = "black", size = 6) +
  geom_hline(yintercept = to_plot %>% filter(Percentile < 10) %>% pull(avg_log2FC) %>% max, linetype = 2, color = "#525252") +
  geom_hline(yintercept = to_plot %>% filter(Percentile > 90) %>% pull(avg_log2FC) %>% min, linetype = 2, color = "#525252")
ggsave("Figures/Revisions/GoodvsBad_RankedLog2FC.png", width = 8, height = 6)

```

### Major 1.4

```{r}
obj@meta.data[, c("Experiment", "Cluster_Name")] %>% table %>% data.frame %>% group_by(Experiment) %>% mutate(Prop = signif(Freq*100/sum(Freq), 2)) %>% filter(Cluster_Name == "Neutrophils")
```

### Supplementary 5

```{r Major 1.6}
Idents(obj) <- "Experiment"

obj_hc <- subset(obj, idents = "WT", invert = T)

obj_hc$GeneKO_laxCutoff <- factor(obj_hc$GeneKO_laxCutoff, levels = c("NT", "Ifngr1", "Tnfrsf1a", "Csf2ra", "Tgfbr1"))

cluster_levels <- c("Neutrophils", "cDC1", "cDC2", "mregDC", "Monocyte", "Monocyte_Cxcl10", "Monocyte_Proliferative", "Macrophage_Cxcl10_1", "Macrophage_Cxcl10_2", "Macrophage_1", "Macrophage_2", "Macrophage_3", "Macrophage_4", "Macrophage_5", "Macrophage_6", "Macrophage_7", "Macrophage_8")

colors <- c(rep("#969696", 4), ggthemes_data$tableau$`color-palettes`$regular$`Tableau 20` %>% filter(!(grepl("Gray", .$name))) %>% pull(value) %>% .[2:14])
names(colors) <- cluster_levels

DimPlot(obj_hc, group.by = "Cluster_Name", split.by = "GeneKO_laxCutoff", label = T, repel = T, order = cluster_levels) + scale_color_manual(values = colors) + NoLegend() + labs(title = "", x = "UMAP1", y = "UMAP2") + theme(plot.title = element_text(hjust = 0))
ggsave("Figures/Revisions/Dimplot_byKO.png", height = 5, width = 20)
ggsave("Figures/Revisions/Dimplot_byKO.pdf", height = 5, width = 20)
```

### Reviewer Figure 4

```{r Major 1.7, fig.width=5, fig.height=4}
obj_h_back <- obj_h

obj_h <- obj_h %>% FindVariableFeatures() %>% ScaleData() %>% RunPCA %>% FindNeighbors(dims = 1:30, reduction = "pca") %>% RunUMAP(dims = 1:30)

DimPlot(obj_h)

wt_m <- read_csv("FinalAnalysis/WT_Cluster_Markers.csv") %>% group_by(cluster) %>% top_n(n = 50, wt = avg_log2FC)

obj_h@meta.data[obj_h@meta.data$Cluster_Name == "Macrophage_Cxcl10_2", "Cluster_Name"] <- "Macrophage_Cxcl10_3"
obj_h@meta.data[obj_h@meta.data$Cluster_Name == "Macrophage_Cxcl10_1", "Cluster_Name"] <- "Macrophage_Cxcl10_2"
obj_h@meta.data[obj_h@meta.data$Cluster_Name == "Monocyte_Cxcl10", "Cluster_Name"] <- "Macrophage_Cxcl10_1"

wt_m[wt_m$cluster == "Macrophage_Cxcl10_2", "cluster"] <- "Macrophage_Cxcl10_3"
wt_m[wt_m$cluster == "Macrophage_Cxcl10_1", "cluster"] <- "Macrophage_Cxcl10_2"
wt_m[wt_m$cluster == "Monocyte_Cxcl10", "cluster"] <- "Macrophage_Cxcl10_1"

for(cl in c("Neutrophils", "cDC1", "cDC2", "mregDC", "Monocyte", "Monocyte_Proliferative", "Macrophage_Cxcl10_1", "Macrophage_Cxcl10_2", "Macrophage_Cxcl10_3", "Macrophage_1", "Macrophage_2", "Macrophage_3", "Macrophage_4", "Macrophage_5", "Macrophage_6", "Macrophage_7", "Macrophage_8")){
  obj_h <- AddModuleScore_modified(obj_h, list(pull(wt_m %>% filter(cluster == cl), "gene")), name = cl)
  # print(VlnPlot(obj_h_nt, paste0(cl, "1"), group.by = "RNA_snn_res.1.6"))
  print(FeaturePlot(obj_h, paste0(cl, "1")) + scale_color_gradientn(colours = c(c(rev(mako(10)), inferno(10)))) +
     labs(x = "UMAP1", y = "UMAP2", title = cl) +
       theme(axis.title = element_blank(), axis.text = element_blank(), axis.line = element_blank(), axis.ticks = element_blank(), plot.title = element_text(hjust = 0)) +
       scale_y_reverse() +
       scale_x_reverse() +
       coord_flip())
  ggsave(paste0("Figures/Revisions/RevFig3/Hoxb8_", cl, ".png"), height = 4, width = 5)
}
```


```{r Major 1.7, fig.width=5, fig.height=4}
obj_c_back <- obj_c

obj_c <- obj_c %>% FindVariableFeatures() %>% ScaleData() %>% RunPCA %>% FindNeighbors(dims = 1:30, reduction = "pca") %>% RunUMAP(dims = 1:30)

DimPlot(obj_c)

obj_c@meta.data[obj_c@meta.data$Cluster_Name == "Macrophage_Cxcl10_2", "Cluster_Name"] <- "Macrophage_Cxcl10_3"
obj_c@meta.data[obj_c@meta.data$Cluster_Name == "Macrophage_Cxcl10_1", "Cluster_Name"] <- "Macrophage_Cxcl10_2"
obj_c@meta.data[obj_c@meta.data$Cluster_Name == "Monocyte_Cxcl10", "Cluster_Name"] <- "Macrophage_Cxcl10_1"

for(cl in c("Neutrophils", "cDC1", "cDC2", "mregDC", "Monocyte", "Monocyte_Proliferative", "Macrophage_Cxcl10_1", "Macrophage_Cxcl10_2", "Macrophage_Cxcl10_3", "Macrophage_1", "Macrophage_2", "Macrophage_3", "Macrophage_4", "Macrophage_5", "Macrophage_6", "Macrophage_7", "Macrophage_8")){
  obj_c <- AddModuleScore_modified(obj_c, list(pull(wt_m %>% filter(cluster == cl), "gene")), name = cl)
  # print(VlnPlot(obj_c_nt, paste0(cl, "1"), group.by = "RNA_snn_res.1.6"))
  print(FeaturePlot(obj_c, paste0(cl, "1")) + scale_color_gradientn(colours = c(c(rev(mako(10)), inferno(10)))) +
     labs(x = "UMAP1", y = "UMAP2", title = cl) +
       theme(axis.title = element_blank(), axis.text = element_blank(), axis.line = element_blank(), axis.ticks = element_blank(), plot.title = element_text(hjust = 0)))
  ggsave(paste0("Figures/Revisions/RevFig3/Chimera_", cl, ".png"), height = 4, width = 5)
}

obj_wt_back <- obj_wt

DimPlot(obj_wt)

obj_wt@meta.data[obj_wt@meta.data$Cluster_Name == "Macrophage_Cxcl10_2", "Cluster_Name"] <- "Macrophage_Cxcl10_3"
obj_wt@meta.data[obj_wt@meta.data$Cluster_Name == "Macrophage_Cxcl10_1", "Cluster_Name"] <- "Macrophage_Cxcl10_2"
obj_wt@meta.data[obj_wt@meta.data$Cluster_Name == "Monocyte_Cxcl10", "Cluster_Name"] <- "Macrophage_Cxcl10_1"

for(cl in c("Neutrophils", "cDC1", "cDC2", "mregDC", "Monocyte", "Monocyte_Proliferative", "Macrophage_Cxcl10_1", "Macrophage_Cxcl10_2", "Macrophage_Cxcl10_3", "Macrophage_1", "Macrophage_2", "Macrophage_3", "Macrophage_4", "Macrophage_5", "Macrophage_6", "Macrophage_7", "Macrophage_8")){
  obj_wt <- AddModuleScore_modified(obj_wt, list(pull(wt_m %>% filter(cluster == cl), "gene")), name = cl)
  # print(VlnPlot(obj_wt_nt, paste0(cl, "1"), group.by = "RNA_snn_res.1.6"))
  print(FeaturePlot(obj_wt, paste0(cl, "1")) + scale_color_gradientn(colours = c(c(rev(mako(10)), inferno(10)))) +
     labs(x = "UMAP1", y = "UMAP2", title = cl) +
       theme(axis.title = element_blank(), axis.text = element_blank(), axis.line = element_blank(), axis.ticks = element_blank(), plot.title = element_text(hjust = 0)))
  ggsave(paste0("Figures/Revisions/RevFig3/WT_", cl, ".png"), height = 4, width = 5)
}

```

### Reviewer Figure 5

```{r}

obj@meta.data[obj@meta.data$Cluster_Name == "Macrophage_Cxcl10_2", "Cluster_Name"] <- "Macrophage_Cxcl10_3"
obj@meta.data[obj@meta.data$Cluster_Name == "Macrophage_Cxcl10_1", "Cluster_Name"] <- "Macrophage_Cxcl10_2"
obj@meta.data[obj@meta.data$Cluster_Name == "Monocyte_Cxcl10", "Cluster_Name"] <- "Macrophage_Cxcl10_1" 

obj$Cluster_Name <- factor(obj$Cluster_Name, levels = c("Neutrophils", "cDC1", "cDC2", "mregDC", "Monocyte", "Monocyte_Proliferative", "Macrophage_Cxcl10_1", "Macrophage_Cxcl10_2", "Macrophage_Cxcl10_3", "Macrophage_1", "Macrophage_2", "Macrophage_3", "Macrophage_4", "Macrophage_5", "Macrophage_6", "Macrophage_7", "Macrophage_8"))

obj@meta.data[, c("Experiment", "Cluster_Name")] %>% table %>% data.frame %>% filter(grepl("Macro|Mono", Cluster_Name)) %>% group_by(Experiment) %>% mutate(Prop = Freq/sum(Freq)) -> to_plot

ggplot(to_plot, aes(x = Experiment, y = Prop, fill = Cluster_Name)) +
  geom_bar(stat = "identity", position = "stack") +
  scale_fill_manual(values = c(ggthemes_data$tableau$`color-palettes`$regular$`Tableau 20` %>% filter(!(grepl("Gray", .$name))) %>% pull(value) %>% .[2], ggthemes_data$tableau$`color-palettes`$regular$`Tableau 20` %>% filter(!(grepl("Gray", .$name))) %>% pull(value) %>% .[4], ggthemes_data$tableau$`color-palettes`$regular$`Tableau 20` %>% filter(!(grepl("Gray", .$name))) %>% pull(value) %>% .[3], ggthemes_data$tableau$`color-palettes`$regular$`Tableau 20` %>% filter(!(grepl("Gray", .$name))) %>% pull(value) %>% .[5:14])) +
  theme(panel.background = element_blank(), axis.text = element_text(size = 12), axis.title = element_text(size= 15)) +
  labs(x = "", y  = "Proportion")

```


### Reviewer Figure 6

```{r Major 1.8, fig.height=12, fig.width=12}
mac <- readRDS("V:/Analysis/Franz/projects/2023_crispr_macrophages/Macnair_obj.rds")
mac <- mac %>% NormalizeData %>% FindVariableFeatures() %>% ScaleData() %>% RunPCA() %>% RunUMAP(dims = 1:40)

DefaultAssay(mac) <- "RNA"

DimPlot(mac, group.by = "type_broad", label = T, repel = T) + NoLegend() + scale_color_manual(values = ggthemes_data$tableau$`color-palettes`$regular$`Tableau 20`$value) + labs(x = "UMAP1", y = "UMAP2", title = "")
ggsave("Figures/Revisions/MacnairFullUMAP.png", width = 5, height = 5)

p1a <- VlnPlot(mac, "P2RY12", group.by = "type_broad", pt.size = 0, add.noise = F, slot = "scale.data") + NoLegend() + scale_fill_manual(values = ggthemes_data$tableau$`color-palettes`$regular$`Tableau 20`$value) + labs(x = "") + theme(axis.text.x = element_blank(), plot.title = element_text(hjust = 0))

p1b <- FeaturePlot(mac, "P2RY12", order = T, cols = c("white", "black"), slot = "scale.data") + labs(x = "UMAP1", y = "UMAP2", title = "")

p1 <- p1a + p1b + patchwork::plot_layout(nrow = 1, ncol = 2, widths = c(2, 1))


p2a <- VlnPlot(mac, "CX3CR1", group.by = "type_broad", pt.size = 0, add.noise = F, slot = "scale.data") + NoLegend() + scale_fill_manual(values = ggthemes_data$tableau$`color-palettes`$regular$`Tableau 20`$value) + labs(x = "") + theme(axis.text.x = element_blank(), plot.title = element_text(hjust = 0))

p2b <- FeaturePlot(mac, "CX3CR1", order = T, cols = c("white", "black"), slot = "scale.data") + labs(x = "UMAP1", y = "UMAP2", title = "")

p2 <- p2a + p2b + patchwork::plot_layout(nrow = 1, ncol = 2, widths = c(2, 1))


p3a <- VlnPlot(mac, "APOE", group.by = "type_broad", pt.size = 0, add.noise = F, slot = "scale.data") + NoLegend() + scale_fill_manual(values = ggthemes_data$tableau$`color-palettes`$regular$`Tableau 20`$value) + labs(x = "") + theme(plot.title = element_text(hjust = 0))

p3b <- FeaturePlot(mac, "APOE", order = T, cols = c("white", "black"), slot = "scale.data") + labs(x = "UMAP1", y = "UMAP2", title = "")

p3 <- p3a + p3b + patchwork::plot_layout(nrow = 1, ncol = 2, widths = c(2, 1))


p4a <- VlnPlot(mac, "MRC1", group.by = "type_broad", pt.size = 0, add.noise = F, slot = "scale.data") + NoLegend() + scale_fill_manual(values = ggthemes_data$tableau$`color-palettes`$regular$`Tableau 20`$value) + labs(x = "") + theme(plot.title = element_text(hjust = 0))

p4b <- FeaturePlot(mac, "MRC1", order = T, cols = c("white", "black"), slot = "scale.data") + labs(x = "UMAP1", y = "UMAP2", title = "")

p4 <- p4a + p4b + patchwork::plot_layout(nrow = 1, ncol = 2, widths = c(2, 1))


p6a <- VlnPlot(mac, "TREM2", group.by = "type_broad", pt.size = 0, add.noise = F, slot = "scale.data") + NoLegend() + scale_fill_manual(values = ggthemes_data$tableau$`color-palettes`$regular$`Tableau 20`$value) + labs(x = "") + theme(plot.title = element_text(hjust = 0))

p6b <- FeaturePlot(mac, "TREM2", order = T, cols = c("white", "black"), slot = "scale.data") + labs(x = "UMAP1", y = "UMAP2", title = "")

p6 <- p6a + p6b + patchwork::plot_layout(nrow = 1, ncol = 2, widths = c(2, 1))


p7a <- VlnPlot(mac, "CSF1R", group.by = "type_broad", pt.size = 0, add.noise = F, slot = "scale.data") + NoLegend() + scale_fill_manual(values = ggthemes_data$tableau$`color-palettes`$regular$`Tableau 20`$value) + labs(x = "") + theme(plot.title = element_text(hjust = 0))

p7b <- FeaturePlot(mac, "CSF1R", order = T, cols = c("white", "black"), slot = "scale.data") + labs(x = "UMAP1", y = "UMAP2", title = "")

p7 <- p7a + p7b + patchwork::plot_layout(nrow = 1, ncol = 2, widths = c(2, 1))


p8a <- VlnPlot(mac, "SALL1", group.by = "type_broad", pt.size = 0, add.noise = F, slot = "scale.data") + NoLegend() + scale_fill_manual(values = ggthemes_data$tableau$`color-palettes`$regular$`Tableau 20`$value) + labs(x = "") + theme(plot.title = element_text(hjust = 0))

p8b <- FeaturePlot(mac, "SALL1", order = T, cols = c("white", "black"), slot = "scale.data") + labs(x = "UMAP1", y = "UMAP2", title = "")

p8 <- p8a + p8b + patchwork::plot_layout(nrow = 1, ncol = 2, widths = c(2, 1))


p9a <- VlnPlot(mac, "GPR34", group.by = "type_broad", pt.size = 0, add.noise = F, slot = "scale.data") + NoLegend() + scale_fill_manual(values = ggthemes_data$tableau$`color-palettes`$regular$`Tableau 20`$value) + labs(x = "") + theme(plot.title = element_text(hjust = 0))

p9b <- FeaturePlot(mac, "GPR34", order = T, cols = c("white", "black"), slot = "scale.data") + labs(x = "UMAP1", y = "UMAP2", title = "")

p9 <- p9a + p9b + patchwork::plot_layout(nrow = 1, ncol = 2, widths = c(2, 1))


p1 / p2 / p7
ggsave("Figures/Revisions/MicrogliaMacrnairMarkers.png", width = 12, height = 12)
```

### Reviewer Figure 7

```{r Major 1.8 by lesion type, fig.height=12, fig.width=12}
mac_bulk <- readRDS("V:/Analysis/Franz/projects/2023_crispr_macrophages/recalculate_revision_250602/3.5_bulked_permutation_scores_newnorm_macnair_lesion_bulked.rds")

mac_bulk@meta.data[, c(grep("orig.ident", names(mac_bulk[[]])), grep("lesion_type", names(mac_bulk[[]])), grep("permutation_shifted", names(mac_bulk[[]])), grep("n_cells", names(mac_bulk[[]])))] -> to_plot

to_plot <- left_join(to_plot, mac@meta.data[!duplicated(mac@meta.data$individual_id_anon), c("individual_id_anon", "sex")], by = c("orig.ident" = "individual_id_anon"))

to_plot <- filter(to_plot, n_cells > 10) %>% dplyr::select(-n_cells)

to_plot_post <- mac_bulk@meta.data %>% rownames_to_column("samp_les") %>% .[, c(grep("_les", names(.)), grep("permutation_shifted", names(.)))]

to_plot <- to_plot %>% pivot_longer(cols = all_of(names(to_plot)[grepl("shifted", names(to_plot))]), names_to = "KO", values_to = "value")

to_plot$KO <- sapply(to_plot$KO, function(x) strsplit(x, split = "_")[[1]][[5]])
to_plot$lesion_type <- factor(to_plot$lesion_type, levels = c("WM", "NAWM", "AL", "CAL", "CIL", "RL", "GM", "NAGM", "GML"))

to_plot_means <- to_plot %>% group_by(lesion_type, KO, sex) %>% summarise("avg" = median(value))

to_plot$KO <- factor(to_plot$KO, levels = c("Ifngr1", "Tnfrsf1a", "Csf2ra", "Tgfbr1"))

for(ko in unique(to_plot$KO)){
  to_plot[to_plot$KO == ko & to_plot$lesion_type %in% c("WM", "NAWM", "AL", "CAL", "CIL", "RL"), "value"] <- to_plot[to_plot$KO == ko & to_plot$lesion_type %in% c("WM", "NAWM", "AL", "CAL", "CIL", "RL"), "value"] - pull(to_plot_means[to_plot_means$KO == ko & to_plot_means$lesion_type == "WM", "avg"])
  
  to_plot[to_plot$KO == ko & to_plot$lesion_type %in% c("GM", "NAGM", "GML"), "value"] <- to_plot[to_plot$KO == ko & to_plot$lesion_type %in% c("GM", "NAGM", "GML"), "value"] - pull(to_plot_means[to_plot_means$KO == ko & to_plot_means$lesion_type == "GM", "avg"])
}

to_plot[to_plot$lesion_type %in% c("WM", "NAWM", "AL", "CAL", "CIL", "RL"), "matter"] <- "WM"
to_plot[to_plot$lesion_type %in% c("GM", "NAGM", "GML"), "matter"] <- "GM"

to_plot$matter <- factor(to_plot$matter, levels = c("WM", "GM"))

to_plot <- to_plot %>% group_by(lesion_type, KO) %>% mutate(shapiro_F = shapiro.test(value[sex == "F"])$p.value, shapiro_M = shapiro.test(value[sex == "M"])$p.value, ttest = t.test(value[sex == "F"], value[sex == "M"])$p.value, wilcox = wilcox.test(value[sex == "F"], value[sex == "M"])$p.value)

to_plot$Filter <- paste0(to_plot$lesion_type, to_plot$KO)

yp_value <- max(to_plot$value)*1.2

to_plot_sig <- filter(to_plot, !duplicated(Filter))
to_plot_sig <- to_plot_sig %>% ungroup %>% mutate(ttest_fdr = p.adjust(ttest, method = "fdr"), wilcox_fdr = p.adjust(wilcox, method = "fdr"))
to_plot_sig$sig <- ifelse(to_plot_sig$shapiro_F > 0.05 & to_plot_sig$shapiro_M > 0.05, to_plot_sig$ttest_fdr, to_plot_sig$wilcox_fdr)

ggplot(to_plot, aes(x = lesion_type, y = value, fill = sex, color = sex, group = interaction(lesion_type, sex))) +
  geom_hline(yintercept = 0, color = "#525252") +
  geom_point(position = position_jitterdodge(dodge.width = 0.7, jitter.width = 0.2)) +
  geom_boxplot(alpha = 0.3, position = position_dodge(width = 0.7), outlier.shape = NA, width = 0.7) +
  facet_wrap(~KO, ncol = 8, scales = "free_x") +
  scale_color_manual(values = ggthemes_data$tableau$`color-palettes`$regular$`Tableau 10`$value) +
  scale_fill_manual(values = ggthemes_data$tableau$`color-palettes`$regular$`Tableau 10`$value) +
  theme(panel.background = element_blank(), panel.grid.major = element_line(color = "lightgray"), axis.text.x = element_text(angle = 90, hjust = 1, vjust = 0, size = 12), axis.text.y = element_text(size = 12), axis.title.y = element_text(size = 15), strip.text = element_text(size = 15, hjust = 0, face = "italic")) +
  # NoLegend() +
  labs(x = "", y = "Pseudobulked average expression - dataset control") +
  geom_text(data = filter(to_plot_sig, !sig < 0.05), mapping = aes(x = lesion_type, y = yp_value, label = round(sig, 2)), color = "black", size = 3) +
  geom_text(data = filter(to_plot_sig, sig < 0.05), mapping = aes(x = lesion_type, y = yp_value, label = round(sig, 2)), color = "red", size = 3)
ggsave("Figures/Revisions/Macnair_ByLesionType_BySex_SexPvalue.png", width = 15, height = 6)
```

```{r Major 1.8 by lesion type, fig.height=12, fig.width=12}
mac_bulk <- readRDS("V:/Analysis/Franz/projects/2023_crispr_macrophages/3.5_bulked_permutation_scores_newnorm_macnair_lesion_bulked.rds")

mac_bulk@meta.data[, c(grep("orig.ident", names(mac_bulk[[]])), grep("lesion_type", names(mac_bulk[[]])), grep("permutation_shifted", names(mac_bulk[[]])), grep("n_cells", names(mac_bulk[[]])))] -> to_plot

to_plot <- left_join(to_plot, mac@meta.data[!duplicated(mac@meta.data$individual_id_anon), c("individual_id_anon", "smoker")], by = c("orig.ident" = "individual_id_anon"))

to_plot <- filter(to_plot, n_cells > 10) %>% dplyr::select(-n_cells)

to_plot_post <- mac_bulk@meta.data %>% rownames_to_column("samp_les") %>% .[, c(grep("_les", names(.)), grep("permutation_shifted", names(.)))]

to_plot <- to_plot %>% pivot_longer(cols = all_of(names(to_plot)[grepl("shifted", names(to_plot))]), names_to = "KO", values_to = "value")

to_plot$KO <- sapply(to_plot$KO, function(x) strsplit(x, split = "_")[[1]][[5]])
to_plot$lesion_type <- factor(to_plot$lesion_type, levels = c("WM", "NAWM", "AL", "CAL", "CIL", "RL", "GM", "NAGM", "GML"))

to_plot_means <- to_plot %>% group_by(lesion_type, KO, smoker) %>% summarise("avg" = median(value))

to_plot$KO <- factor(to_plot$KO, levels = c("Ifngr1", "Tnfrsf1a", "Csf2ra", "Tgfbr1"))

for(ko in unique(to_plot$KO)){
  to_plot[to_plot$KO == ko & to_plot$lesion_type %in% c("WM", "NAWM", "AL", "CAL", "CIL", "RL"), "value"] <- to_plot[to_plot$KO == ko & to_plot$lesion_type %in% c("WM", "NAWM", "AL", "CAL", "CIL", "RL"), "value"] - pull(to_plot_means[to_plot_means$KO == ko & to_plot_means$lesion_type == "WM", "avg"])
  
  to_plot[to_plot$KO == ko & to_plot$lesion_type %in% c("GM", "NAGM", "GML"), "value"] <- to_plot[to_plot$KO == ko & to_plot$lesion_type %in% c("GM", "NAGM", "GML"), "value"] - pull(to_plot_means[to_plot_means$KO == ko & to_plot_means$lesion_type == "GM", "avg"])
}

to_plot[to_plot$lesion_type %in% c("WM", "NAWM", "AL", "CAL", "CIL", "RL"), "matter"] <- "WM"
to_plot[to_plot$lesion_type %in% c("GM", "NAGM", "GML"), "matter"] <- "GM"

to_plot$matter <- factor(to_plot$matter, levels = c("WM", "GM"))

# to_plot <- to_plot %>% group_by(lesion_type, KO) %>% mutate(shapiro_F = shapiro.test(value[smoker == "F"])$p.value, shapiro_M = shapiro.test(value[smoker == "M"])$p.value, ttest = t.test(value[smoker == "F"], value[smoker == "M"])$p.value, wilcox = wilcox.test(value[smoker == "F"], value[smoker == "M"])$p.value)

to_plot$Filter <- paste0(to_plot$lesion_type, to_plot$KO)

# yp_value <- max(to_plot$value)*1.2

# to_plot_sig <- filter(to_plot, !duplicated(Filter))
# to_plot_sig <- to_plot_sig %>% ungroup %>% mutate(ttest_fdr = p.adjust(ttest, method = "fdr"), wilcox_fdr = p.adjust(wilcox, method = "fdr"))
# to_plot_sig$sig <- ifelse(to_plot_sig$shapiro_F > 0.05 & to_plot_sig$shapiro_M > 0.05, to_plot_sig$ttest_fdr, to_plot_sig$wilcox_fdr)

ggplot(to_plot, aes(x = lesion_type, y = value, fill = smoker, color = smoker, group = interaction(lesion_type, smoker))) +
  geom_hline(yintercept = 0, color = "#525252") +
  geom_point(position = position_jitterdodge(dodge.width = 0.7, jitter.width = 0.2)) +
  geom_boxplot(alpha = 0.3, position = position_dodge(width = 0.7), outlier.shape = NA, width = 0.7) +
  facet_wrap(~KO, ncol = 8, scales = "free_x") +
  scale_color_manual(values = ggthemes_data$tableau$`color-palettes`$regular$`Tableau 10`$value) +
  scale_fill_manual(values = ggthemes_data$tableau$`color-palettes`$regular$`Tableau 10`$value) +
  theme(panel.background = element_blank(), panel.grid.major = element_line(color = "lightgray"), axis.text.x = element_text(angle = 90, hjust = 1, vjust = 0, size = 12), axis.text.y = element_text(size = 12), axis.title.y = element_text(size = 15), strip.text = element_text(size = 15, hjust = 0, face = "italic")) +
  # NoLegend() +
  labs(x = "", y = "Pseudobulked average expression - dataset control")# +
  # geom_text(data = filter(to_plot_sig, !sig < 0.05), mapping = aes(x = lesion_type, y = yp_value, label = round(sig, 2)), color = "black", size = 3) +
  # geom_text(data = filter(to_plot_sig, sig < 0.05), mapping = aes(x = lesion_type, y = yp_value, label = round(sig, 2)), color = "red", size = 3)
```


```{r Major 1.8 by cluster, fig.height=12, fig.width=12}

mac_bulk <- readRDS("V:/Analysis/Franz/projects/2023_crispr_macrophages/recalculate_revision_250602/3.5_bulked_permutation_scores_newnorm_macnair_cluster_merged_bulked_only_whitematter.rds")

mac_bulk@meta.data[, c(grep("orig.ident", names(mac_bulk[[]])), grep("cluster_names_activation_merged", names(mac_bulk[[]])), grep("permutation_shifted", names(mac_bulk[[]])), grep("n_cell", names(mac_bulk[[]])))] -> to_plot

to_plot <- left_join(to_plot, mac@meta.data[!duplicated(mac@meta.data$individual_id_anon), c("individual_id_anon", "sex")], by = c("orig.ident" = "individual_id_anon"))

to_plot <- to_plot %>% filter(n_cells > 10) %>% dplyr::select(-n_cells)

table(to_plot$cluster_names_activation_merged)

to_plot_post <- mac_bulk@meta.data %>% rownames_to_column("samp_les") %>% .[, c(grep("_les", names(.)), grep("permutation_shifted", names(.)))]

to_plot <- to_plot %>% pivot_longer(cols = all_of(names(to_plot)[grepl("shifted", names(to_plot))]), names_to = "KO", values_to = "value")

to_plot$KO <- sapply(to_plot$KO, function(x) strsplit(x, split = "_")[[1]][[5]])
to_plot$cluster_names_activation_merged <- factor(to_plot$cluster_names_activation_merged, levels = c("Micro-1", "Micro-2/3", "Micro-4", "Micro-5", "Micro-6"))

to_plot_means <- to_plot %>% group_by(cluster_names_activation_merged, KO) %>% summarise("avg" = median(value), "sd" = sd(value))

to_plot$KO <- factor(to_plot$KO, levels = c("Ifngr1", "Tnfrsf1a", "Csf2ra", "Tgfbr1"))

to_plot[to_plot$cluster_names_activation_merged == "Micro-1", "Cluster_Name"] <- "Homeostatic"
to_plot[to_plot$cluster_names_activation_merged == "Micro-2/3", "Cluster_Name"] <- "Inflammatory-IRM"
to_plot[to_plot$cluster_names_activation_merged == "Micro-4", "Cluster_Name"] <- "DAM"
to_plot[to_plot$cluster_names_activation_merged == "Micro-5", "Cluster_Name"] <- "Lipid"
to_plot[to_plot$cluster_names_activation_merged == "Micro-6", "Cluster_Name"] <- "MHCII-recovery"


to_plot$Cluster_Name <- factor(to_plot$Cluster_Name, levels = c("Homeostatic", "Inflammatory-IRM", "DAM", "Lipid", "MHCII-recovery"))

to_plot_back <- to_plot

for(ko in unique(to_plot$KO)){
  to_plot[to_plot$KO == ko & to_plot$Cluster_Name %in% c("Homeostatic", "Inflammatory-IRM", "DAM", "Lipid", "MHCII-recovery"), "value"] <- to_plot[to_plot$KO == ko & to_plot$Cluster_Name %in% c("Homeostatic", "Inflammatory-IRM", "DAM", "Lipid", "MHCII-recovery"), "value"] - pull(to_plot_means[to_plot_means$KO == ko & to_plot_means$cluster_names_activation_merged == "Micro-1", "avg"])
}


to_plot <- to_plot %>% group_by(Cluster_Name, KO) %>% mutate(shapiro_F = shapiro.test(value[sex == "F"])$p.value, shapiro_M = shapiro.test(value[sex == "M"])$p.value, ttest = t.test(value[sex == "F"], value[sex == "M"])$p.value, wilcox = wilcox.test(value[sex == "F"], value[sex == "M"])$p.value)

to_plot$Filter <- paste0(to_plot$Cluster_Name, to_plot$KO)

to_plot_sig <- filter(to_plot, !duplicated(Filter))
to_plot_sig <- to_plot_sig %>% ungroup %>% mutate(ttest_fdr = p.adjust(ttest, method = "fdr"), wilcox_fdr = p.adjust(wilcox, method = "fdr"))
to_plot_sig$sig <- ifelse(to_plot_sig$shapiro_F > 0.05 & to_plot_sig$shapiro_M > 0.05, to_plot_sig$ttest_fdr, to_plot_sig$wilcox_fdr)

yp_value <- max(to_plot$value)*1.2

ggplot(to_plot, aes(x = Cluster_Name, y = value, fill = sex, color = sex, group = interaction(Cluster_Name, sex))) +
  geom_hline(yintercept = 0, color = "#525252") +
  geom_point(position = position_jitterdodge(jitter.width = 0.2, dodge.width = 0.7)) +
  geom_boxplot(alpha = 0.3, outlier.shape = NA, position = position_dodge(width = 0.7)) +
  facet_wrap(~KO, ncol = 4) +
  scale_color_manual(values = ggthemes_data$tableau$`color-palettes`$regular$`Tableau 10`$value) +
  scale_fill_manual(values = ggthemes_data$tableau$`color-palettes`$regular$`Tableau 10`$value) +
  theme(panel.background = element_blank(), panel.grid.major = element_line(color = "lightgray"), axis.text.x = element_text(angle = 90, hjust = 1, vjust = 0, size = 12), axis.text.y = element_text(size = 12), axis.title.y = element_text(size = 15), strip.text = element_text(size = 15, hjust = 0, face = "italic")) +
  # NoLegend() +
  labs(x = "", y = "Pseudobulked average expression") +
  geom_text(data = filter(to_plot_sig, !sig < 0.05), mapping = aes(x = Cluster_Name, y = yp_value, label = round(sig, 2)), color = "black", size = 3) +
  geom_text(data = filter(to_plot_sig, sig < 0.05), mapping = aes(x = Cluster_Name, y = yp_value, label = round(sig, 2)), color = "red", size = 3)
ggsave("Figures/Revisions/Macnair_ByWMClusters_BySex_SexPvalue.png", width = 15, height = 6)
```

```{r Major 1.8 by cluster, fig.height=12, fig.width=12}

mac_bulk <- readRDS("V:/Analysis/Franz/projects/2023_crispr_macrophages/recalculate_revision_250602/3.5_bulked_permutation_scores_newnorm_macnair_cluster_merged_bulked_only_whitematter.rds")

mac_bulk@meta.data[, c(grep("orig.ident", names(mac_bulk[[]])), grep("cluster_names_activation_merged", names(mac_bulk[[]])), grep("permutation_shifted", names(mac_bulk[[]])), grep("n_cell", names(mac_bulk[[]])))] -> to_plot

to_plot <- left_join(to_plot, mac@meta.data[!duplicated(mac@meta.data$individual_id_anon), c("individual_id_anon", "smoker")], by = c("orig.ident" = "individual_id_anon"))

to_plot <- to_plot %>% filter(n_cells > 10) %>% dplyr::select(-n_cells)

table(to_plot$cluster_names_activation_merged)

to_plot_post <- mac_bulk@meta.data %>% rownames_to_column("samp_les") %>% .[, c(grep("_les", names(.)), grep("permutation_shifted", names(.)))]

to_plot <- to_plot %>% pivot_longer(cols = all_of(names(to_plot)[grepl("shifted", names(to_plot))]), names_to = "KO", values_to = "value")

to_plot$KO <- sapply(to_plot$KO, function(x) strsplit(x, split = "_")[[1]][[5]])
to_plot$cluster_names_activation_merged <- factor(to_plot$cluster_names_activation_merged, levels = c("Micro-1", "Micro-2/3", "Micro-4", "Micro-5", "Micro-6"))

to_plot_means <- to_plot %>% group_by(cluster_names_activation_merged, KO) %>% summarise("avg" = median(value), "sd" = sd(value))

to_plot$KO <- factor(to_plot$KO, levels = c("Ifngr1", "Tnfrsf1a", "Csf2ra", "Tgfbr1"))

to_plot[to_plot$cluster_names_activation_merged == "Micro-1", "Cluster_Name"] <- "Homeostatic"
to_plot[to_plot$cluster_names_activation_merged == "Micro-2/3", "Cluster_Name"] <- "Inflammatory-IRM"
to_plot[to_plot$cluster_names_activation_merged == "Micro-4", "Cluster_Name"] <- "DAM"
to_plot[to_plot$cluster_names_activation_merged == "Micro-5", "Cluster_Name"] <- "Lipid"
to_plot[to_plot$cluster_names_activation_merged == "Micro-6", "Cluster_Name"] <- "MHCII-recovery"


to_plot$Cluster_Name <- factor(to_plot$Cluster_Name, levels = c("Homeostatic", "Inflammatory-IRM", "DAM", "Lipid", "MHCII-recovery"))

to_plot_back <- to_plot

for(ko in unique(to_plot$KO)){
  to_plot[to_plot$KO == ko & to_plot$Cluster_Name %in% c("Homeostatic", "Inflammatory-IRM", "DAM", "Lipid", "MHCII-recovery"), "value"] <- to_plot[to_plot$KO == ko & to_plot$Cluster_Name %in% c("Homeostatic", "Inflammatory-IRM", "DAM", "Lipid", "MHCII-recovery"), "value"] - pull(to_plot_means[to_plot_means$KO == ko & to_plot_means$cluster_names_activation_merged == "Micro-1", "avg"])
}


# to_plot <- to_plot %>% group_by(Cluster_Name, KO) %>% mutate(shapiro_F = shapiro.test(value[smoker == "F"])$p.value, shapiro_M = shapiro.test(value[smoker == "M"])$p.value, ttest = t.test(value[smoker == "F"], value[smoker == "M"])$p.value, wilcox = wilcox.test(value[smoker == "F"], value[smoker == "M"])$p.value)

to_plot$Filter <- paste0(to_plot$Cluster_Name, to_plot$KO)

# to_plot_sig <- filter(to_plot, !duplicated(Filter))
# to_plot_sig <- to_plot_sig %>% ungroup %>% mutate(ttest_fdr = p.adjust(ttest, method = "fdr"), wilcox_fdr = p.adjust(wilcox, method = "fdr"))
# to_plot_sig$sig <- ifelse(to_plot_sig$shapiro_F > 0.05 & to_plot_sig$shapiro_M > 0.05, to_plot_sig$ttest_fdr, to_plot_sig$wilcox_fdr)

# yp_value <- max(to_plot$value)*1.2

ggplot(to_plot, aes(x = Cluster_Name, y = value, fill = smoker, color = smoker, group = interaction(Cluster_Name, smoker))) +
  geom_hline(yintercept = 0, color = "#525252") +
  geom_point(position = position_jitterdodge(jitter.width = 0.2, dodge.width = 0.7)) +
  geom_boxplot(alpha = 0.3, outlier.shape = NA, position = position_dodge(width = 0.7)) +
  facet_wrap(~KO, ncol = 4) +
  scale_color_manual(values = ggthemes_data$tableau$`color-palettes`$regular$`Tableau 10`$value) +
  scale_fill_manual(values = ggthemes_data$tableau$`color-palettes`$regular$`Tableau 10`$value) +
  theme(panel.background = element_blank(), panel.grid.major = element_line(color = "lightgray"), axis.text.x = element_text(angle = 90, hjust = 1, vjust = 0)) +
  # NoLegend() +
  labs(x = "", y = "Pseudobulked average expression") #+
  # geom_text(data = filter(to_plot_sig, !sig < 0.05), mapping = aes(x = Cluster_Name, y = yp_value, label = round(sig, 2)), color = "black", size = 3) +
  # geom_text(data = filter(to_plot_sig, sig < 0.05), mapping = aes(x = Cluster_Name, y = yp_value, label = round(sig, 2)), color = "red", size = 3)
```

### Reviewer Figure 8

```{r Major comment 1.12}

obj <- readRDS("2023.11.15_FinalObject.rds")

obj@meta.data[obj@meta.data$Experiment == "WT", "GeneKO_laxCutoff"] <- "NT"

Idents(obj) <- "GeneKO_laxCutoff"

obj <- subset(obj, idents = c("NT", "Ifngr1", "Tnfrsf1a", "Tgfbr1", "Csf2ra"))

obj_nts <- subset(obj, idents = "NT")

obj_nts@meta.data[, c("Experiment", "Cluster_Name")] %>% table() %>% data.frame %>% filter(Cluster_Name %in% c("Monocyte", "Monocyte_Cxcl10", "Monocyte_Proliferative", "Macrophage_Cxcl10_1", "Macrophage_Cxcl10_2", "Macrophage_1", "Macrophage_2", "Macrophage_3", "Macrophage_4", "Macrophage_5", "Macrophage_6", "Macrophage_7", "Macrophage_8")) %>% group_by(Experiment) %>% mutate(Prop = Freq/sum(Freq)) -> to_plot

to_plot[to_plot$Cluster_Name %in% c("Monocyte", "Monocyte_Proliferative"), "broad_cell_type"] <- "Monocytes"
to_plot[grepl("Cxc", to_plot$Cluster_Name), "broad_cell_type"] <- "Cxcl10+ Macrophages"
to_plot[is.na(to_plot$broad_cell_type), "broad_cell_type"] <- "Macrophages"

to_plot$broad_cell_type <- factor(to_plot$broad_cell_type, levels = c("Monocytes", "Cxcl10+ Macrophages", "Macrophages"))

ggplot(to_plot, aes(x = Experiment, y = Prop, fill = broad_cell_type)) +
  geom_bar(stat = "identity", position = "stack") +
  theme(panel.background = element_blank(), axis.text = element_text(size = 15), axis.title = element_text(size = 20), legend.text = element_text(size = 12), legend.title = element_text(size = 15)) +
  scale_fill_manual(values = ggthemes_data$tableau$`color-palettes`$regular$`Tableau 10` %>% filter(!(grepl("Gray", .$name))) %>% pull(value) %>% .[2:14]) +
  labs(x = "", y = "Proportion")
ggsave("Figures/Revisions/BroadClusterFreq_inNTs.png", width = 8, height = 6)

to_plot %>% dplyr::select(-Cluster_Name) %>% group_by(broad_cell_type, Experiment) %>% summarize_all(sum)

obj_nts$Cxcl10 <- "N"
obj_nts@meta.data[grepl("Cxcl10", obj_nts@meta.data$Cluster_Name), "Cxcl10"] <- "Y"

cluster_levels <- c("Neutrophils", "cDC1", "cDC2", "mregDC", "Monocyte", "Monocyte_Proliferative", "Monocyte_Cxcl10", "Macrophage_Cxcl10_1", "Macrophage_Cxcl10_2", "Macrophage_1", "Macrophage_2", "Macrophage_3", "Macrophage_4", "Macrophage_5", "Macrophage_6", "Macrophage_7", "Macrophage_8")

obj_nts$Cluster_Name <- factor(obj_nts$Cluster_Name, levels = cluster_levels)

Idents(obj_nts) <- "Cxcl10"

FindMarkers(obj_nts, ident.1 = "Y", ident.2 = "N") %>% rownames_to_column("gene") %>% arrange(desc(avg_log2FC)) %>% head(10) %>% pull(gene) -> cxcl10_genes

obj_nts <- AddModuleScore_modified(obj_nts, list(cxcl10_genes), name = "Cxcl10Top")

Idents(obj_nts) <- "Experiment"

colors <- c(rep("#969696", 4), ggthemes_data$tableau$`color-palettes`$regular$`Tableau 20` %>% filter(!(grepl("Gray", .$name))) %>% pull(value) %>% .[2:14])
names(colors) <- cluster_levels

p1 <- VlnPlot(subset(obj_nts, ident = "WT"), "Cxcl10Top1", group.by = "Cluster_Name", pt.size = 0, add.noise = F) + NoLegend() + labs(title = "WT", x = "") + theme(plot.title = element_text(hjust = 0), axis.title.x = element_blank(), axis.text.x = element_blank())

p1$data <- filter(p1$data, grepl("Mono|Macro", ident))
p1$data$ident <- as.character(p1$data$ident)
p1$data[p1$data$ident == "Macrophage_Cxcl10_2", "ident"] <- "Macrophage_Cxcl10_3"
p1$data[p1$data$ident == "Macrophage_Cxcl10_1", "ident"] <- "Macrophage_Cxcl10_2"
p1$data[p1$data$ident == "Monocyte_Cxcl10", "ident"] <- "Macrophage_Cxcl10_1"

p1$data$ident <- factor(p1$data$ident, levels = c("Monocyte", "Monocyte_Proliferative", "Macrophage_Cxcl10_1", "Macrophage_Cxcl10_2", "Macrophage_Cxcl10_3", "Macrophage_1", "Macrophage_2", "Macrophage_3", "Macrophage_4", "Macrophage_5", "Macrophage_6", "Macrophage_7", "Macrophage_8"))
p1 <- p1 + scale_fill_manual(values = c(rep(ggthemes_data$tableau$`color-palettes`$regular$`Tableau 10` %>% filter(!(grepl("Gray", .$name))) %>% pull(value) %>% .[2], 2), rep(ggthemes_data$tableau$`color-palettes`$regular$`Tableau 10` %>% filter(!(grepl("Gray", .$name))) %>% pull(value) %>% .[3], 3), rep(ggthemes_data$tableau$`color-palettes`$regular$`Tableau 10` %>% filter(!(grepl("Gray", .$name))) %>% pull(value) %>% .[4], 8)))

p2 <- VlnPlot(subset(obj_nts, ident = "Hoxb8"), "Cxcl10Top1", group.by = "Cluster_Name", pt.size = 0, add.noise = F) + NoLegend() + labs(title = "Hoxb8", x = "") + theme(plot.title = element_text(hjust = 0), axis.title.x = element_blank(), axis.text.x = element_blank())

p2$data <- filter(p2$data, grepl("Mono|Macro", ident))
p2$data$ident <- as.character(p2$data$ident)
p2$data[p2$data$ident == "Macrophage_Cxcl10_2", "ident"] <- "Macrophage_Cxcl10_3"
p2$data[p2$data$ident == "Macrophage_Cxcl10_1", "ident"] <- "Macrophage_Cxcl10_2"
p2$data[p2$data$ident == "Monocyte_Cxcl10", "ident"] <- "Macrophage_Cxcl10_1"

p2$data$ident <- factor(p2$data$ident, levels = c("Monocyte", "Monocyte_Proliferative", "Macrophage_Cxcl10_1", "Macrophage_Cxcl10_2", "Macrophage_Cxcl10_3", "Macrophage_1", "Macrophage_2", "Macrophage_3", "Macrophage_4", "Macrophage_5", "Macrophage_6", "Macrophage_7", "Macrophage_8"))
p2 <- p2 + scale_fill_manual(values = c(rep(ggthemes_data$tableau$`color-palettes`$regular$`Tableau 10` %>% filter(!(grepl("Gray", .$name))) %>% pull(value) %>% .[2], 2), rep(ggthemes_data$tableau$`color-palettes`$regular$`Tableau 10` %>% filter(!(grepl("Gray", .$name))) %>% pull(value) %>% .[3], 3), rep(ggthemes_data$tableau$`color-palettes`$regular$`Tableau 10` %>% filter(!(grepl("Gray", .$name))) %>% pull(value) %>% .[4], 8)))

p3 <- VlnPlot(subset(obj_nts, ident = "Chimera"), "Cxcl10Top1", group.by = "Cluster_Name", pt.size = 0, add.noise = F) + NoLegend() + labs(title = "Chimera", x = "") + theme(plot.title = element_text(hjust = 0), axis.title.x = element_blank(), axis.text.x = element_text(angle = 90, hjust = 1, vjust = 0))

p3$data <- filter(p3$data, grepl("Mono|Macro", ident))
p3$data$ident <- as.character(p3$data$ident)
p3$data[p3$data$ident == "Macrophage_Cxcl10_2", "ident"] <- "Macrophage_Cxcl10_3"
p3$data[p3$data$ident == "Macrophage_Cxcl10_1", "ident"] <- "Macrophage_Cxcl10_2"
p3$data[p3$data$ident == "Monocyte_Cxcl10", "ident"] <- "Macrophage_Cxcl10_1"

p3$data$ident <- factor(p3$data$ident, levels = c("Monocyte", "Monocyte_Proliferative", "Macrophage_Cxcl10_1", "Macrophage_Cxcl10_2", "Macrophage_Cxcl10_3", "Macrophage_1", "Macrophage_2", "Macrophage_3", "Macrophage_4", "Macrophage_5", "Macrophage_6", "Macrophage_7", "Macrophage_8"))
p3 <- p3 + scale_fill_manual(values = c(rep(ggthemes_data$tableau$`color-palettes`$regular$`Tableau 10` %>% filter(!(grepl("Gray", .$name))) %>% pull(value) %>% .[2], 2), rep(ggthemes_data$tableau$`color-palettes`$regular$`Tableau 10` %>% filter(!(grepl("Gray", .$name))) %>% pull(value) %>% .[3], 3), rep(ggthemes_data$tableau$`color-palettes`$regular$`Tableau 10` %>% filter(!(grepl("Gray", .$name))) %>% pull(value) %>% .[4], 8)))

p1 / p2 / p3 + patchwork::plot_layout(ncol = 1, nrow = 3, heights = c(1, 1, 1))
ggsave("Figures/Revisions/Cxcl10Top10.png", width = 6, height = 8)
```

```{r}
obj_h$Cxcl10 <- "N"
obj_h@meta.data[grepl("Cxcl10", obj_h@meta.data$Cluster_Name), "Cxcl10"] <- "Y"

Idents(obj_h) <- "Cxcl10"

obj_h_cxcl <- subset(obj_h, idents = "Y")

Idents(obj_h_cxcl) <- "GeneKO_laxCutoff"

obj_c$Cxcl10 <- "N"
obj_c@meta.data[grepl("Cxcl10", obj_c@meta.data$Cluster_Name), "Cxcl10"] <- "Y"

Idents(obj_c) <- "Cxcl10"

obj_c_cxcl <- subset(obj_c, idents = "Y")

Idents(obj_c_cxcl) <- "GeneKO_laxCutoff"

for(ko in c("Ifngr1", "Tnfrsf1a", "Csf2ra", "Tgfbr1")){
  h <- FindMarkers(obj_h_cxcl, ident.1 = ko, ident.2 = "NT", min.pct = 0.1, logfc.threshold = 0) %>% rownames_to_column("gene") %>% rename(Hoxb8 = avg_log2FC) %>% dplyr::select(gene, Hoxb8)
  ch <- FindMarkers(obj_c_cxcl, ident.1 = ko, ident.2 = "NT", min.pct = 0.1, logfc.threshold = 0) %>% rownames_to_column("gene") %>% rename(Chimera = avg_log2FC) %>% dplyr::select(gene, Chimera)
  
  both <- full_join(h, ch)
  
  print(ggplot(both, aes(x = Hoxb8, y = Chimera)) +
    geom_point(color = "#969696") +
    geom_smooth(color = "#525252", method = "lm", linetype = 2) +
    theme(panel.background = element_blank(), axis.text = element_text(size = 12), axis.title = element_text(size = 15), panel.grid.major = element_line(colour = "lightgray"), plot.title = element_text(hjust = 0, size = 18, face = "italic")) +
    labs(x = "Log2FC KO vs control Hoxb8", y = "Log2FC KO vs control Chimera", title = ko))
  ggsave(paste0("Figures/Revisions/Cxcl10_", ko, ".png"), height = 5, width = 5)
    
}
```


## Reviewer 2

### Reviewer Figure 11

```{r, fig.width=6, fig.height=8}
Idents(obj) <- "Experiment"

obj_h <- subset(obj, idents = "Hoxb8")

Idents(obj_h) <- "Cluster_Name"

obj_h <- subset(obj_h, idents = c("Monocyte", "Monocyte_Cxcl10", "Monocyte_Proliferative", "Macrophage_Cxcl10_1", "Macrophage_Cxcl10_2", "Macrophage_1", "Macrophage_2", "Macrophage_3", "Macrophage_4", "Macrophage_5", "Macrophage_6", "Macrophage_7", "Macrophage_8"))

Idents(obj_h) <- "GeneKO_laxCutoff"

Idents(obj_h) %>% unique

ifn <- FindMarkers(obj_h, ident.1 = "Ifngr1", ident.2 = "NT", logfc.threshold = 0, min.pct = 0.1, assay = "RNA") %>% rownames_to_column("gene")
tnf <- FindMarkers(obj_h, ident.1 = "Tnfrsf1a", ident.2 = "NT", logfc.threshold = 0, min.pct = 0.1, assay = "RNA") %>% rownames_to_column("gene")
csf2 <- FindMarkers(obj_h, ident.1 = "Csf2ra", ident.2 = "NT", logfc.threshold = 0, min.pct = 0.1, assay = "RNA") %>% rownames_to_column("gene")
tgf <- FindMarkers(obj_h, ident.1 = "Tgfbr1", ident.2 = "NT", logfc.threshold = 0, min.pct = 0.1, assay = "RNA") %>% rownames_to_column("gene")
il4 <- FindMarkers(obj_h, ident.1 = "Il4ra", ident.2 = "NT", logfc.threshold = 0, min.pct = 0.1, assay = "RNA") %>% rownames_to_column("gene")
il10 <- FindMarkers(obj_h, ident.1 = "Il10ra", ident.2 = "NT", logfc.threshold = 0, min.pct = 0.1, assay = "RNA") %>% rownames_to_column("gene")

x_lim <- max(c(max(abs(ifn$avg_log2FC)), max(abs(tnf$avg_log2FC)), max(abs(csf2$avg_log2FC)), max(abs(tgf$avg_log2FC)), max(abs(il4$avg_log2FC)), max(abs(il10$avg_log2FC))))
y_lim <- max(c(max(-log10(ifn$p_val_adj[!grepl(0, ifn$p_val_adj)])), max(-log10(tnf$p_val_adj[!grepl(0, tnf$p_val_adj)])), max(-log10(csf2$p_val_adj[!grepl(0, csf2$p_val_adj)])), max(-log10(tgf$p_val_adj[!grepl(0, tgf$p_val_adj)])), max(-log10(il4$p_val_adj[!grepl(0, il4$p_val_adj)])), max(-log10(il10$p_val_adj[!grepl(0, il10$p_val_adj)]))))

ifn[ifn$p_val_adj == 0, "p_val_adj"] <- min(ifn$p_val_adj[!grepl(0, ifn$p_val_adj)])
tnf[tnf$p_val_adj == 0, "p_val_adj"] <- min(tnf$p_val_adj[!grepl(0, tnf$p_val_adj)])
csf2[csf2$p_val_adj == 0, "p_val_adj"] <- min(csf2$p_val_adj[!grepl(0, csf2$p_val_adj)])
tgf[tgf$p_val_adj == 0, "p_val_adj"] <- min(tgf$p_val_adj[!grepl(0, tgf$p_val_adj)])
il4[il4$p_val_adj == 0, "p_val_adj"] <- min(il4$p_val_adj[!grepl(0, il4$p_val_adj)])
il10[il10$p_val_adj == 0, "p_val_adj"] <- min(il10$p_val_adj[!grepl(0, il10$p_val_adj)])

ggplot(ifn, aes(x = avg_log2FC, y = -log10(p_val_adj))) +
  geom_point(size = 2, color = "#969696", alpha = 0.5) +
  theme(panel.background = element_blank(), panel.grid.major = element_line(color = "lightgray"), axis.text = element_text(size = 15), axis.title = element_text(size = 20), plot.title = element_text(size = 22)) +
  labs(x = "Log2FC", y = "-Log10(adj p-value)", title = "Ifngr1-KO") +
  geom_hline(yintercept = -log10(0.05), lty = 2, color = "#525252") +
  geom_vline(xintercept = c(-2*sd(ifn$avg_log2FC), 2*sd(ifn$avg_log2FC)), lty = 2, color = "#525252") +
  scale_x_continuous(limits = c(-x_lim, x_lim)) +
  scale_y_continuous(limits = c(0, y_lim), expand = c(0, 0.03))

ggplot(tnf, aes(x = avg_log2FC, y = -log10(p_val_adj))) +
  geom_point(size = 2, color = "#969696", alpha = 0.5) +
  theme(panel.background = element_blank(), panel.grid.major = element_line(color = "lightgray"), axis.text = element_text(size = 15), axis.title = element_text(size = 20), plot.title = element_text(size = 22)) +
  labs(x = "Log2FC", y = "-Log10(adj p-value)", title = "Tnfrsf1a-KO") +
  geom_hline(yintercept = -log10(0.05), lty = 2, color = "#525252") +
  geom_vline(xintercept = c(-2*sd(tnf$avg_log2FC), 2*sd(tnf$avg_log2FC)), lty = 2, color = "#525252") +
  scale_x_continuous(limits = c(-x_lim, x_lim)) +
  scale_y_continuous(limits = c(0, y_lim), expand = c(0, 0.03))

ggplot(csf2, aes(x = avg_log2FC, y = -log10(p_val_adj))) +
  geom_point(size = 2, color = "#969696", alpha = 0.5) +
  theme(panel.background = element_blank(), panel.grid.major = element_line(color = "lightgray"), axis.text = element_text(size = 15), axis.title = element_text(size = 20), plot.title = element_text(size = 22)) +
  labs(x = "Log2FC", y = "-Log10(adj p-value)", title = "Csf2ra-KO") +
  geom_hline(yintercept = -log10(0.05), lty = 2, color = "#525252") +
  geom_vline(xintercept = c(-2*sd(csf2$avg_log2FC), 2*sd(csf2$avg_log2FC)), lty = 2, color = "#525252") +
  scale_x_continuous(limits = c(-x_lim, x_lim)) +
  scale_y_continuous(limits = c(0, y_lim), expand = c(0, 0.03))

ggplot(tgf, aes(x = avg_log2FC, y = -log10(p_val_adj))) +
  geom_point(size = 2, color = "#969696", alpha = 0.5) +
  theme(panel.background = element_blank(), panel.grid.major = element_line(color = "lightgray"), axis.text = element_text(size = 15), axis.title = element_text(size = 20), plot.title = element_text(size = 22)) +
  labs(x = "Log2FC", y = "-Log10(adj p-value)", title = "Tgfbr1-KO") +
  geom_hline(yintercept = -log10(0.05), lty = 2, color = "#525252") +
  geom_vline(xintercept = c(-2*sd(tgf$avg_log2FC), 2*sd(tgf$avg_log2FC)), lty = 2, color = "#525252") +
  scale_x_continuous(limits = c(-x_lim, x_lim)) +
  scale_y_continuous(limits = c(0, y_lim), expand = c(0, 0.03))

ggplot(il4, aes(x = avg_log2FC, y = -log10(p_val_adj))) +
  geom_point(size = 2, color = "#969696", alpha = 0.5) +
  theme(panel.background = element_blank(), panel.grid.major = element_line(color = "lightgray"), axis.text = element_text(size = 15), axis.title = element_text(size = 20), plot.title = element_text(size = 22)) +
  labs(x = "Log2FC", y = "-Log10(adj p-value)", title = "Il4ra-KO") +
  geom_hline(yintercept = -log10(0.05), lty = 2, color = "#525252") +
  geom_vline(xintercept = c(-2*sd(il4$avg_log2FC), 2*sd(il4$avg_log2FC)), lty = 2, color = "#525252") +
  scale_x_continuous(limits = c(-x_lim, x_lim)) +
  scale_y_continuous(limits = c(0, y_lim), expand = c(0, 0.03))

ggplot(il10, aes(x = avg_log2FC, y = -log10(p_val_adj))) +
  geom_point(size = 2, color = "#969696", alpha = 0.5) +
  theme(panel.background = element_blank(), panel.grid.major = element_line(color = "lightgray"), axis.text = element_text(size = 15), axis.title = element_text(size = 20), plot.title = element_text(size = 22)) +
  labs(x = "Log2FC", y = "-Log10(adj p-value)", title = "Il10ra-KO") +
  geom_hline(yintercept = -log10(0.05), lty = 2, color = "#525252") +
  geom_vline(xintercept = c(-2*sd(il10$avg_log2FC), 2*sd(il10$avg_log2FC)), lty = 2, color = "#525252") +
  scale_x_continuous(limits = c(-x_lim, x_lim)) +
  scale_y_continuous(limits = c(0, y_lim), expand = c(0, 0.03))


ggplot(ifn, aes(x = avg_log2FC, y = -log10(p_val_adj))) +
  geom_point(data = tnf, mapping = aes(x = avg_log2FC, y = -log10(p_val_adj)), size = 2, color = "#969696", alpha = 0.5) +
  geom_point(data = csf2, mapping = aes(x = avg_log2FC, y = -log10(p_val_adj)), size = 2, color = "#969696", alpha = 0.5) +
  geom_point(data = tgf, mapping = aes(x = avg_log2FC, y = -log10(p_val_adj)), size = 2, color = "#969696", alpha = 0.5) +
  geom_point(data = il4, mapping = aes(x = avg_log2FC, y = -log10(p_val_adj)), size = 2, color = "orange", alpha = 1) +
  theme(panel.background = element_blank(), panel.grid.major = element_line(color = "lightgray"), axis.text = element_text(size = 15), axis.title = element_text(size = 20), plot.title = element_text(size = 22)) +
  labs(x = "Log2FC", y = "-Log10(adj p-value)", title = "Il4ra-KO compared to the 4") +
  geom_hline(yintercept = -log10(0.05), lty = 2, color = "black") +
  geom_vline(xintercept = c(mean(c(-2*sd(ifn$avg_log2FC), -2*sd(tnf$avg_log2FC), -2*sd(csf2$avg_log2FC), -2*sd(tgf$avg_log2FC))), mean(c(2*sd(ifn$avg_log2FC), 2*sd(tnf$avg_log2FC), 2*sd(csf2$avg_log2FC), 2*sd(tgf$avg_log2FC)))), lty = 2, color = "black") +
  scale_x_continuous(limits = c(-x_lim, x_lim)) +
  scale_y_continuous(limits = c(0, y_lim), expand = c(0, 0.03))
ggsave("Figures/Revisions/Il4ra_PerturbSeq_vs_Others.png", width = 6, height = 8)

ggplot(ifn, aes(x = avg_log2FC, y = -log10(p_val_adj))) +
  geom_point(data = tnf, mapping = aes(x = avg_log2FC, y = -log10(p_val_adj)), size = 2, color = "#969696", alpha = 0.5) +
  geom_point(data = csf2, mapping = aes(x = avg_log2FC, y = -log10(p_val_adj)), size = 2, color = "#969696", alpha = 0.5) +
  geom_point(data = tgf, mapping = aes(x = avg_log2FC, y = -log10(p_val_adj)), size = 2, color = "#969696", alpha = 0.5) +
  geom_point(data = il10, mapping = aes(x = avg_log2FC, y = -log10(p_val_adj)), size = 2, color = "orange", alpha = 1) +
  theme(panel.background = element_blank(), panel.grid.major = element_line(color = "lightgray"), axis.text = element_text(size = 15), axis.title = element_text(size = 20), plot.title = element_text(size = 22)) +
  labs(x = "Log2FC", y = "-Log10(adj p-value)", title = "Il10ra-KO compared to the 4") +
  geom_hline(yintercept = -log10(0.05), lty = 2, color = "black") +
  geom_vline(xintercept = c(mean(c(-2*sd(ifn$avg_log2FC), -2*sd(tnf$avg_log2FC), -2*sd(csf2$avg_log2FC), -2*sd(tgf$avg_log2FC))), mean(c(2*sd(ifn$avg_log2FC), 2*sd(tnf$avg_log2FC), 2*sd(csf2$avg_log2FC), 2*sd(tgf$avg_log2FC)))), lty = 2, color = "black") +
  scale_x_continuous(limits = c(-x_lim, x_lim)) +
  scale_y_continuous(limits = c(0, y_lim), expand = c(0, 0.03))
ggsave("Figures/Revisions/Il10ra_PerturbSeq_vs_Others.png", width = 6, height = 8)
```


## Other stuff

```{r}
Idents(obj_h) <- "GeneKO_laxCutoff"

AverageExpression(obj_h, assays = "RNA", slot = "data") %>% data.frame %>% rownames_to_column("gene") %>% filter(gene == "Gpnmb")

p <- VlnPlot(obj_h, "Gpnmb", pt.size = 0) + geom_boxplot(fill = "white", width = 0.3) + scale_fill_manual(values = ggthemes_data$tableau$`color-palettes`$regular$`Miller Stone`$value)

p + geom_hline(yintercept = p$data %>% filter(ident == "NT") %>% pull(Gpnmb) %>% median, color = "#525252", lty = 2)
```

```{r}

VlnPlot(obj_wt, "Spp1", group.by = "Cluster_Name", pt.size = 0, add.noise = F) + NoLegend() + scale_fill_manual(values = colors)

obj_h$GeneKO_laxCutoff <- factor(obj_h$GeneKO_laxCutoff, levels = c("NT", "Ifngr1", "Tnfrsf1a", "Csf2ra", "Tgfbr1"))
obj_c$GeneKO_laxCutoff <- factor(obj_c$GeneKO_laxCutoff, levels = c("NT", "Ifngr1", "Tnfrsf1a", "Csf2ra", "Tgfbr1"))

VlnPlot(obj_h, "Spp1", group.by = "GeneKO_laxCutoff", pt.size = 0, add.noise = 0) + NoLegend() + scale_fill_manual(values = ggthemes_data$tableau$`color-palettes`$regular$`Miller Stone`$value) + geom_boxplot(fill = "white", width = 0.3, outliers = F)

VlnPlot(obj_c, "Spp1", group.by = "GeneKO_laxCutoff", pt.size = 0, add.noise = 0) + NoLegend() + scale_fill_manual(values = ggthemes_data$tableau$`color-palettes`$regular$`Miller Stone`$value) + geom_boxplot(fill = "white", width = 0.3, outliers = F)
```

```{r, fig.height=8, fig.width=6}
tgfh <- read_csv("FinalAnalysis/DEGs/Hoxb8_Tgfbr1vsNT_WholeMM.csv")
tgfh$Significant <- "N"
tgfh[tgfh$p_val_adj < 0.05 & abs(tgfh$avg_log2FC) > 2*sd(tgfh$avg_log2FC), "Significant"] <- "Y" 

ggplot(tgfh, aes(x = avg_log2FC, y = -log10(p_val_adj), color = Significant)) +
  geom_point(size = 1.5) +
  theme(panel.background = element_blank(), panel.grid.major = element_line(color = "lightgray")) +
  scale_color_manual(values = c("#969696", "aquamarine3")) +
  geom_point(data = filter(tgfh, gene == "Sell"), inherit.aes = T, color = "coral", size = 2) +
  geom_text_repel(data = filter(tgfh, gene == "Sell"), mapping = aes(label = gene), inherit.aes = T, color = "black") +
  NoLegend() +
  geom_hline(yintercept = -log10(0.05), lty = 2, color = "#525252") +
  geom_vline(xintercept = c(-2*sd(tgfh$avg_log2FC), 2*sd(tgfh$avg_log2FC)), lty = 2, color = "#525252") +
  labs(x = "Log2(FC)", y = "-Log10(adjusted p-value", title = "Hoxb8, Tgfbr1 KO")

tgfc <- read_csv("FinalAnalysis/DEGs/Chimera_Tgfbr1vsNT_WholeMM.csv")
tgfc$Significant <- "N"
tgfc[tgfc$p_val_adj < 0.05 & abs(tgfc$avg_log2FC) > 2*sd(tgfc$avg_log2FC), "Significant"] <- "Y" 

ggplot(tgfc, aes(x = avg_log2FC, y = -log10(p_val_adj), color = Significant)) +
  geom_point(size = 1.5) +
  theme(panel.background = element_blank(), panel.grid.major = element_line(color = "lightgray")) +
  scale_color_manual(values = c("#969696", "aquamarine3")) +
  geom_point(data = filter(tgfc, gene == "Sell"), inherit.aes = T, color = "coral", size = 2) +
  geom_text_repel(data = filter(tgfc, gene == "Sell"), mapping = aes(label = gene), inherit.aes = T, color = "black") +
  NoLegend() +
  geom_hline(yintercept = -log10(0.05), lty = 2, color = "#525252") +
  geom_vline(xintercept = c(-2*sd(tgfc$avg_log2FC), 2*sd(tgfc$avg_log2FC)), lty = 2, color = "#525252") +
  labs(x = "Log2(FC)", y = "-Log10(adjusted p-value", title = "Chimera, Tgfbr1 KO")


tnfh <- read_csv("FinalAnalysis/DEGs/Hoxb8_Tnfrsf1avsNT_WholeMM.csv")
tnfh$Significant <- "N"
tnfh[tnfh$p_val_adj < 0.05 & abs(tnfh$avg_log2FC) > 2*sd(tnfh$avg_log2FC), "Significant"] <- "Y" 

ggplot(tnfh, aes(x = avg_log2FC, y = -log10(p_val_adj), color = Significant)) +
  geom_point(size = 1.5) +
  theme(panel.background = element_blank(), panel.grid.major = element_line(color = "lightgray")) +
  scale_color_manual(values = c("#969696", "aquamarine3")) +
  geom_point(data = filter(tnfh, gene == "Sell"), inherit.aes = T, color = "coral", size = 2) +
  geom_text_repel(data = filter(tnfh, gene == "Sell"), mapping = aes(label = gene), inherit.aes = T, color = "black") +
  NoLegend() +
  geom_hline(yintercept = -log10(0.05), lty = 2, color = "#525252") +
  geom_vline(xintercept = c(-2*sd(tnfh$avg_log2FC), 2*sd(tnfh$avg_log2FC)), lty = 2, color = "#525252") +
  labs(x = "Log2(FC)", y = "-Log10(adjusted p-value", title = "Hoxb8, Tnfrsf1a KO")

tnfc <- read_csv("FinalAnalysis/DEGs/Chimera_Tnfrsf1avsNT_WholeMM.csv")
tnfc$Significant <- "N"
tnfc[tnfc$p_val_adj < 0.05 & abs(tnfc$avg_log2FC) > 2*sd(tnfc$avg_log2FC), "Significant"] <- "Y" 

ggplot(tnfc, aes(x = avg_log2FC, y = -log10(p_val_adj), color = Significant)) +
  geom_point(size = 1.5) +
  theme(panel.background = element_blank(), panel.grid.major = element_line(color = "lightgray")) +
  scale_color_manual(values = c("#969696", "aquamarine3")) +
  geom_point(data = filter(tnfc, gene == "Sell"), inherit.aes = T, color = "coral", size = 2) +
  geom_text_repel(data = filter(tnfc, gene == "Sell"), mapping = aes(label = gene), inherit.aes = T, color = "black") +
  NoLegend() +
  geom_hline(yintercept = -log10(0.05), lty = 2, color = "#525252") +
  geom_vline(xintercept = c(-2*sd(tnfc$avg_log2FC), 2*sd(tnfc$avg_log2FC)), lty = 2, color = "#525252") +
  labs(x = "Log2(FC)", y = "-Log10(adjusted p-value", title = "Chimera, Tnfrsf1a KO")
```


```{r, fig.height=6, fig.width=8}
combi <- full_join(tgfh %>% mutate("Tgfbr1" = avg_log2FC) %>% dplyr::select(gene, Tgfbr1), tnfh %>% mutate("Tnfrsf1a" = avg_log2FC) %>% dplyr::select(gene, Tnfrsf1a)) %>% na.omit()
combi$Significant = "N"
combi[abs(combi$Tgfbr1) > 2*sd(combi$Tgfbr1) & abs(combi$Tnfrsf1a) > 2*sd(combi$Tnfrsf1a), "Significant"] <- "Y"

ggplot(combi, aes(x = Tgfbr1, y = Tnfrsf1a, color = Significant)) +
  geom_point(size = 1.5) +
  theme(panel.background = element_blank(), panel.grid.major = element_line(color = "lightgray"), axis.text = element_text(size = 15), axis.title = element_text(size = 18)) +
  scale_color_manual(values = c("#969696", "aquamarine3")) +
  geom_point(data = filter(combi, gene == "Sell"), inherit.aes = T, color = "coral", size = 2) +
  geom_text_repel(data = filter(combi, gene == "Sell"), mapping = aes(label = gene), inherit.aes = T, color = "black", size = 6) +
  NoLegend() +
  geom_hline(yintercept = c(-2*sd(combi$Tnfrsf1a), 2*sd(combi$Tnfrsf1a)), lty = 2, color = "#525252") +
  geom_vline(xintercept = c(-2*sd(combi$Tgfbr1), 2*sd(combi$Tgfbr1)), lty = 2, color = "#525252") +
  labs(x = "Log2(FC) Tgfbr1 Hoxb8", y = "Log2(FC) Tnfrsf1a Hoxb8")
```

```{r}

cluster_levels_mm <- c("Monocyte_Cxcl10", "Macrophage_Cxcl10_1", "Macrophage_Cxcl10_2", "Macrophage_1", "Macrophage_2", "Macrophage_3", "Macrophage_4", "Macrophage_5", "Macrophage_6", "Macrophage_7", "Macrophage_8")

count <- 1
for(ko in c("Ifngr1", "Tnfrsf1a", "Csf2ra", "Tgfbr1")){
  for(i in 1:length(c(cluster_levels_mm, "Whole"))){
    clus <- c(cluster_levels_mm, "Whole")[i]
    gs_h <- read_csv(paste0("FinalAnalysis/DEGs/Hoxb8_", ko, "vsNT_", clus, ".csv"))
    
    gs_h <- gs_h %>% mutate(Sig = ifelse(p_val_adj < 0.05 & abs(avg_log2FC) > 2*sd(avg_log2FC), T, F)) %>% filter(gene %in% c("Fn1", "Spp1", "Vcan")) %>% dplyr::select(gene, avg_log2FC, Sig) %>% pivot_longer(avg_log2FC, names_to = "cluster", values_to = "FC")
    gs_h$cluster <- clus
    
    gs_h$KO <- ko
    
    if(count == 1){
      out <- gs_h
      count <- count + 1
    }else{
      out <- bind_rows(out, gs_h)
    }
  }
}

out$cluster <- factor(out$cluster, levels = c(cluster_levels_mm, "Whole"))
out$KO <- factor(out$KO, levels = c("Ifngr1", "Tnfrsf1a", "Csf2ra", "Tgfbr1"))

ggplot(out, aes(x = gene, y = cluster, fill = FC)) +
  geom_tile(color = NA) +
  theme(panel.background = element_blank()) +
  facet_wrap(~KO) +
  scale_fill_gradient2(low = "#08306B", mid = "white", high = "#67000D") +
  geom_text(data = filter(out, Sig), mapping = aes(x = gene, y = cluster, label = "*"), color = "white") +
  labs(x = "", y = "")

for(g in unique(out$gene)){
  print(ggplot(filter(out, gene == g), aes(x = gene, y = cluster, fill = FC)) +
    geom_tile(color = NA) +
    theme(panel.background = element_blank()) +
    facet_wrap(~KO, nrow = 1, scales = "free_x") +
    scale_fill_gradient2(low = "#08306B", mid = "white", high = "#67000D") +
    geom_text(data = filter(out, Sig & gene == g), mapping = aes(x = gene, y = cluster, label = "*"), color = "white") +
    labs(x = "", y = "", title = g))
}
```
