# Supplementary material for: In vivo CRISPR screen reveals regulation of macrophage states in neuroinflammation
Source: Nat Neurosci. 2025 Dec 4;29(2):493–509. doi: 10.1038/s41593-025-02151-6 (PMC12880918; doi:10.1038/s41593-025-02151-6)
Supplement: Supplementary file 9 — Source data and statistical analysis when applicable. [file 41593_2025_2151_MOESM9_ESM.xlsx]

## Sheet: b
	Transferred CD11+ GFP+			Endogenous CD11b+ GFP-
0-30	21.4766	16.9654	10.8178	17.8044	8.69628	18.1264
30-60	30.321	23.028	16.1836	32.987	23.8761	24.8137
60-90	21.0572	21.4239	21.6888	23.2102	24.579	20.0328
90-120	13.1296	14.9384	19.8592	12.5264	16.1627	14.2729
120-150	7.32967	7.60463	13.0769	7.11652	9.09918	9.44907
150-180	3.82214	5.09301	8.35506	3.62161	5.13035	5.93798
180-210	2.10638	3.89559	5.23894	1.77283	3.94809	3.52738
210-240	0.532747	2.88128	3.02763	0.820706	3.46124	2.51862
240-270	0.216874	2.54996	1.57302	0.0945608	2.75358	1.14159
270-300	0.00781677	1.61983	0.179037	0.0458211	2.29346	0.179553
Table Analyzed	Lesion distribution - per animal
Two-way ANOVA	Ordinary
Alpha	0.05
Source of Variation	% of total variation	P value	P value summary	Significant?
Interaction	0.7882	0.9006	ns	No
Depth	91.38	<0.0001	****	Yes
Origin	0	>0.9999	ns	No
ANOVA table	SS	DF	MS	F (DFn, DFd)	P value
Interaction	37.3	9	4.145	F (9, 40) = 0.4471	P=0.9006
Depth	4325	9	480.5	F (9, 40) = 51.84	P<0.0001
Origin	0	1	0	F (1, 40) = 0	P>0.9999
Residual	370.8	40	9.27
Number of missing values	0

## Sheet: d
	Endogenous				Hoxb8
Ly6G-	51.9	42	56.6	52.3	76.4	79.6	78.3	76.2
F4/80+	91.8	91.4	91.2	88.5	99	99.1	97.8	97
MHCII+	68.8	57.5	72.7	61.5	35	32.9	49.9	58.5
	Discovery?	P value	Mean of Endogenous	Mean of Hoxb8	Difference	SE of difference	t ratio	df	q value
Ly6G-	Yes	0.004986	50.7	77.63	-26.93	3.609	7.461	3	0.007852
F4/80+	Yes	0.000336	90.73	98.23	-7.5	0.4021	18.65	3	0.001059
MHCII+	Yes	0.047562	65.13	44.08	21.05	6.481	3.248	3	0.04994
	Endogenous				Hoxb8
iNOS+	16.6	9.25	7.23		26.8	15.7	8.21
Arg1+	19.2	37.4	18.2		15.4	21.1	11.8
iNOS+ Arg1+	10.2	17.8	7.75		12.6	14.2	18.9
	Discovery?	P value	Mean of Endogenous	Mean of Hoxb8	Difference	SE of difference	t ratio	df	q value
iNOS+	No	0.15934	11.03	16.9	-5.877	2.677	2.195	2	0.25096
Arg1+	No	0.146169	24.93	16.1	8.833	3.808	2.32	2	0.25096
iNOS+ Arg1+	No	0.519681	11.92	15.23	-3.317	4.283	0.7745	2	0.545665

## Sheet: f
gene	neg.lfc
Ccr2	-2
Tnfrsf1a	-0.45666
Tnfrsf1b	-0.45405
Il4ra	-0.38112
Tgfbr2	-0.35855
Il1rn	-0.29652
Il12rb2	-0.29623
Csf2rb2	-0.28323
Il17rb	-0.24321
Csf2ra	-0.23271
Il13ra1	-0.21825
Il21r	-0.18805
Il2rg	-0.18797
Il17rc	-0.16952
Il1r1	-0.16264
Il27ra	-0.15162
Il1rl1	-0.14828
Il15ra	-0.13118
Il17ra	-0.12891
Mc1r	-0.12577
Il10ra	-0.11192
Tgfbr1	-0.10074
Il18r1	-0.09326
Egfr	-0.090746
Csf2rb	-0.064055
Il11ra1	-0.030081
Fgf2	-0.028939
Kdr	-0.023104
Fgfr3	-0.016865
Tgfbr3	-0.015308
Il31ra	-0.013732
Lifr	-0.01252
Il9r	-0.0083262
Fgfrl1	-0.0067621
Il22ra1	-0.006699
Il2rb	-0.0056762
Il17re	0.005489
Il5ra	0.0079633
Lepr	0.012796
Src	0.025449
Il23r	0.034372
Il1rl2	0.058304
Il2ra	0.074312
Il13ra2	0.076626
Il12rb1	0.076896
Il20rb	0.087988
Ifnlr1	0.097741
Il10rb	0.10806
Il1r2	0.10906
Sort1	0.11436
Ifngr2	0.11686
Fgfr1	0.11699
Csf1r	0.15508
Il17rd	0.19713
Ifnar2	0.20426
Pdgfra	0.22479
Il7r	0.23007
Csf3r	0.24197
S1pr1	0.26199
Osmr	0.30332
Ifnar1	0.34108
Ifngr1	0.66458
Il6st	0.75394
Il6ra	0.85006

## Sheet: g
gene	neg.lfc
Ifngr1	-2
Nos2	-2
Ifngr2	-2
Tnfrsf1b	-1.8616
Tnfrsf1a	-1.8151
Il6st	-0.8708
Il13ra2	-0.46911
Csf3r	-0.43993
Il2rb	-0.37206
Il2ra	-0.30612
Csf1r	-0.29687
Ifnlr1	-0.27566
Il6ra	-0.27121
Il12rb1	-0.2526
Lifr	-0.22371
Il11ra1	-0.21349
Il9r	-0.2013
Il17rc	-0.19185
Il17rb	-0.1886
Il10ra	-0.17191
Fgfr1	-0.15502
Il7r	-0.15215
Pdgfra	-0.1462
Fgfr3	-0.14318
Il31ra	-0.13194
Il23r	-0.10868
Osmr	-0.090828
Il20rb	-0.082353
Ifnar1	-0.069211
Il18r1	-0.062744
Il1r1	-0.03718
Il17rd	-0.034894
Il15ra	-0.030361
Mc1r	-0.0134
Src	-0.010951
Egfr	-0.00069428
Il13ra1	0.014053
Il22ra1	0.026181
Il1rl2	0.04242
Il1r2	0.045419
S1pr1	0.056768
Fgfrl1	0.059477
Il1rl1	0.061788
Il17ra	0.062968
Il1rn	0.064013
Il10rb	0.084502
Lepr	0.092316
Il17re	0.10017
Il27ra	0.10436
Il12rb2	0.14308
Ifnar2	0.14435
Tgfbr3	0.1445
Il21r	0.19444
Sort1	0.22307
Csf2ra	0.22983
Fgf2	0.23635
Il5ra	0.25517
Il2rg	0.26826
Arg1	0.29209
Kdr	0.30064
Csf2rb	0.30619
Il4ra	0.32444
Csf2rb2	0.35248
Tgfbr2	0.42944
Tgfbr1	1.242

## Sheet: h
gene	neg.lfc
Tgfbr1	-2
Arg1	-2
Csf2ra	-1.2476
Il6ra	-1.0047
Tnfrsf1b	-0.93957
Csf2rb	-0.87971
Tnfrsf1a	-0.83373
Il1r1	-0.6614
Tgfbr2	-0.48084
Il12rb2	-0.4548
Il4ra	-0.43787
Il13ra1	-0.39494
Csf1r	-0.33971
Il17rd	-0.30764
Il5ra	-0.26776
Il2rb	-0.20078
Fgfrl1	-0.18875
Il17re	-0.15852
Il1r2	-0.12883
Src	-0.11747
Il17rb	-0.09844
Egfr	-0.097523
Il10ra	-0.094414
Il1rl1	-0.087578
Csf2rb2	-0.078429
Il2rg	-0.064178
Il15ra	-0.054696
Il17rc	-0.052342
Mc1r	-0.042543
Il6st	-0.041171
Fgfr1	-0.035912
Il13ra2	-0.034265
S1pr1	0.011389
Lifr	0.012434
Sort1	0.023824
Il2ra	0.03443
Il17ra	0.052782
Il12rb1	0.057299
Lepr	0.064962
Csf3r	0.070402
Il23r	0.074682
Il20rb	0.087119
Fgf2	0.093629
Il27ra	0.11509
Il11ra1	0.13011
Il9r	0.13651
Tgfbr3	0.13957
Il21r	0.14497
Nos2	0.1574
Il10rb	0.16303
Ifnlr1	0.18196
Il18r1	0.19079
Il22ra1	0.19646
Fgfr3	0.23491
Il31ra	0.27819
Kdr	0.28024
Osmr	0.40431
Il7r	0.44234
Ifnar2	0.51281
Pdgfra	0.51366
Il1rn	0.54657
Il1rl2	0.5645
Ifnar1	0.86796
Ifngr2	1.2152
Ifngr1	1.3018
