# Supplementary material for: In vivo CRISPR screen reveals regulation of macrophage states in neuroinflammation
Source: Nat Neurosci. 2025 Dec 4;29(2):493–509. doi: 10.1038/s41593-025-02151-6 (PMC12880918; doi:10.1038/s41593-025-02151-6)
Supplement: Supplementary file 10 — Source data and statistical analysis when applicable. [file 41593_2025_2151_MOESM10_ESM.xlsx]

## Sheet: b
NT	KO		id	neg.lfc
25.8	3.96		Jak2	-2
23.8	3.06		Nos2	-2
20.6	2.27		Ifngr2	-2
11.9	1.12		Ifngr1	-2
15.4	1.96		Jak1	-1.671
21.2	14.4		Stat1	-1.3872
16.3	12.2		Socs1	1.6542
19	8.77
23.1	16.1
Table Analyzed	IFNgR1 KO /BFP iNOS+
Column B	IFNgR1 KO
vs.	vs.
Column A	NT
Paired t test
P value	0.0004
P value summary	***
Significantly different (P < 0.05)?	Yes
One- or two-tailed P value?	Two-tailed
t, df	t=5.866 df=8
Number of pairs	9
How big is the difference?
Mean of differences	-12.58
SD of differences	6.436
SEM of differences	2.145
95% confidence interval	-17.53 to -7.637
R squared (partial eta squared)	0.8114
How effective was the pairing?
Correlation coefficient (r)	0.2467
P value (one tailed)	0.2611
P value summary	ns
Was the pairing significantly effective?	No

## Sheet: c
NT	KO		id	neg.lfc
3.92	22		Arg1	-2
8.34	33.7		Jak1	-1.4898
2.21	17.4		Jak2	-0.32375
27.3	56.9		Socs1	0.1998
19.3	50.7		Ifngr2	1.2152
18.6	33.9		Stat1	1.2381
23.5	29.6		Ifngr1	1.3018
18.8	33.1
9.67	26.8
Table Analyzed	IFNgR1 KO /BFP Arg1+
Column B	IFNgR1 KO
vs.	vs.
Column A	NT
Paired t test
P value	0.0001
P value summary	***
Significantly different (P < 0.05)?	Yes
One- or two-tailed P value?	Two-tailed
t, df	t=7.08 df=8
Number of pairs	9
How big is the difference?
Mean of differences	19.16
SD of differences	8.119
SEM of differences	2.706
95% confidence interval	12.92 to 25.4
R squared (partial eta squared)	0.8624
How effective was the pairing?
Correlation coefficient (r)	0.7737
P value (one tailed)	0.0072
P value summary	**
Was the pairing significantly effective?	Yes

## Sheet: d
NT	KO		id	neg.lfc
9.53	3.63		Nos2	-2
10.8	4.9		Tnfrsf1b	-1.8616
11	3.76		Tnfrsf1a	-1.8151
14.6	4.97		Ikbkb	-1.727
2.34	2.14		Nfkb1	-0.57419
2.57	1.42		Nfkb2	-0.13889
5.16	2.9		Traf2	-0.084282
8.83	4.73		Tradd	-0.073404
			Nr2c2	0.049285
			Tab1	0.10255
			Nfkbia	0.10596
			Traf3	0.26037
			Chuk	0.41259
			Traf1	0.44272
			Tab2	0.53954
Table Analyzed	TNFaR1 KO /GFP iNOS+
Column B	TNFaR1 KO
vs.	vs.
Column A	NT
Paired t test
P value	0.0052
P value summary	**
Significantly different (P < 0.05)?	Yes
One- or two-tailed P value?	Two-tailed
t, df	t=3.993 df=7
Number of pairs	8
How big is the difference?
Mean of differences	-4.548
SD of differences	3.221
SEM of differences	1.139
95% confidence interval	-7.24 to -1.855
R squared (partial eta squared)	0.695
How effective was the pairing?
Correlation coefficient (r)	0.8996
P value (one tailed)	0.0012
P value summary	**
Was the pairing significantly effective?	Yes

## Sheet: e
NT	KO		id	neg.lfc
17.4	18.7		Arg1	-2
3.79	3.31		Chuk	-1.1502
9.69	12		Tnfrsf1b	-0.93957
7.44	9.95		Traf3	-0.8958
58.9	54.9		Tnfrsf1a	-0.83373
53.7	52.1		Tab2	-0.60881
45.7	44.5		Traf2	0.055943
37.2	37.1		Traf1	0.076502
			Nfkb1	0.086457
			Nr2c2	0.086849
			Tradd	0.11352
			Nfkb2	0.13258
			Tab1	0.29414
			Ikbkb	0.44235
			Nfkbia	1.0294
Table Analyzed	TNFaR1 KO /GFP Arg1+
Column B	TNFaR1 KO
vs.	vs.
Column A	NT
Paired t test
P value	0.8441
P value summary	ns
Significantly different (P < 0.05)?	No
One- or two-tailed P value?	Two-tailed
t, df	t=0.204 df=7
Number of pairs	8
How big is the difference?
Mean of differences	-0.1575
SD of differences	2.183
SEM of differences	0.7719
95% confidence interval	-1.983 to 1.668
R squared (partial eta squared)	0.005912
How effective was the pairing?
Correlation coefficient (r)	0.9982
P value (one tailed)	<0.0001
P value summary	****
Was the pairing significantly effective?	Yes

## Sheet: f
NT	KO		id	neg.lfc
25.8	31.8		Nos2	-2
23.8	27.9		Smad7	-0.16272
20.6	18.2		Smad5	-0.11153
11.9	22.2		Smurf1	-0.019338
15.4	30.1		Smad1	-0.0029208
21.2	43.5		Smurf2	0.32125
16.3	35		Tgfbr2	0.42944
19	30.4		Smad2	0.54684
23.1	32.5		Smad3	0.64138
			Smad4	1.0487
			Tgfbr1	1.242
Table Analyzed	TGFbr1 KO /GFP iNOS+
Column B	TGFbR1 KO
vs.	vs.
Column A	NT
Paired t test
P value	0.0031
P value summary	**
Significantly different (P < 0.05)?	Yes
One- or two-tailed P value?	Two-tailed
t, df	t=4.182 df=8
Number of pairs	9
How big is the difference?
Mean of differences	10.5
SD of differences	7.532
SEM of differences	2.511
95% confidence interval	4.711 to 16.29
R squared (partial eta squared)	0.6862
How effective was the pairing?
Correlation coefficient (r)	0.2453
P value (one tailed)	0.2624
P value summary	ns
Was the pairing significantly effective?	No

## Sheet: g
NT	KO		id	neg.lfc
3.92	1.96		Smad4	-2
8.34	2.8		Arg1	-2
2.21	1.07		Tgfbr1	-2
27.3	9.96		Smad2	-0.54051
19.3	5.17		Tgfbr2	-0.48084
18.6	4.11		Smad5	-0.45428
23.5	9.32		Smad3	-0.091225
18.8	8.23		Smad7	-0.034004
9.67	5.84		Smad1	0.024362
			Smurf1	0.080911
			Smurf2	0.2974
Table Analyzed	TGFbr1 KO /GFP Arg1+
Column B	TGFbR1 KO
vs.	vs.
Column A	NT
Paired t test
P value	0.002
P value summary	**
Significantly different (P < 0.05)?	Yes
One- or two-tailed P value?	Two-tailed
t, df	t=4.492 df=8
Number of pairs	9
How big is the difference?
Mean of differences	-9.242
SD of differences	6.173
SEM of differences	2.058
95% confidence interval	-13.99 to -4.497
R squared (partial eta squared)	0.7161
How effective was the pairing?
Correlation coefficient (r)	0.8872
P value (one tailed)	0.0007
P value summary	***
Was the pairing significantly effective?	Yes

## Sheet: h
NT	KO		id	neg.lfc
24	24.2		Jak2	-2
21.7	26.7		Nos2	-2
13.3	15.1		Stat5a	-0.44047
24.4	29.3		Csf2ra	0.22983
0.68	2.71		Stat5b	0.24
1.89	6.77		Csf2rb	0.30619
2.3	8.94		Socs1	1.6542
6.28	19.9
Table Analyzed	Csf2r2 KO /GFP iNOS+
Column B	Csf2r2 KO
vs.	vs.
Column A	NT
Paired t test
P value	0.0122
P value summary	*
Significantly different (P < 0.05)?	Yes
One- or two-tailed P value?	Two-tailed
t, df	t=3.35 df=7
Number of pairs	8
How big is the difference?
Mean of differences	4.884
SD of differences	4.123
SEM of differences	1.458
95% confidence interval	1.437 to 8.331
R squared (partial eta squared)	0.6159
How effective was the pairing?
Correlation coefficient (r)	0.918
P value (one tailed)	0.0006
P value summary	***
Was the pairing significantly effective?	Yes

## Sheet: i
NT	KO		id	neg.lfc
13.5	6.09		Arg1	-2
9.08	2.64		Csf2ra	-1.2476
24.1	13.7		Csf2rb	-0.87971
12	6.93		Stat5b	-0.5913
67.2	26.1		Jak2	-0.32375
65.8	18.5		Stat5a	0.059255
59.4	16.5		Socs1	0.1998
58.2	15.3
Table Analyzed	Csf2r2 KO /GFP Arg1+
Column B	Csr2r2 KO
vs.	vs.
Column A	NT
Wilcoxon matched-pairs signed rank test
P value	0.0078
Exact or approximate P value?	Exact
P value summary	**
Significantly different (P < 0.05)?	Yes
One- or two-tailed P value?	Two-tailed
Sum of positive, negative ranks	0 , -36
Sum of signed ranks (W)	-36
Number of pairs	8
Median of differences
Median	-25.75
How effective was the pairing?
rs (Spearman)	0.9762
P value (one tailed)	0.0002
P value summary	***
Was the pairing significantly effective?	Yes
