# Supplementary material for: In vivo CRISPR screen reveals regulation of macrophage states in neuroinflammation
Source: Nat Neurosci. 2025 Dec 4;29(2):493–509. doi: 10.1038/s41593-025-02151-6 (PMC12880918; doi:10.1038/s41593-025-02151-6)
Supplement: Supplementary file 11 — Source data and statistical analysis when applicable. [file 41593_2025_2151_MOESM11_ESM.xlsx]

## Sheet: a
Cluster "Whole1" and "Whole2" are identical because they were used to make the "All" information
Chemokines
Cluster	KO	avg	stdev	10	20	30	40	50	60	70	80	90	mean	max	min
Macrophage_Cxcl10_1	Csf2ra	0.0339236	1.10423	-0.992428	-0.746185	-0.391206	-0.13994	-0.0484909	0.0459727	0.206442	0.976589	1.55523	0.0339236	1.13815	-1.0703
Macrophage_Cxcl10_1	Ifngr1	-0.99803	0.878616	-2.07197	-1.47551	-1.34869	-1.14886	-0.824758	-0.623854	-0.482604	-0.313407	-0.246803	-0.99803	-0.119414	-1.87665
Macrophage_Cxcl10_1	Tgfbr1	0.566676	1.54134	-1.26822	-0.811444	-0.401055	-0.00155486	0.567937	0.810698	1.40448	1.66339	2.15534	0.566676	2.10802	-0.974668
Macrophage_Cxcl10_1	Tnfrsf1a	-0.342273	1.40807	-1.73593	-0.845459	-0.722717	-0.537414	-0.419773	-0.262992	0.142863	0.919538	1.34681	-0.342273	1.0658	-1.75035
Macrophage_Cxcl10_2	Csf2ra	-0.590103	0.889216	-1.81892	-1.29651	-0.851474	-0.626643	-0.442031	-0.385949	-0.337636	0.380049	0.419897	-0.590103	0.299113	-1.47932
Macrophage_Cxcl10_2	Ifngr1	-0.270497	1.34459	-1.96139	-1.37833	-1.04321	-0.0872613	-0.0738865	-0.064691	0.235635	0.770862	1.15003	-0.270497	1.07409	-1.61509
Macrophage_Cxcl10_2	Tgfbr1	-0.0131896	1.43595	-1.68	-1.19799	-0.200681	0.00612093	0.15343	0.71604	0.758194	1.06966	1.36032	-0.0131896	1.42276	-1.44914
Macrophage_Cxcl10_2	Tnfrsf1a	-0.805708	1.27103	-2.28383	-1.45377	-1.28417	-0.994017	-0.424604	-0.201918	0.0374042	0.084013	0.175316	-0.805708	0.465324	-2.07674
Macrophage_Cxcl10_3	Csf2ra	-0.547021	0.716431	-1.51831	-1.36871	-1.17575	-0.458522	-0.347603	-0.153196	-0.0295719	0.125035	0.128901	-0.547021	0.16941	-1.26345
Macrophage_Cxcl10_3	Ifngr1	0.145057	1.15012	-0.786068	-0.626775	-0.58547	-0.530759	-0.179104	0.297257	0.38707	0.527736	1.00549	0.145057	1.29518	-1.00506
Macrophage_Cxcl10_3	Tgfbr1	0.171303	0.784401	-0.757282	-0.664354	-0.374474	-0.278031	0.192636	0.344458	0.952156	0.99118	1.0723	0.171303	0.955704	-0.613098
Macrophage_Cxcl10_3	Tnfrsf1a	0.0317835	0.457196	-0.40888	-0.312551	-0.308649	-0.221041	-0.184965	0.129162	0.351432	0.360558	0.679649	0.0317835	0.488979	-0.425412
Macrophage_1	Csf2ra	-0.0933499	0.512758	-0.638968	-0.608932	-0.532951	-0.307489	-0.00728752	0.134727	0.231786	0.238933	0.413203	-0.0933499	0.419408	-0.606108
Macrophage_1	Ifngr1	-0.787848	1.11604	-1.93241	-1.36058	-1.25587	-0.99617	-0.65897	-0.361064	-0.12799	-0.024578	0.266284	-0.787848	0.328188	-1.90388
Macrophage_1	Tgfbr1	0.464665	0.964102	-0.569746	-0.0745407	0.227767	0.460508	0.592243	0.65822	0.660811	1.156	1.56567	0.464665	1.42877	-0.499437
Macrophage_1	Tnfrsf1a	-0.481867	0.400432	-0.887319	-0.712734	-0.621636	-0.570942	-0.54045	-0.3956	-0.289164	-0.259558	-0.0881646	-0.481867	-0.0814353	-0.882298
Macrophage_2	Csf2ra	-0.06536	0.711493	-0.840532	-0.629357	-0.47966	-0.206074	0.129455	0.160018	0.225708	0.361652	0.651031	-0.06536	0.646133	-0.776853
Macrophage_2	Ifngr1	0.00995052	1.25649	-1.0562	-0.40994	-0.200109	-0.148983	0.0171483	0.178497	0.212884	0.406208	1.06142	0.00995052	1.26644	-1.24654
Macrophage_2	Tgfbr1	0.287183	1.13094	-0.763068	-0.409705	-0.297874	0.0422351	0.228783	0.362101	0.515904	1.09367	1.66254	0.287183	1.41812	-0.843754
Macrophage_2	Tnfrsf1a	-0.371442	0.728491	-1.09954	-0.739413	-0.737914	-0.517959	-0.188775	-0.124626	-0.00709466	0.217201	0.373131	-0.371442	0.357049	-1.09993
Macrophage_3	Csf2ra	-0.766969	1.87314	-2.51023	-1.24725	-0.605811	-0.16324	-0.022811	-0.0110577	0.097794	0.288681	0.517641	-0.766969	1.10617	-2.64011
Macrophage_3	Ifngr1	-0.684613	1.56609	-2.5246	-2.37954	-1.57304	-0.324866	-0.143267	-0.0960077	0.11205	0.307352	0.648776	-0.684613	0.881479	-2.2507
Macrophage_3	Tgfbr1	0.310719	2.38896	-2.37824	-0.538709	-0.387807	0.0283136	0.192336	0.425403	0.677896	1.06936	3.67807	0.310719	2.69968	-2.07824
Macrophage_3	Tnfrsf1a	-0.70586	1.10712	-2.12965	-1.24261	-0.778725	-0.679823	-0.413828	-0.0972858	0.0105719	0.10778	0.240192	-0.70586	0.401263	-1.81298
Macrophage_4	Csf2ra	-0.203143	1.75284	-1.642	-1.51054	-1.27297	-0.562757	-0.143912	0.192328	0.414175	0.991817	1.94188	-0.203143	1.54969	-1.95598
Macrophage_4	Ifngr1	-0.198426	1.64624	-2.1911	-1.42446	-1.00154	-0.500922	-0.340279	-0.226897	0.451436	1.16367	1.43741	-0.198426	1.44781	-1.84466
Macrophage_4	Tgfbr1	0.514497	1.70383	-1.9391	-0.480511	-0.41632	0.449932	0.55629	0.907441	1.29657	1.37234	1.98046	0.514497	2.21833	-1.18933
Macrophage_4	Tnfrsf1a	0.190178	0.760621	-0.767021	-0.762644	-0.156692	0.107003	0.161881	0.31785	0.521757	1.08622	1.12446	0.190178	0.950799	-0.570444
Macrophage_5	Csf2ra	-0.165156	0.598878	-0.671094	-0.401208	-0.343343	-0.253979	-0.250034	-0.243676	-0.150557	0.272648	0.703944	-0.165156	0.433721	-0.764034
Macrophage_5	Ifngr1	0.186374	0.799372	-0.799113	-0.460388	-0.17167	-0.108363	0.156093	0.178568	0.452932	0.763496	1.18998	0.186374	0.985747	-0.612998
Macrophage_5	Tgfbr1	0.885038	1.06357	-0.00209334	0.140617	0.405657	0.572024	0.692614	0.783375	0.933997	1.04476	2.44925	0.885038	1.94861	-0.178531
Macrophage_5	Tnfrsf1a	0.0475739	0.518581	-0.587178	-0.329622	-0.191914	-0.183911	0.0236681	0.240899	0.424869	0.629626	0.633678	0.0475739	0.566155	-0.471007
Macrophage_6	Csf2ra	-0.283497	0.893249	-1.40824	-1.12593	-0.625618	-0.268737	0.0164287	0.0671674	0.140878	0.260533	0.55256	-0.283497	0.609752	-1.17675
Macrophage_6	Ifngr1	-0.592224	1.00568	-1.55579	-1.02321	-0.955973	-0.752124	-0.47997	-0.435456	-0.289156	0.0607138	0.451634	-0.592224	0.41346	-1.59791
Macrophage_6	Tgfbr1	0.633536	1.47755	-1.12983	-0.365893	0.291871	0.615719	0.875568	1.10937	1.34208	1.52671	1.98033	0.633536	2.11108	-0.844009
Macrophage_6	Tnfrsf1a	-0.238592	0.832629	-1.04688	-0.479367	-0.409742	-0.274261	-0.105852	-0.00376286	0.136517	0.353179	0.534618	-0.238592	0.594036	-1.07122
Macrophage_7	Csf2ra	-0.656321	0.883185	-1.71531	-1.42405	-1.1067	-0.809974	-0.716287	-0.24143	-0.0654013	0.134434	0.381707	-0.656321	0.226864	-1.53951
Macrophage_7	Ifngr1	-0.676686	1.21853	-1.8317	-1.45524	-1.17665	-0.787952	-0.553115	-0.305567	-0.188356	0.0758554	0.576211	-0.676686	0.541849	-1.89522
Macrophage_7	Tgfbr1	0.521544	1.02188	-0.57537	-0.405197	0.0158838	0.654934	0.737523	0.884449	1.02686	1.12136	1.35878	0.521544	1.54342	-0.500336
Macrophage_7	Tnfrsf1a	-0.08585	0.511542	-0.52582	-0.434619	-0.365052	-0.267374	-0.189443	-0.121076	0.019662	0.255957	0.565952	-0.08585	0.425692	-0.597392
Macrophage_8	Csf2ra	-0.405898	0.679492	-1.19344	-0.77127	-0.474423	-0.177577	-0.150081	-0.122586	-0.0399469	0.0426923	0.125823	-0.405898	0.273594	-1.08539
Macrophage_8	Ifngr1	-0.181596	1.08024	-1.37145	-0.864467	-0.463412	-0.0623573	0.0192105	0.100778	0.219939	0.3391	0.80745	-0.181596	0.898648	-1.26184
Macrophage_8	Tgfbr1	0.520261	1.24402	-0.574722	-0.334851	-0.192125	0.33316	0.489481	0.551472	0.746598	0.891663	1.61339	0.520261	1.76428	-0.72376
Macrophage_8	Tnfrsf1a	-0.485627	0.523182	-0.822703	-0.787842	-0.785005	-0.782168	-0.776269	-0.77037	-0.464909	-0.159448	0.142091	-0.485627	0.0375552	-1.00881
Whole1	Csf2ra	-0.26923	0.510659	-0.968834	-0.555127	-0.343954	-0.292446	-0.216068	-0.0728548	0.0778176	0.200286	0.236586	-0.26923	0.24143	-0.779889
Whole1	Ifngr1	-0.571841	0.755018	-1.37353	-1.2297	-0.972693	-0.776345	-0.668497	-0.494413	-0.225964	5.24134e-05	0.299375	-0.571841	0.183177	-1.32686
Whole1	Tgfbr1	0.55995	0.851286	-0.216857	-0.182956	-0.033473	0.341195	0.757756	0.977215	1.01584	1.14642	1.20681	0.55995	1.41124	-0.291335
Whole1	Tnfrsf1a	-0.192298	0.458172	-0.734275	-0.701056	-0.515626	-0.315155	-0.149303	-0.0396659	0.0750963	0.272435	0.365694	-0.192298	0.265874	-0.65047
Whole2	Csf2ra	-0.26923	0.510659	-0.968834	-0.555127	-0.343954	-0.292446	-0.216068	-0.0728548	0.0778176	0.200286	0.236586	-0.26923	0.24143	-0.779889
Whole2	Ifngr1	-0.571841	0.755018	-1.37353	-1.2297	-0.972693	-0.776345	-0.668497	-0.494413	-0.225964	5.24134e-05	0.299375	-0.571841	0.183177	-1.32686
Whole2	Tgfbr1	0.55995	0.851286	-0.216857	-0.182956	-0.033473	0.341195	0.757756	0.977215	1.01584	1.14642	1.20681	0.55995	1.41124	-0.291335
Whole2	Tnfrsf1a	-0.192298	0.458172	-0.734275	-0.701056	-0.515626	-0.315155	-0.149303	-0.0396659	0.0750963	0.272435	0.365694	-0.192298	0.265874	-0.65047
Pro-inflammatory cytokines
Cluster	KO	avg	stdev	10	20	30	40	50	60	70	80	90	mean	max	min
Macrophage_Cxcl10_1	Csf2ra	0.0766311	1.10244	-1.0013	-0.823526	-0.627108	-0.0600684	0.0398149	0.240859	0.524294	0.926658	1.60587	0.0766311	1.17907	-1.02581
Macrophage_Cxcl10_1	Ifngr1	-0.717017	1.17379	-2.24686	-1.66678	-1.33664	-0.940082	-0.734031	-0.270472	0.094258	0.382676	0.688934	-0.717017	0.456775	-1.89081
Macrophage_Cxcl10_1	Tgfbr1	0.100472	1.28588	-1.19623	-0.586054	-0.340575	-0.15674	0.0139122	0.0580172	0.293549	1.38811	1.66489	0.100472	1.38635	-1.18541
Macrophage_Cxcl10_1	Tnfrsf1a	-0.375107	1.31918	-2.09121	-1.01407	-0.414361	-0.356018	-0.148985	0.10195	0.21051	0.487062	0.710229	-0.375107	0.944075	-1.69429
Macrophage_Cxcl10_2	Csf2ra	-0.268491	0.572379	-1.05166	-0.542878	-0.483511	-0.443459	-0.39642	-0.163295	0.127202	0.361307	0.411927	-0.268491	0.303888	-0.84087
Macrophage_Cxcl10_2	Ifngr1	0.0928156	0.900718	-0.851116	-0.383743	-0.364496	-0.175112	-0.0872613	0.0743982	0.307156	0.828104	1.12996	0.0928156	0.993534	-0.807903
Macrophage_Cxcl10_2	Tgfbr1	0.158696	0.762248	-0.678331	-0.568999	-0.336103	-0.0923673	0.15343	0.260121	0.421909	0.707186	0.954924	0.158696	0.920943	-0.603552
Macrophage_Cxcl10_2	Tnfrsf1a	-0.73035	1.31686	-2.4468	-1.94934	-1.14375	-0.520284	-0.0206644	0.0361389	0.0881164	0.112826	0.257749	-0.73035	0.586514	-2.04721
Macrophage_Cxcl10_3	Csf2ra	-0.369651	0.433216	-0.924408	-0.767734	-0.483247	-0.339348	-0.303748	-0.296028	-0.14767	-0.0705904	0.0473041	-0.369651	0.0635649	-0.802866
Macrophage_Cxcl10_3	Ifngr1	0.282484	1.15991	-0.610253	-0.541701	-0.313861	-0.10697	0.174829	0.304998	0.483764	1.11571	1.52198	0.282484	1.4424	-0.87743
Macrophage_Cxcl10_3	Tgfbr1	0.0454809	0.818853	-0.615037	-0.499702	-0.412529	-0.298236	-0.0877979	0.17518	0.44305	0.967765	1.04796	0.0454809	0.864333	-0.773372
Macrophage_Cxcl10_3	Tnfrsf1a	-0.00348164	0.63081	-0.636453	-0.528587	-0.418134	-0.282715	0.00353034	0.24835	0.338945	0.355082	0.583922	-0.00348164	0.627329	-0.634292
Macrophage_1	Csf2ra	-0.250775	0.801765	-1.17417	-0.646033	-0.364076	-0.232672	-0.105902	-0.0781214	0.289112	0.390182	0.530004	-0.250775	0.55099	-1.05254
Macrophage_1	Ifngr1	-0.397985	0.872908	-1.39548	-1.22097	-0.809925	-0.662215	-0.201811	-0.189084	-0.0649953	0.251812	0.600546	-0.397985	0.474923	-1.27089
Macrophage_1	Tgfbr1	0.0820312	0.856142	-0.828289	-0.399351	-0.2282	-0.0961879	0.0946066	0.347402	0.556321	0.644065	0.660517	0.0820312	0.938173	-0.774111
Macrophage_1	Tnfrsf1a	-0.159653	0.365355	-0.59127	-0.514327	-0.299033	-0.186381	-0.0846331	-0.045823	0.0592883	0.124234	0.166942	-0.159653	0.205703	-0.525008
Macrophage_2	Csf2ra	-0.0695336	0.568962	-0.654804	-0.524345	-0.47328	-0.374072	-0.134762	-0.0724365	0.181984	0.406966	0.622975	-0.0695336	0.499428	-0.638496
Macrophage_2	Ifngr1	0.29599	0.874002	-0.51711	-0.372376	-0.277386	-0.0373292	0.28021	0.352928	0.470502	0.804624	1.20148	0.29599	1.16999	-0.578012
Macrophage_2	Tgfbr1	0.471821	0.797199	-0.545133	-0.326044	0.219521	0.387874	0.516561	0.729787	0.91134	0.945762	0.977433	0.471821	1.26902	-0.325377
Macrophage_2	Tnfrsf1a	-0.0932792	0.649681	-0.983	-0.742059	-0.322359	-0.0934605	-0.0818599	0.0627651	0.217038	0.291966	0.540061	-0.0932792	0.556402	-0.74296
Macrophage_3	Csf2ra	-0.105375	0.828599	-1.34164	-0.455911	-0.241196	-0.0849992	0.0409574	0.130581	0.263531	0.42924	0.663272	-0.105375	0.723224	-0.933974
Macrophage_3	Ifngr1	-0.412741	1.27347	-2.24529	-1.20004	-0.330225	-0.217691	-0.143267	-0.0232363	0.12788	0.245283	0.624887	-0.412741	0.860728	-1.68621
Macrophage_3	Tgfbr1	0.235483	1.68921	-1.6107	-0.799271	-0.317918	-0.181921	0.121019	0.372922	0.698618	0.942709	1.62506	0.235483	1.9247	-1.45373
Macrophage_3	Tnfrsf1a	-0.868762	1.14282	-2.66895	-1.67572	-1.49422	-0.736726	-0.472923	-0.173912	-0.0333275	0.0743625	0.177185	-0.868762	0.274053	-2.01158
Macrophage_4	Csf2ra	0.263593	1.23193	-1.23249	-0.604954	-0.181648	0.0234045	0.178989	0.330228	0.535303	1.03442	1.76102	0.263593	1.49552	-0.968335
Macrophage_4	Ifngr1	0.328983	1.13019	-0.751056	-0.488414	-0.252214	-0.100728	0.220062	0.477397	0.736546	0.873054	1.53278	0.328983	1.45918	-0.801212
Macrophage_4	Tgfbr1	0.499556	1.37281	-0.608651	-0.189054	0.01953	0.0721499	0.131421	0.307196	0.903416	1.32688	1.79803	0.499556	1.87237	-0.873257
Macrophage_4	Tnfrsf1a	0.1976	0.833567	-0.889822	-0.792101	-0.217725	0.167955	0.299697	0.5227	0.78388	1.02016	1.15477	0.1976	1.03117	-0.635966
Macrophage_5	Csf2ra	-0.194656	0.58235	-0.691203	-0.609153	-0.442244	-0.304147	-0.275948	-0.197804	-0.140519	0.262573	0.659064	-0.194656	0.387694	-0.777007
Macrophage_5	Ifngr1	0.119009	0.720845	-0.792839	-0.384274	-0.109692	-0.0700091	0.0568289	0.147545	0.28166	0.45663	1.02687	0.119009	0.839855	-0.601836
Macrophage_5	Tgfbr1	0.316227	0.963438	-0.418714	-0.245992	-0.0953925	-0.0227015	0.122038	0.264749	0.29582	0.572024	0.888064	0.316227	1.27967	-0.647211
Macrophage_5	Tnfrsf1a	-0.105788	0.430954	-0.638277	-0.414479	-0.332915	-0.1742	-0.110581	-0.0204263	0.0565457	0.152488	0.504077	-0.105788	0.325166	-0.536742
Macrophage_6	Csf2ra	-0.123679	0.44031	-0.51888	-0.494161	-0.330766	-0.254914	-0.123618	-0.101265	0.0153353	0.0164287	0.198679	-0.123679	0.316631	-0.563989
Macrophage_6	Ifngr1	-0.238993	0.813825	-1.04563	-0.760983	-0.47997	-0.388417	-0.126661	0.00147544	0.372293	0.519867	0.628617	-0.238993	0.574832	-1.05282
Macrophage_6	Tgfbr1	0.288876	1.10493	-0.607513	-0.404652	-0.288191	-0.163591	0.0250824	0.149593	0.557729	0.92836	1.56322	0.288876	1.39381	-0.816057
Macrophage_6	Tnfrsf1a	-0.01281	0.397193	-0.423096	-0.311367	-0.222157	-0.18928	-0.0262323	0.0642966	0.170232	0.319392	0.423373	-0.01281	0.384383	-0.410003
Macrophage_7	Csf2ra	-0.337346	0.591105	-0.903098	-0.886958	-0.76954	-0.479269	-0.264099	-0.218019	-0.107901	0.156831	0.382366	-0.337346	0.253759	-0.928452
Macrophage_7	Ifngr1	-0.314185	0.747547	-1.37521	-1.09527	-0.688797	-0.341457	0.0132508	0.065833	0.1847	0.248387	0.371044	-0.314185	0.433362	-1.06173
Macrophage_7	Tgfbr1	0.0231363	0.874171	-0.965154	-0.50287	-0.406674	-0.29085	-0.0811782	0.0463932	0.21902	0.563142	0.677174	0.0231363	0.897307	-0.851035
Macrophage_7	Tnfrsf1a	-0.0347013	0.283744	-0.286491	-0.263792	-0.170043	-0.121042	-0.0630612	-0.00352527	0.0137753	0.164133	0.222067	-0.0347013	0.249043	-0.318446
Macrophage_8	Csf2ra	-0.0737511	0.614142	-0.604975	-0.390841	-0.2823	-0.122586	0.034076	0.0426923	0.0867291	0.220074	0.458837	-0.0737511	0.540391	-0.687893
Macrophage_8	Ifngr1	-0.248242	0.908205	-1.42511	-1.11924	-0.679924	-0.0782139	-0.0431339	0.100778	0.381283	0.426433	0.633554	-0.248242	0.659963	-1.15645
Macrophage_8	Tgfbr1	0.352175	1.04733	-0.836852	-0.0249613	0.0702204	0.136791	0.151112	0.442514	0.488233	0.637695	1.07935	0.352175	1.39951	-0.695157
Macrophage_8	Tnfrsf1a	-0.109616	0.61431	-0.787842	-0.713265	-0.580577	-0.501784	-0.0578241	0.0678551	0.362247	0.433836	0.486956	-0.109616	0.504694	-0.723926
Whole1	Csf2ra	-0.158994	0.372725	-0.670769	-0.420563	-0.306793	-0.291905	-0.21677	-0.0678058	0.0786193	0.19058	0.249604	-0.158994	0.213731	-0.531719
Whole1	Ifngr1	-0.375996	0.730661	-1.31498	-1.10532	-0.811014	-0.650961	-0.296672	-0.204904	0.0901104	0.361105	0.577616	-0.375996	0.354664	-1.10666
Whole1	Tgfbr1	0.287589	0.765856	-0.393656	-0.202485	-0.178353	-0.134938	0.150582	0.339883	0.42743	0.912911	1.09566	0.287589	1.05344	-0.478267
Whole1	Tnfrsf1a	-0.140495	0.410562	-0.725954	-0.596627	-0.30503	-0.115067	-0.0660288	0.0124581	0.100771	0.22195	0.334731	-0.140495	0.270066	-0.551057
Whole2	Csf2ra	-0.158994	0.372725	-0.670769	-0.420563	-0.306793	-0.291905	-0.21677	-0.0678058	0.0786193	0.19058	0.249604	-0.158994	0.213731	-0.531719
Whole2	Ifngr1	-0.375996	0.730661	-1.31498	-1.10532	-0.811014	-0.650961	-0.296672	-0.204904	0.0901104	0.361105	0.577616	-0.375996	0.354664	-1.10666
Whole2	Tgfbr1	0.287589	0.765856	-0.393656	-0.202485	-0.178353	-0.134938	0.150582	0.339883	0.42743	0.912911	1.09566	0.287589	1.05344	-0.478267
Whole2	Tnfrsf1a	-0.140495	0.410562	-0.725954	-0.596627	-0.30503	-0.115067	-0.0660288	0.0124581	0.100771	0.22195	0.334731	-0.140495	0.270066	-0.551057
Pattern Recognition Receptors
Cluster	KO	avg	stdev	10	20	30	40	50	60	70	80	90	mean	max	min
Macrophage_Cxcl10_1	Csf2ra	0.260844	0.648756	-0.305836	-0.180613	-0.00278456	0.0911682	0.247851	0.376034	0.510806	0.581408	0.797374	0.260844	0.9096	-0.387912
Macrophage_Cxcl10_1	Ifngr1	0.185326	0.705066	-0.656236	-0.222282	-0.082726	0.0110116	0.13786	0.210292	0.447864	0.77018	1.09596	0.185326	0.890392	-0.51974
Macrophage_Cxcl10_1	Tgfbr1	0.283103	0.625935	-0.546276	-0.333811	0.0833482	0.194412	0.334562	0.396856	0.540845	0.636569	1.05677	0.283103	0.909037	-0.342832
Macrophage_Cxcl10_1	Tnfrsf1a	0.0605521	0.492691	-0.573682	-0.28003	-0.223141	-0.0613821	0.0312654	0.22311	0.322236	0.396374	0.592352	0.0605521	0.553243	-0.432139
Macrophage_Cxcl10_2	Csf2ra	-0.0818844	0.75203	-0.803344	-0.516003	-0.443858	-0.370409	-0.03712	0.154021	0.346946	0.485972	0.843349	-0.0818844	0.670145	-0.833914
Macrophage_Cxcl10_2	Ifngr1	-0.0351896	0.704286	-0.534649	-0.368429	-0.290311	-0.0996192	0.0158012	0.130083	0.323669	0.563782	0.653962	-0.0351896	0.669097	-0.739476
Macrophage_Cxcl10_2	Tgfbr1	0.365198	0.730895	-0.615875	-0.399377	0.110925	0.225256	0.537525	0.631666	0.729169	0.793222	1.08743	0.365198	1.09609	-0.365697
Macrophage_Cxcl10_2	Tnfrsf1a	-0.154742	0.592224	-0.922982	-0.749888	-0.500728	-0.242966	-0.162813	0.0128429	0.0962257	0.299959	0.71282	-0.154742	0.437482	-0.746967
Macrophage_Cxcl10_3	Csf2ra	-0.276376	0.637865	-1.03338	-0.644313	-0.400902	-0.298257	-0.206519	-0.109209	0.026017	0.306308	0.367505	-0.276376	0.361488	-0.914241
Macrophage_Cxcl10_3	Ifngr1	0.0135666	0.66974	-0.828124	-0.489804	-0.300501	-0.0658867	0.0961184	0.306832	0.380209	0.486642	0.708909	0.0135666	0.683307	-0.656174
Macrophage_Cxcl10_3	Tgfbr1	0.324123	0.824908	-0.568712	-0.163793	-0.0506481	0.0483304	0.215629	0.467895	0.741031	0.951789	1.08526	0.324123	1.14903	-0.500785
Macrophage_Cxcl10_3	Tnfrsf1a	-0.115704	0.408389	-0.599484	-0.478142	-0.367809	-0.208544	-0.18137	-0.0952767	0.0331073	0.214843	0.460647	-0.115704	0.292685	-0.524094
Macrophage_1	Csf2ra	-0.139754	0.381562	-0.316186	-0.284142	-0.17855	-0.117231	-0.0484518	-0.00268376	0.0464215	0.0801665	0.194352	-0.139754	0.241809	-0.521316
Macrophage_1	Ifngr1	-0.110388	0.499892	-0.634804	-0.44361	-0.327037	-0.0683517	-0.0186978	0.00456202	0.0937425	0.239324	0.345067	-0.110388	0.389504	-0.61028
Macrophage_1	Tgfbr1	0.174751	0.819056	-0.568477	-0.0772871	0.0593163	0.234925	0.308268	0.379668	0.476872	0.669738	1.02409	0.174751	0.993807	-0.644305
Macrophage_1	Tnfrsf1a	-0.179452	0.368447	-0.548041	-0.528195	-0.387537	-0.274736	-0.234318	-0.0682367	0.0527025	0.10486	0.293342	-0.179452	0.188995	-0.5479
Macrophage_2	Csf2ra	-0.246798	0.418842	-0.793926	-0.447462	-0.326799	-0.310158	-0.200967	-0.0843555	-0.0650072	0.0652445	0.101992	-0.246798	0.172044	-0.665641
Macrophage_2	Ifngr1	-0.301391	0.568489	-0.93224	-0.611029	-0.409697	-0.321221	-0.249799	-0.220834	-0.0471474	0.0294938	0.216561	-0.301391	0.267098	-0.86988
Macrophage_2	Tgfbr1	0.332244	0.820629	-0.374236	-0.108872	0.0479546	0.13946	0.199056	0.290755	0.399225	0.547067	1.07613	0.332244	1.15287	-0.488385
Macrophage_2	Tnfrsf1a	-0.29032	0.431975	-0.84499	-0.602506	-0.485487	-0.352277	-0.276176	-0.18309	-0.11261	0.00165567	0.112542	-0.29032	0.141655	-0.722295
Macrophage_3	Csf2ra	-0.301586	0.676957	-1.21437	-0.865698	-0.449874	-0.290603	-0.132144	-0.0985166	0.0137671	0.197185	0.341508	-0.301586	0.375371	-0.978544
Macrophage_3	Ifngr1	-0.290348	0.685451	-0.985122	-0.793222	-0.716724	-0.465458	-0.314302	-0.0811639	-0.00881911	0.28624	0.580581	-0.290348	0.395104	-0.975799
Macrophage_3	Tgfbr1	0.329455	0.982533	-0.89255	-0.137405	0.0117501	0.209161	0.358247	0.484694	0.576559	0.993967	1.31432	0.329455	1.31199	-0.653078
Macrophage_3	Tnfrsf1a	-0.136421	0.741001	-0.903509	-0.686627	-0.363638	-0.206347	-0.183747	-0.132409	0.0383324	0.273323	0.691412	-0.136421	0.60458	-0.877422
Macrophage_4	Csf2ra	-0.101308	0.670718	-0.837685	-0.598109	-0.349431	-0.10777	-0.0874104	-0.0118278	0.181093	0.413764	0.690894	-0.101308	0.56941	-0.772026
Macrophage_4	Ifngr1	-0.0446116	0.796238	-1.06791	-0.668168	-0.347942	-0.0620043	0.102068	0.165605	0.441958	0.596721	0.793369	-0.0446116	0.751626	-0.84085
Macrophage_4	Tgfbr1	0.412017	1.18404	-1.36837	-0.47125	0.20494	0.349208	0.59579	0.736815	0.972651	1.16079	1.42791	0.412017	1.59605	-0.772021
Macrophage_4	Tnfrsf1a	-0.222777	0.809015	-1.48112	-0.731651	-0.573731	-0.27094	-0.155175	-0.0461358	0.116842	0.44603	0.628557	-0.222777	0.586238	-1.03179
Macrophage_5	Csf2ra	-0.0854126	0.337534	-0.46073	-0.332873	-0.23816	-0.163214	-0.130405	0.00123747	0.0395412	0.219629	0.239252	-0.0854126	0.252121	-0.422946
Macrophage_5	Ifngr1	-0.0275856	0.256257	-0.312906	-0.233947	-0.158898	-0.0696848	-0.00154978	0.0607218	0.104215	0.138598	0.20551	-0.0275856	0.228672	-0.283843
Macrophage_5	Tgfbr1	0.368602	0.505614	-0.282239	0.092413	0.14158	0.213662	0.348914	0.46141	0.537054	0.72316	1.18086	0.368602	0.874216	-0.137012
Macrophage_5	Tnfrsf1a	-0.125916	0.213893	-0.34396	-0.323061	-0.249031	-0.175416	-0.138222	-0.110552	-0.0534164	0.00204731	0.133124	-0.125916	0.0879769	-0.33981
Macrophage_6	Csf2ra	-0.107886	0.444612	-0.478515	-0.275577	-0.195331	-0.117607	-0.00565537	0.0627815	0.135916	0.174936	0.229336	-0.107886	0.336726	-0.552498
Macrophage_6	Ifngr1	0.0367059	0.641561	-0.650308	-0.379906	-0.287734	-0.00461855	0.0686874	0.0767535	0.337214	0.422703	0.611677	0.0367059	0.678267	-0.604855
Macrophage_6	Tgfbr1	0.406319	0.668851	-0.384168	0.1405	0.180502	0.248744	0.305373	0.397697	0.649676	0.684988	1.07274	0.406319	1.07517	-0.262531
Macrophage_6	Tnfrsf1a	-0.171023	0.362085	-0.637985	-0.497318	-0.363062	-0.208838	-0.177714	-0.0860543	0.019355	0.195133	0.268008	-0.171023	0.191062	-0.533108
Macrophage_7	Csf2ra	-0.274454	0.635901	-0.64967	-0.415463	-0.328348	-0.191713	-0.120287	-0.0455421	-0.0268077	0.0440929	0.177719	-0.274454	0.361448	-0.910355
Macrophage_7	Ifngr1	0.017224	0.520492	-0.776224	-0.194108	-0.142094	-0.0207432	0.0199086	0.0565613	0.150098	0.354082	0.68002	0.017224	0.537716	-0.503268
Macrophage_7	Tgfbr1	0.433296	0.680701	-0.511438	0.0177697	0.311626	0.333928	0.47112	0.61855	0.718633	0.908997	1.13183	0.433296	1.114	-0.247406
Macrophage_7	Tnfrsf1a	-0.116675	0.314671	-0.504502	-0.418784	-0.213264	-0.17023	-0.10132	-0.0172408	0.0500719	0.0960005	0.208837	-0.116675	0.197997	-0.431346
Macrophage_8	Csf2ra	-0.317465	0.608127	-0.701734	-0.50306	-0.446038	-0.341326	-0.27951	-0.194388	0.0368732	0.158024	0.2363	-0.317465	0.290663	-0.925592
Macrophage_8	Ifngr1	0.0842191	0.552206	-0.630197	-0.230638	-0.170397	0.0134021	0.109835	0.264615	0.325952	0.345778	0.517624	0.0842191	0.636425	-0.467987
Macrophage_8	Tgfbr1	0.0457917	0.596019	-0.494472	-0.440637	-0.370423	-0.187341	-0.154815	0.0677558	0.295786	0.39652	0.885482	0.0457917	0.641811	-0.550227
Macrophage_8	Tnfrsf1a	-0.243684	0.481027	-0.935671	-0.766557	-0.430298	-0.260198	-0.15773	-0.102306	0.0670892	0.151815	0.279155	-0.243684	0.237343	-0.724711
Whole1	Csf2ra	-0.220295	0.46574	-0.523751	-0.318593	-0.300801	-0.20383	-0.104523	-0.0705387	0.00926011	0.068578	0.168292	-0.220295	0.245446	-0.686035
Whole1	Ifngr1	-0.118539	0.444163	-0.604247	-0.469724	-0.398646	-0.182236	-0.0251068	0.0124951	0.107627	0.193824	0.46934	-0.118539	0.325624	-0.562702
Whole1	Tgfbr1	0.326636	0.599029	-0.383745	0.104862	0.189371	0.261281	0.272704	0.330347	0.611702	0.728711	0.974995	0.326636	0.925665	-0.272393
Whole1	Tnfrsf1a	-0.195561	0.343856	-0.624949	-0.550316	-0.383914	-0.259503	-0.106761	-0.0796218	-0.0535865	0.0182922	0.213796	-0.195561	0.148295	-0.539416
Whole2	Csf2ra	-0.220295	0.46574	-0.523751	-0.318593	-0.300801	-0.20383	-0.104523	-0.0705387	0.00926011	0.068578	0.168292	-0.220295	0.245446	-0.686035
Whole2	Ifngr1	-0.118539	0.444163	-0.604247	-0.469724	-0.398646	-0.182236	-0.0251068	0.0124951	0.107627	0.193824	0.46934	-0.118539	0.325624	-0.562702
Whole2	Tgfbr1	0.326636	0.599029	-0.383745	0.104862	0.189371	0.261281	0.272704	0.330347	0.611702	0.728711	0.974995	0.326636	0.925665	-0.272393
Whole2	Tnfrsf1a	-0.195561	0.343856	-0.624949	-0.550316	-0.383914	-0.259503	-0.106761	-0.0796218	-0.0535865	0.0182922	0.213796	-0.195561	0.148295	-0.539416
Inflammasome
Cluster	KO	avg	stdev	10	20	30	40	50	60	70	80	90	mean	max	min
Macrophage_Cxcl10_1	Csf2ra	-0.309224	0.559088	-1.02391	-0.614544	-0.55406	-0.468859	-0.451143	-0.146433	0.0851938	0.152257	0.305692	-0.309224	0.249864	-0.868313
Macrophage_Cxcl10_1	Ifngr1	-0.160245	0.699179	-1.33667	-0.64043	-0.444232	-0.201719	-0.105597	0.0160052	0.19071	0.484683	0.703806	-0.160245	0.538934	-0.859425
Macrophage_Cxcl10_1	Tgfbr1	-0.363289	0.810068	-1.24533	-0.959595	-0.832829	-0.61942	-0.434489	-0.099321	0.0583509	0.281122	0.541894	-0.363289	0.446779	-1.17336
Macrophage_Cxcl10_1	Tnfrsf1a	-0.206013	0.631809	-0.737669	-0.404432	-0.347836	-0.247347	-0.216878	0.0115997	0.103476	0.149862	0.426222	-0.206013	0.425796	-0.837822
Macrophage_Cxcl10_2	Csf2ra	-0.104138	0.554241	-0.654978	-0.478851	-0.332362	-0.228458	-0.0684287	-0.0392731	0.0630123	0.311794	0.48088	-0.104138	0.450103	-0.658379
Macrophage_Cxcl10_2	Ifngr1	-0.0942329	0.629646	-0.420976	-0.370545	-0.258045	-0.20217	-0.0276149	0.0914709	0.151446	0.274434	0.348519	-0.0942329	0.535414	-0.723879
Macrophage_Cxcl10_2	Tgfbr1	0.0919104	0.636865	-0.617196	-0.417493	-0.137236	0.0832656	0.217451	0.308766	0.396816	0.522527	0.76492	0.0919104	0.728775	-0.544954
Macrophage_Cxcl10_2	Tnfrsf1a	-0.0624576	0.344199	-0.480561	-0.317763	-0.158595	-0.0933566	-0.0534936	0.0468436	0.0937797	0.209062	0.302831	-0.0624576	0.281741	-0.406656
Macrophage_Cxcl10_3	Csf2ra	-0.0465774	0.30922	-0.308759	-0.212866	-0.138007	-0.116936	-0.0448109	0.0274295	0.0596434	0.172958	0.226623	-0.0465774	0.262643	-0.355798
Macrophage_Cxcl10_3	Ifngr1	0.0610027	0.550981	-0.349018	-0.168048	-0.0787655	-0.0188529	0.00772302	0.150747	0.240369	0.254059	0.327551	0.0610027	0.611984	-0.489978
Macrophage_Cxcl10_3	Tgfbr1	-0.0296737	0.425569	-0.593861	-0.399844	-0.23257	-0.123179	-0.0864708	0.107208	0.209709	0.394714	0.449339	-0.0296737	0.395896	-0.455243
Macrophage_Cxcl10_3	Tnfrsf1a	-0.148831	0.263991	-0.518078	-0.213403	-0.15257	-0.133614	-0.0494669	-0.0358098	-0.019242	0.0210942	0.0643973	-0.148831	0.11516	-0.412822
Macrophage_1	Csf2ra	0.0639577	0.202207	-0.14082	-0.127771	-0.0722872	0.0151984	0.107376	0.144493	0.159199	0.199204	0.234466	0.0639577	0.266165	-0.138249
Macrophage_1	Ifngr1	-0.302949	0.642819	-0.70903	-0.422279	-0.294187	-0.197916	-0.118591	-0.0590627	0.000445698	0.0397312	0.110647	-0.302949	0.33987	-0.945769
Macrophage_1	Tgfbr1	0.0452525	0.410604	-0.52536	-0.201776	-0.118597	-0.0200521	0.0509103	0.139257	0.206129	0.264362	0.603674	0.0452525	0.455857	-0.365352
Macrophage_1	Tnfrsf1a	-0.101064	0.231967	-0.319072	-0.243663	-0.19429	-0.0761985	-0.0616234	0.00854016	0.032794	0.0595517	0.125428	-0.101064	0.130903	-0.333031
Macrophage_2	Csf2ra	-0.0156545	0.490064	-0.352886	-0.291125	-0.211159	-0.154258	-0.065007	-0.0441837	-0.00725924	0.0380235	0.219706	-0.0156545	0.47441	-0.505719
Macrophage_2	Ifngr1	-0.250847	0.490358	-0.665285	-0.491197	-0.320798	-0.209014	-0.143089	-0.107268	-0.0669707	0.0210507	0.178544	-0.250847	0.23951	-0.741205
Macrophage_2	Tgfbr1	-0.00693847	0.692911	-0.776427	-0.573184	-0.347832	-0.264847	-0.231828	0.0682068	0.30955	0.630069	0.71816	-0.00693847	0.685972	-0.699849
Macrophage_2	Tnfrsf1a	-0.252428	0.288424	-0.58367	-0.457353	-0.28892	-0.25378	-0.218911	-0.16412	-0.133096	-0.0304467	0.0225906	-0.252428	0.0359957	-0.540853
Macrophage_3	Csf2ra	-0.00476591	0.312002	-0.35589	-0.30547	-0.220246	-0.130139	-0.0151905	0.0448664	0.114997	0.291321	0.321056	-0.00476591	0.307236	-0.316768
Macrophage_3	Ifngr1	-0.112584	0.5084	-0.755901	-0.46807	-0.335481	-0.295133	-0.0490814	0.0107281	0.0213253	0.219235	0.708857	-0.112584	0.395816	-0.620984
Macrophage_3	Tgfbr1	0.270894	0.70333	-0.518852	-0.405546	0.0236086	0.0963816	0.193556	0.358085	0.533511	0.811493	1.15392	0.270894	0.974224	-0.432437
Macrophage_3	Tnfrsf1a	-0.0675573	0.374982	-0.338277	-0.242428	-0.189883	-0.10381	-0.0998287	-0.0542074	-0.00653857	0.255277	0.298771	-0.0675573	0.307425	-0.442539
Macrophage_4	Csf2ra	0.0502527	0.410438	-0.337829	-0.226707	-0.200192	-0.100159	-0.0313796	0.118187	0.151562	0.259124	0.589011	0.0502527	0.460691	-0.360185
Macrophage_4	Ifngr1	0.123114	0.84895	-0.726014	-0.420421	-0.0295301	0.0501285	0.186699	0.264997	0.379751	0.768452	0.841942	0.123114	0.972064	-0.725836
Macrophage_4	Tgfbr1	-0.0748769	0.755252	-0.538076	-0.390817	-0.303916	-0.174513	-0.111344	-0.0685752	0.240402	0.436848	0.602039	-0.0748769	0.680375	-0.830129
Macrophage_4	Tnfrsf1a	-0.211865	0.527804	-0.6691	-0.561566	-0.494466	-0.362747	-0.258188	-0.0171501	0.0995455	0.13147	0.187174	-0.211865	0.315939	-0.739669
Macrophage_5	Csf2ra	-0.0278148	0.234597	-0.164929	-0.116855	-0.0620514	-0.05324	-0.0444187	-0.00657308	0.0378308	0.0505069	0.145783	-0.0278148	0.206782	-0.262412
Macrophage_5	Ifngr1	-0.0779088	0.244586	-0.228802	-0.185247	-0.145428	-0.121657	-0.0633699	-0.010349	0.0253516	0.0484342	0.125722	-0.0779088	0.166678	-0.322495
Macrophage_5	Tgfbr1	0.0209734	0.243948	-0.279436	-0.162619	-0.132617	-0.0390223	0.0562482	0.0941841	0.180783	0.255731	0.276229	0.0209734	0.264922	-0.222975
Macrophage_5	Tnfrsf1a	-0.147235	0.195131	-0.34044	-0.229346	-0.216457	-0.165381	-0.133138	-0.120256	-0.0525262	-0.015441	0.0465852	-0.147235	0.0478959	-0.342365
Macrophage_6	Csf2ra	-0.018013	0.414255	-0.378322	-0.228366	-0.181272	-0.159331	-0.0648203	-0.0119716	0.0617589	0.167804	0.237226	-0.018013	0.396242	-0.432268
Macrophage_6	Ifngr1	-0.148415	0.606908	-0.46659	-0.34912	-0.188114	-0.147433	-0.058433	-0.0098061	0.0443875	0.100851	0.129932	-0.148415	0.458493	-0.755324
Macrophage_6	Tgfbr1	0.0128912	0.535063	-0.622354	-0.343573	-0.299531	-0.168009	0.0271913	0.152471	0.304709	0.393058	0.641381	0.0128912	0.547954	-0.522172
Macrophage_6	Tnfrsf1a	-0.12421	0.2151	-0.323991	-0.272955	-0.221239	-0.176394	-0.154373	-0.0620597	-0.0178924	0.107817	0.136876	-0.12421	0.0908895	-0.33931
Macrophage_7	Csf2ra	-0.0893455	0.336382	-0.306275	-0.200846	-0.159258	-0.118423	-0.0920944	-0.055001	-0.028984	0.0210388	0.180495	-0.0893455	0.247036	-0.425727
Macrophage_7	Ifngr1	-0.135408	0.437301	-0.457682	-0.270618	-0.139906	-0.109224	-0.0551124	-0.0259543	0.0382166	0.190767	0.244164	-0.135408	0.301893	-0.57271
Macrophage_7	Tgfbr1	-0.0629846	0.464046	-0.401785	-0.337926	-0.275916	-0.193961	-0.141841	-0.10241	0.033047	0.0993967	0.62426	-0.0629846	0.401062	-0.527031
Macrophage_7	Tnfrsf1a	-0.102814	0.14991	-0.277278	-0.20962	-0.161604	-0.10947	-0.067828	-0.0450977	-0.026932	-0.00037135	0.0147032	-0.102814	0.0470966	-0.252724
Macrophage_8	Csf2ra	-0.115538	0.424857	-0.591706	-0.250252	-0.182386	-0.156085	-0.0995034	-0.0718551	-0.00849413	0.0615705	0.37491	-0.115538	0.309319	-0.540395
Macrophage_8	Ifngr1	-0.213541	0.60976	-0.742521	-0.354537	-0.30799	-0.111082	-0.0780509	-0.0326242	0.0546442	0.124939	0.388665	-0.213541	0.396219	-0.823301
Macrophage_8	Tgfbr1	0.00897938	0.652477	-0.679448	-0.420278	-0.245676	-0.155518	-0.031337	0.033899	0.131878	0.384936	0.689967	0.00897938	0.661456	-0.643497
Macrophage_8	Tnfrsf1a	-0.0601946	0.21897	-0.311856	-0.256818	-0.209501	-0.12267	-0.000318759	0.0299512	0.0678551	0.108597	0.142391	-0.0601946	0.158775	-0.279164
Whole1	Csf2ra	-0.0541348	0.243153	-0.184113	-0.150168	-0.118466	-0.0846072	-0.0481587	-0.0241606	0.00551396	0.0389696	0.117622	-0.0541348	0.189018	-0.297288
Whole1	Ifngr1	-0.189089	0.546532	-0.636013	-0.329503	-0.238894	-0.146364	-0.0529723	-0.0169442	-0.0150816	0.00328487	0.26744	-0.189089	0.357443	-0.735622
Whole1	Tgfbr1	-0.0189879	0.360674	-0.344857	-0.26052	-0.189639	-0.121771	-0.0517077	0.074005	0.140497	0.16564	0.339054	-0.0189879	0.341686	-0.379662
Whole1	Tnfrsf1a	-0.111493	0.187939	-0.273323	-0.234886	-0.144444	-0.11064	-0.0590539	-0.0518511	-0.012259	0.013567	0.0455141	-0.111493	0.0764455	-0.299432
Whole2	Csf2ra	-0.0541348	0.243153	-0.184113	-0.150168	-0.118466	-0.0846072	-0.0481587	-0.0241606	0.00551396	0.0389696	0.117622	-0.0541348	0.189018	-0.297288
Whole2	Ifngr1	-0.189089	0.546532	-0.636013	-0.329503	-0.238894	-0.146364	-0.0529723	-0.0169442	-0.0150816	0.00328487	0.26744	-0.189089	0.357443	-0.735622
Whole2	Tgfbr1	-0.0189879	0.360674	-0.344857	-0.26052	-0.189639	-0.121771	-0.0517077	0.074005	0.140497	0.16564	0.339054	-0.0189879	0.341686	-0.379662
Whole2	Tnfrsf1a	-0.111493	0.187939	-0.273323	-0.234886	-0.144444	-0.11064	-0.0590539	-0.0518511	-0.012259	0.013567	0.0455141	-0.111493	0.0764455	-0.299432
Tissue disruption
Cluster	KO	avg	stdev	10	20	30	40	50	60	70	80	90	mean	max	min
Macrophage_Cxcl10_1	Csf2ra	0.257644	0.352519	-0.0970431	-0.0571719	0.0283716	0.130611	0.241197	0.314103	0.380634	0.434418	0.627462	0.257644	0.610163	-0.0948756
Macrophage_Cxcl10_1	Ifngr1	0.357247	0.529297	-0.297352	-0.0646304	0.186492	0.2328	0.423882	0.60851	0.632227	0.693104	0.857286	0.357247	0.886544	-0.17205
Macrophage_Cxcl10_1	Tgfbr1	0.335617	0.753927	-0.359503	-0.0492	0.0291099	0.106962	0.184586	0.304148	0.535564	0.990691	1.26319	0.335617	1.08954	-0.41831
Macrophage_Cxcl10_1	Tnfrsf1a	-0.171948	0.779773	-0.913123	-0.445286	-0.410498	-0.284541	-0.113	0.0589556	0.196852	0.26663	0.533595	-0.171948	0.607825	-0.951721
Macrophage_Cxcl10_2	Csf2ra	-0.622758	1.63868	-2.0879	-0.616326	-0.383097	-0.242668	-0.148638	-0.114062	-0.0302026	0.152222	0.465968	-0.622758	1.01592	-2.26144
Macrophage_Cxcl10_2	Ifngr1	-0.378886	0.990991	-1.53432	-1.23085	-0.897082	-0.604917	-0.333555	0.00214998	0.310543	0.564311	0.692164	-0.378886	0.612105	-1.36988
Macrophage_Cxcl10_2	Tgfbr1	0.363542	1.0473	-0.442622	-0.405647	-0.374438	-0.266527	-0.120265	0.225808	0.592272	0.999519	1.61549	0.363542	1.41085	-0.683763
Macrophage_Cxcl10_2	Tnfrsf1a	-0.259944	0.816578	-1.06447	-0.539087	-0.440656	-0.367971	-0.308159	-0.00342229	0.247466	0.390657	0.516435	-0.259944	0.556634	-1.07652
Macrophage_Cxcl10_3	Csf2ra	-0.338823	0.766323	-1.23246	-0.650183	-0.234408	-0.062849	-0.0133974	-0.00279974	0.0353776	0.128714	0.199945	-0.338823	0.4275	-1.10515
Macrophage_Cxcl10_3	Ifngr1	0.0634769	0.288029	-0.201797	-0.0676942	-0.0646382	-0.0380743	0.00024343	0.101804	0.212918	0.343138	0.400645	0.0634769	0.351506	-0.224552
Macrophage_Cxcl10_3	Tgfbr1	-0.148147	0.52368	-0.804349	-0.663683	-0.342083	-0.191999	-0.127672	-0.0168357	0.132562	0.359085	0.44448	-0.148147	0.375533	-0.671827
Macrophage_Cxcl10_3	Tnfrsf1a	-0.277392	0.334501	-0.712282	-0.638423	-0.442192	-0.276268	-0.125497	-0.0969619	-0.0770624	-0.0744343	0.0121931	-0.277392	0.0571092	-0.611893
Macrophage_1	Csf2ra	-0.159652	0.378573	-0.516992	-0.226284	-0.165097	-0.133472	-0.116628	-0.10246	-0.0382112	0.126198	0.198569	-0.159652	0.218921	-0.538225
Macrophage_1	Ifngr1	-0.151219	0.494045	-0.625086	-0.388896	-0.34095	-0.293914	-0.247333	-0.0937104	0.0820167	0.301954	0.421187	-0.151219	0.342826	-0.645265
Macrophage_1	Tgfbr1	-0.430445	0.303488	-0.780115	-0.646912	-0.541632	-0.472894	-0.422426	-0.320043	-0.228888	-0.160191	-0.116688	-0.430445	-0.126957	-0.733933
Macrophage_1	Tnfrsf1a	-0.330435	0.602715	-0.904292	-0.498652	-0.435741	-0.330281	-0.203546	-0.160598	-0.117036	-0.0722482	0.163798	-0.330435	0.27228	-0.933151
Macrophage_2	Csf2ra	-0.235835	0.585296	-0.95603	-0.787861	-0.449288	-0.245388	-0.108825	-0.0802687	-0.0161115	0.119248	0.351018	-0.235835	0.349462	-0.821131
Macrophage_2	Ifngr1	-0.199426	0.22269	-0.501778	-0.421759	-0.235662	-0.154298	-0.125301	-0.123949	-0.0979562	-0.0226849	0.0159007	-0.199426	0.0232649	-0.422116
Macrophage_2	Tgfbr1	-0.274428	0.664666	-0.935768	-0.401485	-0.248387	-0.143104	-0.0617293	-0.0248104	0.00738745	0.0301433	0.188126	-0.274428	0.390239	-0.939094
Macrophage_2	Tnfrsf1a	-0.317202	0.341917	-0.739398	-0.611599	-0.417858	-0.349451	-0.343712	-0.187936	-0.0613687	0.00678352	0.034327	-0.317202	0.024715	-0.659119
Macrophage_3	Csf2ra	-0.489644	0.499977	-1.02502	-0.75843	-0.639102	-0.556853	-0.493144	-0.325314	-0.19034	-0.121082	-0.00286317	-0.489644	0.0103329	-0.989622
Macrophage_3	Ifngr1	-0.219803	0.49179	-0.739188	-0.541984	-0.431441	-0.338768	-0.255032	-0.132511	0.0161241	0.216986	0.344943	-0.219803	0.271987	-0.711593
Macrophage_3	Tgfbr1	-0.238363	0.873066	-1.41109	-1.07732	-0.489858	-0.0967242	0.199247	0.273971	0.345999	0.412637	0.484417	-0.238363	0.634702	-1.11143
Macrophage_3	Tnfrsf1a	-0.87528	0.875174	-1.9454	-1.5696	-1.06696	-0.79746	-0.644531	-0.612294	-0.545821	-0.410873	-0.0720944	-0.87528	-0.000105917	-1.75045
Macrophage_4	Csf2ra	0.240105	0.397117	-0.229306	-0.149302	0.0484626	0.180075	0.27861	0.298076	0.376896	0.574425	0.70499	0.240105	0.637222	-0.157012
Macrophage_4	Ifngr1	-0.11595	0.386	-0.519845	-0.298427	-0.219477	-0.136059	-0.0504074	-0.00838559	0.0456544	0.123731	0.249762	-0.11595	0.27005	-0.50195
Macrophage_4	Tgfbr1	-0.0632919	0.731176	-0.901064	-0.536366	-0.346402	-0.1233	0.11637	0.349977	0.507227	0.511764	0.570963	-0.0632919	0.667884	-0.794468
Macrophage_4	Tnfrsf1a	-0.503338	0.321284	-0.911589	-0.816324	-0.660632	-0.528251	-0.407526	-0.315163	-0.2475	-0.229235	-0.208092	-0.503338	-0.182054	-0.824622
Macrophage_5	Csf2ra	-0.100277	0.354984	-0.383241	-0.0448951	-0.0375033	-0.0263099	-0.0132157	0.00269853	0.0373279	0.109388	0.133655	-0.100277	0.254707	-0.45526
Macrophage_5	Ifngr1	-0.0430474	0.159886	-0.18536	-0.159972	-0.150483	-0.14551	-0.142796	-0.00609823	0.0905729	0.107191	0.13678	-0.0430474	0.116839	-0.202934
Macrophage_5	Tgfbr1	-0.0920808	0.306208	-0.396231	-0.25967	-0.198191	-0.16507	-0.146128	-0.0422473	0.0442693	0.0960576	0.223765	-0.0920808	0.214127	-0.398288
Macrophage_5	Tnfrsf1a	-0.184913	0.243529	-0.451581	-0.287004	-0.201753	-0.169893	-0.164729	-0.10747	-0.0481725	0.0151993	0.0409487	-0.184913	0.0586153	-0.428442
Macrophage_6	Csf2ra	-0.0906443	0.342118	-0.403753	-0.123188	-0.0872312	-0.0712969	-0.0653738	0.0160519	0.0843207	0.126276	0.17908	-0.0906443	0.251474	-0.432762
Macrophage_6	Ifngr1	-0.480849	0.731252	-1.24032	-0.978535	-0.967579	-0.720879	-0.356307	-0.0887674	0.0920267	0.0993299	0.210116	-0.480849	0.250402	-1.2121
Macrophage_6	Tgfbr1	0.0540613	0.161528	-0.116019	-0.108454	-0.0958933	-0.0123855	0.106596	0.113846	0.137751	0.194962	0.234241	0.0540613	0.215589	-0.107467
Macrophage_6	Tnfrsf1a	-0.240141	0.307323	-0.558	-0.372435	-0.265265	-0.227782	-0.225143	-0.208694	-0.168554	-0.0810309	0.0545682	-0.240141	0.0671825	-0.547464
Macrophage_7	Csf2ra	-0.28053	0.306117	-0.677353	-0.588991	-0.37107	-0.263654	-0.211491	-0.203143	-0.15799	-0.0392274	0.0426133	-0.28053	0.0255868	-0.586648
Macrophage_7	Ifngr1	-0.137929	0.538133	-0.580275	-0.482944	-0.43591	-0.378192	-0.315132	-0.143382	-0.00692074	0.0589638	0.416234	-0.137929	0.400205	-0.676062
Macrophage_7	Tgfbr1	0.0636929	0.57948	-0.479912	-0.279549	-0.10536	-0.0257798	0.00649602	0.0317333	0.100344	0.255703	0.649124	0.0636929	0.643173	-0.515787
Macrophage_7	Tnfrsf1a	-0.273987	0.364136	-0.625811	-0.523416	-0.517325	-0.392067	-0.207225	-0.206688	-0.162867	-0.0324797	0.127296	-0.273987	0.0901494	-0.638123
Macrophage_8	Csf2ra	-0.453783	0.802399	-1.4398	-0.941858	-0.519811	-0.251697	-0.0605503	-0.0540417	-0.0171546	0.0804893	0.171059	-0.453783	0.348617	-1.25618
Macrophage_8	Ifngr1	-0.290861	0.633127	-0.94289	-0.491349	-0.366698	-0.263981	-0.17223	-0.0131397	0.0930972	0.0936265	0.202444	-0.290861	0.342266	-0.923988
Macrophage_8	Tgfbr1	0.54271	1.65749	-0.742674	-0.369183	-0.0466621	-0.0105897	0.150017	0.30202	0.307977	0.84377	2.12592	0.54271	2.2002	-1.11478
Macrophage_8	Tnfrsf1a	-0.414532	0.348776	-0.854915	-0.669005	-0.463529	-0.350902	-0.2847	-0.255401	-0.22414	-0.188955	-0.122478	-0.414532	-0.0657563	-0.763308
Whole1	Csf2ra	-0.23298	0.377208	-0.66127	-0.363217	-0.17304	-0.105718	-0.0998242	-0.0552645	-0.0212806	-0.0084485	0.0167804	-0.23298	0.144227	-0.610188
Whole1	Ifngr1	-0.24815	0.476353	-0.782755	-0.584675	-0.399393	-0.333469	-0.327224	-0.149812	0.0275606	0.204857	0.289996	-0.24815	0.228203	-0.724503
Whole1	Tgfbr1	-0.0591386	0.263955	-0.367548	-0.325808	-0.249961	-0.127737	0.0176763	0.0704592	0.112966	0.13492	0.200731	-0.0591386	0.204816	-0.323093
Whole1	Tnfrsf1a	-0.318907	0.367772	-0.664863	-0.423692	-0.406067	-0.379339	-0.348059	-0.197001	-0.0856717	-0.0538021	0.0151917	-0.318907	0.0488651	-0.68668
Whole2	Csf2ra	-0.23298	0.377208	-0.66127	-0.363217	-0.17304	-0.105718	-0.0998242	-0.0552645	-0.0212806	-0.0084485	0.0167804	-0.23298	0.144227	-0.610188
Whole2	Ifngr1	-0.24815	0.476353	-0.782755	-0.584675	-0.399393	-0.333469	-0.327224	-0.149812	0.0275606	0.204857	0.289996	-0.24815	0.228203	-0.724503
Whole2	Tgfbr1	-0.0591386	0.263955	-0.367548	-0.325808	-0.249961	-0.127737	0.0176763	0.0704592	0.112966	0.13492	0.200731	-0.0591386	0.204816	-0.323093
Whole2	Tnfrsf1a	-0.318907	0.367772	-0.664863	-0.423692	-0.406067	-0.379339	-0.348059	-0.197001	-0.0856717	-0.0538021	0.0151917	-0.318907	0.0488651	-0.68668
Antigen Presentation
Cluster	KO	avg	stdev	10	20	30	40	50	60	70	80	90	mean	max	min
Macrophage_Cxcl10_1	Csf2ra	-0.543561	0.917282	-1.98586	-1.44786	-0.953572	-0.392537	-0.329287	-0.127541	-0.0323312	0.013427	0.240957	-0.543561	0.373721	-1.46084
Macrophage_Cxcl10_1	Ifngr1	-0.785505	0.842541	-1.91388	-1.80584	-1.47079	-0.734859	-0.574037	-0.53727	-0.212052	0.00174752	0.123366	-0.785505	0.057036	-1.62805
Macrophage_Cxcl10_1	Tgfbr1	-0.665218	1.19424	-2.39735	-1.74145	-1.20085	-0.720729	-0.323238	-0.202553	0.0408428	0.136961	0.751654	-0.665218	0.529023	-1.85946
Macrophage_Cxcl10_1	Tnfrsf1a	-0.046463	0.276726	-0.371354	-0.292629	-0.230021	-0.165213	-0.111705	0.038314	0.101504	0.206931	0.275388	-0.046463	0.230263	-0.323189
Macrophage_Cxcl10_2	Csf2ra	-0.0766354	0.723144	-0.481022	-0.229571	-0.138708	0.0501483	0.0984347	0.142454	0.204269	0.231793	0.619576	-0.0766354	0.646508	-0.799779
Macrophage_Cxcl10_2	Ifngr1	-0.798735	0.88879	-2.0589	-1.89935	-1.0316	-0.823556	-0.6827	-0.510686	-0.369711	-0.0828548	0.244378	-0.798735	0.0900545	-1.68753
Macrophage_Cxcl10_2	Tgfbr1	-0.0347613	0.648525	-0.856409	-0.339042	-0.229073	-0.174571	-0.0291915	0.139437	0.185829	0.471553	0.725875	-0.0347613	0.613764	-0.683287
Macrophage_Cxcl10_2	Tnfrsf1a	-0.00397416	0.601976	-0.560193	-0.269404	-0.109745	-0.0396727	0.0829753	0.112669	0.302452	0.421195	0.527542	-0.00397416	0.598002	-0.60595
Macrophage_Cxcl10_3	Csf2ra	0.00434582	0.224572	-0.305162	-0.229151	-0.0760391	0.0573266	0.0876536	0.12685	0.143181	0.15183	0.195912	0.00434582	0.228918	-0.220226
Macrophage_Cxcl10_3	Ifngr1	-0.684517	0.714027	-1.46346	-1.40227	-1.10782	-0.761448	-0.752669	-0.633582	-0.465836	-0.17048	0.126745	-0.684517	0.0295102	-1.39854
Macrophage_Cxcl10_3	Tgfbr1	0.19193	0.584678	-0.260662	-0.202762	-0.132881	-0.0298009	0.0457635	0.206525	0.290209	0.413409	0.541754	0.19193	0.776608	-0.392748
Macrophage_Cxcl10_3	Tnfrsf1a	0.154992	0.195626	-0.102048	0.0437303	0.137384	0.148036	0.169562	0.202237	0.237726	0.286783	0.332386	0.154992	0.350618	-0.0406343
Macrophage_1	Csf2ra	0.122695	0.199224	-0.0778733	-0.0237337	0.0302233	0.1332	0.157887	0.163528	0.241626	0.299711	0.357249	0.122695	0.321918	-0.0765291
Macrophage_1	Ifngr1	-0.995115	1.05197	-2.38581	-2.31233	-1.39976	-1.16739	-0.88962	-0.380789	-0.216507	-0.151725	0.0850146	-0.995115	0.0568511	-2.04708
Macrophage_1	Tgfbr1	0.13953	0.362105	-0.265356	-0.178055	0.0162904	0.154325	0.216041	0.251843	0.289127	0.304066	0.552747	0.13953	0.501635	-0.222575
Macrophage_1	Tnfrsf1a	0.0875541	0.279949	-0.236044	-0.062688	0.0429302	0.0771826	0.125816	0.173469	0.186523	0.248837	0.38806	0.0875541	0.367503	-0.192395
Macrophage_2	Csf2ra	-0.0343209	0.286279	-0.362128	-0.255652	-0.106873	-0.0169012	0.0544048	0.093237	0.128524	0.16107	0.216241	-0.0343209	0.251958	-0.3206
Macrophage_2	Ifngr1	-0.520805	0.54652	-1.02505	-0.785398	-0.720992	-0.708483	-0.62307	-0.442551	-0.226878	-0.0740693	0.202848	-0.520805	0.0257145	-1.06733
Macrophage_2	Tgfbr1	0.183386	0.417849	-0.152391	-0.117275	-0.0466349	0.0293734	0.0830232	0.122703	0.132044	0.323962	0.675449	0.183386	0.601235	-0.234463
Macrophage_2	Tnfrsf1a	-0.092398	0.228515	-0.415336	-0.262158	-0.138648	-0.0657675	-0.04505	-0.033205	-0.0210136	0.0823079	0.171856	-0.092398	0.136117	-0.320913
Macrophage_3	Csf2ra	-0.0692547	0.570909	-0.599278	-0.337254	-0.327151	-0.273453	-0.0612037	0.229386	0.259201	0.293491	0.403135	-0.0692547	0.501654	-0.640163
Macrophage_3	Ifngr1	-0.829218	0.821333	-1.91562	-1.63943	-1.24111	-1.1126	-0.752703	-0.561087	-0.237961	-0.0875085	0.0304093	-0.829218	-0.00788458	-1.65055
Macrophage_3	Tgfbr1	0.490849	0.543701	-0.170812	0.107594	0.216456	0.308211	0.538538	0.638354	0.893002	1.06717	1.15492	0.490849	1.03455	-0.0528521
Macrophage_3	Tnfrsf1a	-0.0513737	0.480691	-0.573064	-0.42889	-0.404633	-0.218453	-0.165229	-0.0293663	0.120598	0.289274	0.755926	-0.0513737	0.429317	-0.532065
Macrophage_4	Csf2ra	0.240805	0.524986	-0.387924	-0.195164	0.0840857	0.184579	0.320002	0.385285	0.561812	0.710633	0.79504	0.240805	0.765791	-0.284182
Macrophage_4	Ifngr1	-0.83882	1.43196	-2.63482	-2.10636	-1.40239	-1.00889	-0.507788	-0.370104	-0.145497	-0.00857744	0.684776	-0.83882	0.593143	-2.27078
Macrophage_4	Tgfbr1	0.26251	0.583616	-0.403294	-0.327401	-0.177446	-0.112417	0.295742	0.46125	0.582262	0.906327	1.0271	0.26251	0.846126	-0.321107
Macrophage_4	Tnfrsf1a	-0.0645454	0.443986	-0.300494	-0.243277	-0.204417	-0.105994	-0.0119737	0.0277791	0.0874743	0.285198	0.330553	-0.0645454	0.37944	-0.508531
Macrophage_5	Csf2ra	-0.132377	0.304733	-0.395955	-0.293926	-0.214853	-0.159361	-0.132233	-0.0589492	0.000812619	0.0194791	0.0909687	-0.132377	0.172356	-0.43711
Macrophage_5	Ifngr1	-0.294594	0.329948	-0.611424	-0.56422	-0.485022	-0.446724	-0.375793	-0.23363	-0.114415	-0.00576532	0.127053	-0.294594	0.0353542	-0.624542
Macrophage_5	Tgfbr1	0.258574	0.440004	-0.0669433	-0.0498908	0.0475094	0.180663	0.19943	0.208003	0.286509	0.379812	0.518144	0.258574	0.698578	-0.18143
Macrophage_5	Tnfrsf1a	-0.0341364	0.231761	-0.309965	-0.174444	-0.0404392	-0.0211324	0.0343586	0.0611621	0.0833313	0.112686	0.155724	-0.0341364	0.197624	-0.265897
Macrophage_6	Csf2ra	0.161304	0.289204	-0.110636	-0.00831308	0.0715193	0.106051	0.13082	0.192608	0.279982	0.37263	0.484647	0.161304	0.450508	-0.1279
Macrophage_6	Ifngr1	-0.946971	0.925872	-2.21004	-2.08722	-1.44882	-1.1889	-0.872089	-0.588607	-0.359368	-0.0301242	0.12813	-0.946971	-0.0210991	-1.87284
Macrophage_6	Tgfbr1	0.399357	0.45242	-0.00674155	0.0704871	0.143994	0.230968	0.30671	0.327037	0.524499	0.636243	0.91275	0.399357	0.851778	-0.0530628
Macrophage_6	Tnfrsf1a	0.0546486	0.193683	-0.107561	-0.0986171	-0.0783183	-0.0390326	0.0247754	0.0753813	0.183052	0.244003	0.326043	0.0546486	0.248332	-0.139034
Macrophage_7	Csf2ra	0.228318	0.44397	-0.320834	-0.195495	-0.0261664	0.11555	0.271285	0.360476	0.555228	0.653628	0.79212	0.228318	0.672288	-0.215653
Macrophage_7	Ifngr1	-0.796271	0.727769	-1.77597	-1.68283	-1.17244	-0.990145	-0.766024	-0.500693	-0.420366	-0.0538925	0.026605	-0.796271	-0.0685018	-1.52404
Macrophage_7	Tgfbr1	0.474438	0.707269	-0.354848	-0.0978701	0.000207906	0.275204	0.580406	0.807489	0.868599	1.01092	1.08199	0.474438	1.18171	-0.232831
Macrophage_7	Tnfrsf1a	-0.036963	0.350648	-0.359377	-0.242161	-0.0952761	-0.00789598	0.0719867	0.159892	0.175828	0.210907	0.24005	-0.036963	0.313685	-0.387611
Macrophage_8	Csf2ra	0.140454	0.488589	-0.618985	-0.44778	0.0902446	0.134203	0.190992	0.337287	0.483849	0.578782	0.636228	0.140454	0.629043	-0.348135
Macrophage_8	Ifngr1	-1.07405	1.02936	-2.48911	-2.42788	-1.42801	-1.26754	-1.04694	-0.79541	-0.362392	-0.10228	0.197269	-1.07405	-0.0446851	-2.10341
Macrophage_8	Tgfbr1	-0.383086	0.706788	-1.26651	-1.04581	-0.777628	-0.561023	-0.361159	-0.324298	-0.0470963	0.210977	0.484117	-0.383086	0.323702	-1.08987
Macrophage_8	Tnfrsf1a	0.042563	0.387597	-0.391403	-0.165344	-0.0392866	0.0895031	0.124964	0.225153	0.277782	0.330056	0.370815	0.042563	0.43016	-0.345034
Whole1	Csf2ra	0.0256628	0.221643	-0.282857	-0.127281	-0.0408265	0.0378378	0.0617043	0.111037	0.166803	0.188138	0.227805	0.0256628	0.247306	-0.19598
Whole1	Ifngr1	-0.90584	0.811407	-1.93647	-1.89293	-1.29931	-1.14276	-0.943147	-0.725134	-0.328658	-0.0616968	0.00698025	-0.90584	-0.0944339	-1.71725
Whole1	Tgfbr1	0.219797	0.533538	-0.220266	-0.103265	0.0494521	0.102233	0.144713	0.170557	0.208492	0.322805	0.761602	0.219797	0.753335	-0.31374
Whole1	Tnfrsf1a	0.0304649	0.263204	-0.292462	-0.0910235	-0.0544256	0.0139	0.0777738	0.152845	0.178129	0.223894	0.278103	0.0304649	0.293669	-0.232739
Whole2	Csf2ra	0.0256628	0.221643	-0.282857	-0.127281	-0.0408265	0.0378378	0.0617043	0.111037	0.166803	0.188138	0.227805	0.0256628	0.247306	-0.19598
Whole2	Ifngr1	-0.90584	0.811407	-1.93647	-1.89293	-1.29931	-1.14276	-0.943147	-0.725134	-0.328658	-0.0616968	0.00698025	-0.90584	-0.0944339	-1.71725
Whole2	Tgfbr1	0.219797	0.533538	-0.220266	-0.103265	0.0494521	0.102233	0.144713	0.170557	0.208492	0.322805	0.761602	0.219797	0.753335	-0.31374
Whole2	Tnfrsf1a	0.0304649	0.263204	-0.292462	-0.0910235	-0.0544256	0.0139	0.0777738	0.152845	0.178129	0.223894	0.278103	0.0304649	0.293669	-0.232739

## Sheet: e
left												right
	Control					Ifngr1 KO						Control	Ifngr1 KO
1	0.05436	0.103918	0.252632	0.017442	0.084195	0.134921	0.071293	0.239583	0.131313			46.3194	23.5589
2	0.087203	0.078365	0.252632	0.034884	0.060561	0.101921	0.112303	0.229167	0.181818			39.1823	10.0315
3	0.07248	0.061329	0.115789	0.046512	0.10192	0.100251	0.129338	0.125	0.10101			5.26316	12.5
4	0.05889	0.044293	0.094737	0.069767	0.106352	0.096491	0.148896	0.0625	0.131313			33.7209	12.1212
5	0.06795	0.0477	0.073684	0.081395	0.10192	0.10401	0.13123	0.083333	0.131313			29.2467
6	0.075878	0.064736	0.084211	0.127907	0.103397	0.095656	0.133123	0.104167	0.050505
7	0.087203	0.056218	0.031579	0.19186	0.097489	0.086884	0.143218	0.020833	0.141414			Table Analyzed	Ifngr1 top 25%
8	0.103058	0.318569	0.052632	0.162791	0.110783	0.079365	0.04858	0.052083	0.010101
9	0.214043	0.180579	0.010526	0.116279	0.131462	0.076023	0.042902	0.020833	0.070707			Column B	Ifngr1 KO
10	0.178935	0.044293	0.031579	0.151163	0.10192	0.124478	0.039117	0.0625	0.050505			vs.	vs.
												Column A	Control
Table Analyzed	Ifngr1 quantiles
												Unpaired t test
Two-way ANOVA	Ordinary											P value	0.0469
Alpha	0.05											P value summary	*
												Significantly different (P < 0.05)?	Yes
Source of Variation	% of total variation	P value	P value summary	Significant?								One- or two-tailed P value?	One-tailed
Interaction	19.52	0.0509	ns	No								t, df	t=1.938 df=7
Bin	5.636	0.8092	ns	No
Genotype	1.875e-11	>0.9999	ns	No								How big is the difference?
												Mean ± SEM of column A	30.75 ± 6.979, n=5
ANOVA table	SS	DF	MS	F (DFn, DFd)	P value							Mean ± SEM of column B	14.55 ± 3.051, n=4
Interaction	0.05788	9	0.006431	F (9, 70) = 2.009	P=0.0509							Difference between means	-16.19 ± 8.355
Bin	0.01671	9	0.001856	F (9, 70) = 0.5799	P=0.8092							95% confidence interval	-35.95 to 3.563
Genotype	5.557e-14	1	5.557e-14	F (1, 70) = 1.736e-011	P>0.9999							R squared (eta squared)	0.3492
Residual	0.2241	70	0.003201
												F test to compare variances
Number of missing values	10											F, DFn, Dfd	6.542, 4, 3
												P value	0.1547
												P value summary	ns
												Significantly different (P < 0.05)?	No
middle
log2(Oxidized/Reduced)	Control	Ifngr1 KO
-10.1286	0.000421
-9.21709	0.000843
-9.13955	0.001264
-7.26115	0.001686
-6.6598	0.002107
-6.59779	0.002528
-6.35094	0.00295
-6.24413	0.003371
-5.85798	0.003793
-5.84549	0.004214
-5.55727	0.004635
-5.48169	0.005057
-5.47032	0.005478
-5.4367	0.0059
-5.41504	0.006321
-5.30378	0.006743
-5.2225	0.007164
-5.21043	0.007585
-5.19967	0.008007
-5.19365	0.008428
-5.18912	0.00885
-5.16161	0.009271
-5.10888	0.009692
-5.02304	0.010114
-4.80855	0.010535
-4.72842	0.010957
-4.71628	0.011378
-4.64818	0.011799
-4.59042	0.012221
-4.55663	0.012642
-4.42832	0.013064
-4.42626	0.013485
-4.35609	0.013906
-4.27388	0.014328
-4.26089	0.014749
-4.23154	0.015171
-4.22774	0.015592
-4.18982	0.016013
-4.16036	0.016435
-4.15861	0.016856
-4.13607	0.017278
-4.11177	0.017699
-3.991	0.018121
-3.95956	0.018542
-3.95429	0.018963
-3.88442	0.019385
-3.87893	0.019806
-3.8736	0.020228
-3.85704	0.020649
-3.85491	0.02107
-3.84267	0.021492
-3.81225	0.021913
-3.76991	0.022335
-3.75848	0.022756
-3.73803	0.023177
-3.73785	0.023599
-3.68806	0.02402
-3.67494	0.024442
-3.6741	0.024863
-3.66624	0.025284
-3.65497	0.025706
-3.64943	0.026127
-3.60288	0.026549
-3.59646	0.02697
-3.52376	0.027391
-3.50931	0.027813
-3.49612	0.028234
-3.49028	0.028656
-3.44796	0.029077
-3.42856	0.029499
-3.39401	0.02992
-3.38867	0.030341
-3.37945	0.030763
-3.35927	0.031184
-3.35073	0.031606
-3.32234	0.032027
-3.31872	0.032448
-3.30806	0.03287
-3.29124	0.033291
-3.28243	0.033713
-3.25309	0.034134
-3.2519	0.034555
-3.22581	0.034977
-3.22418	0.035398
-3.21142	0.03582
-3.20572	0.036241
-3.20506	0.036662
-3.20316	0.037084
-3.18807	0.037505
-3.18631	0.037927
-3.16714	0.038348
-3.15995	0.038769
-3.1453	0.039191
-3.13231	0.039612
-3.11765	0.040034
-3.11594	0.040455
-3.0879	0.040877
-3.08522	0.041298
-3.08201	0.041719
-3.07722	0.042141
-3.06517	0.042562
-3.06041	0.042984
-3.06017	0.043405
-3.05338	0.043826
-3.05011	0.044248
-3.04117	0.044669
-3.03882	0.045091
-3.02666	0.045512
-3.01661	0.045933
-3.00852	0.046355
-3.0085	0.046776
-3.00738	0.047198
-3.00214	0.047619
-3	0.04804
-2.99813	0.048462
-2.99392	0.048883
-2.99232	0.049305
-2.99152	0.049726
-2.98902	0.050147
-2.97801	0.050569
-2.96411	0.05099
-2.95866	0.051412
-2.95239	0.051833
-2.95168	0.052255
-2.94657	0.052676
-2.93224	0.053097
-2.9254	0.053519
-2.90723	0.05394
-2.89639	0.054362
-2.89402	0.054783
-2.89318	0.055204
-2.89294	0.055626
-2.88823	0.056047
-2.88658	0.056469
-2.8826	0.05689
-2.88133	0.057311
-2.87673	0.057733
-2.87202	0.058154
-2.85126	0.058576
-2.84913	0.058997
-2.84886	0.059418
-2.84839	0.05984
-2.83442	0.060261
-2.82725	0.060683
-2.82643	0.061104
-2.82515	0.061525
-2.82415	0.061947
-2.81795	0.062368
-2.817	0.06279
-2.81318	0.063211
-2.81235	0.063633
-2.79732	0.064054
-2.79518	0.064475
-2.79478	0.064897
-2.7943	0.065318
-2.79423	0.06574
-2.7939	0.066161
-2.7866	0.066582
-2.78658	0.067004
-2.78048	0.067425
-2.77811	0.067847
-2.77485	0.068268
-2.77382	0.068689
-2.77147	0.069111
-2.7699	0.069532
-2.76968	0.069954
-2.75467	0.070375
-2.75256	0.070796
-2.75077	0.071218
-2.74819	0.071639
-2.74525	0.072061
-2.74092	0.072482
-2.74058	0.072903
-2.73853	0.073325
-2.73554	0.073746
-2.73193	0.074168
-2.73049	0.074589
-2.72459	0.075011
-2.71882	0.075432
-2.71745	0.075853
-2.71725	0.076275
-2.71388	0.076696
-2.71168	0.077118
-2.71157	0.077539
-2.7114	0.07796
-2.70981	0.078382
-2.70548	0.078803
-2.69998	0.079225
-2.69928	0.079646
-2.69696	0.080067
-2.69437	0.080489
-2.69196	0.08091
-2.68786	0.081332
-2.68419	0.081753
-2.68284	0.082174
-2.68249	0.082596
-2.68072	0.083017
-2.67991	0.083439
-2.67973	0.08386
-2.6778	0.084282
-2.67046	0.084703
-2.66899	0.085124
-2.66372	0.085546
-2.66347	0.085967
-2.66312	0.086389
-2.66203	0.08681
-2.652	0.087231
-2.65076	0.087653
-2.65009	0.088074
-2.64675	0.088496
-2.63372	0.088917
-2.63308	0.089338
-2.6325	0.08976
-2.62676	0.090181
-2.61985	0.090603
-2.61244	0.091024
-2.6108	0.091445
-2.60899	0.091867
-2.60018	0.092288
-2.59797	0.09271
-2.59342	0.093131
-2.5913	0.093552
-2.59129	0.093974
-2.58801	0.094395
-2.58558	0.094817
-2.57498	0.095238
-2.57386	0.09566
-2.57377	0.096081
-2.57137	0.096502
-2.56815	0.096924
-2.56758	0.097345
-2.5667	0.097767
-2.5657	0.098188
-2.56486	0.098609
-2.56225	0.099031
-2.56174	0.099452
-2.55731	0.099874
-2.55563	0.100295
-2.55149	0.100716
-2.544	0.101138
-2.54184	0.101559
-2.54155	0.101981
-2.54126	0.102402
-2.53446	0.102823
-2.53013	0.103245
-2.52793	0.103666
-2.52603	0.104088
-2.52576	0.104509
-2.52558	0.10493
-2.5249	0.105352
-2.52462	0.105773
-2.52243	0.106195
-2.51887	0.106616
-2.51764	0.107038
-2.51611	0.107459
-2.51437	0.10788
-2.51144	0.108302
-2.50462	0.108723
-2.50292	0.109145
-2.50123	0.109566
-2.50033	0.109987
-2.49954	0.110409
-2.49791	0.11083
-2.4979	0.111252
-2.49654	0.111673
-2.49028	0.112094
-2.4893	0.112516
-2.4865	0.112937
-2.48454	0.113359
-2.48442	0.11378
-2.48357	0.114201
-2.48352	0.114623
-2.48305	0.115044
-2.48194	0.115466
-2.48138	0.115887
-2.48024	0.116308
-2.47876	0.11673
-2.47365	0.117151
-2.47265	0.117573
-2.47227	0.117994
-2.47048	0.118416
-2.46669	0.118837
-2.46385	0.119258
-2.4635	0.11968
-2.46345	0.120101
-2.45985	0.120523
-2.45892	0.120944
-2.45126	0.121365
-2.45049	0.121787
-2.44904	0.122208
-2.44846	0.12263
-2.44802	0.123051
-2.44348	0.123472
-2.44285	0.123894
-2.43814	0.124315
-2.43726	0.124737
-2.43492	0.125158
-2.43443	0.125579
-2.43313	0.126001
-2.43134	0.126422
-2.42954	0.126844
-2.42945	0.127265
-2.42885	0.127686
-2.42732	0.128108
-2.42731	0.128529
-2.42448	0.128951
-2.42287	0.129372
-2.42196	0.129794
-2.41979	0.130215
-2.41682	0.130636
-2.41452	0.131058
-2.41434	0.131479
-2.41317	0.131901
-2.41284	0.132322
-2.41196	0.132743
-2.41075	0.133165
-2.41028	0.133586
-2.40845	0.134008
-2.40735	0.134429
-2.39628	0.13485
-2.39511	0.135272
-2.39232	0.135693
-2.39106	0.136115
-2.38922	0.136536
-2.3816	0.136957
-2.3791	0.137379
-2.37794	0.1378
-2.36936	0.138222
-2.36804	0.138643
-2.36793	0.139064
-2.35908	0.139486
-2.35204	0.139907
-2.35181	0.140329
-2.34765	0.14075
-2.347	0.141172
-2.34639	0.141593
-2.34611	0.142014
-2.34198	0.142436
-2.33996	0.142857
-2.33995	0.143279
-2.33832	0.1437
-2.33774	0.144121
-2.33764	0.144543
-2.33553	0.144964
-2.33383	0.145386
-2.3333	0.145807
-2.33317	0.146228
-2.32933	0.14665
-2.32685	0.147071
-2.32617	0.147493
-2.32406	0.147914
-2.32329	0.148335
-2.3207	0.148757
-2.32041	0.149178
-2.31667	0.1496
-2.31519	0.150021
-2.31372	0.150442
-2.30668	0.150864
-2.30473	0.151285
-2.29574	0.151707
-2.29365	0.152128
-2.29209	0.15255
-2.29103	0.152971
-2.29074	0.153392
-2.29055	0.153814
-2.28068	0.154235
-2.27926	0.154657
-2.27858	0.155078
-2.27798	0.155499
-2.27635	0.155921
-2.27607	0.156342
-2.27287	0.156764
-2.27266	0.157185
-2.27239	0.157606
-2.27187	0.158028
-2.27157	0.158449
-2.27027	0.158871
-2.26659	0.159292
-2.26659	0.159713
-2.26321	0.160135
-2.26303	0.160556
-2.26138	0.160978
-2.25568	0.161399
-2.25253	0.16182
-2.24945	0.162242
-2.24848	0.162663
-2.24735	0.163085
-2.24718	0.163506
-2.24469	0.163928
-2.24276	0.164349
-2.24172	0.16477
-2.23935	0.165192
-2.2391	0.165613
-2.23845	0.166035
-2.23841	0.166456
-2.23831	0.166877
-2.23651	0.167299
-2.23564	0.16772
-2.23519	0.168142
-2.23478	0.168563
-2.23475	0.168984
-2.23364	0.169406
-2.23073	0.169827
-2.22355	0.170249
-2.22349	0.17067
-2.22282	0.171091
-2.21727	0.171513
-2.2164	0.171934
-2.21304	0.172356
-2.21139	0.172777
-2.21037	0.173198
-2.20645	0.17362
-2.20459	0.174041
-2.2023	0.174463
-2.19692	0.174884
-2.19494	0.175306
-2.19382	0.175727
-2.1922	0.176148
-2.18974	0.17657
-2.18788	0.176991
-2.18498	0.177413
-2.18367	0.177834
-2.18258	0.178255
-2.18081	0.178677
-2.18046	0.179098
-2.17999	0.17952
-2.17737	0.179941
-2.17532	0.180362
-2.1747	0.180784
-2.17254	0.181205
-2.17212	0.181627
-2.16506	0.182048
-2.16457	0.182469
-2.16283	0.182891
-2.16087	0.183312
-2.16083	0.183734
-2.1574	0.184155
-2.15621	0.184576
-2.15563	0.184998
-2.15481	0.185419
-2.14806	0.185841
-2.14105	0.186262
-2.14037	0.186684
-2.13839	0.187105
-2.13628	0.187526
-2.13619	0.187948
-2.13597	0.188369
-2.13282	0.188791
-2.13097	0.189212
-2.12611	0.189633
-2.12546	0.190055
-2.12453	0.190476
-2.12229	0.190898
-2.12116	0.191319
-2.1153	0.19174
-2.11105	0.192162
-2.10785	0.192583
-2.09961	0.193005
-2.09689	0.193426
-2.09642	0.193847
-2.09641	0.194269
-2.09355	0.19469
-2.08964	0.195112
-2.08886	0.195533
-2.08637	0.195954
-2.08139	0.196376
-2.08002	0.196797
-2.07967	0.197219
-2.07936	0.19764
-2.07873	0.198062
-2.07857	0.198483
-2.07553	0.198904
-2.07386	0.199326
-2.07288	0.199747
-2.07131	0.200169
-2.06981	0.20059
-2.06788	0.201011
-2.06742	0.201433
-2.0652	0.201854
-2.06222	0.202276
-2.0605	0.202697
-2.05765	0.203118
-2.05638	0.20354
-2.05531	0.203961
-2.05434	0.204383
-2.05213	0.204804
-2.05184	0.205225
-2.05156	0.205647
-2.05026	0.206068
-2.0491	0.20649
-2.04593	0.206911
-2.04517	0.207332
-2.0385	0.207754
-2.03697	0.208175
-2.03537	0.208597
-2.03358	0.209018
-2.03281	0.20944
-2.03251	0.209861
-2.02183	0.210282
-2.02175	0.210704
-2.02044	0.211125
-2.02013	0.211547
-2.01965	0.211968
-2.01945	0.212389
-2.01675	0.212811
-2.01432	0.213232
-2.00801	0.213654
-2.0072	0.214075
-2.00524	0.214496
-2.00265	0.214918
-2	0.215339
-1.99986	0.215761
-1.99948	0.216182
-1.9958	0.216603
-1.99534	0.217025
-1.9929	0.217446
-1.98829	0.217868
-1.98678	0.218289
-1.98658	0.21871
-1.98244	0.219132
-1.98215	0.219553
-1.97927	0.219975
-1.97778	0.220396
-1.97654	0.220818
-1.97584	0.221239
-1.97182	0.22166
-1.97118	0.222082
-1.96963	0.222503
-1.9684	0.222925
-1.96503	0.223346
-1.96166	0.223767
-1.96075	0.224189
-1.95472	0.22461
-1.95373	0.225032
-1.9519	0.225453
-1.94948	0.225874
-1.94822	0.226296
-1.94796	0.226717
-1.94753	0.227139
-1.94681	0.22756
-1.94639	0.227981
-1.94491	0.228403
-1.94267	0.228824
-1.94144	0.229246
-1.94104	0.229667
-1.93977	0.230088
-1.93972	0.23051
-1.93904	0.230931
-1.93845	0.231353
-1.93801	0.231774
-1.93238	0.232196
-1.93162	0.232617
-1.92914	0.233038
-1.92873	0.23346
-1.92583	0.233881
-1.92359	0.234303
-1.92236	0.234724
-1.91915	0.235145
-1.91859	0.235567
-1.91672	0.235988
-1.91498	0.23641
-1.91119	0.236831
-1.90903	0.237252
-1.90736	0.237674
-1.90689	0.238095
-1.90442	0.238517
-1.90431	0.238938
-1.89893	0.239359
-1.89719	0.239781
-1.89557	0.240202
-1.8952	0.240624
-1.8951	0.241045
-1.89041	0.241466
-1.8844	0.241888
-1.88329	0.242309
-1.87892	0.242731
-1.87806	0.243152
-1.87753	0.243574
-1.8762	0.243995
-1.87576	0.244416
-1.87379	0.244838
-1.87338	0.245259
-1.87284	0.245681
-1.8728	0.246102
-1.87002	0.246523
-1.86778	0.246945
-1.8671	0.247366
-1.86618	0.247788
-1.86528	0.248209
-1.86431	0.24863
-1.86292	0.249052
-1.86159	0.249473
-1.86062	0.249895
-1.85944	0.250316
-1.85374	0.250737
-1.85125	0.251159
-1.85007	0.25158
-1.84486	0.252002
-1.84293	0.252423
-1.84229	0.252845
-1.84052	0.253266
-1.8383	0.253687
-1.83454	0.254109
-1.83448	0.25453
-1.83256	0.254952
-1.82981	0.255373
-1.82805	0.255794
-1.82743	0.256216
-1.82488	0.256637
-1.82484	0.257059
-1.82458	0.25748
-1.82349	0.257901
-1.82278	0.258323
-1.81947	0.258744
-1.81865	0.259166
-1.81622	0.259587
-1.81328	0.260008
-1.81264	0.26043
-1.8107	0.260851
-1.80735	0.261273
-1.80413	0.261694
-1.80331	0.262115
-1.80228	0.262537
-1.79985	0.262958
-1.79925	0.26338
-1.79819	0.263801
-1.79578	0.264223
-1.79172	0.264644
-1.79071	0.265065
-1.7897	0.265487
-1.78931	0.265908
-1.78592	0.26633
-1.78555	0.266751
-1.78527	0.267172
-1.78418	0.267594
-1.7827	0.268015
-1.78015	0.268437
-1.77878	0.268858
-1.77864	0.269279
-1.77678	0.269701
-1.77303	0.270122
-1.77236	0.270544
-1.77234	0.270965
-1.77166	0.271386
-1.76877	0.271808
-1.76869	0.272229
-1.7662	0.272651
-1.76615	0.273072
-1.7638	0.273493
-1.76057	0.273915
-1.75899	0.274336
-1.75813	0.274758
-1.75764	0.275179
-1.75683	0.275601
-1.75549	0.276022
-1.75398	0.276443
-1.75114	0.276865
-1.75038	0.277286
-1.75027	0.277708
-1.74971	0.278129
-1.7484	0.27855
-1.74718	0.278972
-1.747	0.279393
-1.74678	0.279815
-1.74322	0.280236
-1.74227	0.280657
-1.74208	0.281079
-1.74204	0.2815
-1.74076	0.281922
-1.74035	0.282343
-1.73697	0.282764
-1.73687	0.283186
-1.73601	0.283607
-1.73452	0.284029
-1.73387	0.28445
-1.72671	0.284871
-1.72256	0.285293
-1.72209	0.285714
-1.72202	0.286136
-1.72046	0.286557
-1.71663	0.286979
-1.71347	0.2874
-1.7103	0.287821
-1.70722	0.288243
-1.70564	0.288664
-1.70526	0.289086
-1.70476	0.289507
-1.70455	0.289928
-1.69901	0.29035
-1.69877	0.290771
-1.69677	0.291193
-1.69597	0.291614
-1.69545	0.292035
-1.69392	0.292457
-1.68862	0.292878
-1.68843	0.2933
-1.68459	0.293721
-1.68204	0.294142
-1.68086	0.294564
-1.6726	0.294985
-1.67164	0.295407
-1.66925	0.295828
-1.66777	0.296249
-1.66605	0.296671
-1.66594	0.297092
-1.66312	0.297514
-1.66223	0.297935
-1.66208	0.298357
-1.66143	0.298778
-1.66126	0.299199
-1.65946	0.299621
-1.65804	0.300042
-1.65778	0.300464
-1.65675	0.300885
-1.6549	0.301306
-1.6544	0.301728
-1.65368	0.302149
-1.65279	0.302571
-1.65267	0.302992
-1.65214	0.303413
-1.65148	0.303835
-1.65041	0.304256
-1.64996	0.304678
-1.64605	0.305099
-1.64546	0.30552
-1.6449	0.305942
-1.644	0.306363
-1.64366	0.306785
-1.64339	0.307206
-1.64282	0.307627
-1.64233	0.308049
-1.64103	0.30847
-1.6409	0.308892
-1.63891	0.309313
-1.63562	0.309735
-1.63221	0.310156
-1.63201	0.310577
-1.63184	0.310999
-1.63137	0.31142
-1.63064	0.311842
-1.63014	0.312263
-1.62993	0.312684
-1.62697	0.313106
-1.62654	0.313527
-1.62554	0.313949
-1.62367	0.31437
-1.62362	0.314791
-1.62273	0.315213
-1.62149	0.315634
-1.62094	0.316056
-1.61963	0.316477
-1.61947	0.316898
-1.61602	0.31732
-1.61515	0.317741
-1.60822	0.318163
-1.60763	0.318584
-1.60552	0.319005
-1.60489	0.319427
-1.6031	0.319848
-1.60051	0.32027
-1.5995	0.320691
-1.59576	0.321113
-1.59552	0.321534
-1.59541	0.321955
-1.59046	0.322377
-1.58987	0.322798
-1.58807	0.32322
-1.58565	0.323641
-1.58551	0.324062
-1.58542	0.324484
-1.58473	0.324905
-1.58441	0.325327
-1.58338	0.325748
-1.5812	0.326169
-1.57985	0.326591
-1.57253	0.327012
-1.57176	0.327434
-1.57172	0.327855
-1.57116	0.328276
-1.57112	0.328698
-1.56883	0.329119
-1.56749	0.329541
-1.56625	0.329962
-1.56261	0.330383
-1.56223	0.330805
-1.56205	0.331226
-1.56128	0.331648
-1.55842	0.332069
-1.557	0.332491
-1.55488	0.332912
-1.55127	0.333333
-1.55098	0.333755
-1.55033	0.334176
-1.54625	0.334598
-1.54598	0.335019
-1.54578	0.33544
-1.54239	0.335862
-1.54189	0.336283
-1.54169	0.336705
-1.54048	0.337126
-1.54001	0.337547
-1.53907	0.337969
-1.53862	0.33839
-1.53476	0.338812
-1.53468	0.339233
-1.53341	0.339654
-1.53287	0.340076
-1.52816	0.340497
-1.52775	0.340919
-1.52652	0.34134
-1.52477	0.341761
-1.52118	0.342183
-1.52063	0.342604
-1.51927	0.343026
-1.51891	0.343447
-1.51793	0.343869
-1.50816	0.34429
-1.50389	0.344711
-1.50203	0.345133
-1.50176	0.345554
-1.50158	0.345976
-1.50096	0.346397
-1.50066	0.346818
-1.49991	0.34724
-1.49986	0.347661
-1.49874	0.348083
-1.49766	0.348504
-1.4975	0.348925
-1.49714	0.349347
-1.4966	0.349768
-1.49415	0.35019
-1.49329	0.350611
-1.4919	0.351032
-1.49164	0.351454
-1.49152	0.351875
-1.49104	0.352297
-1.49077	0.352718
-1.48836	0.353139
-1.48516	0.353561
-1.48343	0.353982
-1.4826	0.354404
-1.48084	0.354825
-1.478	0.355247
-1.47679	0.355668
-1.47572	0.356089
-1.47561	0.356511
-1.47542	0.356932
-1.47457	0.357354
-1.47345	0.357775
-1.47115	0.358196
-1.47102	0.358618
-1.468	0.359039
-1.4656	0.359461
-1.463	0.359882
-1.46228	0.360303
-1.46048	0.360725
-1.45834	0.361146
-1.45779	0.361568
-1.45762	0.361989
-1.45568	0.36241
-1.45423	0.362832
-1.44933	0.363253
-1.44915	0.363675
-1.44664	0.364096
-1.44356	0.364517
-1.43869	0.364939
-1.43765	0.36536
-1.43741	0.365782
-1.43595	0.366203
-1.43494	0.366625
-1.43494	0.367046
-1.43383	0.367467
-1.42786	0.367889
-1.42769	0.36831
-1.42684	0.368732
-1.42671	0.369153
-1.42617	0.369574
-1.42531	0.369996
-1.42263	0.370417
-1.42145	0.370839
-1.4209	0.37126
-1.42059	0.371681
-1.4186	0.372103
-1.41658	0.372524
-1.41602	0.372946
-1.41228	0.373367
-1.40966	0.373788
-1.40858	0.37421
-1.40732	0.374631
-1.40637	0.375053
-1.40349	0.375474
-1.40347	0.375895
-1.40005	0.376317
-1.3983	0.376738
-1.39826	0.37716
-1.39824	0.377581
-1.39669	0.378003
-1.39486	0.378424
-1.39388	0.378845
-1.39338	0.379267
-1.39048	0.379688
-1.3897	0.38011
-1.38941	0.380531
-1.38822	0.380952
-1.38688	0.381374
-1.38567	0.381795
-1.38202	0.382217
-1.38044	0.382638
-1.37955	0.383059
-1.37885	0.383481
-1.37692	0.383902
-1.37575	0.384324
-1.37571	0.384745
-1.37525	0.385166
-1.37511	0.385588
-1.37508	0.386009
-1.37311	0.386431
-1.37062	0.386852
-1.36987	0.387273
-1.36953	0.387695
-1.36812	0.388116
-1.36695	0.388538
-1.36324	0.388959
-1.36263	0.389381
-1.35984	0.389802
-1.35899	0.390223
-1.35899	0.390645
-1.35896	0.391066
-1.35893	0.391488
-1.35755	0.391909
-1.35437	0.39233
-1.35286	0.392752
-1.3522	0.393173
-1.34929	0.393595
-1.34673	0.394016
-1.34349	0.394437
-1.34345	0.394859
-1.34138	0.39528
-1.34009	0.395702
-1.33768	0.396123
-1.33593	0.396544
-1.33442	0.396966
-1.33418	0.397387
-1.33353	0.397809
-1.33178	0.39823
-1.32646	0.398651
-1.32457	0.399073
-1.32423	0.399494
-1.32193	0.399916
-1.32171	0.400337
-1.32021	0.400759
-1.31816	0.40118
-1.31773	0.401601
-1.31689	0.402023
-1.3154	0.402444
-1.31097	0.402866
-1.31052	0.403287
-1.30996	0.403708
-1.30951	0.40413
-1.30401	0.404551
-1.30299	0.404973
-1.30066	0.405394
-1.29878	0.405815
-1.29875	0.406237
-1.29691	0.406658
-1.29519	0.40708
-1.29506	0.407501
-1.29456	0.407922
-1.29439	0.408344
-1.29294	0.408765
-1.29291	0.409187
-1.28634	0.409608
-1.28524	0.410029
-1.28458	0.410451
-1.28454	0.410872
-1.28315	0.411294
-1.28306	0.411715
-1.27982	0.412137
-1.27807	0.412558
-1.27711	0.412979
-1.27706	0.413401
-1.27684	0.413822
-1.27583	0.414244
-1.27548	0.414665
-1.27523	0.415086
-1.27494	0.415508
-1.27356	0.415929
-1.27103	0.416351
-1.27085	0.416772
-1.26961	0.417193
-1.26825	0.417615
-1.26614	0.418036
-1.26474	0.418458
-1.26267	0.418879
-1.262	0.4193
-1.26198	0.419722
-1.25768	0.420143
-1.2575	0.420565
-1.25712	0.420986
-1.25535	0.421408
-1.25078	0.421829
-1.25051	0.42225
-1.24868	0.422672
-1.24705	0.423093
-1.24553	0.423515
-1.24418	0.423936
-1.23982	0.424357
-1.23904	0.424779
-1.23805	0.4252
-1.23414	0.425622
-1.23201	0.426043
-1.23187	0.426464
-1.22956	0.426886
-1.22662	0.427307
-1.22577	0.427729
-1.22499	0.42815
-1.22389	0.428571
-1.22211	0.428993
-1.22059	0.429414
-1.21857	0.429836
-1.21798	0.430257
-1.21604	0.430678
-1.21412	0.4311
-1.21405	0.431521
-1.2121	0.431943
-1.2115	0.432364
-1.2109	0.432786
-1.21088	0.433207
-1.20909	0.433628
-1.20848	0.43405
-1.20652	0.434471
-1.20645	0.434893
-1.20616	0.435314
-1.20319	0.435735
-1.20218	0.436157
-1.20153	0.436578
-1.19959	0.437
-1.19914	0.437421
-1.19537	0.437842
-1.19515	0.438264
-1.19482	0.438685
-1.19407	0.439107
-1.19229	0.439528
-1.18989	0.439949
-1.18938	0.440371
-1.184	0.440792
-1.18169	0.441214
-1.17793	0.441635
-1.17593	0.442056
-1.17592	0.442478
-1.17559	0.442899
-1.17204	0.443321
-1.16779	0.443742
-1.16768	0.444164
-1.16676	0.444585
-1.1641	0.445006
-1.16381	0.445428
-1.16305	0.445849
-1.1612	0.446271
-1.16027	0.446692
-1.1582	0.447113
-1.15562	0.447535
-1.15545	0.447956
-1.15213	0.448378
-1.15141	0.448799
-1.14991	0.44922
-1.1464	0.449642
-1.14612	0.450063
-1.14416	0.450485
-1.14318	0.450906
-1.14236	0.451327
-1.13595	0.451749
-1.13095	0.45217
-1.12922	0.452592
-1.12679	0.453013
-1.12385	0.453434
-1.12131	0.453856
-1.11709	0.454277
-1.11706	0.454699
-1.11668	0.45512
-1.11584	0.455542
-1.11548	0.455963
-1.11437	0.456384
-1.11298	0.456806
-1.11266	0.457227
-1.11131	0.457649
-1.10625	0.45807
-1.10458	0.458491
-1.10136	0.458913
-1.10128	0.459334
-1.09875	0.459756
-1.09766	0.460177
-1.09718	0.460598
-1.09717	0.46102
-1.09568	0.461441
-1.09539	0.461863
-1.09351	0.462284
-1.09247	0.462705
-1.09145	0.463127
-1.08955	0.463548
-1.08839	0.46397
-1.08691	0.464391
-1.08366	0.464812
-1.08164	0.465234
-1.07937	0.465655
-1.07847	0.466077
-1.07588	0.466498
-1.07568	0.46692
-1.07463	0.467341
-1.07449	0.467762
-1.0742	0.468184
-1.07377	0.468605
-1.07218	0.469027
-1.07166	0.469448
-1.06171	0.469869
-1.05982	0.470291
-1.05889	0.470712
-1.05807	0.471134
-1.05784	0.471555
-1.05764	0.471976
-1.05736	0.472398
-1.05467	0.472819
-1.05187	0.473241
-1.04624	0.473662
-1.04537	0.474083
-1.04528	0.474505
-1.04457	0.474926
-1.04337	0.475348
-1.04077	0.475769
-1.03851	0.47619
-1.03713	0.476612
-1.03427	0.477033
-1.03293	0.477455
-1.03282	0.477876
-1.03267	0.478298
-1.03157	0.478719
-1.03128	0.47914
-1.03093	0.479562
-1.02857	0.479983
-1.02681	0.480405
-1.02303	0.480826
-1.02282	0.481247
-1.02242	0.481669
-1.01833	0.48209
-1.01803	0.482512
-1.01169	0.482933
-1.00688	0.483354
-1.00283	0.483776
-1.0013	0.484197
-1.00107	0.484619
-1.00046	0.48504
-0.9968	0.485461
-0.99449	0.485883
-0.99123	0.486304
-0.98811	0.486726
-0.98706	0.487147
-0.98699	0.487568
-0.98651	0.48799
-0.98638	0.488411
-0.98162	0.488833
-0.98116	0.489254
-0.97724	0.489676
-0.97633	0.490097
-0.97568	0.490518
-0.97481	0.49094
-0.97331	0.491361
-0.97183	0.491783
-0.97159	0.492204
-0.97111	0.492625
-0.9684	0.493047
-0.96826	0.493468
-0.96799	0.49389
-0.9673	0.494311
-0.96408	0.494732
-0.96393	0.495154
-0.96351	0.495575
-0.95785	0.495997
-0.95535	0.496418
-0.95535	0.496839
-0.95413	0.497261
-0.95323	0.497682
-0.95203	0.498104
-0.94423	0.498525
-0.94342	0.498946
-0.94105	0.499368
-0.93513	0.499789
-0.93331	0.500211
-0.9311	0.500632
-0.93001	0.501054
-0.92658	0.501475
-0.92156	0.501896
-0.92004	0.502318
-0.9185	0.502739
-0.91842	0.503161
-0.91523	0.503582
-0.91383	0.504003
-0.91131	0.504425
-0.91093	0.504846
-0.90792	0.505268
-0.90772	0.505689
-0.90624	0.50611
-0.90595	0.506532
-0.90382	0.506953
-0.89748	0.507375
-0.89471	0.507796
-0.89446	0.508217
-0.89371	0.508639
-0.88974	0.50906
-0.88452	0.509482
-0.88342	0.509903
-0.88136	0.510324
-0.88097	0.510746
-0.88026	0.511167
-0.87992	0.511589
-0.87973	0.51201
-0.87915	0.512432
-0.87866	0.512853
-0.87297	0.513274
-0.8723	0.513696
-0.86172	0.514117
-0.85846	0.514539
-0.85657	0.51496
-0.85653	0.515381
-0.85302	0.515803
-0.84978	0.516224
-0.84869	0.516646
-0.84838	0.517067
-0.84734	0.517488
-0.84654	0.51791
-0.84464	0.518331
-0.8441	0.518753
-0.84281	0.519174
-0.84269	0.519595
-0.84264	0.520017
-0.83996	0.520438
-0.8383	0.52086
-0.83764	0.521281
-0.8361	0.521702
-0.83551	0.522124
-0.83068	0.522545
-0.82551	0.522967
-0.82238	0.523388
-0.82108	0.52381
-0.82105	0.524231
-0.81839	0.524652
-0.81793	0.525074
-0.81763	0.525495
-0.81751	0.525917
-0.81747	0.526338
-0.81618	0.526759
-0.81579	0.527181
-0.81462	0.527602
-0.80166	0.528024
-0.80142	0.528445
-0.79941	0.528866
-0.7977	0.529288
-0.79531	0.529709
-0.79286	0.530131
-0.79222	0.530552
-0.79075	0.530973
-0.79018	0.531395
-0.78898	0.531816
-0.77918	0.532238
-0.77649	0.532659
-0.77577	0.53308
-0.77527	0.533502
-0.77444	0.533923
-0.77427	0.534345
-0.77094	0.534766
-0.77027	0.535188
-0.7694	0.535609
-0.76856	0.53603
-0.76818	0.536452
-0.76816	0.536873
-0.76621	0.537295
-0.76617	0.537716
-0.76346	0.538137
-0.76223	0.538559
-0.7561	0.53898
-0.75306	0.539402
-0.75282	0.539823
-0.7528	0.540244
-0.74563	0.540666
-0.74558	0.541087
-0.74537	0.541509
-0.74512	0.54193
-0.74068	0.542351
-0.73789	0.542773
-0.73788	0.543194
-0.73771	0.543616
-0.73697	0.544037
-0.73582	0.544458
-0.73255	0.54488
-0.73207	0.545301
-0.73187	0.545723
-0.72209	0.546144
-0.72169	0.546566
-0.7211	0.546987
-0.71388	0.547408
-0.71179	0.54783
-0.71149	0.548251
-0.70982	0.548673
-0.70818	0.549094
-0.70595	0.549515
-0.70446	0.549937
-0.70423	0.550358
-0.7031	0.55078
-0.69897	0.551201
-0.69007	0.551622
-0.68924	0.552044
-0.68665	0.552465
-0.68227	0.552887
-0.68012	0.553308
-0.6753	0.553729
-0.67036	0.554151
-0.66846	0.554572
-0.66792	0.554994
-0.66421	0.555415
-0.66221	0.555836
-0.65501	0.556258
-0.65285	0.556679
-0.65186	0.557101
-0.65109	0.557522
-0.64644	0.557944
-0.64276	0.558365
-0.64169	0.558786
-0.64029	0.559208
-0.63759	0.559629
-0.63631	0.560051
-0.63034	0.560472
-0.6234	0.560893
-0.61667	0.561315
-0.61545	0.561736
-0.61344	0.562158
-0.6132	0.562579
-0.61146	0.563
-0.60716	0.563422
-0.60465	0.563843
-0.60448	0.564265
-0.60388	0.564686
-0.59954	0.565107
-0.59926	0.565529
-0.59795	0.56595
-0.59596	0.566372
-0.59326	0.566793
-0.59326	0.567214
-0.5927	0.567636
-0.59044	0.568057
-0.58937	0.568479
-0.58624	0.5689
-0.58549	0.569322
-0.58119	0.569743
-0.58077	0.570164
-0.58054	0.570586
-0.57165	0.571007
-0.57142	0.571429
-0.56937	0.57185
-0.56857	0.572271
-0.56817	0.572693
-0.56704	0.573114
-0.56384	0.573536
-0.56188	0.573957
-0.56067	0.574378
-0.55073	0.5748
-0.54413	0.575221
-0.54203	0.575643
-0.54127	0.576064
-0.53872	0.576485
-0.53842	0.576907
-0.53451	0.577328
-0.53398	0.57775
-0.5335	0.578171
-0.52967	0.578592
-0.52601	0.579014
-0.52563	0.579435
-0.52556	0.579857
-0.52114	0.580278
-0.51829	0.5807
-0.51817	0.581121
-0.51543	0.581542
-0.50952	0.581964
-0.50754	0.582385
-0.50076	0.582807
-0.49694	0.583228
-0.49362	0.583649
-0.49194	0.584071
-0.49142	0.584492
-0.49123	0.584914
-0.48922	0.585335
-0.48836	0.585756
-0.48678	0.586178
-0.48303	0.586599
-0.48164	0.587021
-0.47739	0.587442
-0.47623	0.587863
-0.4761	0.588285
-0.47015	0.588706
-0.46922	0.589128
-0.46744	0.589549
-0.46614	0.589971
-0.46405	0.590392
-0.46311	0.590813
-0.45828	0.591235
-0.4545	0.591656
-0.45372	0.592078
-0.45187	0.592499
-0.44983	0.59292
-0.44795	0.593342
-0.44147	0.593763
-0.44057	0.594185
-0.43991	0.594606
-0.43849	0.595027
-0.43078	0.595449
-0.42908	0.59587
-0.42735	0.596292
-0.42632	0.596713
-0.4245	0.597134
-0.41297	0.597556
-0.41082	0.597977
-0.39718	0.598399
-0.39408	0.59882
-0.38912	0.599241
-0.38875	0.599663
-0.38865	0.600084
-0.38239	0.600506
-0.37894	0.600927
-0.37822	0.601349
-0.37381	0.60177
-0.37117	0.602191
-0.36623	0.602613
-0.36606	0.603034
-0.35811	0.603456
-0.35529	0.603877
-0.35024	0.604298
-0.34874	0.60472
-0.34582	0.605141
-0.34542	0.605563
-0.34454	0.605984
-0.34333	0.606405
-0.33442	0.606827
-0.33404	0.607248
-0.31912	0.60767
-0.31297	0.608091
-0.30955	0.608512
-0.30677	0.608934
-0.3056	0.609355
-0.30492	0.609777
-0.30287	0.610198
-0.30262	0.610619
-0.30096	0.611041
-0.28798	0.611462
-0.28632	0.611884
-0.28332	0.612305
-0.28025	0.612727
-0.27262	0.613148
-0.26462	0.613569
-0.25956	0.613991
-0.25652	0.614412
-0.25264	0.614834
-0.2507	0.615255
-0.24361	0.615676
-0.24101	0.616098
-0.2356	0.616519
-0.23506	0.616941
-0.23068	0.617362
-0.22821	0.617783
-0.22811	0.618205
-0.22607	0.618626
-0.22602	0.619048
-0.22529	0.619469
-0.22425	0.61989
-0.22341	0.620312
-0.22239	0.620733
-0.22182	0.621155
-0.22146	0.621576
-0.21503	0.621997
-0.21237	0.622419
-0.21091	0.62284
-0.20305	0.623262
-0.20223	0.623683
-0.19532	0.624105
-0.19512	0.624526
-0.19457	0.624947
-0.17816	0.625369
-0.17787	0.62579
-0.17763	0.626212
-0.17737	0.626633
-0.17296	0.627054
-0.17018	0.627476
-0.15782	0.627897
-0.15731	0.628319
-0.14617	0.62874
-0.1374	0.629161
-0.13376	0.629583
-0.12946	0.630004
-0.12457	0.630426
-0.12114	0.630847
-0.1158	0.631268
-0.11344	0.63169
-0.11097	0.632111
-0.10833	0.632533
-0.10279	0.632954
-0.10006	0.633375
-0.09677	0.633797
-0.08854	0.634218
-0.08467	0.63464
-0.07973	0.635061
-0.07817	0.635483
-0.07276	0.635904
-0.07098	0.636325
-0.07081	0.636747
-0.06193	0.637168
-0.05667	0.63759
-0.04787	0.638011
-0.04624	0.638432
-0.04281	0.638854
-0.04107	0.639275
-0.03686	0.639697
-0.0359	0.640118
-0.03379	0.640539
-0.03204	0.640961
-0.02861	0.641382
-0.02632	0.641804
-0.02316	0.642225
-0.01194	0.642646
0.012124	0.643068
0.013134	0.643489
0.013297	0.643911
0.025888	0.644332
0.026439	0.644753
0.030697	0.645175
0.034004	0.645596
0.034516	0.646018
0.035405	0.646439
0.04501	0.646861
0.047794	0.647282
0.051662	0.647703
0.058653	0.648125
0.061952	0.648546
0.065703	0.648968
0.06951	0.649389
0.070596	0.64981
0.07215	0.650232
0.072869	0.650653
0.074721	0.651075
0.077935	0.651496
0.085159	0.651917
0.086843	0.652339
0.088631	0.65276
0.089871	0.653182
0.093782	0.653603
0.096508	0.654024
0.09926	0.654446
0.106259	0.654867
0.111978	0.655289
0.112475	0.65571
0.117115	0.656131
0.131571	0.656553
0.132225	0.656974
0.136798	0.657396
0.144921	0.657817
0.159199	0.658239
0.160766	0.65866
0.165059	0.659081
0.166329	0.659503
0.17166	0.659924
0.172438	0.660346
0.172514	0.660767
0.175136	0.661188
0.17585	0.66161
0.176191	0.662031
0.177341	0.662453
0.183066	0.662874
0.184988	0.663295
0.192942	0.663717
0.19392	0.664138
0.194938	0.66456
0.195396	0.664981
0.198768	0.665402
0.210567	0.665824
0.217885	0.666245
0.221356	0.666667
0.225067	0.667088
0.228709	0.667509
0.242667	0.667931
0.248079	0.668352
0.254702	0.668774
0.257496	0.669195
0.258425	0.669617
0.264546	0.670038
0.265054	0.670459
0.266367	0.670881
0.268731	0.671302
0.270511	0.671724
0.276504	0.672145
0.283051	0.672566
0.286373	0.672988
0.298748	0.673409
0.300721	0.673831
0.304028	0.674252
0.306902	0.674673
0.307858	0.675095
0.312104	0.675516
0.315057	0.675938
0.315342	0.676359
0.326228	0.67678
0.326283	0.677202
0.327687	0.677623
0.331428	0.678045
0.33674	0.678466
0.347784	0.678887
0.350057	0.679309
0.350527	0.67973
0.354466	0.680152
0.36995	0.680573
0.380143	0.680995
0.38803	0.681416
0.396608	0.681837
0.39927	0.682259
0.400671	0.68268
0.411532	0.683102
0.41957	0.683523
0.423861	0.683944
0.425061	0.684366
0.425306	0.684787
0.429951	0.685209
0.430255	0.68563
0.448521	0.686051
0.449307	0.686473
0.452077	0.686894
0.459432	0.687316
0.464963	0.687737
0.474796	0.688158
0.475809	0.68858
0.477386	0.689001
0.478607	0.689423
0.479348	0.689844
0.483972	0.690265
0.498027	0.690687
0.50105	0.691108
0.504569	0.69153
0.509472	0.691951
0.516678	0.692373
0.517835	0.692794
0.52109	0.693215
0.527247	0.693637
0.530085	0.694058
0.531928	0.69448
0.532336	0.694901
0.533979	0.695322
0.540568	0.695744
0.541765	0.696165
0.543088	0.696587
0.548621	0.697008
0.54915	0.697429
0.553936	0.697851
0.554211	0.698272
0.570749	0.698694
0.571727	0.699115
0.571906	0.699536
0.576898	0.699958
0.605308	0.700379
0.608262	0.700801
0.614769	0.701222
0.617694	0.701643
0.617877	0.702065
0.624491	0.702486
0.627398	0.702908
0.635962	0.703329
0.63743	0.703751
0.640526	0.704172
0.642678	0.704593
0.646095	0.705015
0.646121	0.705436
0.64708	0.705858
0.648528	0.706279
0.652077	0.7067
0.657511	0.707122
0.660097	0.707543
0.665167	0.707965
0.666314	0.708386
0.667273	0.708807
0.669805	0.709229
0.670807	0.70965
0.679006	0.710072
0.694935	0.710493
0.697782	0.710914
0.704067	0.711336
0.704106	0.711757
0.709704	0.712179
0.713104	0.7126
0.716858	0.713021
0.719264	0.713443
0.721827	0.713864
0.727806	0.714286
0.730195	0.714707
0.735816	0.715129
0.746277	0.71555
0.748292	0.715971
0.752244	0.716393
0.752941	0.716814
0.753142	0.717236
0.759641	0.717657
0.76356	0.718078
0.769802	0.7185
0.772132	0.718921
0.780034	0.719343
0.786756	0.719764
0.789103	0.720185
0.792639	0.720607
0.795597	0.721028
0.795642	0.72145
0.806228	0.721871
0.808239	0.722292
0.812273	0.722714
0.816854	0.723135
0.817522	0.723557
0.820596	0.723978
0.823881	0.724399
0.830075	0.724821
0.832446	0.725242
0.834797	0.725664
0.83558	0.726085
0.836501	0.726507
0.83764	0.726928
0.84341	0.727349
0.843772	0.727771
0.844969	0.728192
0.844977	0.728614
0.850307	0.729035
0.850841	0.729456
0.854149	0.729878
0.856875	0.730299
0.857679	0.730721
0.857981	0.731142
0.861575	0.731563
0.862669	0.731985
0.863878	0.732406
0.874132	0.732828
0.874208	0.733249
0.874553	0.73367
0.874805	0.734092
0.881527	0.734513
0.884523	0.734935
0.891599	0.735356
0.892158	0.735777
0.895506	0.736199
0.900762	0.73662
0.904266	0.737042
0.90783	0.737463
0.915511	0.737885
0.917676	0.738306
0.920311	0.738727
0.921526	0.739149
0.924051	0.73957
0.926751	0.739992
0.929002	0.740413
0.932886	0.740834
0.935526	0.741256
0.938958	0.741677
0.939175	0.742099
0.939962	0.74252
0.944959	0.742941
0.945689	0.743363
0.949099	0.743784
0.949867	0.744206
0.950598	0.744627
0.952448	0.745048
0.953003	0.74547
0.956194	0.745891
0.962353	0.746313
0.965632	0.746734
0.965701	0.747155
0.972344	0.747577
0.984733	0.747998
0.986238	0.74842
0.986825	0.748841
0.987887	0.749263
0.990857	0.749684
0.991428	0.750105
0.995278	0.750527
1	0.750948
1.00087	0.75137
1.00529	0.751791
1.00666	0.752212
1.00851	0.752634
1.01062	0.753055
1.01435	0.753477
1.02161	0.753898
1.02989	0.754319
1.03302	0.754741
1.03584	0.755162
1.04004	0.755584
1.04169	0.756005
1.04626	0.756426
1.04861	0.756848
1.04906	0.757269
1.05181	0.757691
1.05263	0.758112
1.05287	0.758534
1.06105	0.758955
1.06181	0.759376
1.06596	0.759798
1.06703	0.760219
1.07711	0.760641
1.08062	0.761062
1.08073	0.761483
1.0915	0.761905
1.09241	0.762326
1.09272	0.762748
1.09446	0.763169
1.09833	0.76359
1.10001	0.764012
1.10118	0.764433
1.10781	0.764855
1.11221	0.765276
1.11524	0.765697
1.11548	0.766119
1.11566	0.76654
1.1188	0.766962
1.12224	0.767383
1.12348	0.767804
1.12501	0.768226
1.12662	0.768647
1.12847	0.769069
1.13345	0.76949
1.13469	0.769912
1.13664	0.770333
1.14078	0.770754
1.14632	0.771176
1.14644	0.771597
1.15436	0.772019
1.15831	0.77244
1.16434	0.772861
1.16935	0.773283
1.17264	0.773704
1.17932	0.774126
1.18014	0.774547
1.18057	0.774968
1.18064	0.77539
1.18355	0.775811
1.18406	0.776233
1.18913	0.776654
1.19302	0.777075
1.19539	0.777497
1.19871	0.777918
1.19977	0.77834
1.2003	0.778761
1.20246	0.779182
1.20371	0.779604
1.2149	0.780025
1.21501	0.780447
1.2166	0.780868
1.21772	0.78129
1.22209	0.781711
1.22239	0.782132
1.22239	0.782554
1.22497	0.782975
1.22656	0.783397
1.22849	0.783818
1.23133	0.784239
1.23446	0.784661
1.23446	0.785082
1.23465	0.785504
1.24489	0.785925
1.24819	0.786346
1.25681	0.786768
1.25873	0.787189
1.26178	0.787611
1.26183	0.788032
1.26444	0.788453
1.26699	0.788875
1.27156	0.789296
1.27198	0.789718
1.27253	0.790139
1.27933	0.79056
1.28313	0.790982
1.285	0.791403
1.2874	0.791825
1.29391	0.792246
1.29397	0.792668
1.29515	0.793089
1.29528	0.79351
1.30192	0.793932
1.30378	0.794353
1.30581	0.794775
1.30961	0.795196
1.31355	0.795617
1.31366	0.796039
1.31496	0.79646
1.31507	0.796882
1.31664	0.797303
1.32122	0.797724
1.32262	0.798146
1.32284	0.798567
1.32318	0.798989
1.3257	0.79941
1.32689	0.799831
1.32763	0.800253
1.32931	0.800674
1.33271	0.801096
1.33408	0.801517
1.3351	0.801938
1.33575	0.80236
1.33645	0.802781
1.33729	0.803203
1.33826	0.803624
1.34234	0.804046
1.34354	0.804467
1.34513	0.804888
1.34516	0.80531
1.34596	0.805731
1.34873	0.806153
1.34907	0.806574
1.34927	0.806995
1.3505	0.807417
1.3557	0.807838
1.35967	0.80826
1.36146	0.808681
1.36152	0.809102
1.36194	0.809524
1.36386	0.809945
1.364	0.810367
1.36476	0.810788
1.36862	0.811209
1.36864	0.811631
1.36911	0.812052
1.37002	0.812474
1.37219	0.812895
1.37351	0.813316
1.37393	0.813738
1.37464	0.814159
1.37534	0.814581
1.37742	0.815002
1.3778	0.815424
1.37786	0.815845
1.37808	0.816266
1.379	0.816688
1.38001	0.817109
1.3801	0.817531
1.38156	0.817952
1.38374	0.818373
1.38466	0.818795
1.38482	0.819216
1.3898	0.819638
1.39193	0.820059
1.39395	0.82048
1.39497	0.820902
1.39683	0.821323
1.40001	0.821745
1.40117	0.822166
1.40129	0.822587
1.40169	0.823009
1.40354	0.82343
1.40372	0.823852
1.40382	0.824273
1.40409	0.824694
1.40453	0.825116
1.40621	0.825537
1.41068	0.825959
1.41131	0.82638
1.4132	0.826802
1.41339	0.827223
1.41372	0.827644
1.41622	0.828066
[truncated: 4,572 more rows]

## Sheet: f
left										right
	Control				Ifngr1 KO					Control	Tnfrsf1a KO
1	0.030303	0.054688	0.25	0.22807	0.110345	0.067618	0.300813	0.080918		39.3939	24.1379
2	0.060606	0.101563	0.138889	0.175439	0.103448	0.090571	0.113821	0.085749		25	24.8139
3	0.060606	0.078125	0.055556	0.152047	0.151724	0.096154	0.081301	0.089372		16.6667	16.2602
4		0.09375	0.083333	0.093567	0.117241	0.109801	0.113821	0.082126		11.1111	32.3672
5	0.090909	0.085938	0.083333	0.087719	0.103448	0.10732	0.081301	0.094203
6	0.030303	0.117188	0.111111	0.073099	0.082759	0.113524	0.056911	0.09058		Table Analyzed	Tnfrsf1a top 25%
7	0.212121	0.117188	0.083333	0.055556	0.062069	0.111042	0.04065	0.105072
8	0.151515	0.148438	0.055556	0.035088	0.068966	0.104839	0.097561	0.11715		Column B	Tnfrsf1a KO
9	0.151515	0.132813	0.055556	0.05848	0.096552	0.101117	0.04878	0.121981		vs.	vs.
10	0.212121	0.070313	0.083333	0.040936	0.103448	0.098015	0.065041	0.13285		Column A	Control
Table Analyzed	Tnfrsf1a quantiles									Unpaired t test
										P value	0.4264
Two-way ANOVA	Ordinary									P value summary	ns
Alpha	0.05									Significantly different (P < 0.05)?	No
										One- or two-tailed P value?	One-tailed
Source of Variation	% of total variation	P value	P value summary	Significant?						t, df	t=0.1938 df=6
Interaction	2.724	0.9929	ns	No
Bin	9.1	0.7264	ns	No						How big is the difference?
Genotype	0.05551	0.8478	ns	No						Mean ± SEM of column A	23.04 ± 6.152, n=4
										Mean ± SEM of column B	24.39 ± 3.291, n=4
ANOVA table	SS	DF	MS	F (DFn, DFd)	P value					Difference between means	1.352 ± 6.977
Interaction	0.004912	9	0.0005458	F (9, 59) = 0.2027	P=0.9929					95% confidence interval	-15.72 to 18.42
Bin	0.01641	9	0.001823	F (9, 59) = 0.6769	P=0.7264					R squared (eta squared)	0.006218
Genotype	0.0001001	1	0.0001001	F (1, 59) = 0.03716	P=0.8478
Residual	0.1589	59	0.002693							F test to compare variances
										F, DFn, Dfd	3.495, 3, 3
Number of missing values	1									P value	0.3315
										P value summary	ns
middle										Significantly different (P < 0.05)?	No
log2(Oxidized/Reduced)	Control	Tnfrsf1a KO
-7.19574	0.001876
-7.13443	0.003752
-6.749	0.005629
-6.22239	0.007505
-5.95855	0.009381
-5.9433	0.011257
-5.64386	0.013133
-5.63184	0.015009
-5.36559	0.016886
-5.08573	0.018762
-5.07174	0.020638
-5.06301	0.022514
-4.99799	0.02439
-4.96723	0.026266
-4.82018	0.028143
-4.59605	0.030019
-4.56478	0.031895
-4.43905	0.033771
-4.43399	0.035647
-4.33226	0.037523
-4.00625	0.0394
-3.97598	0.041276
-3.93168	0.043152
-3.87054	0.045028
-3.83582	0.046904
-3.81908	0.04878
-3.81203	0.050657
-3.79957	0.052533
-3.79715	0.054409
-3.75645	0.056285
-3.72263	0.058161
-3.71272	0.060038
-3.66846	0.061914
-3.63486	0.06379
-3.5961	0.065666
-3.55766	0.067542
-3.52312	0.069418
-3.5215	0.071295
-3.47477	0.073171
-3.44877	0.075047
-3.42604	0.076923
-3.42081	0.078799
-3.39763	0.080675
-3.36509	0.082552
-3.34594	0.084428
-3.34556	0.086304
-3.29381	0.08818
-3.29347	0.090056
-3.29166	0.091932
-3.28219	0.093809
-3.28115	0.095685
-3.23977	0.097561
-3.23208	0.099437
-3.21996	0.101313
-3.2144	0.103189
-3.20003	0.105066
-3.16762	0.106942
-3.12997	0.108818
-3.10842	0.110694
-3.10404	0.11257
-3.10161	0.114447
-3.07923	0.116323
-3.05209	0.118199
-3.05063	0.120075
-3.05016	0.121951
-3.03154	0.123827
-2.9779	0.125704
-2.95861	0.12758
-2.95515	0.129456
-2.91943	0.131332
-2.87116	0.133208
-2.86167	0.135084
-2.84934	0.136961
-2.84543	0.138837
-2.81851	0.140713
-2.80991	0.142589
-2.78183	0.144465
-2.77476	0.146341
-2.76595	0.148218
-2.75104	0.150094
-2.74867	0.15197
-2.72843	0.153846
-2.72643	0.155722
-2.72197	0.157598
-2.71536	0.159475
-2.70964	0.161351
-2.70744	0.163227
-2.70627	0.165103
-2.69357	0.166979
-2.68464	0.168856
-2.67566	0.170732
-2.67033	0.172608
-2.66418	0.174484
-2.66015	0.17636
-2.6561	0.178236
-2.64865	0.180113
-2.63897	0.181989
-2.63548	0.183865
-2.63486	0.185741
-2.6332	0.187617
-2.63217	0.189493
-2.62991	0.19137
-2.61131	0.193246
-2.58944	0.195122
-2.558	0.196998
-2.55702	0.198874
-2.54521	0.20075
-2.53254	0.202627
-2.52537	0.204503
-2.50773	0.206379
-2.50035	0.208255
-2.45499	0.210131
-2.44099	0.212008
-2.43968	0.213884
-2.43127	0.21576
-2.42712	0.217636
-2.41996	0.219512
-2.41145	0.221388
-2.40451	0.223265
-2.40188	0.225141
-2.39783	0.227017
-2.39703	0.228893
-2.39294	0.230769
-2.38107	0.232645
-2.35588	0.234522
-2.34859	0.236398
-2.3342	0.238274
-2.31542	0.24015
-2.31479	0.242026
-2.31348	0.243902
-2.31087	0.245779
-2.2957	0.247655
-2.29549	0.249531
-2.29075	0.251407
-2.28984	0.253283
-2.28398	0.255159
-2.27734	0.257036
-2.27558	0.258912
-2.2713	0.260788
-2.26144	0.262664
-2.22172	0.26454
-2.21855	0.266417
-2.21431	0.268293
-2.20827	0.270169
-2.20025	0.272045
-2.19632	0.273921
-2.19525	0.275797
-2.19355	0.277674
-2.18587	0.27955
-2.18158	0.281426
-2.17958	0.283302
-2.17834	0.285178
-2.16417	0.287054
-2.15329	0.288931
-2.14717	0.290807
-2.13792	0.292683
-2.13554	0.294559
-2.1323	0.296435
-2.12904	0.298311
-2.12389	0.300188
-2.11627	0.302064
-2.10921	0.30394
-2.10211	0.305816
-2.09602	0.307692
-2.09595	0.309568
-2.0858	0.311445
-2.0851	0.313321
-2.0832	0.315197
-2.06836	0.317073
-2.06093	0.318949
-2.05352	0.320826
-2.05295	0.322702
-2.05021	0.324578
-2.03728	0.326454
-2.03482	0.32833
-2.0325	0.330206
-2.02208	0.332083
-2.0156	0.333959
-2.01338	0.335835
-2.00691	0.337711
-2.00303	0.339587
-2.00256	0.341463
-1.9951	0.34334
-1.99305	0.345216
-1.98982	0.347092
-1.98886	0.348968
-1.98854	0.350844
-1.9758	0.35272
-1.97302	0.354597
-1.97032	0.356473
-1.96488	0.358349
-1.96356	0.360225
-1.96216	0.362101
-1.95771	0.363977
-1.95704	0.365854
-1.94964	0.36773
-1.94787	0.369606
-1.9459	0.371482
-1.94201	0.373358
-1.93879	0.375235
-1.93361	0.377111
-1.9326	0.378987
-1.93123	0.380863
-1.91683	0.382739
-1.91192	0.384615
-1.89769	0.386492
-1.89742	0.388368
-1.89635	0.390244
-1.88977	0.39212
-1.88821	0.393996
-1.88504	0.395872
-1.87393	0.397749
-1.87385	0.399625
-1.86767	0.401501
-1.8646	0.403377
-1.85741	0.405253
-1.84114	0.407129
-1.83885	0.409006
-1.8296	0.410882
-1.82777	0.412758
-1.82004	0.414634
-1.81938	0.41651
-1.81234	0.418386
-1.81055	0.420263
-1.80076	0.422139
-1.79825	0.424015
-1.79613	0.425891
-1.79227	0.427767
-1.7911	0.429644
-1.78336	0.43152
-1.78215	0.433396
-1.77987	0.435272
-1.77941	0.437148
-1.77923	0.439024
-1.77205	0.440901
-1.76994	0.442777
-1.76549	0.444653
-1.75984	0.446529
-1.75028	0.448405
-1.74219	0.450281
-1.73532	0.452158
-1.73388	0.454034
-1.71771	0.45591
-1.71413	0.457786
-1.71388	0.459662
-1.70935	0.461538
-1.69531	0.463415
-1.68403	0.465291
-1.68083	0.467167
-1.67315	0.469043
-1.66946	0.470919
-1.6683	0.472795
-1.66609	0.474672
-1.66266	0.476548
-1.66214	0.478424
-1.65909	0.4803
-1.63862	0.482176
-1.63857	0.484053
-1.63743	0.485929
-1.63643	0.487805
-1.63237	0.489681
-1.61918	0.491557
-1.61916	0.493433
-1.61479	0.49531
-1.61337	0.497186
-1.59823	0.499062
-1.58125	0.500938
-1.57123	0.502814
-1.56585	0.50469
-1.55884	0.506567
-1.55671	0.508443
-1.55008	0.510319
-1.53538	0.512195
-1.53311	0.514071
-1.53287	0.515947
-1.52606	0.517824
-1.5252	0.5197
-1.51732	0.521576
-1.51136	0.523452
-1.50924	0.525328
-1.49476	0.527205
-1.49358	0.529081
-1.4926	0.530957
-1.47693	0.532833
-1.47055	0.534709
-1.46965	0.536585
-1.46256	0.538462
-1.458	0.540338
-1.45664	0.542214
-1.45433	0.54409
-1.44122	0.545966
-1.44121	0.547842
-1.43883	0.549719
-1.43363	0.551595
-1.43097	0.553471
-1.42745	0.555347
-1.42742	0.557223
-1.41979	0.559099
-1.41797	0.560976
-1.40302	0.562852
-1.39682	0.564728
-1.39642	0.566604
-1.37758	0.56848
-1.37037	0.570356
-1.36257	0.572233
-1.35553	0.574109
-1.35354	0.575985
-1.35055	0.577861
-1.34915	0.579737
-1.34524	0.581614
-1.32614	0.58349
-1.32494	0.585366
-1.32489	0.587242
-1.32117	0.589118
-1.31849	0.590994
-1.31628	0.592871
-1.30764	0.594747
-1.30482	0.596623
-1.30144	0.598499
-1.29143	0.600375
-1.2883	0.602251
-1.28618	0.604128
-1.28155	0.606004
-1.27048	0.60788
-1.26988	0.609756
-1.26488	0.611632
-1.25819	0.613508
-1.25681	0.615385
-1.2438	0.617261
-1.24236	0.619137
-1.23895	0.621013
-1.23813	0.622889
-1.23457	0.624765
-1.23266	0.626642
-1.2122	0.628518
-1.20476	0.630394
-1.20082	0.63227
-1.19815	0.634146
-1.19569	0.636023
-1.19039	0.637899
-1.18826	0.639775
-1.16743	0.641651
-1.15959	0.643527
-1.15769	0.645403
-1.15571	0.64728
-1.14731	0.649156
-1.14461	0.651032
-1.14374	0.652908
-1.14275	0.654784
-1.13859	0.65666
-1.11675	0.658537
-1.10515	0.660413
-1.09468	0.662289
-1.08459	0.664165
-1.08306	0.666041
-1.07843	0.667917
-1.07834	0.669794
-1.05616	0.67167
-1.05445	0.673546
-1.0511	0.675422
-1.03935	0.677298
-1.03686	0.679174
-1.02777	0.681051
-1.02655	0.682927
-1.01228	0.684803
-1.01204	0.686679
-1.0118	0.688555
-1.00928	0.690432
-1.00907	0.692308
-1.00767	0.694184
-0.99778	0.69606
-0.98913	0.697936
-0.98084	0.699812
-0.97283	0.701689
-0.96582	0.703565
-0.96235	0.705441
-0.95471	0.707317
-0.94102	0.709193
-0.94021	0.711069
-0.93531	0.712946
-0.92524	0.714822
-0.92069	0.716698
-0.91794	0.718574
-0.91505	0.72045
-0.91455	0.722326
-0.9138	0.724203
-0.91205	0.726079
-0.9104	0.727955
-0.89342	0.729831
-0.88081	0.731707
-0.87697	0.733583
-0.8716	0.73546
-0.86486	0.737336
-0.85848	0.739212
-0.84379	0.741088
-0.82982	0.742964
-0.8267	0.744841
-0.82465	0.746717
-0.81775	0.748593
-0.80808	0.750469
-0.80477	0.752345
-0.79414	0.754221
-0.79288	0.756098
-0.78673	0.757974
-0.78279	0.75985
-0.77701	0.761726
-0.76994	0.763602
-0.76306	0.765478
-0.75968	0.767355
-0.75967	0.769231
-0.74904	0.771107
-0.74873	0.772983
-0.74764	0.774859
-0.74686	0.776735
-0.74159	0.778612
-0.72912	0.780488
-0.72178	0.782364
-0.71149	0.78424
-0.70545	0.786116
-0.70181	0.787992
-0.70178	0.789869
-0.68619	0.791745
-0.66287	0.793621
-0.66271	0.795497
-0.66019	0.797373
-0.65151	0.79925
-0.6477	0.801126
-0.63596	0.803002
-0.6343	0.804878
-0.63027	0.806754
-0.62577	0.80863
-0.62061	0.810507
-0.62015	0.812383
-0.61612	0.814259
-0.6094	0.816135
-0.59736	0.818011
-0.58355	0.819887
-0.57266	0.821764
-0.55839	0.82364
-0.55227	0.825516
-0.54494	0.827392
-0.54323	0.829268
-0.53389	0.831144
-0.53152	0.833021
-0.51785	0.834897
-0.51105	0.836773
-0.4968	0.838649
-0.49411	0.840525
-0.48935	0.842402
-0.46254	0.844278
-0.4589	0.846154
-0.45694	0.84803
-0.41122	0.849906
-0.41066	0.851782
-0.40821	0.853659
-0.40291	0.855535
-0.37731	0.857411
-0.36932	0.859287
-0.3559	0.861163
-0.33307	0.863039
-0.33299	0.864916
-0.31194	0.866792
-0.27268	0.868668
-0.27246	0.870544
-0.26735	0.87242
-0.22957	0.874296
-0.22769	0.876173
-0.21861	0.878049
-0.20306	0.879925
-0.19813	0.881801
-0.16033	0.883677
-0.15557	0.885553
-0.15003	0.88743
-0.14635	0.889306
-0.13287	0.891182
-0.12278	0.893058
-0.1185	0.894934
-0.11504	0.896811
-0.10731	0.898687
-0.09209	0.900563
-0.08867	0.902439
-0.08179	0.904315
-0.07595	0.906191
-0.0409	0.908068
-0.0218	0.909944
0.014668	0.91182
0.029116	0.913696
0.035624	0.915572
0.052852	0.917448
0.07361	0.919325
0.097737	0.921201
0.143683	0.923077
0.156038	0.924953
0.157918	0.926829
0.172438	0.928705
0.215812	0.930582
0.224731	0.932458
0.235185	0.934334
0.246044	0.93621
0.256076	0.938086
0.270897	0.939962
0.299217	0.941839
0.30636	0.943715
0.367984	0.945591
0.403781	0.947467
0.422709	0.949343
0.49452	0.95122
0.519374	0.953096
0.593375	0.954972
0.666422	0.956848
0.796573	0.958724
0.81212	0.9606
0.889356	0.962477
0.906891	0.964353
0.910014	0.966229
1.03669	0.968105
1.05775	0.969981
1.06193	0.971857
1.2384	0.973734
1.25717	0.97561
1.32785	0.977486
1.34306	0.979362
1.37976	0.981238
1.39514	0.983114
1.57675	0.984991
1.65851	0.986867
1.78022	0.988743
2.05755	0.990619
2.20163	0.992495
2.2386	0.994371
2.25815	0.996248
2.58496	0.998124
3.03104	1
-10.9307		0.000371
-10.8114		0.000741
-10.6865		0.001112
-9.6987		0.001483
-8.55075		0.001853
-7.94251		0.002224
-7.57238		0.002595
-6.86991		0.002965
-6.46923		0.003336
-6.40939		0.003706
-6.3906		0.004077
-6.32733		0.004448
-6.1788		0.004818
-6.10104		0.005189
-5.97226		0.00556
-5.93811		0.00593
-5.89151		0.006301
-5.86374		0.006672
-5.7788		0.007042
-5.50399		0.007413
-5.31159		0.007784
-5.24603		0.008154
-5.24493		0.008525
-5.1034		0.008895
-4.9		0.009266
-4.88417		0.009637
-4.85086		0.010007
-4.72186		0.010378
-4.62963		0.010749
-4.62398		0.011119
-4.60274		0.01149
-4.59619		0.011861
-4.58108		0.012231
-4.52356		0.012602
-4.49781		0.012973
-4.47686		0.013343
-4.45717		0.013714
-4.44898		0.014085
-4.39637		0.014455
-4.35059		0.014826
-4.34628		0.015196
-4.3438		0.015567
-4.33301		0.015938
-4.3154		0.016308
-4.31322		0.016679
-4.2817		0.01705
-4.27439		0.01742
-4.23897		0.017791
-4.20192		0.018162
-4.18154		0.018532
-4.1592		0.018903
-4.10549		0.019274
-4.09653		0.019644
-4.06864		0.020015
-4.06304		0.020385
-4.05647		0.020756
-4.04473		0.021127
-4.04148		0.021497
-4.00952		0.021868
-3.99934		0.022239
-3.97012		0.022609
-3.96837		0.02298
-3.93948		0.023351
-3.93132		0.023721
-3.92029		0.024092
-3.91401		0.024463
-3.88138		0.024833
-3.87474		0.025204
-3.85559		0.025574
-3.8413		0.025945
-3.83026		0.026316
-3.82782		0.026686
-3.81205		0.027057
-3.79442		0.027428
-3.78427		0.027798
-3.72124		0.028169
-3.67472		0.02854
-3.67035		0.02891
-3.66486		0.029281
-3.60866		0.029652
-3.59585		0.030022
-3.58767		0.030393
-3.58709		0.030764
-3.58534		0.031134
-3.58015		0.031505
-3.57808		0.031875
-3.5705		0.032246
-3.563		0.032617
-3.54384		0.032987
-3.54126		0.033358
-3.53491		0.033729
-3.50747		0.034099
-3.46984		0.03447
-3.46888		0.034841
-3.45317		0.035211
-3.44594		0.035582
-3.44038		0.035953
-3.43872		0.036323
-3.4147		0.036694
-3.40651		0.037064
-3.40414		0.037435
-3.39548		0.037806
-3.38756		0.038176
-3.3808		0.038547
-3.33288		0.038918
-3.32425		0.039288
-3.32292		0.039659
-3.31816		0.04003
-3.31284		0.0404
-3.30925		0.040771
-3.30733		0.041142
-3.30704		0.041512
-3.30297		0.041883
-3.26834		0.042254
-3.25873		0.042624
-3.24676		0.042995
-3.24583		0.043365
-3.23217		0.043736
-3.21303		0.044107
-3.2117		0.044477
-3.19856		0.044848
-3.1952		0.045219
-3.18627		0.045589
-3.18413		0.04596
-3.18352		0.046331
-3.18314		0.046701
-3.1754		0.047072
-3.17456		0.047443
-3.17158		0.047813
-3.165		0.048184
-3.15239		0.048554
-3.14948		0.048925
-3.14878		0.049296
-3.14677		0.049666
-3.13862		0.050037
-3.13405		0.050408
-3.12102		0.050778
-3.12046		0.051149
-3.11773		0.05152
-3.11417		0.05189
-3.10982		0.052261
-3.10953		0.052632
-3.1059		0.053002
-3.09368		0.053373
-3.08532		0.053744
-3.07635		0.054114
-3.06902		0.054485
-3.06718		0.054855
-3.06657		0.055226
-3.06496		0.055597
-3.04484		0.055967
-3.04409		0.056338
-3.04016		0.056709
-3.03062		0.057079
-3.02103		0.05745
-3.01421		0.057821
-3.01416		0.058191
-2.99859		0.058562
-2.98625		0.058933
-2.98221		0.059303
-2.98089		0.059674
-2.97283		0.060044
-2.9707		0.060415
-2.95563		0.060786
-2.95259		0.061156
-2.95243		0.061527
-2.93001		0.061898
-2.926		0.062268
-2.92057		0.062639
-2.90032		0.06301
-2.90026		0.06338
-2.8965		0.063751
-2.89392		0.064122
-2.88867		0.064492
-2.88332		0.064863
-2.88211		0.065234
-2.87806		0.065604
-2.87401		0.065975
-2.8679		0.066345
-2.86385		0.066716
-2.85618		0.067087
-2.85102		0.067457
-2.838		0.067828
-2.83766		0.068199
-2.8375		0.068569
-2.83556		0.06894
-2.83144		0.069311
-2.82597		0.069681
-2.81832		0.070052
-2.8182		0.070423
-2.81714		0.070793
-2.81563		0.071164
-2.81077		0.071534
-2.81046		0.071905
-2.80949		0.072276
-2.80833		0.072646
-2.80135		0.073017
-2.79889		0.073388
-2.79509		0.073758
-2.79277		0.074129
-2.78937		0.0745
-2.77678		0.07487
-2.76393		0.075241
-2.76223		0.075612
-2.75756		0.075982
-2.75552		0.076353
-2.7534		0.076723
-2.74344		0.077094
-2.74236		0.077465
-2.7417		0.077835
-2.73682		0.078206
-2.7264		0.078577
-2.72154		0.078947
-2.71077		0.079318
-2.70554		0.079689
-2.70288		0.080059
-2.69739		0.08043
-2.68955		0.080801
-2.68896		0.081171
-2.68562		0.081542
-2.68471		0.081913
-2.68415		0.082283
-2.67958		0.082654
-2.67929		0.083024
-2.67412		0.083395
-2.67046		0.083766
-2.66655		0.084136
-2.66262		0.084507
-2.6615		0.084878
-2.65742		0.085248
-2.65578		0.085619
-2.65167		0.08599
-2.64961		0.08636
-2.64909		0.086731
-2.63644		0.087102
-2.63534		0.087472
-2.63371		0.087843
-2.63195		0.088213
-2.62882		0.088584
-2.62797		0.088955
-2.62768		0.089325
-2.6249		0.089696
-2.62324		0.090067
-2.61791		0.090437
-2.61688		0.090808
-2.61096		0.091179
-2.61036		0.091549
-2.60853		0.09192
-2.60317		0.092291
-2.60056		0.092661
-2.5992		0.093032
-2.59702		0.093403
-2.59219		0.093773
-2.591		0.094144
-2.58831		0.094514
-2.58631		0.094885
-2.5856		0.095256
-2.57876		0.095626
-2.57782		0.095997
-2.5773		0.096368
-2.57254		0.096738
-2.56978		0.097109
-2.5617		0.09748
-2.56131		0.09785
-2.55055		0.098221
-2.54456		0.098592
-2.54295		0.098962
-2.54227		0.099333
-2.54115		0.099703
-2.53885		0.100074
-2.53874		0.100445
-2.53862		0.100815
-2.53425		0.101186
-2.53412		0.101557
-2.53024		0.101927
-2.52838		0.102298
-2.5283		0.102669
-2.52646		0.103039
-2.52262		0.10341
-2.52125		0.103781
-2.51008		0.104151
-2.50618		0.104522
-2.506		0.104893
-2.49763		0.105263
-2.49615		0.105634
-2.4957		0.106004
-2.49476		0.106375
-2.4946		0.106746
-2.4925		0.107116
-2.49056		0.107487
-2.48944		0.107858
-2.48655		0.108228
-2.48497		0.108599
-2.48413		0.10897
-2.48139		0.10934
-2.48014		0.109711
-2.479		0.110082
-2.47489		0.110452
-2.4744		0.110823
-2.47334		0.111193
-2.47304		0.111564
-2.47271		0.111935
-2.46761		0.112305
-2.46614		0.112676
-2.46457		0.113047
-2.4639		0.113417
-2.46284		0.113788
-2.4625		0.114159
-2.46222		0.114529
-2.46078		0.1149
-2.45737		0.115271
-2.45572		0.115641
-2.45394		0.116012
-2.45328		0.116383
-2.44302		0.116753
-2.44257		0.117124
-2.44118		0.117494
-2.4405		0.117865
-2.4348		0.118236
-2.43261		0.118606
-2.43019		0.118977
-2.42796		0.119348
-2.42685		0.119718
-2.42662		0.120089
-2.42553		0.12046
-2.42357		0.12083
-2.4232		0.121201
-2.4218		0.121572
-2.419		0.121942
-2.41833		0.122313
-2.41773		0.122683
-2.41707		0.123054
-2.41458		0.123425
-2.41444		0.123795
-2.41381		0.124166
-2.41022		0.124537
-2.40845		0.124907
-2.40718		0.125278
-2.40502		0.125649
-2.40467		0.126019
-2.40353		0.12639
-2.40337		0.126761
-2.39722		0.127131
-2.39714		0.127502
-2.39614		0.127872
-2.39232		0.128243
-2.38736		0.128614
-2.38619		0.128984
-2.38507		0.129355
-2.38455		0.129726
-2.38295		0.130096
-2.38029		0.130467
-2.37959		0.130838
-2.37827		0.131208
-2.37729		0.131579
-2.37564		0.13195
-2.36833		0.13232
-2.36749		0.132691
-2.36746		0.133062
-2.36304		0.133432
-2.35974		0.133803
-2.35962		0.134173
-2.35887		0.134544
-2.35137		0.134915
-2.34992		0.135285
-2.34814		0.135656
-2.34622		0.136027
-2.34476		0.136397
-2.34445		0.136768
-2.34182		0.137139
-2.34017		0.137509
-2.33924		0.13788
-2.33266		0.138251
-2.33039		0.138621
-2.32522		0.138992
-2.31727		0.139362
-2.31689		0.139733
-2.31352		0.140104
-2.31001		0.140474
-2.30758		0.140845
-2.30745		0.141216
-2.30732		0.141586
-2.30273		0.141957
-2.3		0.142328
-2.29996		0.142698
-2.29751		0.143069
-2.2963		0.14344
-2.29465		0.14381
-2.29403		0.144181
-2.29086		0.144552
-2.29058		0.144922
-2.28957		0.145293
-2.28928		0.145663
-2.28891		0.146034
-2.28628		0.146405
-2.28591		0.146775
-2.28582		0.147146
-2.28564		0.147517
-2.27475		0.147887
-2.27378		0.148258
-2.27367		0.148629
-2.27255		0.148999
-2.27114		0.14937
-2.27077		0.149741
-2.26787		0.150111
-2.26786		0.150482
-2.26671		0.150852
-2.26657		0.151223
-2.26388		0.151594
-2.26211		0.151964
-2.25436		0.152335
-2.25293		0.152706
-2.25207		0.153076
-2.25106		0.153447
-2.2469		0.153818
-2.24671		0.154188
-2.24331		0.154559
-2.24004		0.15493
-2.23798		0.1553
-2.23788		0.155671
-2.23304		0.156042
-2.22999		0.156412
-2.22922		0.156783
-2.22819		0.157153
-2.2268		0.157524
-2.22174		0.157895
-2.2147		0.158265
-2.2134		0.158636
-2.21253		0.159007
-2.21183		0.159377
-2.21009		0.159748
-2.20541		0.160119
-2.19635		0.160489
-2.19173		0.16086
-2.18549		0.161231
-2.18457		0.161601
-2.18318		0.161972
-2.17916		0.162342
-2.1782		0.162713
-2.16791		0.163084
-2.16581		0.163454
-2.16427		0.163825
-2.16419		0.164196
-2.16242		0.164566
-2.1613		0.164937
-2.15992		0.165308
-2.15867		0.165678
-2.15815		0.166049
-2.15695		0.16642
-2.1566		0.16679
-2.15583		0.167161
-2.15274		0.167532
-2.15152		0.167902
-2.14617		0.168273
-2.14498		0.168643
-2.14334		0.169014
-2.14296		0.169385
-2.14269		0.169755
-2.13917		0.170126
-2.13342		0.170497
-2.13246		0.170867
-2.12861		0.171238
-2.12843		0.171609
-2.12768		0.171979
-2.1251		0.17235
-2.12399		0.172721
-2.12285		0.173091
-2.12124		0.173462
-2.12113		0.173832
-2.12049		0.174203
-2.1193		0.174574
-2.11443		0.174944
-2.11436		0.175315
-2.11342		0.175686
-2.1108		0.176056
-2.1106		0.176427
-2.10953		0.176798
-2.10936		0.177168
-2.10829		0.177539
-2.10774		0.17791
-2.10656		0.17828
-2.10638		0.178651
-2.10524		0.179021
-2.10466		0.179392
-2.1038		0.179763
-2.10374		0.180133
-2.10217		0.180504
-2.09879		0.180875
-2.09569		0.181245
-2.09027		0.181616
-2.09009		0.181987
-2.08864		0.182357
-2.0882		0.182728
-2.08806		0.183099
-2.08746		0.183469
-2.08694		0.18384
-2.08635		0.184211
-2.0858		0.184581
-2.08538		0.184952
-2.08494		0.185322
-2.08469		0.185693
-2.08082		0.186064
-2.0793		0.186434
-2.07758		0.186805
-2.07745		0.187176
-2.07703		0.187546
-2.07696		0.187917
-2.07629		0.188288
-2.07472		0.188658
-2.07308		0.189029
-2.06811		0.1894
-2.06713		0.18977
-2.06484		0.190141
-2.0646		0.190511
-2.06438		0.190882
-2.06419		0.191253
-2.06168		0.191623
-2.05915		0.191994
-2.05772		0.192365
-2.0561		0.192735
-2.05584		0.193106
-2.05417		0.193477
-2.0534		0.193847
-2.05154		0.194218
-2.05048		0.194589
-2.04995		0.194959
-2.0479		0.19533
-2.04778		0.195701
-2.04603		0.196071
-2.04568		0.196442
-2.04278		0.196812
-2.04097		0.197183
-2.03891		0.197554
-2.03659		0.197924
-2.03376		0.198295
-2.0329		0.198666
-2.03198		0.199036
-2.02757		0.199407
-2.02731		0.199778
-2.02325		0.200148
-2.02289		0.200519
-2.02133		0.20089
-2.02046		0.20126
-2.01976		0.201631
-2.01925		0.202001
-2.0185		0.202372
-2.01831		0.202743
-2.01594		0.203113
-2.01467		0.203484
-2.01245		0.203855
-2.01203		0.204225
-2.0106		0.204596
-2.0092		0.204967
-2.0083		0.205337
-2.0082		0.205708
-2.00766		0.206079
-2.00718		0.206449
-2.00695		0.20682
-2.00603		0.207191
-2.00531		0.207561
-2.00509		0.207932
-2.00288		0.208302
-2.00234		0.208673
-2.0007		0.209044
-1.99857		0.209414
-1.9981		0.209785
-1.99682		0.210156
-1.99608		0.210526
-1.99555		0.210897
-1.99199		0.211268
-1.99127		0.211638
-1.98964		0.212009
-1.98638		0.21238
-1.98521		0.21275
-1.98518		0.213121
-1.98395		0.213491
-1.98367		0.213862
-1.98317		0.214233
-1.98231		0.214603
-1.98117		0.214974
-1.97817		0.215345
-1.97773		0.215715
-1.97687		0.216086
-1.97632		0.216457
-1.97378		0.216827
-1.97169		0.217198
-1.96908		0.217569
-1.96584		0.217939
-1.96289		0.21831
-1.96236		0.218681
-1.95992		0.219051
-1.95861		0.219422
-1.95217		0.219792
-1.95081		0.220163
-1.94996		0.220534
-1.94543		0.220904
-1.9437		0.221275
-1.94302		0.221646
-1.94059		0.222016
-1.93995		0.222387
-1.93902		0.222758
-1.93815		0.223128
-1.93685		0.223499
-1.93408		0.22387
-1.93377		0.22424
-1.93067		0.224611
-1.93051		0.224981
-1.93046		0.225352
-1.93029		0.225723
-1.92994		0.226093
-1.92518		0.226464
-1.92057		0.226835
-1.91754		0.227205
-1.91747		0.227576
-1.91612		0.227947
-1.91476		0.228317
-1.91099		0.228688
-1.90756		0.229059
-1.90742		0.229429
-1.9071		0.2298
-1.90622		0.23017
-1.90576		0.230541
-1.90482		0.230912
-1.903		0.231282
-1.90228		0.231653
-1.90007		0.232024
-1.8991		0.232394
-1.89872		0.232765
-1.89703		0.233136
-1.89533		0.233506
-1.89487		0.233877
-1.89388		0.234248
-1.8932		0.234618
-1.89052		0.234989
-1.88912		0.23536
-1.88887		0.23573
-1.88847		0.236101
-1.88809		0.236471
-1.888		0.236842
-1.8826		0.237213
-1.88235		0.237583
-1.88201		0.237954
-1.8796		0.238325
-1.87562		0.238695
-1.87423		0.239066
-1.87278		0.239437
-1.87262		0.239807
-1.87178		0.240178
-1.86395		0.240549
-1.86393		0.240919
-1.86357		0.24129
-1.86119		0.24166
-1.85798		0.242031
-1.85636		0.242402
-1.85397		0.242772
-1.85335		0.243143
-1.85285		0.243514
-1.85114		0.243884
-1.84859		0.244255
-1.84707		0.244626
-1.84288		0.244996
-1.84279		0.245367
-1.84074		0.245738
-1.83937		0.246108
-1.83898		0.246479
-1.83791		0.24685
-1.83598		0.24722
-1.83521		0.247591
-1.83515		0.247961
-1.83492		0.248332
-1.83465		0.248703
-1.83448		0.249073
-1.83429		0.249444
-1.83311		0.249815
-1.83289		0.250185
-1.83275		0.250556
-1.83197		0.250927
-1.83007		0.251297
-1.82965		0.251668
-1.82889		0.252039
-1.82875		0.252409
-1.82824		0.25278
-1.82811		0.25315
-1.826		0.253521
-1.8232		0.253892
-1.82119		0.254262
-1.82081		0.254633
-1.8205		0.255004
-1.8202		0.255374
-1.81928		0.255745
-1.81924		0.256116
-1.81867		0.256486
-1.8175		0.256857
-1.81621		0.257228
-1.8161		0.257598
-1.81337		0.257969
-1.81226		0.25834
-1.81107		0.25871
-1.81033		0.259081
-1.80906		0.259451
-1.80809		0.259822
-1.80755		0.260193
-1.80744		0.260563
-1.8049		0.260934
-1.80445		0.261305
-1.80392		0.261675
-1.80144		0.262046
-1.79838		0.262417
-1.79626		0.262787
-1.79597		0.263158
-1.79417		0.263529
-1.79077		0.263899
-1.78986		0.26427
-1.78921		0.26464
-1.78664		0.265011
-1.78427		0.265382
-1.78427		0.265752
-1.78366		0.266123
-1.78087		0.266494
-1.77804		0.266864
-1.77392		0.267235
-1.77358		0.267606
-1.77107		0.267976
-1.76813		0.268347
-1.76792		0.268718
-1.76755		0.269088
-1.76613		0.269459
-1.76567		0.26983
-1.76495		0.2702
-1.76434		0.270571
-1.7627		0.270941
-1.76244		0.271312
-1.76104		0.271683
-1.76031		0.272053
-1.76029		0.272424
-1.75963		0.272795
-1.75943		0.273165
-1.75916		0.273536
-1.75883		0.273907
-1.75817		0.274277
-1.75803		0.274648
-1.75697		0.275019
-1.75675		0.275389
-1.75489		0.27576
-1.75323		0.27613
-1.75286		0.276501
-1.75132		0.276872
-1.7491		0.277242
-1.74773		0.277613
-1.74623		0.277984
-1.74615		0.278354
-1.74607		0.278725
-1.74508		0.279096
-1.74347		0.279466
-1.74188		0.279837
-1.74185		0.280208
-1.73957		0.280578
-1.73884		0.280949
-1.73877		0.281319
-1.73873		0.28169
-1.73771		0.282061
-1.73617		0.282431
-1.73521		0.282802
-1.73501		0.283173
-1.73374		0.283543
-1.73314		0.283914
-1.73284		0.284285
-1.72991		0.284655
-1.72891		0.285026
-1.72757		0.285397
-1.72739		0.285767
-1.72662		0.286138
-1.72621		0.286509
-1.72536		0.286879
-1.72489		0.28725
-1.72485		0.28762
-1.72406		0.287991
-1.72317		0.288362
-1.72277		0.288732
-1.7223		0.289103
-1.72199		0.289474
-1.72198		0.289844
-1.72002		0.290215
-1.71989		0.290586
-1.71968		0.290956
-1.71925		0.291327
-1.71893		0.291698
-1.71877		0.292068
-1.71742		0.292439
-1.71648		0.292809
-1.71515		0.29318
-1.71499		0.293551
-1.71399		0.293921
-1.70897		0.294292
-1.70306		0.294663
-1.70108		0.295033
-1.70002		0.295404
-1.69982		0.295775
-1.69904		0.296145
-1.69873		0.296516
-1.69763		0.296887
-1.6939		0.297257
-1.69166		0.297628
-1.69147		0.297999
-1.6914		0.298369
-1.69062		0.29874
-1.69054		0.29911
-1.68891		0.299481
-1.686		0.299852
-1.68533		0.300222
-1.68503		0.300593
-1.68446		0.300964
-1.68152		0.301334
-1.67954		0.301705
-1.67866		0.302076
-1.67821		0.302446
-1.67667		0.302817
-1.67444		0.303188
-1.67337		0.303558
-1.66957		0.303929
-1.66781		0.304299
-1.66775		0.30467
-1.6659		0.305041
-1.6622		0.305411
-1.66127		0.305782
-1.66041		0.306153
-1.65988		0.306523
-1.65678		0.306894
-1.65659		0.307265
-1.65641		0.307635
-1.65554		0.308006
-1.65423		0.308377
-1.65299		0.308747
-1.65284		0.309118
-1.65114		0.309489
-1.6503		0.309859
-1.6496		0.31023
-1.64949		0.3106
-1.64563		0.310971
-1.64469		0.311342
-1.64324		0.311712
-1.64281		0.312083
-1.64217		0.312454
-1.6414		0.312824
-1.64125		0.313195
-1.64095		0.313566
-1.63747		0.313936
-1.63733		0.314307
-1.63604		0.314678
-1.63402		0.315048
-1.63257		0.315419
-1.63119		0.315789
-1.63113		0.31616
-1.6311		0.316531
-1.63088		0.316901
-1.63044		0.317272
-1.62922		0.317643
-1.62877		0.318013
-1.62803		0.318384
-1.62792		0.318755
-1.62661		0.319125
-1.62654		0.319496
-1.62633		0.319867
-1.62632		0.320237
-1.62603		0.320608
-1.62477		0.320979
-1.6242		0.321349
-1.62404		0.32172
-1.62383		0.32209
-1.62368		0.322461
-1.62089		0.322832
-1.6207		0.323202
-1.62044		0.323573
-1.61991		0.323944
-1.61949		0.324314
-1.61897		0.324685
-1.61869		0.325056
-1.6152		0.325426
-1.61397		0.325797
-1.61262		0.326168
-1.61083		0.326538
-1.61052		0.326909
-1.60826		0.327279
-1.60618		0.32765
-1.60536		0.328021
-1.60486		0.328391
-1.60335		0.328762
-1.60319		0.329133
-1.59999		0.329503
-1.59916		0.329874
-1.59891		0.330245
-1.59877		0.330615
-1.59753		0.330986
-1.59359		0.331357
-1.59298		0.331727
-1.59298		0.332098
-1.59167		0.332468
-1.59166		0.332839
-1.59131		0.33321
-1.59068		0.33358
-1.58956		0.333951
-1.58888		0.334322
-1.58871		0.334692
-1.58828		0.335063
-1.58772		0.335434
-1.58496		0.335804
-1.58496		0.336175
-1.58496		0.336546
-1.58313		0.336916
-1.58162		0.337287
-1.5812		0.337658
-1.58094		0.338028
-1.57948		0.338399
-1.57914		0.338769
-1.57888		0.33914
-1.57861		0.339511
-1.57791		0.339881
-1.57613		0.340252
-1.57359		0.340623
-1.5722		0.340993
-1.57033		0.341364
-1.5686		0.341735
-1.56488		0.342105
-1.56478		0.342476
-1.56449		0.342847
-1.5642		0.343217
-1.56319		0.343588
-1.56132		0.343958
-1.55887		0.344329
-1.55884		0.3447
-1.55764		0.34507
-1.5572		0.345441
-1.55662		0.345812
-1.55645		0.346182
-1.55504		0.346553
-1.55398		0.346924
-1.55195		0.347294
-1.54813		0.347665
-1.54747		0.348036
-1.54557		0.348406
-1.54542		0.348777
-1.54444		0.349148
-1.54416		0.349518
-1.54298		0.349889
-1.5428		0.350259
-1.54269		0.35063
-1.53986		0.351001
-1.53973		0.351371
-1.53819		0.351742
-1.53513		0.352113
-1.53458		0.352483
-1.53449		0.352854
-1.53404		0.353225
-1.53265		0.353595
-1.53244		0.353966
-1.53051		0.354337
-1.52815		0.354707
-1.52725		0.355078
-1.52691		0.355448
-1.52631		0.355819
-1.52556		0.35619
-1.5248		0.35656
-1.52318		0.356931
-1.52298		0.357302
-1.52289		0.357672
-1.5219		0.358043
-1.52123		0.358414
-1.51987		0.358784
-1.51844		0.359155
-1.51676		0.359526
-1.51645		0.359896
-1.5151		0.360267
-1.51507		0.360638
-1.51091		0.361008
-1.50773		0.361379
-1.50771		0.361749
-1.50666		0.36212
-1.5049		0.362491
-1.50294		0.362861
-1.50096		0.363232
-1.49896		0.363603
-1.49858		0.363973
-1.49839		0.364344
-1.49809		0.364715
-1.497		0.365085
-1.49693		0.365456
-1.49231		0.365827
-1.49097		0.366197
-1.48997		0.366568
-1.48926		0.366938
-1.48769		0.367309
-1.48638		0.36768
-1.4831		0.36805
-1.48187		0.368421
-1.48127		0.368792
-1.48098		0.369162
-1.47818		0.369533
-1.4777		0.369904
-1.4769		0.370274
-1.47603		0.370645
-1.47484		0.371016
-1.47369		0.371386
-1.47363		0.371757
-1.47325		0.372128
-1.47137		0.372498
-1.4704		0.372869
-1.47027		0.373239
-1.46844		0.37361
-1.46781		0.373981
-1.46759		0.374351
-1.46749		0.374722
-1.46639		0.375093
-1.46413		0.375463
-1.46402		0.375834
-1.46337		0.376205
-1.46179		0.376575
-1.45983		0.376946
-1.45771		0.377317
-1.45752		0.377687
-1.4561		0.378058
-1.45561		0.378428
-1.45464		0.378799
-1.45429		0.37917
-1.45375		0.37954
-1.45289		0.379911
-1.45066		0.380282
-1.44998		0.380652
-1.44913		0.381023
-1.44814		0.381394
-1.44622		0.381764
-1.44418		0.382135
-1.44413		0.382506
-1.44361		0.382876
-1.44264		0.383247
-1.44228		0.383617
-1.44089		0.383988
-1.43677		0.384359
-1.43376		0.384729
-1.43162		0.3851
-1.42986		0.385471
-1.42935		0.385841
-1.42777		0.386212
-1.42598		0.386583
-1.42587		0.386953
-1.42281		0.387324
-1.42266		0.387695
-1.42206		0.388065
-1.41979		0.388436
-1.41809		0.388807
-1.41797		0.389177
-1.41682		0.389548
-1.41671		0.389918
-1.41414		0.390289
-1.41369		0.39066
-1.41271		0.39103
-1.41243		0.391401
-1.41192		0.391772
-1.41133		0.392142
-1.41107		0.392513
-1.41038		0.392884
-1.41023		0.393254
-1.40806		0.393625
-1.40728		0.393996
-1.40588		0.394366
-1.40568		0.394737
-1.40465		0.395107
-1.40425		0.395478
-1.40172		0.395849
-1.40152		0.396219
-1.39948		0.39659
-1.39755		0.396961
-1.39738		0.397331
-1.39655		0.397702
-1.39565		0.398073
-1.39429		0.398443
-1.39171		0.398814
-1.39114		0.399185
-1.39093		0.399555
-1.39031		0.399926
-1.39027		0.400297
-1.38981		0.400667
-1.3888		0.401038
-1.38862		0.401408
-1.38747		0.401779
-1.38702		0.40215
-1.38529		0.40252
-1.38391		0.402891
-1.38326		0.403262
-1.38218		0.403632
-1.38178		0.404003
-1.37909		0.404374
-1.37723		0.404744
-1.3761		0.405115
-1.37379		0.405486
-1.37332		0.405856
-1.37316		0.406227
-1.37169		0.406597
-1.37124		0.406968
-1.37091		0.407339
-1.37056		0.407709
-1.36974		0.40808
-1.36892		0.408451
-1.36879		0.408821
-1.36832		0.409192
-1.36768		0.409563
-1.36618		0.409933
-1.3654		0.410304
-1.36504		0.410675
-1.36495		0.411045
-1.36144		0.411416
-1.35897		0.411787
-1.35736		0.412157
-1.35697		0.412528
-1.35696		0.412898
-1.35555		0.413269
-1.35388		0.41364
-1.35219		0.41401
-1.35091		0.414381
-1.35025		0.414752
-1.34933		0.415122
-1.34861		0.415493
-1.3477		0.415864
-1.34263		0.416234
-1.34104		0.416605
-1.34095		0.416976
-1.34066		0.417346
-1.34008		0.417717
-1.33942		0.418087
-1.33852		0.418458
-1.33827		0.418829
-1.33589		0.419199
-1.33433		0.41957
-1.32971		0.419941
-1.32827		0.420311
-1.32752		0.420682
-1.32748		0.421053
-1.32727		0.421423
-1.32681		0.421794
-1.32679		0.422165
-1.32549		0.422535
-1.32536		0.422906
-1.32534		0.423277
-1.32492		0.423647
-1.3247		0.424018
-1.3246		0.424388
-1.32444		0.424759
-1.32396		0.42513
-1.32076		0.4255
-1.32066		0.425871
-1.31968		0.426242
-1.31962		0.426612
-1.31911		0.426983
-1.31878		0.427354
-1.31877		0.427724
-1.31745		0.428095
-1.31244		0.428466
-1.31015		0.428836
-1.30844		0.429207
-1.30311		0.429577
-1.30163		0.429948
-1.29985		0.430319
-1.29704		0.430689
-1.29664		0.43106
-1.29493		0.431431
-1.29317		0.431801
-1.29237		0.432172
-1.29158		0.432543
-1.29009		0.432913
-1.28989		0.433284
-1.28938		0.433655
-1.2856		0.434025
-1.28551		0.434396
-1.28548		0.434766
-1.2841		0.435137
-1.28246		0.435508
-1.2822		0.435878
-1.28184		0.436249
-1.27944		0.43662
-1.27906		0.43699
-1.27585		0.437361
-1.2742		0.437732
-1.27345		0.438102
-1.27328		0.438473
-1.26849		0.438844
-1.26594		0.439214
-1.26183		0.439585
-1.25949		0.439956
-1.25896		0.440326
-1.25868		0.440697
-1.25675		0.441067
-1.25568		0.441438
-1.25511		0.441809
-1.25225		0.442179
-1.25135		0.44255
-1.25135		0.442921
-1.25126		0.443291
-1.25019		0.443662
-1.25		0.444033
-1.24971		0.444403
-1.24847		0.444774
-1.24814		0.445145
-1.248		0.445515
-1.24597		0.445886
-1.24522		0.446256
-1.245		0.446627
-1.24473		0.446998
-1.24281		0.447368
-1.24221		0.447739
-1.24184		0.44811
-1.24015		0.44848
-1.23951		0.448851
-1.23943		0.449222
-1.23904		0.449592
-1.23654		0.449963
-1.23567		0.450334
-1.23518		0.450704
-1.23504		0.451075
-1.23416		0.451446
-1.23385		0.451816
-1.2338		0.452187
-1.2317		0.452557
-1.23143		0.452928
-1.23122		0.453299
-1.22807		0.453669
-1.2279		0.45404
-1.22715		0.454411
-1.2268		0.454781
-1.22613		0.455152
-1.22518		0.455523
-1.22485		0.455893
-1.22422		0.456264
-1.22058		0.456635
-1.21931		0.457005
-1.21887		0.457376
-1.21674		0.457746
-1.21611		0.458117
-1.21377		0.458488
-1.21281		0.458858
-1.21202		0.459229
-1.21177		0.4596
-1.21098		0.45997
-1.2108		0.460341
-1.21076		0.460712
-1.21011		0.461082
-1.20976		0.461453
-1.209		0.461824
-1.20857		0.462194
-1.20689		0.462565
-1.20575		0.462936
-1.20561		0.463306
-1.20558		0.463677
-1.20511		0.464047
-1.20507		0.464418
-1.2044		0.464789
-1.2022		0.465159
-1.20211		0.46553
-1.20198		0.465901
-1.20056		0.466271
-1.19878		0.466642
-1.19849		0.467013
-1.19812		0.467383
-1.19593		0.467754
-1.19575		0.468125
-1.195		0.468495
-1.19441		0.468866
-1.19398		0.469236
-1.1936		0.469607
-1.19335		0.469978
-1.19287		0.470348
-1.19188		0.470719
-1.19094		0.47109
-1.19051		0.47146
-1.19044		0.471831
-1.19039		0.472202
-1.19025		0.472572
-1.1897		0.472943
-1.18942		0.473314
-1.18901		0.473684
-1.18682		0.474055
-1.1862		0.474426
-1.18619		0.474796
-1.18329		0.475167
-1.18226		0.475537
-1.18162		0.475908
-1.17527		0.476279
-1.1738		0.476649
-1.17273		0.47702
-1.17154		0.477391
-1.17152		0.477761
-1.17038		0.478132
-1.16993		0.478503
-1.16973		0.478873
-1.16904		0.479244
-1.16873		0.479615
-1.16858		0.479985
-1.16784		0.480356
-1.16599		0.480726
-1.16547		0.481097
-1.16379		0.481468
-1.16161		0.481838
-1.16026		0.482209
-1.15969		0.48258
-1.15966		0.48295
-1.159		0.483321
-1.15846		0.483692
-1.15835		0.484062
-1.15674		0.484433
-1.15487		0.484804
-1.1542		0.485174
-1.15332		0.485545
-1.1524		0.485915
-1.15021		0.486286
-1.14677		0.486657
-1.14375		0.487027
-1.14365		0.487398
-1.14276		0.487769
-1.13993		0.488139
-1.13874		0.48851
-1.13777		0.488881
-1.13713		0.489251
-1.13419		0.489622
-1.13419		0.489993
-1.13418		0.490363
-1.13381		0.490734
-1.13265		0.491105
-1.13132		0.491475
-1.12747		0.491846
-1.12738		0.492216
-1.12369		0.492587
-1.12305		0.492958
-1.12182		0.493328
-1.12054		0.493699
-1.11616		0.49407
-1.11472		0.49444
-1.11416		0.494811
-1.1138		0.495182
-1.11356		0.495552
-1.1133		0.495923
-1.11309		0.496294
-1.11302		0.496664
-1.11292		0.497035
-1.1117		0.497405
-1.11113		0.497776
-1.11072		0.498147
-1.10856		0.498517
-1.10811		0.498888
-1.10615		0.499259
-1.10491		0.499629
-1.10369		0.5
-1.10298		0.500371
-1.102		0.500741
-1.10159		0.501112
-1.09983		0.501483
-1.09977		0.501853
-1.09938		0.502224
-1.09649		0.502595
-1.09623		0.502965
-1.09563		0.503336
-1.09461		0.503706
-1.09446		0.504077
-1.09374		0.504448
-1.09205		0.504818
-1.0884		0.505189
-1.08737		0.50556
-1.08187		0.50593
-1.07999		0.506301
-1.07949		0.506672
-1.07713		0.507042
-1.07428		0.507413
-1.07409		0.507784
-1.074		0.508154
-1.07301		0.508525
-1.07173		0.508895
-1.07003		0.509266
-1.06897		0.509637
-1.06749		0.510007
-1.06739		0.510378
-1.06579		0.510749
-1.06553		0.511119
-1.06449		0.51149
-1.06279		0.511861
-1.06214		0.512231
-1.06128		0.512602
-1.06112		0.512973
-1.06092		0.513343
-1.05947		0.513714
-1.05809		0.514085
-1.05455		0.514455
-1.05361		0.514826
-1.0522		0.515196
-1.05215		0.515567
-1.05115		0.515938
-1.05073		0.516308
-1.04991		0.516679
-1.04889		0.51705
-1.04809		0.51742
-1.04703		0.517791
-1.04661		0.518162
-1.04512		0.518532
-1.04193		0.518903
-1.03944		0.519274
-1.03845		0.519644
-1.0384		0.520015
-1.03831		0.520385
-1.0376		0.520756
-1.03755		0.521127
-1.03691		0.521497
-1.03609		0.521868
-1.03521		0.522239
-1.03483		0.522609
-1.03175		0.52298
-1.03165		0.523351
-1.03136		0.523721
-1.03037		0.524092
-1.02772		0.524463
-1.02743		0.524833
-1.02684		0.525204
-1.02668		0.525574
-1.02278		0.525945
-1.02193		0.526316
-1.0212		0.526686
-1.02093		0.527057
-1.02062		0.527428
-1.01821		0.527798
-1.01652		0.528169
-1.01495		0.52854
-1.01492		0.52891
-1.01456		0.529281
-1.0141		0.529652
-1.01359		0.530022
-1.01067		0.530393
-1.00964		0.530764
-1.00817		0.531134
-1.00509		0.531505
-1.00431		0.531875
[truncated: 1,263 more rows]
