# Supplementary material for: In vivo CRISPR screen reveals regulation of macrophage states in neuroinflammation
Source: Nat Neurosci. 2025 Dec 4;29(2):493–509. doi: 10.1038/s41593-025-02151-6 (PMC12880918; doi:10.1038/s41593-025-02151-6)
Supplement: Supplementary file 12 — Source data and statistical analysis when applicable. [file 41593_2025_2151_MOESM12_ESM.xlsx]

## Sheet: a
Cluster "Whole1" and "Whole2" are identical because they were used to make the "All" information
Tissue remodelling
Cluster	KO	avg	stdev	10	20	30	40	50	60	70	80	90	mean	max	min
Macrophage_Cxcl10_1	Csf2ra	-0.0141372	0.846859	-0.904016	-0.670056	-0.435778	-0.242083	-0.0797641	0.00403701	0.153578	0.663877	1.04308	-0.0141372	0.832722	-0.860996
Macrophage_Cxcl10_1	Ifngr1	0.0894042	0.603849	-0.564639	-0.436251	-0.219699	0.0167033	0.149439	0.153893	0.211981	0.273913	0.937117	0.0894042	0.693253	-0.514445
Macrophage_Cxcl10_1	Tgfbr1	-0.423498	1.09448	-1.4029	-1.27786	-1.10373	-0.663977	-0.52155	-0.165681	0.0236151	0.17019	0.973602	-0.423498	0.670979	-1.51798
Macrophage_Cxcl10_1	Tnfrsf1a	-0.243739	0.588733	-1.0128	-0.769451	-0.369208	-0.250689	-0.1421	-0.0497944	0.103074	0.173253	0.299875	-0.243739	0.344994	-0.832472
Macrophage_Cxcl10_2	Csf2ra	-0.289527	1.05243	-1.50363	-0.730091	-0.443356	-0.255054	-0.215888	0.00692427	0.11025	0.278033	0.606943	-0.289527	0.762901	-1.34196
Macrophage_Cxcl10_2	Ifngr1	0.267155	1.06721	-1.18647	-0.208666	0.25888	0.455989	0.537103	0.594711	1.00574	1.04379	1.18183	0.267155	1.33436	-0.800055
Macrophage_Cxcl10_2	Tgfbr1	-0.0956075	0.873684	-1.04442	-0.692445	-0.57362	-0.420229	-0.256579	-0.0943692	0.0928148	0.180541	1.17905	-0.0956075	0.778076	-0.969291
Macrophage_Cxcl10_2	Tnfrsf1a	-0.231878	0.923101	-1.24415	-0.415135	-0.327229	-0.178689	0.0636064	0.0903291	0.188242	0.245924	0.342767	-0.231878	0.691223	-1.15498
Macrophage_Cxcl10_3	Csf2ra	-0.00319703	0.612636	-0.636355	-0.378773	-0.301332	-0.25937	-0.127215	-0.0433311	0.0374042	0.268293	0.897343	-0.00319703	0.609439	-0.615833
Macrophage_Cxcl10_3	Ifngr1	0.405566	0.779864	-0.255329	-0.170939	0.0143109	0.0697626	0.147826	0.327467	0.490519	0.603699	1.69832	0.405566	1.18543	-0.374298
Macrophage_Cxcl10_3	Tgfbr1	-0.288011	0.682107	-1.07652	-0.979057	-0.749451	-0.355689	-0.186966	-0.0928952	0.0723368	0.120484	0.315769	-0.288011	0.394096	-0.970119
Macrophage_Cxcl10_3	Tnfrsf1a	0.0887347	0.615479	-0.557988	-0.401557	-0.302539	-0.100559	-0.0713787	0.0403466	0.213847	0.485421	0.98336	0.0887347	0.704214	-0.526745
Macrophage_1	Csf2ra	-0.165805	0.69116	-0.625397	-0.488414	-0.34905	-0.168928	-0.101341	0.0602838	0.218897	0.365844	0.438174	-0.165805	0.525355	-0.856964
Macrophage_1	Ifngr1	0.197765	0.613208	-0.584612	-0.234616	0.0109525	0.0347344	0.183307	0.3578	0.697644	0.77747	0.833979	0.197765	0.810972	-0.415443
Macrophage_1	Tgfbr1	-0.187222	0.821735	-1.09149	-0.76678	-0.662237	-0.342499	-0.303974	0.0208654	0.107203	0.175687	0.728536	-0.187222	0.634512	-1.00896
Macrophage_1	Tnfrsf1a	-0.0270661	0.350541	-0.408113	-0.366757	-0.249928	-0.0954413	-0.045823	0.0793449	0.15197	0.197765	0.398607	-0.0270661	0.323474	-0.377607
Macrophage_2	Csf2ra	-0.0204816	0.364517	-0.375366	-0.320045	-0.262028	-0.140826	-0.030677	0.102212	0.153089	0.16628	0.210307	-0.0204816	0.344036	-0.384999
Macrophage_2	Ifngr1	0.0627546	0.542989	-0.545025	-0.449376	-0.195523	-0.0894207	-0.0267871	0.0433755	0.205587	0.42903	0.697443	0.0627546	0.605743	-0.480234
Macrophage_2	Tgfbr1	0.467615	1.08168	-0.347957	-0.133449	0.00470733	0.0614789	0.0857336	0.557314	0.760534	1.02506	1.7239	0.467615	1.54929	-0.614063
Macrophage_2	Tnfrsf1a	0.102238	0.415447	-0.335527	-0.183419	-0.100679	-0.0240955	0.0453743	0.0930808	0.131703	0.353915	0.497144	0.102238	0.517684	-0.313209
Macrophage_3	Csf2ra	-0.379517	0.65356	-1.26977	-0.919372	-0.529784	-0.487593	-0.477888	-0.152027	-0.0654514	0.138414	0.352854	-0.379517	0.274044	-1.03308
Macrophage_3	Ifngr1	0.436566	0.616584	-0.194844	-0.152796	0.0683878	0.169934	0.395033	0.49719	0.672234	0.821661	0.984627	0.436566	1.05315	-0.180018
Macrophage_3	Tgfbr1	0.0397047	1.45449	-1.86544	-1.28958	-0.855973	-0.356752	-0.204236	0.191434	1.15712	1.40081	1.75219	0.0397047	1.4942	-1.41479
Macrophage_3	Tnfrsf1a	-0.171394	1.21221	-1.36313	-0.816472	-0.354525	-0.13511	0.0431416	0.0799902	0.144185	0.299326	0.694426	-0.171394	1.04082	-1.38361
Macrophage_4	Csf2ra	0.299274	0.780069	-0.479924	-0.403775	0.00417779	0.080317	0.192603	0.303541	0.429627	0.550943	1.03798	0.299274	1.07934	-0.480795
Macrophage_4	Ifngr1	0.0517167	0.955315	-0.811604	-0.552043	-0.342133	-0.25303	-0.123082	0.125978	0.339556	0.487886	1.34645	0.0517167	1.00703	-0.903598
Macrophage_4	Tgfbr1	-0.0270878	1.21921	-1.02159	-0.964321	-0.845483	-0.4371	-0.375946	-0.12005	0.127211	0.478758	1.25108	-0.0270878	1.19212	-1.24629
Macrophage_4	Tnfrsf1a	-0.0673772	0.647304	-0.538687	-0.418767	-0.293588	-0.265316	-0.220268	-0.137633	0.0991963	0.460425	0.708545	-0.0673772	0.579927	-0.714681
Macrophage_5	Csf2ra	-0.0414728	0.226665	-0.382903	-0.246994	-0.12751	-0.0381238	0.0137349	0.0458747	0.0737898	0.153611	0.179715	-0.0414728	0.185192	-0.268138
Macrophage_5	Ifngr1	0.0833228	0.283174	-0.217816	-0.161267	-0.130014	0.067206	0.101123	0.192334	0.263142	0.330206	0.405377	0.0833228	0.366497	-0.199851
Macrophage_5	Tgfbr1	0.000166192	0.410722	-0.473204	-0.367094	-0.193318	0.00758942	0.0490463	0.0650353	0.129429	0.267003	0.290229	0.000166192	0.410888	-0.410555
Macrophage_5	Tnfrsf1a	-0.0389188	0.144347	-0.184937	-0.178757	-0.141357	-0.106675	-0.0885974	-0.0647571	0.0446422	0.101481	0.165486	-0.0389188	0.105428	-0.183266
Macrophage_6	Csf2ra	-0.013372	0.346222	-0.527758	-0.168934	-0.126701	-0.0246101	0.077499	0.0908076	0.161538	0.25681	0.278312	-0.013372	0.33285	-0.359594
Macrophage_6	Ifngr1	-0.0104958	0.522854	-0.802198	-0.312774	-0.0949003	-0.00694814	0.0562043	0.192038	0.290126	0.453044	0.517218	-0.0104958	0.512359	-0.53335
Macrophage_6	Tgfbr1	-0.217845	0.48943	-0.793124	-0.620052	-0.54285	-0.4253	-0.249882	-0.0720934	0.0407613	0.183954	0.276708	-0.217845	0.271585	-0.707276
Macrophage_6	Tnfrsf1a	0.0820117	0.342972	-0.222189	-0.134146	-0.0864162	-0.0606004	-0.047509	-0.0106568	0.114787	0.180912	0.622223	0.0820117	0.424983	-0.26096
Macrophage_7	Csf2ra	-0.212643	0.583094	-0.836001	-0.582084	-0.310107	-0.158639	-0.0673287	-0.0170799	0.00398981	0.0422492	0.449161	-0.212643	0.370451	-0.795738
Macrophage_7	Ifngr1	0.0800965	0.471712	-0.431296	-0.149994	-0.0402389	0.0158204	0.083133	0.213394	0.250491	0.368878	0.486699	0.0800965	0.551809	-0.391616
Macrophage_7	Tgfbr1	-0.348427	0.757168	-1.20954	-1.09013	-0.9642	-0.441579	-0.261514	-0.103991	0.0178031	0.0442462	0.420728	-0.348427	0.408741	-1.1056
Macrophage_7	Tnfrsf1a	-0.028211	0.290611	-0.328452	-0.209906	-0.118149	-0.0713448	-0.0291723	-0.0147796	0.0185796	0.0677193	0.332773	-0.028211	0.2624	-0.318822
Macrophage_8	Csf2ra	0.000340459	0.30572	-0.495057	-0.127241	-0.0354292	0.023192	0.0580915	0.0928092	0.124237	0.218129	0.345071	0.000340459	0.30606	-0.305379
Macrophage_8	Ifngr1	0.249329	0.625532	-0.233685	-0.0233424	-0.00719624	0.0324153	0.18499	0.256707	0.490062	0.55301	0.610324	0.249329	0.87486	-0.376203
Macrophage_8	Tgfbr1	0.596362	0.903487	-0.210405	-0.0770451	0.0915981	0.17074	0.273175	0.491918	0.77119	1.04164	1.71007	0.596362	1.49985	-0.307125
Macrophage_8	Tnfrsf1a	-0.059429	0.360761	-0.367295	-0.260821	-0.147411	-0.0907418	0.0379842	0.0874439	0.152933	0.185998	0.231774	-0.059429	0.301332	-0.42019
Whole1	Csf2ra	-0.12145	0.371553	-0.514277	-0.482838	-0.445156	-0.16629	-0.0802474	0.0271236	0.0592415	0.132254	0.219591	-0.12145	0.250104	-0.493003
Whole1	Ifngr1	0.198127	0.451205	-0.238221	-0.0899068	0.0332706	0.100157	0.222343	0.331012	0.502553	0.557089	0.677704	0.198127	0.649331	-0.253078
Whole1	Tgfbr1	-0.0479611	0.764205	-0.860838	-0.709983	-0.28909	-0.204557	-0.116724	-0.070688	0.00687367	0.26335	1.16551	-0.0479611	0.716244	-0.812166
Whole1	Tnfrsf1a	0.00741709	0.264159	-0.297345	-0.210162	-0.152607	-0.0381966	0.0200179	0.0668905	0.0794006	0.14881	0.342578	0.00741709	0.271576	-0.256742
Whole2	Csf2ra	-0.12145	0.371553	-0.514277	-0.482838	-0.445156	-0.16629	-0.0802474	0.0271236	0.0592415	0.132254	0.219591	-0.12145	0.250104	-0.493003
Whole2	Ifngr1	0.198127	0.451205	-0.238221	-0.0899068	0.0332706	0.100157	0.222343	0.331012	0.502553	0.557089	0.677704	0.198127	0.649331	-0.253078
Whole2	Tgfbr1	-0.0479611	0.764205	-0.860838	-0.709983	-0.28909	-0.204557	-0.116724	-0.070688	0.00687367	0.26335	1.16551	-0.0479611	0.716244	-0.812166
Whole2	Tnfrsf1a	0.00741709	0.264159	-0.297345	-0.210162	-0.152607	-0.0381966	0.0200179	0.0668905	0.0794006	0.14881	0.342578	0.00741709	0.271576	-0.256742
Homeostasis
Cluster	KO	avg	stdev	10	20	30	40	50	60	70	80	90	mean	max	min
Macrophage_Cxcl10_1	Csf2ra	-0.24242	0.912104	-1.65839	-0.797477	-0.375207	0.109806	0.134234	0.191181	0.24071	0.248698	0.478667	-0.24242	0.669684	-1.15452
Macrophage_Cxcl10_1	Ifngr1	-0.0598407	0.628994	-0.767175	-0.678147	-0.0592278	0.0187325	0.112133	0.11958	0.236803	0.30514	0.445536	-0.0598407	0.569154	-0.688835
Macrophage_Cxcl10_1	Tgfbr1	-0.374846	0.553308	-1.16356	-0.637892	-0.442613	-0.325473	-0.266911	-0.171566	-0.0517644	0.078427	0.142672	-0.374846	0.178462	-0.928154
Macrophage_Cxcl10_1	Tnfrsf1a	-0.0291834	1.05378	-1.40363	-0.560926	0.0355241	0.0791568	0.334333	0.456011	0.588871	0.673059	0.883128	-0.0291834	1.0246	-1.08297
Macrophage_Cxcl10_2	Csf2ra	0.256488	0.690716	-0.0637656	0.155005	0.196676	0.23574	0.309205	0.37573	0.505454	0.785233	0.863997	0.256488	0.947204	-0.434228
Macrophage_Cxcl10_2	Ifngr1	0.354152	0.544655	0.02677	0.167272	0.202438	0.282084	0.330598	0.339326	0.381126	0.560791	1.02347	0.354152	0.898807	-0.190503
Macrophage_Cxcl10_2	Tgfbr1	-0.46776	0.830431	-1.05678	-0.745911	-0.615069	-0.492175	-0.415667	-0.342454	-0.173379	0.0968381	0.368047	-0.46776	0.362671	-1.29819
Macrophage_Cxcl10_2	Tnfrsf1a	0.190369	0.4572	-0.0845697	0.0821499	0.107648	0.205921	0.225972	0.333653	0.357258	0.404155	0.406142	0.190369	0.64757	-0.266831
Macrophage_Cxcl10_3	Csf2ra	0.0270422	0.239752	-0.27162	-0.160878	-0.114069	-0.0603573	0.0233826	0.109634	0.193202	0.278523	0.297254	0.0270422	0.266794	-0.21271
Macrophage_Cxcl10_3	Ifngr1	0.571058	0.466461	0.164445	0.233082	0.247399	0.331006	0.338955	0.451292	0.852188	0.880412	1.30406	0.571058	1.03752	0.104597
Macrophage_Cxcl10_3	Tgfbr1	-0.537111	0.399904	-0.839482	-0.7999	-0.709658	-0.671109	-0.629831	-0.576237	-0.499504	-0.323691	-0.104673	-0.537111	-0.137207	-0.937016
Macrophage_Cxcl10_3	Tnfrsf1a	0.106703	0.233684	-0.103042	-0.0466524	-0.0204044	-0.00656131	0.0365252	0.0806114	0.147533	0.321031	0.475713	0.106703	0.340387	-0.12698
Macrophage_1	Csf2ra	0.0433907	0.187109	-0.149826	-0.104159	-0.0604738	-0.00213511	0.0577121	0.0897657	0.109436	0.159232	0.212521	0.0433907	0.2305	-0.143719
Macrophage_1	Ifngr1	0.113536	0.386018	-0.296094	0.0261495	0.102009	0.15408	0.201224	0.220535	0.265479	0.357055	0.389624	0.113536	0.499553	-0.272482
Macrophage_1	Tgfbr1	-0.550033	0.389537	-1.15899	-0.876405	-0.695937	-0.61731	-0.455075	-0.29903	-0.264266	-0.218616	-0.152633	-0.550033	-0.160496	-0.93957
Macrophage_1	Tnfrsf1a	0.00639566	0.318094	-0.450786	-0.165761	-0.0579324	-0.00088826	0.0726907	0.141456	0.176743	0.19732	0.275398	0.00639566	0.32449	-0.311699
Macrophage_2	Csf2ra	0.0918825	0.196528	-0.0894502	-0.068374	-0.0473887	-0.000385187	0.0746548	0.105	0.190144	0.252	0.303463	0.0918825	0.28841	-0.104645
Macrophage_2	Ifngr1	0.124247	0.322777	-0.0685723	0.0382132	0.0566878	0.0852705	0.10427	0.128374	0.136379	0.199567	0.388702	0.124247	0.447025	-0.19853
Macrophage_2	Tgfbr1	0.00968953	0.270864	-0.256363	-0.192576	-0.128546	-0.0707716	-0.029559	0.00062269	0.076716	0.154676	0.279005	0.00968953	0.280553	-0.261174
Macrophage_2	Tnfrsf1a	0.0141657	0.220924	-0.262062	-0.080273	0.00980773	0.0302684	0.0947462	0.121935	0.159482	0.182322	0.187523	0.0141657	0.23509	-0.206758
Macrophage_3	Csf2ra	0.0604906	0.530784	-0.261398	-0.121563	-0.0693839	-0.021224	0.00592234	0.021853	0.171309	0.17423	0.316779	0.0604906	0.591274	-0.470293
Macrophage_3	Ifngr1	0.100042	0.549758	-0.412151	-0.149951	-0.0965543	-0.0695653	-0.0170337	0.049299	0.121426	0.418616	0.6207	0.100042	0.6498	-0.449715
Macrophage_3	Tgfbr1	-0.52632	0.855419	-1.58876	-0.998867	-0.886435	-0.610958	-0.557448	-0.527268	0.138897	0.255405	0.523806	-0.52632	0.329099	-1.38174
Macrophage_3	Tnfrsf1a	-0.0769709	0.555207	-0.779883	-0.134194	-0.0954862	-0.042481	0.00750735	0.0448648	0.160015	0.248619	0.279142	-0.0769709	0.478236	-0.632178
Macrophage_4	Csf2ra	0.284582	0.443564	-0.135117	-0.111075	-0.0765789	0.0323825	0.0743087	0.172834	0.716991	0.807733	0.853543	0.284582	0.728146	-0.158981
Macrophage_4	Ifngr1	0.0454117	0.517763	-0.448502	-0.214721	-0.0332873	0.0502998	0.0622806	0.0843922	0.184087	0.281843	0.702007	0.0454117	0.563175	-0.472351
Macrophage_4	Tgfbr1	-0.460675	0.427216	-0.981123	-0.762056	-0.753542	-0.583342	-0.518793	-0.35383	-0.293477	-0.0293464	0.128564	-0.460675	-0.0334591	-0.887891
Macrophage_4	Tnfrsf1a	-0.0351773	0.623957	-0.763089	-0.537948	-0.375147	-0.0912416	-0.0562212	-0.0348372	0.0290656	0.338452	0.715416	-0.0351773	0.58878	-0.659134
Macrophage_5	Csf2ra	0.0483207	0.36629	-0.249149	-0.116475	-0.00292847	0.0339287	0.113976	0.185568	0.22829	0.262228	0.438324	0.0483207	0.41461	-0.317969
Macrophage_5	Ifngr1	-0.010998	0.234849	-0.191985	-0.0937071	-0.045098	0.0254601	0.0380938	0.0465865	0.0590481	0.120867	0.162833	-0.010998	0.223851	-0.245847
Macrophage_5	Tgfbr1	-0.234474	0.258863	-0.548369	-0.396798	-0.320038	-0.312859	-0.249276	-0.189931	-0.180095	-0.124681	-0.07776	-0.234474	0.0243885	-0.493337
Macrophage_5	Tnfrsf1a	-0.0577225	0.29587	-0.439966	-0.291237	-0.275819	-0.0542913	0.0311344	0.0371401	0.0578099	0.116825	0.318544	-0.0577225	0.238148	-0.353593
Macrophage_6	Csf2ra	0.0374842	0.291298	-0.200786	-0.152445	-0.0876396	-0.0308814	0.0469171	0.160662	0.259694	0.297433	0.312354	0.0374842	0.328782	-0.253813
Macrophage_6	Ifngr1	0.240181	0.324589	-0.094955	0.0534462	0.154143	0.193034	0.269829	0.356172	0.393886	0.463473	0.603347	0.240181	0.564769	-0.084408
Macrophage_6	Tgfbr1	-0.456802	0.352504	-0.821156	-0.675157	-0.648136	-0.513662	-0.379799	-0.294472	-0.21389	-0.162392	-0.122703	-0.456802	-0.104297	-0.809306
Macrophage_6	Tnfrsf1a	-0.0128505	0.324343	-0.495494	-0.203507	-0.0960057	0.0123975	0.0986717	0.132594	0.15131	0.194411	0.323288	-0.0128505	0.311492	-0.337193
Macrophage_7	Csf2ra	-0.124675	0.375451	-0.697236	-0.438434	-0.20383	-0.0656077	-0.0639712	-0.0524808	0.0920038	0.113925	0.336641	-0.124675	0.250776	-0.500126
Macrophage_7	Ifngr1	0.0887853	0.290793	-0.275058	0.0274961	0.0398692	0.0487008	0.141109	0.162262	0.203469	0.224186	0.351477	0.0887853	0.379578	-0.202008
Macrophage_7	Tgfbr1	-0.840516	0.34393	-1.2421	-1.13023	-0.950752	-0.838842	-0.832983	-0.832362	-0.722834	-0.58457	-0.407222	-0.840516	-0.496586	-1.18445
Macrophage_7	Tnfrsf1a	-0.114364	0.345736	-0.696583	-0.383426	-0.129204	-0.0571768	-0.0312249	0.0532208	0.0750905	0.157932	0.208493	-0.114364	0.231372	-0.460099
Macrophage_8	Csf2ra	0.0756615	0.322354	-0.195748	-0.103505	-0.0591107	0.0744266	0.0775185	0.0798826	0.220632	0.279881	0.423822	0.0756615	0.398015	-0.246692
Macrophage_8	Ifngr1	-0.0613964	0.260678	-0.330186	-0.0737149	-0.0201255	-0.0152196	-0.0104722	-0.00748224	0.0706416	0.0727064	0.097107	-0.0613964	0.199282	-0.322074
Macrophage_8	Tgfbr1	-0.00945879	0.661923	-0.412305	-0.152985	-0.122501	-0.117506	-0.112678	-0.107292	0.183895	0.301148	0.83603	-0.00945879	0.652464	-0.671381
Macrophage_8	Tnfrsf1a	-0.120339	0.284625	-0.39313	-0.386024	-0.379109	-0.238018	-0.0460814	0.0124257	0.0785119	0.154498	0.158661	-0.120339	0.164286	-0.404964
Whole1	Csf2ra	0.0561641	0.245942	-0.304305	-0.0602839	-0.0586655	0.0685225	0.0720339	0.0722586	0.222031	0.279873	0.309522	0.0561641	0.302106	-0.189778
Whole1	Ifngr1	0.126306	0.182233	-0.146016	0.00742377	0.0876067	0.112009	0.128115	0.172866	0.182573	0.252323	0.345305	0.126306	0.308539	-0.0559274
Whole1	Tgfbr1	-0.480669	0.25958	-0.877001	-0.680001	-0.633418	-0.56388	-0.360304	-0.339849	-0.28285	-0.259285	-0.243587	-0.480669	-0.221088	-0.740249
Whole1	Tnfrsf1a	-0.00174425	0.281517	-0.427605	-0.200402	-0.111085	0.0397338	0.0606372	0.0672697	0.128355	0.225671	0.304564	-0.00174425	0.279773	-0.283261
Whole2	Csf2ra	0.0561641	0.245942	-0.304305	-0.0602839	-0.0586655	0.0685225	0.0720339	0.0722586	0.222031	0.279873	0.309522	0.0561641	0.302106	-0.189778
Whole2	Ifngr1	0.126306	0.182233	-0.146016	0.00742377	0.0876067	0.112009	0.128115	0.172866	0.182573	0.252323	0.345305	0.126306	0.308539	-0.0559274
Whole2	Tgfbr1	-0.480669	0.25958	-0.877001	-0.680001	-0.633418	-0.56388	-0.360304	-0.339849	-0.28285	-0.259285	-0.243587	-0.480669	-0.221088	-0.740249
Whole2	Tnfrsf1a	-0.00174425	0.281517	-0.427605	-0.200402	-0.111085	0.0397338	0.0606372	0.0672697	0.128355	0.225671	0.304564	-0.00174425	0.279773	-0.283261
Lipid signaling
Cluster	KO	avg	stdev	10	20	30	40	50	60	70	80	90	mean	max	min
Macrophage_Cxcl10_1	Csf2ra	-0.328174	1.52395	-1.5228	-0.601133	-0.326915	-0.189726	0.0191156	0.0811289	0.156453	0.304409	0.71819	-0.328174	1.19577	-1.85212
Macrophage_Cxcl10_1	Ifngr1	-0.236568	0.638461	-1.18078	-0.845255	-0.495537	-0.240592	0.0221918	0.0468449	0.0912806	0.238537	0.446499	-0.236568	0.401893	-0.875029
Macrophage_Cxcl10_1	Tgfbr1	0.000883464	1.12995	-0.792874	-0.720856	-0.690061	-0.641436	-0.604549	-0.148383	0.220979	0.590032	1.21379	0.000883464	1.13083	-1.12907
Macrophage_Cxcl10_1	Tnfrsf1a	-0.613574	1.10851	-2.30896	-1.47747	-0.834394	-0.572597	-0.181769	-0.0455869	0.0290702	0.0686455	0.240419	-0.613574	0.494938	-1.72209
Macrophage_Cxcl10_2	Csf2ra	0.0494983	0.44609	-0.462059	-0.144928	0.070921	0.0805014	0.155073	0.231423	0.247224	0.310998	0.417739	0.0494983	0.495588	-0.396592
Macrophage_Cxcl10_2	Ifngr1	-0.0822537	0.933678	-1.12324	-0.723946	-0.433792	-0.337947	-0.159265	-0.147766	0.0407975	0.364626	0.90721	-0.0822537	0.851424	-1.01593
Macrophage_Cxcl10_2	Tgfbr1	0.648047	1.32745	-0.335375	-0.0513897	0.144788	0.347626	0.443966	0.486088	0.67662	0.93082	1.66372	0.648047	1.9755	-0.679406
Macrophage_Cxcl10_2	Tnfrsf1a	0.215885	0.584518	-0.335483	-0.163906	-0.017922	0.147635	0.180062	0.31396	0.432076	0.534795	0.744826	0.215885	0.800402	-0.368633
Macrophage_Cxcl10_3	Csf2ra	0.216594	0.276724	0.0283442	0.0399307	0.0490256	0.0560427	0.0640956	0.119748	0.293363	0.356862	0.510045	0.216594	0.493317	-0.06013
Macrophage_Cxcl10_3	Ifngr1	-0.0194999	0.826461	-0.711836	-0.505559	-0.354781	-0.222348	-0.104732	-0.0668645	-0.0142386	0.185415	0.729123	-0.0194999	0.806961	-0.845961
Macrophage_Cxcl10_3	Tgfbr1	0.649341	0.530835	0.0950789	0.19495	0.318936	0.461507	0.642705	0.787193	0.801275	0.931084	1.20402	0.649341	1.18018	0.118507
Macrophage_Cxcl10_3	Tnfrsf1a	-0.0286223	0.520387	-0.775754	-0.508207	-0.117649	-0.00140239	0.102227	0.182966	0.219095	0.373128	0.50467	-0.0286223	0.491765	-0.54901
Macrophage_1	Csf2ra	0.10116	0.317343	-0.149145	-0.0187366	0.0276841	0.0486881	0.0569838	0.0736832	0.0969643	0.133409	0.380679	0.10116	0.418503	-0.216183
Macrophage_1	Ifngr1	0.009634	0.399149	-0.325103	-0.228675	-0.183986	-0.129211	-0.0807354	-0.0358041	0.00656407	0.234369	0.502006	0.009634	0.408783	-0.389515
Macrophage_1	Tgfbr1	0.579566	0.852207	-0.0996702	0.0509538	0.0968597	0.112197	0.191229	0.37888	0.774388	1.36262	1.79379	0.579566	1.43177	-0.27264
Macrophage_1	Tnfrsf1a	0.0979603	0.472383	-0.25614	-0.169775	-0.134936	-0.087709	-0.0342871	0.0639381	0.139773	0.170829	0.541664	0.0979603	0.570343	-0.374422
Macrophage_2	Csf2ra	0.0906444	0.348476	-0.306753	-0.0771769	0.0919984	0.154579	0.163862	0.166722	0.209693	0.332886	0.416281	0.0906444	0.43912	-0.257832
Macrophage_2	Ifngr1	0.279067	0.700963	-0.35043	-0.333381	-0.295793	-0.0524191	0.0978209	0.240897	0.459197	0.886515	1.23969	0.279067	0.98003	-0.421896
Macrophage_2	Tgfbr1	0.413348	1.14367	-0.511792	0.0651427	0.0903395	0.150328	0.227712	0.446645	0.636219	0.767076	1.47503	0.413348	1.55702	-0.730321
Macrophage_2	Tnfrsf1a	-0.00588228	0.458084	-0.252421	-0.231896	-0.206037	-0.190661	-0.180526	-0.140148	-0.102435	-0.0700507	0.372465	-0.00588228	0.452202	-0.463967
Macrophage_3	Csf2ra	-0.0220226	0.993377	-1.17095	-1.11346	-0.699677	-0.0959163	0.0627845	0.148722	0.287754	0.757594	1.35862	-0.0220226	0.971354	-1.0154
Macrophage_3	Ifngr1	0.00798004	0.504385	-0.625114	-0.367345	-0.105011	-0.10376	0.0408195	0.204232	0.2714	0.450452	0.575556	0.00798004	0.512365	-0.496405
Macrophage_3	Tgfbr1	0.550516	0.647116	-0.128653	0.17166	0.31894	0.474588	0.63442	0.647239	0.744583	1.01098	1.25127	0.550516	1.19763	-0.0966001
Macrophage_3	Tnfrsf1a	0.0134498	0.652887	-0.82171	-0.438629	-0.0703152	0.0607089	0.157994	0.23733	0.305531	0.520848	0.685802	0.0134498	0.666337	-0.639437
Macrophage_4	Csf2ra	0.365165	0.77008	-0.49534	-0.389811	-0.196336	0.0339591	0.123434	0.784927	1.01966	1.12285	1.23109	0.365165	1.13524	-0.404915
Macrophage_4	Ifngr1	0.432231	0.923011	-0.582622	-0.39456	-0.158162	0.148708	0.527328	0.5627	0.767634	1.10092	1.531	0.432231	1.35524	-0.490781
Macrophage_4	Tgfbr1	0.734208	0.643925	0.218252	0.464323	0.535926	0.557864	0.570231	0.585498	0.939079	1.34526	1.60965	0.734208	1.37813	0.090283
Macrophage_4	Tnfrsf1a	0.309304	0.765263	-0.786933	-0.188006	0.202089	0.239316	0.29958	0.53985	0.716151	0.833646	1.00834	0.309304	1.07457	-0.455959
Macrophage_5	Csf2ra	-0.107841	0.222001	-0.341105	-0.256629	-0.205314	-0.133584	-0.0219842	-0.0177299	0.0286452	0.0711829	0.102097	-0.107841	0.114159	-0.329842
Macrophage_5	Ifngr1	0.210034	0.570969	-0.172582	-0.134333	-0.0752831	0.000955539	0.0190856	0.131455	0.204562	0.291426	0.628639	0.210034	0.781004	-0.360935
Macrophage_5	Tgfbr1	0.522594	0.515254	-0.102101	0.0908791	0.262135	0.412019	0.600719	0.694412	0.722583	0.895774	1.17472	0.522594	1.03785	0.00734038
Macrophage_5	Tnfrsf1a	0.022117	0.412125	-0.324848	-0.242952	-0.135019	-0.0430417	-0.0195594	-0.0082111	0.0112761	0.0392144	0.260873	0.022117	0.434242	-0.390008
Macrophage_6	Csf2ra	-0.0408421	0.748582	-0.448168	-0.095749	-0.0539947	0.0177751	0.0802234	0.151105	0.181676	0.199472	0.371305	-0.0408421	0.70774	-0.789424
Macrophage_6	Ifngr1	0.325994	0.693416	-0.240707	-0.124824	-0.0915138	-0.0351083	0.0845452	0.275975	0.658188	0.923197	1.10728	0.325994	1.01941	-0.367422
Macrophage_6	Tgfbr1	0.594084	0.885177	-0.262644	-0.224124	-0.0171637	0.301611	0.360941	0.690762	0.93278	1.20124	1.61218	0.594084	1.47926	-0.291093
Macrophage_6	Tnfrsf1a	0.0867807	0.265419	-0.121934	-0.0682396	-0.0531103	-0.0456465	0.022751	0.104798	0.160035	0.181383	0.327528	0.0867807	0.3522	-0.178638
Macrophage_7	Csf2ra	-0.0534303	0.141187	-0.188897	-0.122255	-0.0861467	-0.0800979	-0.0649823	-0.0444457	-0.0194235	0.0200124	0.0897795	-0.0534303	0.0877568	-0.194617
Macrophage_7	Ifngr1	0.0665176	0.688916	-0.420497	-0.326942	-0.244188	-0.165531	-0.0890969	-0.0757748	-0.0652169	0.153156	0.727499	0.0665176	0.755434	-0.622398
Macrophage_7	Tgfbr1	0.646837	0.804566	-0.13473	-0.020949	0.113283	0.232898	0.245543	0.817003	1.04868	1.28217	1.64596	0.646837	1.4514	-0.15773
Macrophage_7	Tnfrsf1a	-0.0396833	0.207915	-0.295014	-0.156475	-0.0871189	-0.0511152	0.058935	0.0723664	0.0931683	0.117154	0.140177	-0.0396833	0.168231	-0.247598
Macrophage_8	Csf2ra	-0.0872285	0.364791	-0.360793	-0.261732	-0.20939	-0.128835	-0.0994441	-0.0602022	-0.020255	0.0494924	0.226822	-0.0872285	0.277562	-0.452019
Macrophage_8	Ifngr1	0.248451	0.683796	-0.250503	-0.235132	-0.216765	-0.172224	-0.0702874	0.101687	0.410688	0.65438	0.956838	0.248451	0.932247	-0.435345
Macrophage_8	Tgfbr1	0.765885	0.869221	0.0322322	0.100628	0.184061	0.340652	0.487136	0.84924	0.951921	1.29317	1.92035	0.765885	1.63511	-0.103337
Macrophage_8	Tnfrsf1a	-0.00898037	0.241488	-0.203324	-0.0943023	-0.0620124	-0.0555626	-0.0465218	-0.0252856	0.0238479	0.0885014	0.223988	-0.00898037	0.232507	-0.250468
Whole1	Csf2ra	0.0701483	0.20649	-0.0699604	-0.0616833	-0.0557906	-0.0418421	0.000233816	0.0474607	0.0794372	0.117505	0.260531	0.0701483	0.276639	-0.136342
Whole1	Ifngr1	0.135419	0.587649	-0.311322	-0.209614	-0.146227	-0.117361	-0.00306633	0.0512866	0.0690293	0.22349	0.674801	0.135419	0.723068	-0.452231
Whole1	Tgfbr1	0.651373	0.659364	-0.0467893	0.0749438	0.190286	0.293313	0.40664	0.83059	1.16762	1.33629	1.40612	0.651373	1.31074	-0.00799127
Whole1	Tnfrsf1a	-0.0740216	0.168737	-0.296235	-0.220103	-0.125	-0.0274161	0.00211216	0.0220423	0.0334036	0.043692	0.0617368	-0.0740216	0.0947156	-0.242759
Whole2	Csf2ra	0.0701483	0.20649	-0.0699604	-0.0616833	-0.0557906	-0.0418421	0.000233816	0.0474607	0.0794372	0.117505	0.260531	0.0701483	0.276639	-0.136342
Whole2	Ifngr1	0.135419	0.587649	-0.311322	-0.209614	-0.146227	-0.117361	-0.00306633	0.0512866	0.0690293	0.22349	0.674801	0.135419	0.723068	-0.452231
Whole2	Tgfbr1	0.651373	0.659364	-0.0467893	0.0749438	0.190286	0.293313	0.40664	0.83059	1.16762	1.33629	1.40612	0.651373	1.31074	-0.00799127
Whole2	Tnfrsf1a	-0.0740216	0.168737	-0.296235	-0.220103	-0.125	-0.0274161	0.00211216	0.0220423	0.0334036	0.043692	0.0617368	-0.0740216	0.0947156	-0.242759
Lipid processing
Cluster	KO	avg	stdev	10	20	30	40	50	60	70	80	90	mean	max	min
Macrophage_Cxcl10_1	Csf2ra	-0.334734	1.46583	-0.431445	-0.257456	-0.173074	0.0168133	0.134234	0.208215	0.246271	0.308035	0.393877	-0.334734	1.1311	-1.80057
Macrophage_Cxcl10_1	Ifngr1	0.25038	0.498906	-0.00147746	0.00494492	0.0236276	0.0253752	0.0739738	0.0986048	0.112133	0.133394	0.990662	0.25038	0.749286	-0.248525
Macrophage_Cxcl10_1	Tgfbr1	-0.878632	0.861139	-1.77533	-1.59345	-1.07797	-1.06452	-0.954019	-0.338296	-0.325473	-0.175124	-0.0925681	-0.878632	-0.0174931	-1.73977
Macrophage_Cxcl10_1	Tnfrsf1a	-0.316474	0.62153	-1.34193	-0.557007	-0.340877	-0.209366	-0.177105	-0.0773051	0.0355241	0.093991	0.273471	-0.316474	0.305056	-0.938004
Macrophage_Cxcl10_2	Csf2ra	0.0343295	1.59429	-0.239613	-0.209189	-0.0118656	0.18173	0.25405	0.366655	0.401006	0.693389	0.757732	0.0343295	1.62862	-1.55996
Macrophage_Cxcl10_2	Ifngr1	0.175673	0.831238	-0.204153	-0.193569	-0.0944244	-0.0444323	0.141244	0.286769	0.32906	0.779056	1.05338	0.175673	1.00691	-0.655565
Macrophage_Cxcl10_2	Tgfbr1	-0.345383	0.817982	-1.20361	-0.952312	-0.705747	-0.535779	-0.399894	-0.164541	0.112036	0.566339	0.584815	-0.345383	0.472598	-1.16336
Macrophage_Cxcl10_2	Tnfrsf1a	-0.0500827	0.447687	-0.439571	-0.228446	-0.0388665	-0.028232	-0.0151127	0.0540008	0.0992608	0.165638	0.225972	-0.0500827	0.397605	-0.49777
Macrophage_Cxcl10_3	Csf2ra	-0.122688	0.471296	-0.403124	-0.0884002	-0.0248202	-0.0208711	-0.0100693	0.0527845	0.0559106	0.0984274	0.158106	-0.122688	0.348608	-0.593983
Macrophage_Cxcl10_3	Ifngr1	0.0645865	0.457537	-0.342152	-0.339591	-0.22086	-0.141601	-0.0730316	-0.053914	0.233082	0.351621	0.630261	0.0645865	0.522123	-0.39295
Macrophage_Cxcl10_3	Tgfbr1	-0.233101	0.539833	-1.09485	-0.404043	-0.266301	-0.216316	-0.0838617	-0.0195277	0.0700473	0.0843712	0.314219	-0.233101	0.306732	-0.772933
Macrophage_Cxcl10_3	Tnfrsf1a	-0.266918	0.608673	-0.530759	-0.263253	-0.213935	-0.157605	-0.0580108	-0.0526198	-0.0352009	0.0456	0.116074	-0.266918	0.341756	-0.875591
Macrophage_1	Csf2ra	-0.212003	0.776161	-0.432403	-0.257655	-0.140827	0.0284896	0.0973222	0.106199	0.117024	0.181026	0.190654	-0.212003	0.564158	-0.988164
Macrophage_1	Ifngr1	-0.158249	0.621745	-0.59072	-0.379448	-0.352406	-0.272022	-0.0225026	0.184243	0.21621	0.231091	0.400456	-0.158249	0.463497	-0.779994
Macrophage_1	Tgfbr1	-0.380938	0.730478	-1.21045	-1.1589	-1.08262	-0.308946	-0.298848	-0.0363147	0.0213529	0.161068	0.250703	-0.380938	0.349539	-1.11142
Macrophage_1	Tnfrsf1a	-0.109173	0.295551	-0.626121	-0.161519	-0.154385	-0.108913	-0.0725092	0.0425541	0.0645916	0.0986063	0.173972	-0.109173	0.186379	-0.404724
Macrophage_2	Csf2ra	0.0171043	0.363217	-0.293236	-0.11528	-0.0773543	-0.00289011	0.0334615	0.156023	0.195523	0.204859	0.24185	0.0171043	0.380322	-0.346113
Macrophage_2	Ifngr1	0.0482606	0.568381	-0.304631	-0.254418	-0.247381	-0.143976	-0.0482069	0.0478252	0.119076	0.134399	0.588899	0.0482606	0.616642	-0.520121
Macrophage_2	Tgfbr1	0.173866	0.71526	-0.346355	-0.194596	-0.160194	-0.122452	-0.00537542	0.0817403	0.328391	0.34772	1.00755	0.173866	0.889126	-0.541394
Macrophage_2	Tnfrsf1a	-0.096903	0.538431	-0.448266	-0.270028	-0.0863334	-0.0737152	0.0435845	0.0556631	0.0803017	0.128733	0.157996	-0.096903	0.441528	-0.635334
Macrophage_3	Csf2ra	-0.229193	1.32219	-1.91069	-0.320114	-0.0797946	0.0629348	0.316779	0.378557	0.385348	0.455922	0.627467	-0.229193	1.093	-1.55139
Macrophage_3	Ifngr1	0.00848574	0.625897	-0.457528	-0.0457392	-0.026626	-0.0170337	0.032236	0.055291	0.225878	0.529849	0.609465	0.00848574	0.634383	-0.617411
Macrophage_3	Tgfbr1	-0.105798	1.37415	-0.557448	-0.477445	-0.244471	-0.173488	0.0903629	0.235395	0.428584	0.506529	0.808858	-0.105798	1.26835	-1.47995
Macrophage_3	Tnfrsf1a	-0.306737	0.656883	-1.24526	-1.19053	-0.361831	-0.173251	-0.173134	0.00750735	0.11697	0.152676	0.244425	-0.306737	0.350146	-0.96362
Macrophage_4	Csf2ra	0.0362573	0.398928	-0.168412	-0.0918066	0.014825	0.0571788	0.0776521	0.123376	0.163349	0.172834	0.220552	0.0362573	0.435186	-0.362671
Macrophage_4	Ifngr1	0.0112028	0.505049	-0.514139	-0.313941	-0.0953696	-0.0897448	-0.0226147	0.0103507	0.0502998	0.21013	0.796874	0.0112028	0.516252	-0.493847
Macrophage_4	Tgfbr1	-0.220298	0.866459	-1.24382	-1.01563	-0.753542	-0.216208	-0.151954	-0.139355	0.0808727	0.463668	0.535801	-0.220298	0.646161	-1.08676
Macrophage_4	Tnfrsf1a	-0.176936	0.392989	-0.556721	-0.479466	-0.467727	-0.4147	-0.189962	0.0129931	0.0290656	0.0706648	0.199561	-0.176936	0.216053	-0.569925
Macrophage_5	Csf2ra	-0.232919	0.509932	-0.93812	-0.227543	-0.214861	-0.193037	-0.0689483	-0.0508126	0.00347827	0.149587	0.186877	-0.232919	0.277013	-0.742851
Macrophage_5	Ifngr1	-0.020379	0.208391	-0.21487	-0.134787	-0.109724	-0.0866022	-0.0777821	-0.0325563	0.0380938	0.0717016	0.143976	-0.020379	0.188012	-0.22877
Macrophage_5	Tgfbr1	-0.140672	0.364296	-0.565433	-0.396798	-0.370079	-0.184923	-0.155431	0.00746856	0.0775539	0.169856	0.218068	-0.140672	0.223624	-0.504968
Macrophage_5	Tnfrsf1a	-0.131524	0.316896	-0.373926	-0.169404	-0.157587	-0.144535	-0.0692652	0.0127916	0.0212504	0.0578099	0.156284	-0.131524	0.185373	-0.44842
Macrophage_6	Csf2ra	-0.0915617	0.372566	-0.351196	-0.245392	-0.147864	-0.0852842	-0.0623615	-0.00685969	0.153486	0.207444	0.247411	-0.0915617	0.281004	-0.464127
Macrophage_6	Ifngr1	-0.0918002	0.411267	-0.680807	-0.494592	-0.373952	-0.0951823	0.0582665	0.106479	0.185364	0.215453	0.383509	-0.0918002	0.319466	-0.503067
Macrophage_6	Tgfbr1	-0.26775	0.425709	-0.777818	-0.466053	-0.204601	-0.200382	-0.169688	-0.105065	-0.0791445	-0.0744242	0.0564558	-0.26775	0.157959	-0.693459
Macrophage_6	Tnfrsf1a	0.0637145	0.293475	-0.139321	-0.102953	-0.0220999	0.0961289	0.107387	0.142626	0.161656	0.163345	0.24858	0.0637145	0.35719	-0.229761
Macrophage_7	Csf2ra	-0.190683	0.425277	-0.352398	-0.271254	-0.217451	-0.191328	-0.150524	-0.0954968	-0.0720091	-0.011427	0.238987	-0.190683	0.234594	-0.615959
Macrophage_7	Ifngr1	-0.105121	0.30625	-0.460346	-0.335163	-0.293406	-0.0616543	0.010136	0.0274961	0.046088	0.166062	0.185231	-0.105121	0.201129	-0.411371
Macrophage_7	Tgfbr1	-0.583355	0.715052	-1.62456	-1.29056	-0.722834	-0.502438	-0.433443	-0.411096	-0.175098	-0.00793055	0.0624403	-0.583355	0.131698	-1.29841
Macrophage_7	Tnfrsf1a	-0.179019	0.234202	-0.410007	-0.318785	-0.243845	-0.226822	-0.225485	-0.0758988	0.00679844	0.0362455	0.0750905	-0.179019	0.0551829	-0.413221
Macrophage_8	Csf2ra	-0.179404	0.375024	-0.73997	-0.396444	-0.2429	-0.192476	-0.0130999	-0.012959	0.0271067	0.0492267	0.186407	-0.179404	0.19562	-0.554428
Macrophage_8	Ifngr1	0.0426451	0.331898	-0.366514	-0.346082	-0.020269	-0.0152196	0.106699	0.182784	0.188029	0.24776	0.444687	0.0426451	0.374543	-0.289253
Macrophage_8	Tgfbr1	0.0179056	0.844364	-0.79038	-0.174312	-0.122501	-0.0593955	-0.0571447	0.137507	0.167014	0.199303	0.883032	0.0179056	0.862269	-0.826458
Macrophage_8	Tnfrsf1a	-0.219125	0.484229	-0.417417	-0.279674	-0.261803	-0.135153	-0.0953098	-0.0665039	0.0186806	0.11178	0.130978	-0.219125	0.265104	-0.703354
Whole1	Csf2ra	-0.113664	0.427498	-0.368841	-0.144051	-0.130727	-0.0481546	-0.0333838	-0.0151218	0.0780577	0.167217	0.207634	-0.113664	0.313834	-0.541162
Whole1	Ifngr1	0.0393724	0.311657	-0.31018	-0.292099	-0.278507	-0.0308057	0.172866	0.21206	0.243163	0.244015	0.245328	0.0393724	0.351029	-0.272284
Whole1	Tgfbr1	-0.30291	0.527545	-0.946852	-0.87069	-0.680001	-0.235294	-0.181046	-0.0596928	0.0414108	0.210971	0.239411	-0.30291	0.224635	-0.830455
Whole1	Tnfrsf1a	-0.125258	0.281777	-0.423481	-0.339372	-0.185424	-0.0888926	-0.0231847	-0.0152879	0.0558677	0.0744672	0.128355	-0.125258	0.15652	-0.407035
Whole2	Csf2ra	-0.113664	0.427498	-0.368841	-0.144051	-0.130727	-0.0481546	-0.0333838	-0.0151218	0.0780577	0.167217	0.207634	-0.113664	0.313834	-0.541162
Whole2	Ifngr1	0.0393724	0.311657	-0.31018	-0.292099	-0.278507	-0.0308057	0.172866	0.21206	0.243163	0.244015	0.245328	0.0393724	0.351029	-0.272284
Whole2	Tgfbr1	-0.30291	0.527545	-0.946852	-0.87069	-0.680001	-0.235294	-0.181046	-0.0596928	0.0414108	0.210971	0.239411	-0.30291	0.224635	-0.830455
Whole2	Tnfrsf1a	-0.125258	0.281777	-0.423481	-0.339372	-0.185424	-0.0888926	-0.0231847	-0.0152879	0.0558677	0.0744672	0.128355	-0.125258	0.15652	-0.407035

## Sheet: c
Control	Ifngr1		Control	Tnfrsf1a		Control	Csf2ra		Control	Tgfbr1
3.12243	3.68133		0.002514	0.001592		0.455363	0.375365		0.787748	1.28998
0.579996	1.1199		0.0118	0.024631		0.461046	1.69552		1.19732	2.48001
0.014167	0.028127		3.06041	3.15208		1.1607	3.19402		1.539	3.17661
0.283403	0.30835		0.925278	1.90944		0.516896	1.32743		0.475932	1.34676
						2.406	2.15512
Table Analyzed	Scaled to control Ifngr1		Table Analyzed	Scaled to control Tnfrsf1a		Table Analyzed	Scaled to control Csf2ra		Table Analyzed	Scaled to control Tgfbr1
Column B	KO		Column B	KO		Column B	KO		Column B	KO
vs.	vs.		vs.	vs.		vs.	vs.		vs.	vs.
Column A	Control		Column A	Control		Column A	Control		Column A	Control
Paired t test			Paired t test			Paired t test			Paired t test
P value	0.1601		P value	0.3366		P value	0.151		P value	0.0224
P value summary	ns		P value summary	ns		P value summary	ns		P value summary	*
Significantly different (P < 0.05)?	No		Significantly different (P < 0.05)?	No		Significantly different (P < 0.05)?	No		Significantly different (P < 0.05)?	Yes
One- or two-tailed P value?	Two-tailed		One- or two-tailed P value?	Two-tailed		One- or two-tailed P value?	Two-tailed		One- or two-tailed P value?	Two-tailed
t, df	t=1.858, df=3		t, df	t=1.141, df=3		t, df	t=1.772, df=4		t, df	t=4.354, df=3
Number of pairs	4		Number of pairs	4		Number of pairs	5		Number of pairs	4
How big is the difference?			How big is the difference?			How big is the difference?			How big is the difference?
Mean of differences (B - A)	0.2844		Mean of differences (B - A)	0.2719		Mean of differences (B - A)	0.7495		Mean of differences (B - A)	1.073
SD of differences	0.3061		SD of differences	0.4766		SD of differences	0.9455		SD of differences	0.4931
SEM of differences	0.153		SEM of differences	0.2383		SEM of differences	0.4228		SEM of differences	0.2465
95% confidence interval	-0.2026 to 0.7715		95% confidence interval	-0.4864 to 1.030		95% confidence interval	-0.4245 to 1.923		95% confidence interval	0.2887 to 1.858
R squared (partial eta squared)	0.5352		R squared (partial eta squared)	0.3027		R squared (partial eta squared)	0.4399		R squared (partial eta squared)	0.8633
How effective was the pairing?			How effective was the pairing?			How effective was the pairing?			How effective was the pairing?
Correlation coefficient (r)	0.9914		Correlation coefficient (r)	0.951		Correlation coefficient (r)	0.5108		Correlation coefficient (r)	0.9546
P value (one tailed)	0.0043		P value (one tailed)	0.0245		P value (one tailed)	0.1896		P value (one tailed)	0.0227
P value summary	**		P value summary	*		P value summary	ns		P value summary	*
Was the pairing significantly effective?	Yes		Was the pairing significantly effective?	Yes		Was the pairing significantly effective?	No		Was the pairing significantly effective?	Yes

## Sheet: d
Control	Ifngr1		Control	Tnfrsf1a		Control	Csf2ra		Control	Tgfbr1
0.903562	0.801459		0.833476	1.03		1.09614	1.12549		0.992397	1.09599
0.897639	0.970857		0.978588	1.09657		0.899755	0.722085		1.02054	1.48629
1.18284	1.30509		1.33539	1.18439		1.02671	1.09653		0.948722	1.60347
1.01596	1.04363		0.852548	0.981154		1.01594	0.832073		1.03834	1.62448
						0.961451	1.0954
Table Analyzed	Scaled to control Ifngr1		Table Analyzed	Scaled to control Tnfrsf1a		Table Analyzed	Scaled to control Csf2ra		Table Analyzed	Scaled to control Tgfbr1
Column B	KO		Column B	KO		Column B	KO		Column B	KO
vs.	vs.		vs.	vs.		vs.	vs.		vs.	vs.
Column A	Control		Column A	Control		Column A	Control		Column A	Control
Paired t test			Paired t test			Paired t test			Paired t test
P value	0.5744		P value	0.4111		P value	0.7149		P value	0.0346
P value summary	ns		P value summary	ns		P value summary	ns		P value summary	*
Significantly different (P < 0.05)?	No		Significantly different (P < 0.05)?	No		Significantly different (P < 0.05)?	No		Significantly different (P < 0.05)?	Yes
One- or two-tailed P value?	Two-tailed		One- or two-tailed P value?	Two-tailed		One- or two-tailed P value?	Two-tailed		One- or two-tailed P value?	Two-tailed
t, df	t=0.6283, df=3		t, df	t=0.9525, df=3		t, df	t=0.3922, df=4		t, df	t=3.688, df=3
Number of pairs	4		Number of pairs	4		Number of pairs	5		Number of pairs	4
How big is the difference?			How big is the difference?			How big is the difference?			How big is the difference?
Mean of differences (B - A)	0.03026		Mean of differences (B - A)	0.07303		Mean of differences (B - A)	-0.02568		Mean of differences (B - A)	0.4526
SD of differences	0.09632		SD of differences	0.1533		SD of differences	0.1464		SD of differences	0.2454
SEM of differences	0.04816		SEM of differences	0.07667		SEM of differences	0.06548		SEM of differences	0.1227
95% confidence interval	-0.1230 to 0.1835		95% confidence interval	-0.1710 to 0.3170		95% confidence interval	-0.2075 to 0.1561		95% confidence interval	0.06206 to 0.8431
R squared (partial eta squared)	0.1163		R squared (partial eta squared)	0.2322		R squared (partial eta squared)	0.03704		R squared (partial eta squared)	0.8193
How effective was the pairing?			How effective was the pairing?			How effective was the pairing?			How effective was the pairing?
Correlation coefficient (r)	0.9372		Correlation coefficient (r)	0.9367		Correlation coefficient (r)	0.664		Correlation coefficient (r)	0.0785
P value (one tailed)	0.0314		P value (one tailed)	0.0317		P value (one tailed)	0.1108		P value (one tailed)	0.4607
P value summary	*		P value summary	*		P value summary	ns		P value summary	ns
Was the pairing significantly effective?	Yes		Was the pairing significantly effective?	Yes		Was the pairing significantly effective?	No		Was the pairing significantly effective?	No

## Sheet: f
Control	Ifngr1		Control	Tnfrsf1a		Control	Csf2ra		Control	Tgfbr1
0.932379	0.864371		0.373256	0.3356		0.721237	0.662483		0.717587	1.14365
0.488442	0.475238		0.420502	0.396918		1.44562	2.05303		1.03687	2.65281
1.42669	1.40804		2.86387	2.55796		1.78943	2.88101		1.2113	3.7222
1.15249	1.10575		0.342375	0.234321		0.023789	0.023818		1.03424	2.55224
						1.01992	1.10547
Table Analyzed	Scaled to control Ifngr1		Table Analyzed	Scaled to control Tnfrsf1a		Table Analyzed	Scaled to control Csf2ra		Table Analyzed	Scaled to control Tgfbr1
Column B	KO		Column B	KO		Column B	KO		Column B	KO
vs.	vs.		vs.	vs.		vs.	vs.		vs.	vs.
Column A	Control		Column A	Control		Column A	Control		Column A	Control
Paired t test			Paired t test			Paired t test			Paired t test
P value	0.0641		P value	0.1653		P value	0.1931		P value	0.038
P value summary	ns		P value summary	ns		P value summary	ns		P value summary	*
Significantly different (P < 0.05)?	No		Significantly different (P < 0.05)?	No		Significantly different (P < 0.05)?	No		Significantly different (P < 0.05)?	Yes
One- or two-tailed P value?	Two-tailed		One- or two-tailed P value?	Two-tailed		One- or two-tailed P value?	Two-tailed		One- or two-tailed P value?	Two-tailed
t, df	t=2.869, df=3		t, df	t=1.826, df=3		t, df	t=1.563, df=4		t, df	t=3.555, df=3
Number of pairs	4		Number of pairs	4		Number of pairs	5		Number of pairs	4
How big is the difference?			How big is the difference?			How big is the difference?			How big is the difference?
Mean of differences (B - A)	-0.03665		Mean of differences (B - A)	-0.1188		Mean of differences (B - A)	0.3452		Mean of differences (B - A)	1.518
SD of differences	0.02555		SD of differences	0.1301		SD of differences	0.4939		SD of differences	0.854
SEM of differences	0.01278		SEM of differences	0.06505		SEM of differences	0.2209		SEM of differences	0.427
95% confidence interval	-0.07731 to 0.004011		95% confidence interval	-0.3258 to 0.08821		95% confidence interval	-0.2680 to 0.9584		95% confidence interval	0.1589 to 2.877
R squared (partial eta squared)	0.7328		R squared (partial eta squared)	0.5265		R squared (partial eta squared)	0.3791		R squared (partial eta squared)	0.8081
How effective was the pairing?			How effective was the pairing?			How effective was the pairing?			How effective was the pairing?
Correlation coefficient (r)	0.9979		Correlation coefficient (r)	0.9994		Correlation coefficient (r)	0.9742		Correlation coefficient (r)	0.9936
P value (one tailed)	0.001		P value (one tailed)	0.0003		P value (one tailed)	0.0025		P value (one tailed)	0.0032
P value summary	**		P value summary	***		P value summary	**		P value summary	**
Was the pairing significantly effective?	Yes		Was the pairing significantly effective?	Yes		Was the pairing significantly effective?	Yes		Was the pairing significantly effective?	Yes

## Sheet: g
	Control																		Tgfbr1 KO
0	0.77251	0.825708	1.05979	0.610393	0.665006	2.06659	1.10995	1.04	0.902164	0.732732	0.999169	1.21598	1.09268	0.967538	0.852294	0.955925	1.21768	0.913881	0.759524	0.793717	1.09056	0.617847	0.661483	1.59497	1.13549	1.0645	0.959963	0.755879	1.02337	1.25599	1.38877	1.04492	0.955283	1.45895	1.6188	1.62348
	0.851663	1.40445	1.14569	0.808272	0.759657	2.72046	1.02263	1.26356	1.25996	0.84178	1.02139	1.37872	2.21282	2.4157	2.30843	2.05827	2.79307	2.62916	0.872187	1.15765	1.13652	0.856	0.826184	2.12352	1.03533	1.29827	1.33846	0.859747	1.075	1.53292	4.19836	3.53156	6.21958	2.71252	2.56528	5.68063
	1.03279	1.55898	1.64353	0.971779	1.03484	2.45097	1.24836	1.61053	1.68789	1.32403	1.74566	2.05972	4.47268	8.94973	4.65611	3.95321	4.96625	5.37411	1.04183	1.33182	1.74356	1.05134	1.10037	1.99914	1.30331	1.72062	1.86578	1.37475	1.80697	2.4363	10.2162	8.91175	11.4112	8.66356	7.83261	10.9606
	1.31684	1.61818	1.81011	1.24604	1.35174	2.27141	1.84983	2.09094	2.17091	2.30284	2.79741	2.97851	7.21398	10.0928	8.14641	6.82901	7.78784	8.08421	1.41098	1.41298	2.0339	1.44272	1.48013	1.93813	1.98849	2.34008	2.49994	2.34395	3.00479	3.75765	14.0833	13.7437	22.6037	17.5215	12.0529	22.2648
1	1.88935	1.76433	2.38801	1.7725	1.58838	2.61378	2.7416	2.64404	2.78858	3.61275	4.19899	3.93596	10.4087	11.588	11.2525	9.08811	11.2306	11.4325	2.07554	1.5856	2.59256	1.99073	1.82692	2.35064	3.03913	3.07168	3.31231	3.72747	4.46507	5.1168	18.1132	21.5002	24.6	23.387	14.9139	26.8006
	2.54676	2.04777	2.72534	2.4497	2.06865	2.89501	3.85926	3.29712	3.21468	5.04824	5.76264	5.02785	12.3233	13.4576	14.5281	12.7209	14.0256	15.0671	2.89682	1.94035	3.09073	2.90508	2.39232	2.68136	4.2806	3.99719	3.82541	5.04579	6.01202	6.64083	28.8257	25.6641	33.6942	30.8896	22.0973	39.3106
	3.43409	2.8223	3.41522	3.17584	2.71287	3.67684	5.2209	4.16068	3.77249	6.80372	7.20959	5.96094	17.3293	16.1696	19.0284	15.1769	16.2727	17.8498	3.90652	2.54268	3.88948	3.70955	3.15874	3.48997	5.48655	4.87704	4.40179	6.75149	7.84988	7.9035	41.7037	36.4447	44.1227	29.0021	30.2975	36.7631
	4.06811	2.87098	3.91093	3.41733	3.16812	3.95927	6.18448	4.88035	4.47539	7.81092	8.75533	7.01174	19.6577	20.4269	20.2452	18.2816	20.9657	20.2197	4.70194	2.82712	4.5477	4.06338	3.85694	4.07869	6.63198	5.85391	5.28846	8.17625	9.67408	9.65751	42.9008	43.287	49.5111	38.6939	39.2084	37.9235
2	4.51436	2.92416	4.46228	4.15228	3.5967	4.00519	7.20577	5.45906	4.84393	9.10179	9.83972	8.3141	24.0865	23.0017	24.3974	21.4141	20.0936	21.9712	5.26567	3.00572	5.20549	4.90203	4.28047	4.15228	7.47913	6.43075	5.57989	9.37644	10.9022	11.2486	52.9489	47.0724	50.8662	44.2216	47.0738	46.4366
	5.09585	3.08544	4.81739	4.68081	4.16113	4.14035	8.61423	5.86235	5.28198	10.043	10.6482	8.93969	26.9619	26.0108	27.52	25.3665	23.5951	24.6562	5.98436	3.20381	5.70955	5.5365	4.83747	4.42605	8.89737	6.97435	6.11961	10.5098	11.9891	12.4164	50.1207	52.771	51.0131	56.9402	44.5679	45.0146
	5.89235	3.16512	5.21504	5.37865	4.51247	4.54713	8.86447	6.53998	5.1279	10.8904	11.737	9.73375	28.1259	28.175	30.4163	28.5593	25.6292	26.4079	6.80487	3.14186	6.15375	6.22654	5.39226	4.82008	9.36562	7.81045	6.2532	11.5026	13.5081	13.4752	51.8472	60.0729	62.0229	66.3347	50.0907	48.1075
	6.06321	3.33399	5.5136	5.51711	4.7885	4.35902	9.53706	7.27545	5.57012	11.9937	12.6914	10.5007	30.37	31.2833	33.2593	32.0557	28.9838	27.3669	7.10996	3.43412	6.59261	6.46643	5.87796	4.89922	10.1137	8.56709	6.73819	12.261	14.3609	14.3776	48.4284	59.9477	68.3127	65.4921	58.3885	53.5186
3	6.54489	3.48997	5.46678	5.93758	4.96535	4.33787	10.3037	7.63145	5.58103	13.2016	12.8981	11.1614	33.7613	33.4149	35.4096	33.1917	31.4426	29.5383	7.93522	3.68794	6.78182	6.8597	6.08028	4.90833	11.151	8.98683	6.73476	13.3285	14.9142	15.7075	58.6783	57.2834	68.5431	70.5675	64.9507	63.6533
	6.72496	3.6981	5.9147	6.09288	5.09973	4.3304	10.2107	7.88482	5.85562	13.1595	13.4824	11.1707	34.6814	36.9195	37.6402	36.4445	34.0558	32.3525	7.93058	3.83622	6.97987	7.07645	6.39272	4.89151	11.3704	9.38269	7.1027	13.7099	15.4751	15.7028	59.6655	62.0769	67.942	70.2254	69.4785	57.8877
	7.23226	3.58717	5.63742	6.43141	5.30756	4.40635	10.5283	8.42431	6.07899	13.9113	14.3982	11.1072	35.4133	36.8848	38.6756	36.65	36.3382	33.879	8.68411	3.74132	6.96736	7.50068	6.5915	4.86879	11.9536	10.3257	7.46025	14.1382	15.9095	15.8214	60.6847	66.1571	77.7279	68.1792	67.7598	69.5462
	7.38552	3.55404	5.85495	6.77594	5.44105	4.41867	11.2652	8.65869	6.53473	14.516	14.9227	11.8109	37.4256	38.9349	40.5167	37.3701	39.3242	33.5019	8.68513	3.77032	7.09644	7.9774	6.69772	5.09045	12.5521	10.7192	7.79615	14.7454	16.912	16.0991	69.7743	66.4558	71.1792	77.6583	75.4549	67.9936
4	7.5593	3.65583	5.99755	7.02104	5.48423	4.47781	11.4548	8.926	6.45243	14.2628	16.0031	11.9775	38.1918	39.9112	41.615	39.0099	40.9941	38.0299	8.96088	3.85966	7.20112	8.24033	6.94847	5.30563	12.8272	10.7621	7.95066	14.9312	17.5342	16.688	61.8546	70.2222	76.1592	77.5219	75.9217	66.6265
	7.76175	3.80287	6.13503	7.23493	5.784	4.56224	11.6655	8.69365	6.17265	14.4687	16.0701	12.7363	40.1173	41.0845	40.9784	42.8431	45.1703	39.9312	9.31045	4.04025	7.25302	8.66135	7.24532	5.34705	13.0724	10.3986	7.81704	14.65	17.5527	17.3122	72.4022	73.284	74.7735	80.1945	78.2471	67.2011
	7.99767	4.05309	6.16916	7.33093	5.79497	4.70355	12.6547	9.04248	6.30691	14.3246	17.3524	12.6495	40.5383	41.8263	42.2532	44.8155	43.8224	36.4394	9.37857	4.2963	7.6504	8.78278	7.29543	5.58405	14.0346	10.8123	7.67405	14.6115	18.469	17.246	75.7724	78.1585	80.4299	82.5868	86.3196	64.5657
	7.85739	4.00342	6.20182	7.50926	5.82115	4.70367	12.6691	8.46025	6.47034	14.4521	15.4896	12.5256	39.7671	43.9121	43.1281	44.6823	44.6217	37.7762	9.45221	4.17304	7.57177	8.81939	7.26143	5.50468	13.9383	10.0543	7.6974	14.524	17.4974	16.6682	70.5315	79.5324	82.4443	91.8199	83.1763	64.6416
5	8.38303	3.86136	6.38509	7.7767	5.94008	4.67885	12.6764	8.71306	6.69117	15.1642	16.6239	13.0481	38.7313	44.239	45.2676	45.3532	45.5588	37.6167	10.0402	4.08513	7.59406	9.03235	7.54437	5.39515	14.1265	10.3984	8.00008	14.5934	18.7304	17.3726	74.2457	77.9134	84.1633	94.1066	72.611	64.7335
	8.54763	3.87382	6.35261	7.87277	6.09043	4.70271	12.7523	8.84637	7.24096	15.5129	16.599	12.9423	41.8522	43.6501	46.5072	45.8214	45.9658	39.282	10.3259	4.10718	7.66674	9.24506	7.81558	5.3035	14.1844	10.3305	8.5108	15.1945	18.3277	17.4668	74.9103	71.451	77.9638	101.262	74.3184	59.9286
	8.72845	3.92839	6.53052	7.93295	6.17439	4.71725	13.1639	9.666	6.55414	15.6396	17.0643	12.5083	40.8052	45.3969	44.8551	46.9822	46.4697	40.5254	10.438	4.19459	8.03553	9.22428	7.81836	5.42308	14.9036	10.9321	7.76158	15.0839	19.2793	17.3023	69.2619	84.7123	72.0149	87.3174	78.4854	64.1508
	8.74959	4.01064	6.55208	7.99887	6.22822	4.63211	12.6528	9.56588	6.54275	15.9228	16.4871	13.4851	40.432	41.7165	45.2906	49.2081	46.1285	40.5845	10.4752	4.24003	7.87795	9.3633	7.87933	5.44093	14.4764	10.8486	7.87198	15.5161	18.758	17.963	72.8463	71.0328	72.371	85.0463	75.3024	76.4603
6	8.4635	3.98883	6.51492	8.2785	6.41377	4.59366	13.0915	9.68471	6.54108	15.8454	16.0075	13.7389	41.584	45.2364	44.1407	48.9787	48.7439	40.4461	10.2132	4.28303	7.77815	9.6799	7.95289	5.49877	14.8795	10.8998	8.00442	15.4821	18.072	18.0367	71.1362	82.8521	80.0368	95.3743	82.602	78.9811
	8.89258	4.05956	6.49643	8.32488	6.40867	4.75051	12.875	9.47349	7.07261	15.5694	17.363	12.5939	41.3706	44.1068	45.1118	50.1144	49.2301	41.3064	10.7136	4.3561	7.92408	9.61249	7.92047	5.64553	14.6862	10.4712	8.40511	15.7715	19.4555	17.1205	66.5476	78.6162	78.4681	96.3756	87.6489	75.259
	9.16966	4.10795	6.68879	8.22165	6.51123	4.74183	13.252	9.5685	6.57787	15.1562	17.0011	12.4481	41.8384	42.9283	43.436	47.5784	49.3705	43.6653	11.1016	4.36309	8.12211	9.69542	8.03941	5.67053	15.1579	10.6137	7.80811	15.7211	18.9999	17.1609	67.04	79.4	81.1712	90.5326	79.7508	72.3005
	8.97225	4.00176	6.99704	8.36569	6.57595	4.77615	12.8228	10.0718	6.641	15.4158	17.3989	11.9479	42.8273	44.5292	42.4699	50.2288	50.6331	42.0724	10.809	4.35754	8.49217	9.96765	8.04884	5.74804	14.6028	10.9019	7.70566	15.5506	19.0687	16.2713	71.4075	83.0949	77.0093	92.3236	82.6082	74.2385
7	9.09607	4.09102	6.84897	8.42893	6.74247	4.81891	13.1649	9.77949	6.82075	15.1348	16.1256	13.661	42.5868	45.0535	42.1826	51.2693	49.3891	41.8085	10.8914	4.2636	8.45925	10.1031	8.25901	5.64655	14.738	10.8007	7.81703	15.5719	18.5981	18.057	71.6016	80.0001	80.1788	96.1018	92.8226	74.9074
	9.21643	3.94884	6.77438	8.4533	6.73187	4.76142	12.6599	9.75199	6.75893	15.2792	15.5676	12.231	40.9307	45.2317	42.951	50.0218	48.4387	42.8216	10.9307	4.27506	8.48724	10.1559	8.25942	5.64961	14.424	10.7888	7.90762	15.5456	17.3275	16.6983	72.0398	74.3433	76.9426	89.5498	90.7383	81.2656
Table Analyzed	pHrodo Tgfbr1 phagocytosis
Two-way ANOVA	Ordinary
Alpha	0.05
Source of Variation	% of total variation	P value	P value summary	Significant?
Interaction	0.7523	0.9997	ns	No
Bin	14.39	<0.0001	****	Yes
Genotype	4.345	<0.0001	****	Yes
ANOVA table	SS	DF	MS	F (DFn, DFd)	P value
Interaction	4299	29	148.2	F (29, 1020) = 0.3286	P=0.9997
Bin	82219	29	2835	F (29, 1020) = 6.285	P<0.0001
Genotype	24832	1	24832	F (1, 1020) = 55.05	P<0.0001
Residual	460125	1020	451.1
Number of missing values	0

## Sheet: j
left
	Control								Tgfbr1 KO
1	0.042254	0.113772	0.073529	0.100271	0.095238	0.108567	0.007042	0.142628	0.175439	0.072727	0.166667	0.102439	0.102174	0.017391	0.127572	0.027397
2	0.140845	0.113772	0.073529	0.092141		0.109415	0.06338	0.129808	0.052632	0.072727	0.166667	0.117073	0.104348	0.008696	0.111111	0.049315
3	0.070423	0.08982	0.132353	0.097561		0.106022	0.049296	0.097756	0.140351	0.127273	0.033333	0.107317	0.104348	0.043478	0.115226	0.10411
4	0.112676	0.107784	0.102941	0.108401	0.047619	0.105174	0.056338	0.107372	0.087719	0.072727	0.1	0.087805	0.102174	0.052174	0.113169	0.087671
5	0.084507	0.077844	0.088235	0.094851	0.047619	0.101781	0.105634	0.084936	0.122807	0.163636	0.133333	0.107317	0.102174	0.078261	0.098765	0.126027
6	0.098592	0.101796	0.147059	0.105691	0.047619	0.099237	0.070423	0.059295	0.105263	0.090909		0.087805	0.102174	0.104348	0.109053	0.169863
7	0.140845	0.107784	0.088235	0.092141	0.047619	0.095844	0.133803	0.081731	0.052632	0.072727	0.133333	0.112195	0.102174	0.13913	0.090535	0.131507
8	0.098592	0.101796	0.102941	0.086721	0.190476	0.089059	0.140845	0.083333	0.105263	0.090909	0.1	0.121951	0.095652	0.208696	0.088477	0.128767
9	0.098592	0.113772	0.088235	0.108401	0.095238	0.08821	0.190141	0.088141	0.087719	0.054545	0.1	0.082927	0.1	0.217391	0.072016	0.120548
10	0.112676	0.071856	0.102941	0.113821	0.428571	0.096692	0.183099	0.125	0.070175	0.181818	0.066667	0.073171	0.084783	0.130435	0.074074	0.054795
Table Analyzed	Tgfbr1 quantiles
Two-way ANOVA	Ordinary
Alpha	0.05
Source of Variation	% of total variation	P value	P value summary	Significant?
Interaction	7.654	0.2237	ns	No
Bin	5.102	0.5353	ns	No
Genotype	0.01472	0.8793	ns	No
ANOVA table	SS	DF	MS	F (DFn, DFd)	P value
Interaction	0.02312	9	0.002569	F (9, 137) = 1.336	P=0.2237
Bin	0.01541	9	0.001712	F (9, 137) = 0.8908	P=0.5353
Genotype	4.446e-05	1	4.446e-05	F (1, 137) = 0.02313	P=0.8793
Residual	0.2633	137	0.001922
Number of missing values	3
right
Log2(Acidified)	Control	Tgfbr1 KO
-3.874	0.000379
-3	0.000757
-2.96864	0.001136
-2.87586	0.001515
-2.62323	0.001893
-2.53846	0.002272
-2.37408	0.002651
-2.34453	0.003029
-2.33498	0.003408
-2.22925	0.003786
-2.21356	0.004165
-2.09219	0.004544
-2.0018	0.004922
-1.98606	0.005301
-1.94006	0.00568
-1.93391	0.006058
-1.92562	0.006437
-1.91254	0.006816
-1.90599	0.007194
-1.87149	0.007573
-1.69188	0.007952
-1.67807	0.00833
-1.62196	0.008709
-1.59694	0.009087
-1.57817	0.009466
-1.47805	0.009845
-1.45943	0.010223
-1.45372	0.010602
-1.44668	0.010981
-1.39335	0.011359
-1.38606	0.011738
-1.37638	0.012117
-1.30441	0.012495
-1.23744	0.012874
-1.19794	0.013253
-1.17771	0.013631
-1.16993	0.01401
-1.10309	0.014388
-1.01073	0.014767
-0.99518	0.015146
-0.97046	0.015524
-0.96963	0.015903
-0.922	0.016282
-0.90689	0.01666
-0.9023	0.017039
-0.86148	0.017418
-0.84006	0.017796
-0.79586	0.018175
-0.77844	0.018554
-0.77158	0.018932
-0.76867	0.019311
-0.76867	0.01969
-0.74776	0.020068
-0.72935	0.020447
-0.71092	0.020825
-0.68072	0.021204
-0.67377	0.021583
-0.66676	0.021961
-0.66297	0.02234
-0.66051	0.022719
-0.65811	0.023097
-0.64485	0.023476
-0.64467	0.023855
-0.62936	0.024233
-0.62603	0.024612
-0.62149	0.024991
-0.60572	0.025369
-0.59561	0.025748
-0.58496	0.026126
-0.57706	0.026505
-0.56704	0.026884
-0.54749	0.027262
-0.54534	0.027641
-0.54516	0.02802
-0.54119	0.028398
-0.53766	0.028777
-0.5325	0.029156
-0.52195	0.029534
-0.52183	0.029913
-0.5217	0.030292
-0.51847	0.03067
-0.50936	0.031049
-0.50294	0.031427
-0.50043	0.031806
-0.48752	0.032185
-0.48397	0.032563
-0.48239	0.032942
-0.47534	0.033321
-0.47294	0.033699
-0.47275	0.034078
-0.47275	0.034457
-0.46949	0.034835
-0.46949	0.035214
-0.46739	0.035593
-0.45251	0.035971
-0.44711	0.03635
-0.43035	0.036729
-0.42925	0.037107
-0.42884	0.037486
-0.41807	0.037864
-0.40819	0.038243
-0.40358	0.038622
-0.40054	0.039
-0.38904	0.039379
-0.3887	0.039758
-0.36887	0.040136
-0.36505	0.040515
-0.36324	0.040894
-0.36257	0.041272
-0.3618	0.041651
-0.35539	0.04203
-0.35115	0.042408
-0.34792	0.042787
-0.33931	0.043165
-0.33258	0.043544
-0.32906	0.043923
-0.3265	0.044301
-0.3226	0.04468
-0.30785	0.045059
-0.30256	0.045437
-0.28766	0.045816
-0.28063	0.046195
-0.27774	0.046573
-0.27615	0.046952
-0.27376	0.047331
-0.26919	0.047709
-0.26679	0.048088
-0.26589	0.048466
-0.26514	0.048845
-0.26303	0.049224
-0.26065	0.049602
-0.25212	0.049981
-0.24936	0.05036
-0.24755	0.050738
-0.24442	0.051117
-0.23758	0.051496
-0.23704	0.051874
-0.23683	0.052253
-0.23581	0.052632
-0.23563	0.05301
-0.23208	0.053389
-0.23071	0.053768
-0.2303	0.054146
-0.22981	0.054525
-0.22517	0.054903
-0.21957	0.055282
-0.21839	0.055661
-0.21772	0.056039
-0.21285	0.056418
-0.2115	0.056797
-0.2096	0.057175
-0.2078	0.057554
-0.2054	0.057933
-0.20469	0.058311
-0.20333	0.05869
-0.20328	0.059069
-0.19293	0.059447
-0.19218	0.059826
-0.18876	0.060204
-0.17759	0.060583
-0.17395	0.060962
-0.1659	0.06134
-0.16314	0.061719
-0.15955	0.062098
-0.14374	0.062476
-0.14166	0.062855
-0.1375	0.063234
-0.1343	0.063612
-0.12638	0.063991
-0.12553	0.06437
-0.12391	0.064748
-0.12221	0.065127
-0.12199	0.065505
-0.12109	0.065884
-0.12029	0.066263
-0.11839	0.066641
-0.11681	0.06702
-0.11681	0.067399
-0.11643	0.067777
-0.11548	0.068156
-0.1095	0.068535
-0.10652	0.068913
-0.1039	0.069292
-0.1014	0.069671
-0.09878	0.070049
-0.09464	0.070428
-0.08823	0.070807
-0.08688	0.071185
-0.08641	0.071564
-0.08246	0.071942
-0.08153	0.072321
-0.07999	0.0727
-0.07886	0.073078
-0.07871	0.073457
-0.07853	0.073836
-0.07853	0.074214
-0.07847	0.074593
-0.07582	0.074972
-0.074	0.07535
-0.07238	0.075729
-0.06647	0.076108
-0.0581	0.076486
-0.05658	0.076865
-0.05279	0.077243
-0.05247	0.077622
-0.05096	0.078001
-0.04041	0.078379
-0.03778	0.078758
-0.03739	0.079137
-0.03664	0.079515
-0.03519	0.079894
-0.03103	0.080273
-0.02944	0.080651
-0.02576	0.08103
-0.02509	0.081409
-0.02324	0.081787
-0.0199	0.082166
-0.01976	0.082544
-0.01618	0.082923
-0.0114	0.083302
-0.00913	0.08368
0	0.084059
0	0.084438
0	0.084816
0.006484	0.085195
0.008331	0.085574
0.008363	0.085952
0.013224	0.086331
0.013547	0.08671
0.015854	0.087088
0.018616	0.087467
0.022937	0.087846
0.023624	0.088224
0.024035	0.088603
0.026967	0.088981
0.02717	0.08936
0.030374	0.089739
0.031501	0.090117
0.031884	0.090496
0.032977	0.090875
0.035307	0.091253
0.05404	0.091632
0.056769	0.092011
0.057007	0.092389
0.058103	0.092768
0.060474	0.093147
0.062061	0.093525
0.065888	0.093904
0.068045	0.094282
0.077621	0.094661
0.080119	0.09504
0.084064	0.095418
0.090603	0.095797
0.096215	0.096176
0.100227	0.096554
0.104108	0.096933
0.107562	0.097312
0.110323	0.09769
0.115477	0.098069
0.115477	0.098448
0.117836	0.098826
0.117836	0.099205
0.121464	0.099583
0.125095	0.099962
0.125593	0.100341
0.127235	0.100719
0.127756	0.101098
0.132028	0.101477
0.132248	0.101855
0.135978	0.102234
0.137504	0.102613
0.139034	0.102991
0.146592	0.10337
0.147557	0.103749
0.155518	0.104127
0.158103	0.104506
0.159744	0.104885
0.159829	0.105263
0.162271	0.105642
0.165059	0.10602
0.166897	0.106399
0.16802	0.106778
0.17433	0.107156
0.174748	0.107535
0.176296	0.107914
0.176357	0.108292
0.178786	0.108671
0.17897	0.10905
0.179979	0.109428
0.180572	0.109807
0.181963	0.110186
0.183287	0.110564
0.188072	0.110943
0.189661	0.111321
0.190742	0.1117
0.192645	0.112079
0.192645	0.112457
0.197037	0.112836
0.197939	0.113215
0.200049	0.113593
0.201061	0.113972
0.201903	0.114351
0.204323	0.114729
0.205735	0.115108
0.212901	0.115487
0.21394	0.115865
0.214912	0.116244
0.215729	0.116622
0.217685	0.117001
0.22177	0.11738
0.224935	0.117758
0.226428	0.118137
0.22646	0.118516
0.23167	0.118894
0.23304	0.119273
0.23356	0.119652
0.233797	0.12003
0.238512	0.120409
0.241008	0.120788
0.241008	0.121166
0.249978	0.121545
0.251698	0.121924
0.255257	0.122302
0.256637	0.122681
0.256775	0.123059
0.258096	0.123438
0.258797	0.123817
0.260867	0.124195
0.267174	0.124574
0.267933	0.124953
0.272526	0.125331
0.274694	0.12571
0.277985	0.126089
0.280108	0.126467
0.284904	0.126846
0.292181	0.127225
0.293196	0.127603
0.297681	0.127982
0.301839	0.12836
0.303884	0.128739
0.305679	0.129118
0.306661	0.129496
0.307734	0.129875
0.311586	0.130254
0.314954	0.130632
0.316422	0.131011
0.317127	0.13139
0.317482	0.131768
0.31853	0.132147
0.320547	0.132526
0.323015	0.132904
0.324801	0.133283
0.326779	0.133661
0.327362	0.13404
0.332355	0.134419
0.333882	0.134797
0.334069	0.135176
0.334805	0.135555
0.335867	0.135933
0.335867	0.136312
0.341037	0.136691
0.344564	0.137069
0.34659	0.137448
0.347271	0.137827
0.347923	0.138205
0.348586	0.138584
0.354777	0.138963
0.357552	0.139341
0.364274	0.13972
0.381231	0.140098
0.382123	0.140477
0.384243	0.140856
0.387886	0.141234
0.389947	0.141613
0.391425	0.141992
0.392317	0.14237
0.395083	0.142749
0.395929	0.143128
0.396798	0.143506
0.398951	0.143885
0.40018	0.144264
0.400538	0.144642
0.402632	0.145021
0.403665	0.145399
0.403708	0.145778
0.404177	0.146157
0.405256	0.146535
0.40691	0.146914
0.408751	0.147293
0.409076	0.147671
0.412647	0.14805
0.413451	0.148429
0.41354	0.148807
0.415037	0.149186
0.41701	0.149565
0.426672	0.149943
0.428843	0.150322
0.430207	0.1507
0.430351	0.151079
0.434801	0.151458
0.435386	0.151836
0.437405	0.152215
0.441269	0.152594
0.441889	0.152972
0.44765	0.153351
0.447827	0.15373
0.449492	0.154108
0.453366	0.154487
0.453605	0.154866
0.453943	0.155244
0.454222	0.155623
0.455679	0.156002
0.45987	0.15638
0.463132	0.156759
0.464577	0.157137
0.468448	0.157516
0.469077	0.157895
0.469485	0.158273
0.469485	0.158652
0.470938	0.159031
0.483933	0.159409
0.484269	0.159788
0.485427	0.160167
0.491612	0.160545
0.495077	0.160924
0.495131	0.161303
0.495869	0.161681
0.496305	0.16206
0.496329	0.162438
0.497414	0.162817
0.499155	0.163196
0.500613	0.163574
0.501821	0.163953
0.5025	0.164332
0.50462	0.16471
0.505235	0.165089
0.507729	0.165468
0.507795	0.165846
0.507894	0.166225
0.51134	0.166604
0.51307	0.166982
0.51334	0.167361
0.514967	0.167739
0.515211	0.168118
0.515589	0.168497
0.517848	0.168875
0.518873	0.169254
0.521427	0.169633
0.522625	0.170011
0.523562	0.17039
0.52532	0.170769
0.525723	0.171147
0.526069	0.171526
0.527064	0.171905
0.530515	0.172283
0.532766	0.172662
0.534708	0.173041
0.535719	0.173419
0.53653	0.173798
0.53842	0.174176
0.539026	0.174555
0.545434	0.174934
0.547688	0.175312
0.548556	0.175691
0.550197	0.17607
0.554246	0.176448
0.555215	0.176827
0.562761	0.177206
0.562767	0.177584
0.564785	0.177963
0.565141	0.178342
0.565854	0.17872
0.56922	0.179099
0.573312	0.179477
0.577057	0.179856
0.579609	0.180235
0.580983	0.180613
0.581396	0.180992
0.584963	0.181371
0.584963	0.181749
0.584963	0.182128
0.587946	0.182507
0.591414	0.182885
0.593449	0.183264
0.593781	0.183643
0.594361	0.184021
0.601526	0.1844
0.60498	0.184778
0.616259	0.185157
0.617203	0.185536
0.61848	0.185914
0.619338	0.186293
0.620586	0.186672
0.62105	0.18705
0.621799	0.187429
0.622471	0.187808
0.624491	0.188186
0.624818	0.188565
0.630938	0.188944
0.631032	0.189322
0.631694	0.189701
0.638901	0.19008
0.640718	0.190458
0.649305	0.190837
0.649363	0.191215
0.649758	0.191594
0.650943	0.191973
0.651458	0.192351
0.664034	0.19273
0.664251	0.193109
0.666931	0.193487
0.667763	0.193866
0.668379	0.194245
0.673697	0.194623
0.673879	0.195002
0.675565	0.195381
0.676212	0.195759
0.680353	0.196138
0.684326	0.196516
0.686393	0.196895
0.688056	0.197274
0.692818	0.197652
0.694235	0.198031
0.696465	0.19841
0.696608	0.198788
0.698619	0.199167
0.698919	0.199546
0.69972	0.199924
0.705154	0.200303
0.706269	0.200682
0.708537	0.20106
0.709921	0.201439
0.710928	0.201817
0.711025	0.202196
0.713287	0.202575
0.718325	0.202953
0.723118	0.203332
0.72514	0.203711
0.727797	0.204089
0.733925	0.204468
0.73526	0.204847
0.742562	0.205225
0.746243	0.205604
0.747373	0.205983
0.747662	0.206361
0.748775	0.20674
0.749192	0.207119
0.754589	0.207497
0.759536	0.207876
0.759737	0.208254
0.759949	0.208633
0.761575	0.209012
0.76457	0.20939
0.76684	0.209769
0.771731	0.210148
0.772194	0.210526
0.776858	0.210905
0.780925	0.211284
0.78099	0.211662
0.791305	0.212041
0.791413	0.21242
0.796467	0.212798
0.796869	0.213177
0.798918	0.213555
0.803411	0.213934
0.804984	0.214313
0.807355	0.214691
0.80837	0.21507
0.80928	0.215449
0.811141	0.215827
0.811238	0.216206
0.811608	0.216585
0.813345	0.216963
0.813696	0.217342
0.816446	0.217721
0.816609	0.218099
0.820066	0.218478
0.82361	0.218856
0.828852	0.219235
0.833181	0.219614
0.841061	0.219992
0.842614	0.220371
0.84734	0.22075
0.847997	0.221128
0.850857	0.221507
0.852626	0.221886
0.854149	0.222264
0.854352	0.222643
0.85536	0.223022
0.856816	0.2234
0.857981	0.223779
0.858872	0.224158
0.860032	0.224536
0.862266	0.224915
0.862686	0.225293
0.863449	0.225672
0.865458	0.226051
0.87044	0.226429
0.872083	0.226808
0.87317	0.227187
0.873444	0.227565
0.874469	0.227944
0.877281	0.228323
0.878763	0.228701
0.881193	0.22908
0.882164	0.229459
0.888706	0.229837
0.894507	0.230216
0.895892	0.230594
0.90182	0.230973
0.903671	0.231352
0.911591	0.23173
0.915204	0.232109
0.917064	0.232488
0.918386	0.232866
0.918654	0.233245
0.920221	0.233624
0.920433	0.234002
0.921997	0.234381
0.922357	0.23476
0.923249	0.235138
0.927396	0.235517
0.929117	0.235895
0.929204	0.236274
0.92999	0.236653
0.930451	0.237031
0.932185	0.23741
0.934112	0.237789
0.934754	0.238167
0.934905	0.238546
0.937634	0.238925
0.938789	0.239303
0.939879	0.239682
0.942373	0.240061
0.942856	0.240439
0.943245	0.240818
0.943711	0.241197
0.943784	0.241575
0.948198	0.241954
0.9525	0.242332
0.954196	0.242711
0.95541	0.24309
0.956931	0.243468
0.967334	0.243847
0.967776	0.244226
0.968291	0.244604
0.971618	0.244983
0.971766	0.245362
0.973926	0.24574
0.979439	0.246119
0.983027	0.246498
0.985645	0.246876
0.986086	0.247255
0.992007	0.247633
0.993061	0.248012
0.995215	0.248391
1	0.248769
1.00736	0.249148
1.00827	0.249527
1.01238	0.249905
1.01495	0.250284
1.01838	0.250663
1.02106	0.251041
1.0222	0.25142
1.02375	0.251799
1.02647	0.252177
1.03016	0.252556
1.03043	0.252934
1.03342	0.253313
1.03449	0.253692
1.03468	0.25407
1.038	0.254449
1.03953	0.254828
1.04026	0.255206
1.04512	0.255585
1.04554	0.255964
1.047	0.256342
1.04957	0.256721
1.05425	0.2571
1.06289	0.257478
1.06677	0.257857
1.06683	0.258236
1.06711	0.258614
1.06863	0.258993
1.06921	0.259371
1.07215	0.25975
1.07325	0.260129
1.08054	0.260507
1.08366	0.260886
1.08649	0.261265
1.08746	0.261643
1.08746	0.262022
1.08964	0.262401
1.09304	0.262779
1.0973	0.263158
1.1006	0.263537
1.10124	0.263915
1.10431	0.264294
1.10565	0.264672
1.10722	0.265051
1.10818	0.26543
1.11164	0.265808
1.11578	0.266187
1.11847	0.266566
1.12053	0.266944
1.12839	0.267323
1.13062	0.267702
1.13285	0.26808
1.13503	0.268459
1.13566	0.268838
1.1375	0.269216
1.14394	0.269595
1.14406	0.269973
1.14432	0.270352
1.152	0.270731
1.152	0.271109
1.15226	0.271488
1.15393	0.271867
1.15541	0.272245
1.15726	0.272624
1.16026	0.273003
1.16175	0.273381
1.16416	0.27376
1.1686	0.274139
1.16931	0.274517
1.16993	0.274896
1.17142	0.275275
1.1746	0.275653
1.17841	0.276032
1.18057	0.27641
1.18104	0.276789
1.19166	0.277168
1.19788	0.277546
1.19841	0.277925
1.2021	0.278304
1.20239	0.278682
1.20489	0.279061
1.20836	0.27944
1.20945	0.279818
1.21205	0.280197
1.21859	0.280576
1.22239	0.280954
1.22453	0.281333
1.22591	0.281711
1.2276	0.28209
1.23457	0.282469
1.24013	0.282847
1.24114	0.283226
1.24306	0.283605
1.24307	0.283983
1.24998	0.284362
1.25318	0.284741
1.2542	0.285119
1.25584	0.285498
1.25606	0.285877
1.26099	0.286255
1.26192	0.286634
1.26459	0.287012
1.26612	0.287391
1.26748	0.28777
1.26939	0.288148
1.27009	0.288527
1.27403	0.288906
1.27408	0.289284
1.27583	0.289663
1.27723	0.290042
1.27934	0.29042
1.28545	0.290799
1.28951	0.291178
1.29021	0.291556
1.29146	0.291935
1.29466	0.292314
1.2963	0.292692
1.29736	0.293071
1.29742	0.293449
1.29793	0.293828
1.30629	0.294207
1.30666	0.294585
1.30845	0.294964
1.30887	0.295343
1.30895	0.295721
1.30954	0.2961
1.3101	0.296479
1.31464	0.296857
1.31667	0.297236
1.31914	0.297615
1.32193	0.297993
1.3247	0.298372
1.32478	0.29875
1.32528	0.299129
1.32636	0.299508
1.32681	0.299886
1.33065	0.300265
1.33076	0.300644
1.33396	0.301022
1.3404	0.301401
1.34594	0.30178
1.34792	0.302158
1.34991	0.302537
1.35	0.302916
1.35284	0.303294
1.355	0.303673
1.35625	0.304051
1.35831	0.30443
1.35869	0.304809
1.35979	0.305187
1.36016	0.305566
1.36084	0.305945
1.36173	0.306323
1.37179	0.306702
1.37227	0.307081
1.37485	0.307459
1.37504	0.307838
1.37995	0.308217
1.383	0.308595
1.39212	0.308974
1.39232	0.309353
1.39262	0.309731
1.39411	0.31011
1.3958	0.310488
1.39593	0.310867
1.39626	0.311246
1.40881	0.311624
1.41119	0.312003
1.41648	0.312382
1.41792	0.31276
1.41935	0.313139
1.42018	0.313518
1.42058	0.313896
1.42132	0.314275
1.42239	0.314654
1.42742	0.315032
1.42884	0.315411
1.43112	0.315789
1.43365	0.316168
1.43465	0.316547
1.43567	0.316925
1.43582	0.317304
1.4361	0.317683
1.44034	0.318061
1.44057	0.31844
1.44171	0.318819
1.44294	0.319197
1.44444	0.319576
1.44526	0.319955
1.4471	0.320333
1.44931	0.320712
1.45146	0.32109
1.455	0.321469
1.45741	0.321848
1.45943	0.322226
1.46118	0.322605
1.46395	0.322984
1.46496	0.323362
1.46632	0.323741
1.46802	0.32412
1.46864	0.324498
1.46865	0.324877
1.46871	0.325256
1.4698	0.325634
1.47139	0.326013
1.47375	0.326392
1.47393	0.32677
1.47454	0.327149
1.47497	0.327527
1.47534	0.327906
1.47971	0.328285
1.48187	0.328663
1.483	0.329042
1.48368	0.329421
1.48403	0.329799
1.48543	0.330178
1.48631	0.330557
1.48727	0.330935
1.49125	0.331314
1.49556	0.331693
1.49874	0.332071
1.49879	0.33245
1.50148	0.332828
1.50509	0.333207
1.50543	0.333586
1.50846	0.333964
1.50877	0.334343
1.51096	0.334722
1.51281	0.3351
1.51353	0.335479
1.51388	0.335858
1.51546	0.336236
1.51597	0.336615
1.51887	0.336994
1.51978	0.337372
1.52026	0.337751
1.52133	0.338129
1.52242	0.338508
1.5231	0.338887
1.52429	0.339265
1.52532	0.339644
1.52575	0.340023
1.52641	0.340401
1.52755	0.34078
1.52905	0.341159
1.5323	0.341537
1.53309	0.341916
1.53555	0.342295
1.53568	0.342673
1.53827	0.343052
1.5429	0.343431
1.54649	0.343809
1.55055	0.344188
1.55486	0.344566
1.55619	0.344945
1.55761	0.345324
1.56047	0.345702
1.56058	0.346081
1.56082	0.34646
1.56157	0.346838
1.56526	0.347217
1.56675	0.347596
1.56891	0.347974
1.56895	0.348353
1.57531	0.348732
1.57531	0.34911
1.57706	0.349489
1.58496	0.349867
1.58814	0.350246
1.58916	0.350625
1.58962	0.351003
1.59182	0.351382
1.59258	0.351761
1.59384	0.352139
1.59714	0.352518
1.59724	0.352897
1.59858	0.353275
1.59893	0.353654
1.59895	0.354033
1.59998	0.354411
1.60098	0.35479
1.60475	0.355168
1.60525	0.355547
1.60784	0.355926
1.60881	0.356304
1.60904	0.356683
1.61038	0.357062
1.61143	0.35744
1.61218	0.357819
1.61245	0.358198
1.61364	0.358576
1.61555	0.358955
1.61566	0.359334
1.61743	0.359712
1.6175	0.360091
1.619	0.36047
1.61943	0.360848
1.62363	0.361227
1.62496	0.361605
1.6267	0.361984
1.62826	0.362363
1.62963	0.362741
1.63005	0.36312
1.63068	0.363499
1.63126	0.363877
1.63161	0.364256
1.63227	0.364635
1.63387	0.365013
1.63408	0.365392
1.63472	0.365771
1.63614	0.366149
1.6405	0.366528
1.64477	0.366906
1.64743	0.367285
1.64878	0.367664
1.65093	0.368042
1.6532	0.368421
1.65331	0.3688
1.65368	0.369178
1.65647	0.369557
1.65711	0.369936
1.65993	0.370314
1.66225	0.370693
1.66473	0.371072
1.66582	0.37145
1.66606	0.371829
1.66626	0.372207
1.66634	0.372586
1.66903	0.372965
1.66908	0.373343
1.66985	0.373722
1.67377	0.374101
1.67576	0.374479
1.67688	0.374858
1.67746	0.375237
1.67903	0.375615
1.67921	0.375994
1.6823	0.376373
1.68277	0.376751
1.68314	0.37713
1.68536	0.377509
1.68887	0.377887
1.6893	0.378266
1.6893	0.378644
1.68946	0.379023
1.69274	0.379402
1.6971	0.37978
1.69773	0.380159
1.69802	0.380538
1.702	0.380916
1.70256	0.381295
1.70676	0.381674
1.70688	0.382052
1.70769	0.382431
1.70922	0.38281
1.70955	0.383188
1.71149	0.383567
1.71242	0.383945
1.71397	0.384324
1.71502	0.384703
1.7154	0.385081
1.71849	0.38546
1.71962	0.385839
1.72009	0.386217
1.72455	0.386596
1.72904	0.386975
1.73301	0.387353
1.73409	0.387732
1.73615	0.388111
1.73847	0.388489
1.74315	0.388868
1.74487	0.389246
1.74624	0.389625
1.74655	0.390004
1.75002	0.390382
1.75064	0.390761
1.75229	0.39114
1.75396	0.391518
1.75555	0.391897
1.75558	0.392276
1.75633	0.392654
1.75899	0.393033
1.75928	0.393412
1.75996	0.39379
1.75997	0.394169
1.76081	0.394548
1.7625	0.394926
1.76262	0.395305
1.76356	0.395683
1.7648	0.396062
1.76677	0.396441
1.76767	0.396819
1.76939	0.397198
1.76988	0.397577
1.77012	0.397955
1.77052	0.398334
1.77229	0.398713
1.77303	0.399091
1.77493	0.39947
1.77871	0.399849
1.77941	0.400227
1.78069	0.400606
1.78136	0.400984
1.78149	0.401363
1.78159	0.401742
1.78215	0.40212
1.78269	0.402499
1.78452	0.402878
1.78459	0.403256
1.78617	0.403635
1.78701	0.404014
1.78978	0.404392
1.79172	0.404771
1.79234	0.40515
1.79729	0.405528
1.79862	0.405907
1.79896	0.406285
1.80067	0.406664
1.80157	0.407043
1.80192	0.407421
1.8027	0.4078
1.80349	0.408179
1.80353	0.408557
1.80412	0.408936
1.80468	0.409315
1.80736	0.409693
1.80943	0.410072
1.81214	0.410451
1.81304	0.410829
1.81434	0.411208
1.81592	0.411587
1.81629	0.411965
1.81714	0.412344
1.8178	0.412722
1.81816	0.413101
1.82059	0.41348
1.82372	0.413858
1.82716	0.414237
1.82745	0.414616
1.82771	0.414994
1.82908	0.415373
1.82912	0.415752
1.82937	0.41613
1.83021	0.416509
1.83024	0.416888
1.83289	0.417266
1.83319	0.417645
1.83506	0.418023
1.8374	0.418402
1.84174	0.418781
1.8418	0.419159
1.84488	0.419538
1.848	0.419917
1.84879	0.420295
1.84882	0.420674
1.85081	0.421053
1.85197	0.421431
1.85215	0.42181
1.85454	0.422189
1.85966	0.422567
1.85972	0.422946
1.86044	0.423324
1.86139	0.423703
1.86302	0.424082
1.86356	0.42446
1.86394	0.424839
1.86405	0.425218
1.86542	0.425596
1.86673	0.425975
1.86673	0.426354
1.86969	0.426732
1.87012	0.427111
1.87101	0.42749
1.87179	0.427868
1.87447	0.428247
1.87619	0.428626
1.87638	0.429004
1.87971	0.429383
1.88557	0.429761
1.88752	0.43014
1.88802	0.430519
1.88874	0.430897
1.88961	0.431276
1.89103	0.431655
1.89221	0.432033
1.89564	0.432412
1.89588	0.432791
1.89885	0.433169
1.89947	0.433548
1.90332	0.433927
1.90379	0.434305
1.90379	0.434684
1.90673	0.435062
1.90689	0.435441
1.908	0.43582
1.90896	0.436198
1.91177	0.436577
1.9146	0.436956
1.91754	0.437334
1.92313	0.437713
1.92338	0.438092
1.92391	0.43847
1.92427	0.438849
1.92477	0.439228
1.92624	0.439606
1.92687	0.439985
1.92866	0.440363
1.92919	0.440742
1.93114	0.441121
1.93129	0.441499
1.93194	0.441878
1.93471	0.442257
1.93704	0.442635
1.9386	0.443014
1.94029	0.443393
1.94051	0.443771
1.94313	0.44415
1.94471	0.444529
1.94514	0.444907
1.94822	0.445286
1.94902	0.445665
1.9497	0.446043
1.95067	0.446422
1.95125	0.4468
1.95295	0.447179
1.95487	0.447558
1.95515	0.447936
1.95756	0.448315
1.95996	0.448694
1.9602	0.449072
1.96111	0.449451
1.96338	0.44983
1.96408	0.450208
1.96467	0.450587
1.96594	0.450966
1.96649	0.451344
1.96707	0.451723
1.96897	0.452101
1.97046	0.45248
1.97217	0.452859
1.97283	0.453237
1.9759	0.453616
1.97674	0.453995
1.97692	0.454373
1.97707	0.454752
1.97746	0.455131
1.97797	0.455509
1.97863	0.455888
1.98044	0.456267
1.98048	0.456645
1.98089	0.457024
1.98532	0.457402
1.98552	0.457781
1.98565	0.45816
1.98779	0.458538
1.98869	0.458917
1.99084	0.459296
1.99178	0.459674
1.99277	0.460053
1.99385	0.460432
1.99392	0.46081
1.99566	0.461189
1.9962	0.461568
1.99656	0.461946
1.99762	0.462325
1.99812	0.462704
1.99835	0.463082
1.999	0.463461
2	0.463839
2.00458	0.464218
2.00462	0.464597
2.00474	0.464975
2.00526	0.465354
2.00534	0.465733
2.0056	0.466111
2.00637	0.46649
2.00751	0.466869
2.0086	0.467247
2.00867	0.467626
2.00998	0.468005
2.01038	0.468383
2.01436	0.468762
2.0156	0.46914
2.0156	0.469519
2.01854	0.469898
2.01964	0.470276
2.02001	0.470655
2.02169	0.471034
2.02198	0.471412
2.02254	0.471791
2.02379	0.47217
2.02478	0.472548
2.0276	0.472927
2.02829	0.473306
2.02876	0.473684
2.02975	0.474063
2.03201	0.474441
2.03562	0.47482
2.03583	0.475199
2.03634	0.475577
2.03684	0.475956
2.04016	0.476335
2.04041	0.476713
2.04327	0.477092
2.0458	0.477471
2.04753	0.477849
2.04795	0.478228
2.04947	0.478607
2.05063	0.478985
2.05157	0.479364
2.05195	0.479743
2.05226	0.480121
2.0526	0.4805
2.05311	0.480878
2.05608	0.481257
2.05623	0.481636
2.05729	0.482014
2.05813	0.482393
2.05874	0.482772
2.06041	0.48315
2.06125	0.483529
2.06156	0.483908
2.06309	0.484286
2.06333	0.484665
2.06593	0.485044
2.06774	0.485422
2.06793	0.485801
2.07212	0.486179
2.07229	0.486558
2.07241	0.486937
2.07429	0.487315
2.07574	0.487694
2.07603	0.488073
2.07714	0.488451
2.07878	0.48883
2.07912	0.489209
2.08153	0.489587
2.08676	0.489966
2.08746	0.490345
2.08801	0.490723
2.08992	0.491102
2.09	0.49148
2.09034	0.491859
2.09543	0.492238
2.09736	0.492616
2.09954	0.492995
2.10031	0.493374
2.10236	0.493752
2.10325	0.494131
2.10343	0.49451
2.10375	0.494888
2.1095	0.495267
2.11009	0.495646
2.11042	0.496024
2.11081	0.496403
2.11221	0.496782
2.11437	0.49716
2.11693	0.497539
2.11757	0.497917
2.1187	0.498296
2.12063	0.498675
2.12101	0.499053
2.12125	0.499432
2.1227	0.499811
2.12346	0.500189
2.12369	0.500568
2.1238	0.500947
2.12626	0.501325
2.13002	0.501704
2.13034	0.502083
2.1304	0.502461
2.13075	0.50284
2.13257	0.503218
2.13283	0.503597
2.13327	0.503976
2.13346	0.504354
2.13373	0.504733
2.13509	0.505112
2.13578	0.50549
2.13712	0.505869
2.13775	0.506248
2.1405	0.506626
2.14296	0.507005
2.14356	0.507384
2.14387	0.507762
2.14405	0.508141
2.14462	0.50852
2.1474	0.508898
2.14796	0.509277
2.14864	0.509655
2.14912	0.510034
2.15075	0.510413
2.15256	0.510791
2.15412	0.51117
2.15427	0.511549
2.15592	0.511927
2.15628	0.512306
2.15634	0.512685
2.15778	0.513063
2.15806	0.513442
2.15814	0.513821
2.15831	0.514199
2.15897	0.514578
2.16058	0.514956
2.16119	0.515335
2.16128	0.515714
2.16177	0.516092
2.16189	0.516471
2.16192	0.51685
2.16314	0.517228
2.16561	0.517607
2.16561	0.517986
2.16741	0.518364
2.1682	0.518743
2.1684	0.519122
2.16974	0.5195
2.16993	0.519879
2.16993	0.520257
2.17132	0.520636
2.17273	0.521015
2.17319	0.521393
2.17487	0.521772
2.17523	0.522151
2.17616	0.522529
2.17626	0.522908
2.17754	0.523287
2.1788	0.523665
2.18295	0.524044
2.18763	0.524423
2.18835	0.524801
2.18866	0.52518
2.18948	0.525559
2.19582	0.525937
2.19601	0.526316
2.19611	0.526694
2.19668	0.527073
2.19712	0.527452
2.19837	0.52783
2.19917	0.528209
2.20072	0.528588
2.20275	0.528966
2.20511	0.529345
2.20643	0.529724
2.20872	0.530102
2.20982	0.530481
2.20997	0.53086
2.21045	0.531238
2.21066	0.531617
2.21166	0.531995
2.21175	0.532374
2.2139	0.532753
2.21444	0.533131
2.21453	0.53351
2.21632	0.533889
2.21961	0.534267
2.22172	0.534646
2.22239	0.535025
2.22239	0.535403
2.2238	0.535782
2.22532	0.536161
2.22572	0.536539
2.22583	0.536918
2.22987	0.537296
2.23539	0.537675
2.23563	0.538054
2.23763	0.538432
2.23769	0.538811
2.23786	0.53919
2.2391	0.539568
2.23925	0.539947
2.24135	0.540326
2.24207	0.540704
2.2427	0.541083
2.24286	0.541462
2.24377	0.54184
2.24511	0.542219
2.24598	0.542598
2.24604	0.542976
2.24616	0.543355
2.24618	0.543733
2.24748	0.544112
2.24752	0.544491
2.24936	0.544869
2.24998	0.545248
2.25054	0.545627
2.25096	0.546005
2.2514	0.546384
2.25159	0.546763
2.25209	0.547141
2.2532	0.54752
2.25442	0.547899
2.25449	0.548277
2.25742	0.548656
2.2578	0.549034
2.25909	0.549413
2.26021	0.549792
2.26081	0.55017
2.26303	0.550549
2.26303	0.550928
2.26732	0.551306
2.2697	0.551685
2.27021	0.552064
2.27083	0.552442
2.27208	0.552821
2.27237	0.5532
2.27253	0.553578
2.27396	0.553957
2.27431	0.554335
2.27764	0.554714
2.27967	0.555093
2.2797	0.555471
2.28011	0.55585
2.28218	0.556229
2.28239	0.556607
2.2843	0.556986
2.28621	0.557365
2.28876	0.557743
2.29028	0.558122
2.29047	0.558501
2.29222	0.558879
2.2935	0.559258
2.29538	0.559637
2.29548	0.560015
2.29566	0.560394
2.29577	0.560772
2.29672	0.561151
2.29756	0.56153
2.2982	0.561908
2.29975	0.562287
2.30012	0.562666
2.30058	0.563044
2.30066	0.563423
2.30088	0.563802
2.30339	0.56418
2.30534	0.564559
2.30638	0.564938
2.307	0.565316
2.30767	0.565695
2.30782	0.566073
2.30798	0.566452
2.31002	0.566831
2.31084	0.567209
2.31114	0.567588
2.31249	0.567967
2.31571	0.568345
2.31626	0.568724
2.31865	0.569103
2.32038	0.569481
2.32193	0.56986
2.32193	0.570239
2.32193	0.570617
2.32193	0.570996
2.32299	0.571374
2.32328	0.571753
2.32431	0.572132
2.32446	0.57251
2.3249	0.572889
2.32692	0.573268
2.32971	0.573646
2.33151	0.574025
2.33342	0.574404
2.33462	0.574782
2.33498	0.575161
2.33518	0.57554
2.33529	0.575918
2.33539	0.576297
2.33539	0.576676
2.33573	0.577054
2.33582	0.577433
2.33628	0.577811
2.33776	0.57819
2.33809	0.578569
2.3388	0.578947
2.33897	0.579326
2.34341	0.579705
2.3505	0.580083
2.3505	0.580462
2.3505	0.580841
2.35107	0.581219
2.35143	0.581598
2.35208	0.581977
2.35255	0.582355
2.35792	0.582734
2.35809	0.583112
2.35956	0.583491
2.36064	0.58387
2.36476	0.584248
2.36712	0.584627
2.36986	0.585006
2.37049	0.585384
2.37255	0.585763
2.37551	0.586142
2.37555	0.58652
2.38057	0.586899
2.38089	0.587278
2.38171	0.587656
2.38247	0.588035
2.3829	0.588413
2.38417	0.588792
2.38543	0.589171
2.3894	0.589549
2.3901	0.589928
2.39046	0.590307
2.39066	0.590685
2.39378	0.591064
2.39405	0.591443
2.39408	0.591821
2.3947	0.5922
2.39611	0.592579
2.39617	0.592957
2.39833	0.593336
2.39917	0.593715
2.39993	0.594093
2.40042	0.594472
2.40157	0.59485
2.40362	0.595229
2.40541	0.595608
2.40551	0.595986
2.40674	0.596365
2.4075	0.596744
2.4075	0.597122
2.41007	0.597501
2.41105	0.59788
2.41114	0.598258
2.41308	0.598637
2.41504	0.599016
2.4161	0.599394
2.41615	0.599773
2.41665	0.600151
2.41761	0.60053
2.41809	0.600909
2.4219	0.601287
2.42262	0.601666
2.42301	0.602045
2.42467	0.602423
2.42677	0.602802
2.42803	0.603181
2.42809	0.603559
2.42824	0.603938
2.42827	0.604317
2.4285	0.604695
2.42884	0.605074
2.44084	0.605452
2.44222	0.605831
2.44423	0.60621
2.44556	0.606588
2.44636	0.606967
2.44735	0.607346
2.44805	0.607724
2.4506	0.608103
2.45061	0.608482
2.45192	0.60886
2.45205	0.609239
2.457	0.609618
2.45801	0.609996
2.45806	0.610375
2.45838	0.610754
2.45849	0.611132
2.45943	0.611511
2.46195	0.611889
2.46307	0.612268
2.46493	0.612647
2.46566	0.613025
2.46815	0.613404
2.46873	0.613783
2.4698	0.614161
2.46987	0.61454
2.47107	0.614919
2.47131	0.615297
2.47263	0.615676
2.4728	0.616055
2.47393	0.616433
2.4746	0.616812
2.47464	0.61719
2.47478	0.617569
2.4762	0.617948
2.47627	0.618326
2.47729	0.618705
2.47805	0.619084
2.4806	0.619462
2.48063	0.619841
2.481	0.62022
2.48225	0.620598
2.48239	0.620977
2.48273	0.621356
2.48281	0.621734
2.4843	0.622113
2.48766	0.622491
2.48992	0.62287
2.49181	0.623249
2.49185	0.623627
2.49445	0.624006
2.49623	0.624385
2.49803	0.624763
2.49837	0.625142
2.49881	0.625521
2.49957	0.625899
2.5003	0.626278
2.50164	0.626657
2.50613	0.627035
2.5064	0.627414
2.5065	0.627793
2.50664	0.628171
2.50857	0.62855
2.51855	0.628928
2.52026	0.629307
2.52057	0.629686
2.5218	0.630064
2.52356	0.630443
2.52379	0.630822
2.52445	0.6312
2.52474	0.631579
2.52572	0.631958
2.52814	0.632336
2.52936	0.632715
2.52942	0.633094
2.52949	0.633472
2.53098	0.633851
2.53111	0.634229
2.53117	0.634608
2.53287	0.634987
2.53289	0.635365
2.53303	0.635744
2.53303	0.636123
2.53387	0.636501
2.53551	0.63688
2.53564	0.637259
2.53627	0.637637
2.53643	0.638016
2.53669	0.638395
2.53874	0.638773
2.53973	0.639152
2.54057	0.63953
2.54057	0.639909
2.5429	0.640288
2.5457	0.640666
2.54619	0.641045
2.54749	0.641424
2.54916	0.641802
2.5502	0.642181
2.55416	0.64256
2.55667	0.642938
2.55719	0.643317
2.55842	0.643696
2.55958	0.644074
2.56059	0.644453
2.56121	0.644832
2.56125	0.64521
2.56168	0.645589
2.56254	0.645967
2.56294	0.646346
2.56336	0.646725
2.5652	0.647103
2.56565	0.647482
2.56704	0.647861
2.56732	0.648239
2.56768	0.648618
2.56917	0.648997
2.56937	0.649375
2.57032	0.649754
2.57047	0.650133
2.57105	0.650511
2.57434	0.65089
2.57447	0.651268
2.57531	0.651647
2.57773	0.652026
2.57787	0.652404
2.58234	0.652783
2.58298	0.653162
2.58357	0.65354
2.58496	0.653919
2.58736	0.654298
2.58933	0.654676
2.58955	0.655055
2.59218	0.655434
2.59303	0.655812
2.59384	0.656191
2.59409	0.656569
2.59585	0.656948
2.5961	0.657327
2.59655	0.657705
2.59841	0.658084
2.60025	0.658463
2.60135	0.658841
2.60254	0.65922
2.60474	0.659599
2.60712	0.659977
2.60942	0.660356
2.61034	0.660735
2.61244	0.661113
2.61374	0.661492
2.61409	0.661871
2.61493	0.662249
2.61514	0.662628
2.61596	0.663006
2.62059	0.663385
2.6231	0.663764
2.62341	0.664142
2.62641	0.664521
2.62868	0.6649
2.62907	0.665278
2.62936	0.665657
2.63369	0.666036
2.63421	0.666414
2.63437	0.666793
2.63456	0.667172
2.63811	0.66755
2.64027	0.667929
2.64036	0.668307
2.64078	0.668686
2.64152	0.669065
2.64508	0.669443
2.6455	0.669822
2.64606	0.670201
2.64909	0.670579
2.65032	0.670958
2.65045	0.671337
2.65054	0.671715
2.65093	0.672094
2.65243	0.672473
2.65421	0.672851
2.65431	0.67323
2.65445	0.673608
2.6552	0.673987
2.65854	0.674366
2.66144	0.674744
2.6644	0.675123
2.66563	0.675502
2.66696	0.67588
2.66985	0.676259
2.67133	0.676638
2.6717	0.677016
2.67243	0.677395
2.67279	0.677774
2.67405	0.678152
2.6746	0.678531
2.67506	0.67891
2.67671	0.679288
2.67807	0.679667
2.67807	0.680045
2.68164	0.680424
2.68186	0.680803
2.68323	0.681181
2.68535	0.68156
2.6869	0.681939
2.68742	0.682317
2.69014	0.682696
2.69206	0.683075
2.6923	0.683453
2.69349	0.683832
2.6935	0.684211
2.69472	0.684589
2.69539	0.684968
2.69661	0.685346
2.69758	0.685725
2.69962	0.686104
2.70044	0.686482
2.70044	0.686861
2.70044	0.68724
2.70044	0.687618
2.70075	0.687997
2.70088	0.688376
2.70154	0.688754
2.70166	0.689133
2.70487	0.689512
2.7063	0.68989
2.70931	0.690269
2.70949	0.690647
2.71188	0.691026
2.71272	0.691405
2.71495	0.691783
2.71563	0.692162
2.71667	0.692541
2.71765	0.692919
2.71801	0.693298
2.71926	0.693677
2.71989	0.694055
2.72048	0.694434
2.72085	0.694813
2.7211	0.695191
2.72247	0.69557
2.72614	0.695949
2.7266	0.696327
2.72772	0.696706
2.72792	0.697084
2.72893	0.697463
2.73087	0.697842
2.7349	0.69822
2.73499	0.698599
2.73697	0.698978
2.73697	0.699356
2.73697	0.699735
2.73864	0.700114
2.74076	0.700492
2.74108	0.700871
2.74126	0.70125
2.74147	0.701628
2.74723	0.702007
2.74894	0.702385
2.75207	0.702764
2.75538	0.703143
2.75641	0.703521
2.76264	0.7039
2.76304	0.704279
2.76475	0.704657
2.76485	0.705036
2.76993	0.705415
2.7711	0.705793
2.77529	0.706172
2.77529	0.706551
2.77603	0.706929
2.7781	0.707308
2.77817	0.707686
2.7785	0.708065
2.77923	0.708444
2.78103	0.708822
2.78103	0.709201
2.78209	0.70958
2.78259	0.709958
2.78374	0.710337
2.78398	0.710716
2.78617	0.711094
2.78634	0.711473
2.78676	0.711852
2.78892	0.71223
2.78966	0.712609
2.78987	0.712988
2.79256	0.713366
2.7943	0.713745
2.79508	0.714123
2.79617	0.714502
2.79647	0.714881
2.79676	0.715259
2.7973	0.715638
2.79874	0.716017
2.7998	0.716395
2.80306	0.716774
2.80346	0.717153
2.80403	0.717531
2.80578	0.71791
2.80703	0.718289
2.81111	0.718667
2.81368	0.719046
2.8138	0.719424
2.81457	0.719803
2.81488	0.720182
2.81669	0.72056
2.8168	0.720939
2.81714	0.721318
2.81762	0.721696
2.8178	0.722075
2.8178	0.722454
2.82037	0.722832
2.82057	0.723211
2.82508	0.72359
2.82517	0.723968
2.82616	0.724347
2.82816	0.724725
2.83163	0.725104
2.83289	0.725483
2.83564	0.725861
2.8365	0.72624
2.83686	0.726619
2.8383	0.726997
2.8392	0.727376
2.83996	0.727755
2.8413	0.728133
2.84219	0.728512
2.84435	0.728891
2.84435	0.729269
2.8446	0.729648
2.84491	0.730027
2.84524	0.730405
2.84633	0.730784
2.84693	0.731162
2.85106	0.731541
2.85189	0.73192
2.8523	0.732298
2.85244	0.732677
2.85349	0.733056
2.85392	0.733434
2.85451	0.733813
2.85672	0.734192
2.85798	0.73457
2.85944	0.734949
2.86115	0.735328
2.86153	0.735706
2.8618	0.736085
2.86201	0.736463
2.86463	0.736842
2.86649	0.737221
2.86679	0.737599
2.86812	0.737978
2.8684	0.738357
2.86865	0.738735
2.8689	0.739114
2.86899	0.739493
2.86942	0.739871
2.86988	0.74025
2.87037	0.740629
2.87051	0.741007
2.87172	0.741386
2.87274	0.741764
2.87774	0.742143
2.87832	0.742522
2.8786	0.7429
2.87883	0.743279
2.87937	0.743658
2.88148	0.744036
2.88216	0.744415
2.88224	0.744794
2.88408	0.745172
2.88477	0.745551
2.88553	0.74593
2.88828	0.746308
2.89401	0.746687
2.89482	0.747066
[truncated: 2,441 more rows]

## Sheet: k
Control	Tgfbr1 KO
28.169	24.5614
19.7605	23.6364
32.3529	33.3333
8.40108	4.87805
4.7619	0.652174
11.4504	15.6522
51.4085	23.6625
53.3654	74.7945
Table Analyzed	Tgfbr1 top 25%
Column B	Tgfbr1 KO
vs.	vs.
Column A	Control
Paired t test
P value	0.4158
P value summary	ns
Significantly different (P < 0.05)?	No
One- or two-tailed P value?	One-tailed
t, df	t=0.2208 df=7
Number of pairs	8
How big is the difference?
Mean of differences	-1.062
SD of differences	13.61
SEM of differences	4.811
95% confidence interval	-12.44 to 10.31
R squared (partial eta squared)	0.006919
How effective was the pairing?
Correlation coefficient (r)	0.8025
P value (one tailed)	0.0083
P value summary	**
Was the pairing significantly effective?	Yes

## Sheet: l
left			right
Control	KO		Control	KO
1.34726	1.57126		1.53185	1.33001
1.05577	1.5022		1.18253	1.09496
0.827253	1.01312		0.686197	0.527756
0.769722	1.03299		0.599421	0.551732
Table Analyzed	Scaled to control Tgfbr1 MBP/Volume		Table Analyzed	Scaled to control Tgfbr1 MBP/Lamp1
Column B	KO		Column B	KO
vs.	vs.		vs.	vs.
Column A	Control		Column A	Control
Paired t test			Paired t test
P value	0.0167		P value	0.0374
P value summary	*		P value summary	*
Significantly different (P < 0.05)?	Yes		Significantly different (P < 0.05)?	Yes
One- or two-tailed P value?	Two-tailed		One- or two-tailed P value?	Two-tailed
t, df	t=4.849 df=3		t, df	t=3.577 df=3
Number of pairs	4		Number of pairs	4
How big is the difference?			How big is the difference?
Mean of differences	0.2799		Mean of differences	-0.1239
SD of differences	0.1154		SD of differences	0.06927
SEM of differences	0.05772		SEM of differences	0.03464
95% confidence interval	0.09621 to 0.4636		95% confidence interval	-0.2341 to -0.01366
R squared (partial eta squared)	0.8869		R squared (partial eta squared)	0.81
How effective was the pairing?			How effective was the pairing?
Correlation coefficient (r)	0.9229		Correlation coefficient (r)	0.9903
P value (one tailed)	0.0385		P value (one tailed)	0.0048
P value summary	*		P value summary	**
Was the pairing significantly effective?	Yes		Was the pairing significantly effective?	Yes

## Sheet: m
Control	Tgfbr1 KO
4.23764	0.53691
3.48992	0.798745
5.05102	0.365469
2.83208	0.466005
2.99902	0.0975512
4.04377	0.440209
7.08994	0.571294
5.75956	0.171517
5.11008	0.793288
Table Analyzed	Tgfbr1 efflux/influx
Column B	Tgfbr1 KO
vs.	vs.
Column A	Control
Unpaired t test
P value	<0.0001
P value summary	****
Significantly different (P < 0.05)?	Yes
One- or two-tailed P value?	Two-tailed
t, df	t=8.636 df=16
How big is the difference?
Mean ± SEM of column A	4.513 ± 0.461, n=9
Mean ± SEM of column B	0.4712 ± 0.08053, n=9
Difference between means	-4.041 ± 0.468
95% confidence interval	-5.033 to -3.049
R squared (eta squared)	0.8234
F test to compare variances
F, DFn, Dfd	32.77, 8, 8
P value	<0.0001
P value summary	****
Significantly different (P < 0.05)?	Yes

## Sheet: n
Control	KO
0.928948	1.213
0.618818	1.08805
1.08465	2.11695
1.36759	2.67742
Table Analyzed	Scaled to control Tgfbr1 Plin2
Column B	KO
vs.	vs.
Column A	Control
Paired t test
P value	0.048
P value summary	*
Significantly different (P < 0.05)?	Yes
One- or two-tailed P value?	Two-tailed
t, df	t=3.235 df=3
Number of pairs	4
How big is the difference?
Mean of differences	0.7739
SD of differences	0.4785
SEM of differences	0.2392
95% confidence interval	0.01252 to 1.535
R squared (partial eta squared)	0.7772
How effective was the pairing?
Correlation coefficient (r)	0.934
P value (one tailed)	0.033
P value summary	*
Was the pairing significantly effective?	Yes

[truncated: 2 more sheets: o, p]
