# Supplementary material for: In vivo CRISPR screen reveals regulation of macrophage states in neuroinflammation
Source: Nat Neurosci. 2025 Dec 4;29(2):493–509. doi: 10.1038/s41593-025-02151-6 (PMC12880918; doi:10.1038/s41593-025-02151-6)
Supplement: Supplementary file 13 — Source data and statistical analysis when applicable. [file 41593_2025_2151_MOESM13_ESM.xlsx]

## Sheet: a
Ifngr1
source	term_name	term_id	highlighted	adjusted_p_value	negative_log10_of_adjusted_p_value	term_size	query_size	intersection_size	effective_domain_size	intersections	percent	Color
GO:BP	response to type II interferon	GO:0034341	FALSE	1.25601e-34	33.901	161	98	27	26963	H2-Q7,IFNGR1,CCL5,H2-AA,GBP2,CIITA,STAT1,GBP4,CD74,IRGM1,NLRC5,GBP6,IRF1,H2-AB1,GBP8,GBP3,GBP5,GBP9,AIF1,TGTP2,IGTP,CXCL16,IRGM2,GBP7,TNF,NOS2,CD40	0.167702	#440154FF
GO:BP	defense response to other organism	GO:0098542	FALSE	1.00939e-33	32.9959	1294	98	48	26963	H2-Q7,TAP1,IFNGR1,CCL5,TAP2,H2-AA,IFI47,GBP2,CIITA,STAT1,GBP4,FGL2,H2-T23,CD74,H2-Q6,IRGM1,NLRC5,GBP6,ACOD1,IRF1,H2-Q4,H2-T22,IIGP1,H2-AB1,GBP8,GBP3,IL7R,BATF2,C1RA,MMP12,CFB,SMPDL3B,GBP5,CD274,GBP9,AIF1,TGTP2,IGTP,CXCL16,IFI205,CD180,IRGM2,GBP7,CXCL10,TNF,CXCL9,NOS2,CD40	0.0370943	#450356FF
GO:BP	defense response to symbiont	GO:0140546	FALSE	6.34534e-32	31.1975	1163	98	45	26963	H2-Q7,TAP1,IFNGR1,CCL5,TAP2,H2-AA,GBP2,CIITA,STAT1,GBP4,FGL2,H2-T23,CD74,H2-Q6,IRGM1,NLRC5,GBP6,ACOD1,IRF1,H2-Q4,H2-T22,IIGP1,H2-AB1,GBP8,GBP3,C1RA,MMP12,CFB,SMPDL3B,GBP5,CD274,GBP9,AIF1,TGTP2,IGTP,CXCL16,IFI205,CD180,IRGM2,GBP7,CXCL10,TNF,CXCL9,NOS2,CD40	0.038693	#450356FF
GO:BP	innate immune response	GO:0045087	FALSE	5.55231e-31	30.2555	989	98	42	26963	H2-Q7,TAP1,IFNGR1,CCL5,TAP2,H2-AA,GBP2,CIITA,STAT1,GBP4,H2-T23,CD74,H2-Q6,IRGM1,NLRC5,GBP6,IRF1,H2-Q4,H2-T22,IIGP1,H2-AB1,GBP8,GBP3,C1RA,MMP12,CFB,SMPDL3B,GBP5,CD274,GBP9,AIF1,TGTP2,IGTP,CXCL16,IFI205,CD180,IRGM2,GBP7,CXCL10,TNF,NOS2,CD40	0.0424671	#450559FF
GO:BP	response to other organism	GO:0051707	FALSE	9.21803e-31	30.0354	1791	98	51	26963	H2-Q7,LY6A,TAP1,IFNGR1,CCL5,TAP2,H2-AA,IFI47,GBP2,CIITA,STAT1,GBP4,FGL2,H2-T23,CD74,H2-Q6,IRGM1,NLRC5,GBP6,ACOD1,IRF1,PLAAT3,H2-Q4,H2-T22,IIGP1,H2-AB1,GBP8,GBP3,IL7R,BATF2,C1RA,MMP12,CFB,SMPDL3B,GBP5,CD274,GBP9,AIF1,TGTP2,AA467197,IGTP,CXCL16,IFI205,CD180,IRGM2,GBP7,CXCL10,TNF,CXCL9,NOS2,CD40	0.0284757	#471064FF
GO:BP	response to external biotic stimulus	GO:0043207	FALSE	1.02701e-30	29.9884	1795	98	51	26963	H2-Q7,LY6A,TAP1,IFNGR1,CCL5,TAP2,H2-AA,IFI47,GBP2,CIITA,STAT1,GBP4,FGL2,H2-T23,CD74,H2-Q6,IRGM1,NLRC5,GBP6,ACOD1,IRF1,PLAAT3,H2-Q4,H2-T22,IIGP1,H2-AB1,GBP8,GBP3,IL7R,BATF2,C1RA,MMP12,CFB,SMPDL3B,GBP5,CD274,GBP9,AIF1,TGTP2,AA467197,IGTP,CXCL16,IFI205,CD180,IRGM2,GBP7,CXCL10,TNF,CXCL9,NOS2,CD40	0.0284123	#471064FF
GO:BP	response to biotic stimulus	GO:0009607	FALSE	2.757e-30	29.5596	1832	98	51	26963	H2-Q7,LY6A,TAP1,IFNGR1,CCL5,TAP2,H2-AA,IFI47,GBP2,CIITA,STAT1,GBP4,FGL2,H2-T23,CD74,H2-Q6,IRGM1,NLRC5,GBP6,ACOD1,IRF1,PLAAT3,H2-Q4,H2-T22,IIGP1,H2-AB1,GBP8,GBP3,IL7R,BATF2,C1RA,MMP12,CFB,SMPDL3B,GBP5,CD274,GBP9,AIF1,TGTP2,AA467197,IGTP,CXCL16,IFI205,CD180,IRGM2,GBP7,CXCL10,TNF,CXCL9,NOS2,CD40	0.0278384	#481769FF
GO:BP	defense response	GO:0006952	FALSE	3.14533e-30	29.5023	1837	98	51	26963	H2-Q7,TAP1,IFNGR1,CCL5,TAP2,H2-AA,IFI47,GBP2,CIITA,STAT1,GBP4,FGL2,H2-T23,CD74,H2-Q6,IRGM1,NLRC5,GBP6,ACOD1,IRF1,H2-Q4,H2-T22,IIGP1,H2-AB1,GBP8,TAPBP,GBP3,IL7R,BATF2,C1RA,MMP12,CFB,SMPDL3B,GBP5,CD274,GBP9,AIF1,CD200R4,TGTP2,IGTP,CXCL16,IFI205,CD180,IRGM2,PLA2G7,GBP7,CXCL10,TNF,CXCL9,NOS2,CD40	0.0277627	#482274FF
GO:BP	biological process involved in interspecies interaction between organisms	GO:0044419	FALSE	5.59224e-29	28.2524	1950	98	51	26963	H2-Q7,LY6A,TAP1,IFNGR1,CCL5,TAP2,H2-AA,IFI47,GBP2,CIITA,STAT1,GBP4,FGL2,H2-T23,CD74,H2-Q6,IRGM1,NLRC5,GBP6,ACOD1,IRF1,PLAAT3,H2-Q4,H2-T22,IIGP1,H2-AB1,GBP8,GBP3,IL7R,BATF2,C1RA,MMP12,CFB,SMPDL3B,GBP5,CD274,GBP9,AIF1,TGTP2,AA467197,IGTP,CXCL16,IFI205,CD180,IRGM2,GBP7,CXCL10,TNF,CXCL9,NOS2,CD40	0.0261538	#482475FF
GO:BP	immune response	GO:0006955	FALSE	1.51925e-28	27.8184	1991	98	51	26963	H2-Q7,TAP1,IFNGR1,CCL5,TAP2,H2-AA,H2-EB1,GBP2,CIITA,H2-DMA,STAT1,GBP4,FGL2,H2-T23,CD74,H2-Q6,IRGM1,NLRC5,GBP6,ACOD1,IRF1,H2-Q4,H2-T22,IIGP1,H2-DMB1,H2-AB1,GBP8,GBP3,IL7R,C1RA,MMP12,CFB,IL18BP,SMPDL3B,GBP5,CD274,GBP9,AIF1,TGTP2,IGTP,CXCL16,IFI205,CD180,TNFSF13B,IRGM2,GBP7,CXCL10,TNF,CXCL9,NOS2,CD40	0.0256153	#472A7AFF
GO:BP	cellular response to type II interferon	GO:0071346	FALSE	1.50425e-27	26.8227	132	98	22	26963	H2-Q7,IFNGR1,CCL5,GBP2,CIITA,STAT1,GBP4,IRGM1,NLRC5,GBP6,IRF1,H2-AB1,GBP8,GBP3,GBP5,GBP9,AIF1,IGTP,IRGM2,GBP7,TNF,NOS2	0.166667	#443883FF
GO:BP	response to cytokine	GO:0034097	FALSE	7.16021e-23	22.1451	1197	98	38	26963	H2-Q7,IFNGR1,CCL5,H2-AA,IFI47,GBP2,CIITA,STAT1,GBP4,CD74,IRGM1,NLRC5,GBP6,IRF1,IIGP1,H2-AB1,GBP8,GBP3,IL7R,MMP12,GBP5,SOCS1,CD274,GBP9,AIF1,TGTP2,IGTP,CXCL16,IFI205,TNFSF13B,IRGM2,GBP7,CXCL10,TNF,CXCL9,NOS2,CD40,INHBA	0.031746	#433C84FF
GO:BP	antigen processing and presentation	GO:0019882	FALSE	8.19627e-23	22.0864	122	98	19	26963	H2-Q7,TAP1,TAP2,PSMB8,H2-AA,TAPBPL,H2-EB1,H2-DMA,FGL2,H2-T23,PSME1,CD74,H2-Q6,H2-Q4,PSME2,H2-T22,H2-DMB1,H2-AB1,TAPBP	0.155738	#423F85FF
GO:BP	response to peptide	GO:1901652	FALSE	1.11922e-22	21.9511	1212	98	38	26963	H2-Q7,IFNGR1,CCL5,H2-AA,IFI47,GBP2,CIITA,STAT1,GBP4,CD74,IRGM1,NLRC5,GBP6,IRF1,IIGP1,H2-AB1,GBP8,GBP3,IL7R,MMP12,GBP5,SOCS1,CD274,GBP9,AIF1,TGTP2,IGTP,CXCL16,IFI205,TNFSF13B,IRGM2,GBP7,CXCL10,TNF,CXCL9,NOS2,CD40,INHBA	0.0313531	#404588FF
GO:BP	regulation of response to biotic stimulus	GO:0002831	FALSE	3.17962e-22	21.4976	565	98	29	26963	H2-Q7,TAP1,CCL5,TAP2,GBP2,STAT1,GBP4,FGL2,H2-T23,CD74,H2-Q6,IRGM1,NLRC5,ACOD1,IRF1,H2-Q4,H2-T22,GBP3,MMP12,SMPDL3B,GBP5,CD274,IGTP,IFI205,CD180,IRGM2,GBP7,TNF,CD40	0.0513274	#3C4F8AFF
GO:BP	antigen processing and presentation of exogenous antigen	GO:0019884	FALSE	1.68931e-21	20.7723	55	98	15	26963	H2-Q7,TAP2,H2-AA,H2-EB1,H2-DMA,H2-T23,PSME1,CD74,H2-Q6,H2-Q4,PSME2,H2-T22,H2-DMB1,H2-AB1,TAPBP	0.272727	#375A8CFF
GO:BP	cellular response to cytokine stimulus	GO:0071345	FALSE	6.04895e-21	20.2183	1082	98	35	26963	H2-Q7,IFNGR1,CCL5,IFI47,GBP2,CIITA,STAT1,GBP4,CD74,IRGM1,NLRC5,GBP6,IRF1,IIGP1,H2-AB1,GBP8,GBP3,IL7R,MMP12,GBP5,SOCS1,GBP9,AIF1,TGTP2,IGTP,IFI205,TNFSF13B,IRGM2,GBP7,CXCL10,TNF,CXCL9,NOS2,CD40,INHBA	0.0323475	#33628DFF
GO:BP	regulation of immune system process	GO:0002682	FALSE	1.38803e-20	19.8576	1590	98	40	26963	H2-Q7,TAP1,CCL5,TAP2,H2-AA,TAPBPL,GBP2,H2-DMA,STAT1,FGL2,H2-T23,CD74,H2-Q6,IRGM1,NLRC5,ACOD1,IRF1,H2-Q4,H2-T22,H2-AB1,GBP3,IL7R,C1RA,MMP12,CFB,SMPDL3B,GBP5,SOCS1,CD274,AIF1,IGTP,IFI205,TNFSF13B,IRGM2,PLA2G7,GBP7,CXCL10,TNF,CD40,INHBA	0.0251572	#33638DFF
GO:BP	positive regulation of immune system process	GO:0002684	FALSE	1.77867e-20	19.7499	1118	98	35	26963	H2-Q7,CCL5,TAP2,H2-AA,GBP2,H2-DMA,H2-T23,CD74,H2-Q6,IRGM1,NLRC5,ACOD1,IRF1,H2-Q4,H2-T22,H2-AB1,GBP3,IL7R,C1RA,MMP12,CFB,SMPDL3B,GBP5,SOCS1,CD274,AIF1,IGTP,IFI205,TNFSF13B,IRGM2,PLA2G7,GBP7,CXCL10,TNF,CD40	0.0313059	#33638DFF
GO:BP	response to bacterium	GO:0009617	FALSE	3.44338e-20	19.463	969	98	33	26963	H2-Q7,LY6A,TAP2,GBP2,GBP4,H2-T23,H2-Q6,IRGM1,NLRC5,ACOD1,PLAAT3,H2-Q4,H2-T22,IIGP1,GBP8,GBP3,IL7R,CFB,GBP5,CD274,GBP9,TGTP2,AA467197,IGTP,CXCL16,IFI205,CD180,IRGM2,GBP7,CXCL10,TNF,CXCL9,NOS2	0.0340557	#21A585FF
GO:BP	regulation of response to external stimulus	GO:0032101	FALSE	1.84729e-19	18.7335	1110	98	34	26963	H2-Q7,TAP1,CCL5,TAP2,GBP2,STAT1,GBP4,FGL2,H2-T23,CD74,H2-Q6,IRGM1,NLRC5,ACOD1,IRF1,H2-Q4,H2-T22,GBP3,MMP12,SMPDL3B,GBP5,CD274,AIF1,PLAU,CD200R4,IGTP,IFI205,CD180,IRGM2,PLA2G7,GBP7,CXCL10,TNF,CD40	0.0306306	#2EB37CFF
GO:BP	positive regulation of response to external stimulus	GO:0032103	FALSE	4.00957e-19	18.3969	658	98	28	26963	H2-Q7,CCL5,GBP2,H2-T23,CD74,H2-Q6,IRGM1,NLRC5,ACOD1,IRF1,H2-Q4,H2-T22,GBP3,MMP12,SMPDL3B,GBP5,CD274,AIF1,PLAU,IGTP,IFI205,CD180,IRGM2,PLA2G7,GBP7,CXCL10,TNF,CD40	0.0425532	#38B977FF
GO:BP	antigen processing and presentation of peptide antigen	GO:0048002	FALSE	4.69927e-19	18.328	77	98	15	26963	H2-Q7,TAP1,TAP2,H2-AA,TAPBPL,H2-EB1,H2-DMA,H2-T23,CD74,H2-Q6,H2-Q4,H2-T22,H2-DMB1,H2-AB1,TAPBP	0.194805	#5AC864FF
GO:BP	regulation of immune response	GO:0050776	FALSE	1.79735e-18	17.7454	928	98	31	26963	H2-Q7,TAP1,TAP2,H2-AA,GBP2,FGL2,H2-T23,CD74,H2-Q6,IRGM1,NLRC5,ACOD1,IRF1,H2-Q4,H2-T22,H2-AB1,GBP3,IL7R,C1RA,MMP12,CFB,SMPDL3B,GBP5,CD274,IGTP,IFI205,TNFSF13B,IRGM2,GBP7,TNF,CD40	0.0334052	#5DC863FF
GO:BP	antigen processing and presentation of exogenous peptide antigen	GO:0002478	FALSE	3.83045e-18	17.4168	49	98	13	26963	H2-Q7,TAP2,H2-AA,H2-EB1,H2-DMA,H2-T23,CD74,H2-Q6,H2-Q4,H2-T22,H2-DMB1,H2-AB1,TAPBP	0.265306	#6ACD5BFF
GO:BP	defense response to protozoan	GO:0042832	FALSE	3.96131e-18	17.4022	35	98	12	26963	GBP2,GBP4,IIGP1,GBP8,GBP3,BATF2,GBP9,TGTP2,IGTP,IRGM2,GBP7,CD40	0.342857	#6ACD5BFF
GO:BP	regulation of defense response	GO:0031347	FALSE	1.13819e-17	16.9438	823	98	29	26963	H2-Q7,TAP1,CCL5,TAP2,GBP2,STAT1,GBP4,FGL2,H2-T23,CD74,H2-Q6,IRGM1,NLRC5,ACOD1,IRF1,H2-Q4,H2-T22,GBP3,MMP12,SMPDL3B,GBP5,CD274,CD200R4,IGTP,IFI205,IRGM2,GBP7,TNF,CD40	0.0352369	#74D055FF
GO:BP	positive regulation of response to biotic stimulus	GO:0002833	FALSE	1.49887e-17	16.8242	421	98	23	26963	H2-Q7,GBP2,H2-T23,CD74,H2-Q6,IRGM1,NLRC5,ACOD1,IRF1,H2-Q4,H2-T22,GBP3,MMP12,SMPDL3B,GBP5,CD274,IGTP,IFI205,CD180,IRGM2,GBP7,TNF,CD40	0.0546318	#95D840FF
GO:BP	positive regulation of immune response	GO:0050778	FALSE	1.70015e-17	16.7695	757	98	28	26963	H2-Q7,TAP2,H2-AA,GBP2,H2-T23,CD74,H2-Q6,IRGM1,NLRC5,ACOD1,IRF1,H2-Q4,H2-T22,H2-AB1,GBP3,C1RA,MMP12,CFB,SMPDL3B,GBP5,CD274,IGTP,IFI205,TNFSF13B,IRGM2,GBP7,TNF,CD40	0.0369881	#DCE318FF
GO:BP	response to protozoan	GO:0001562	FALSE	1.83475e-17	16.7364	39	98	12	26963	GBP2,GBP4,IIGP1,GBP8,GBP3,BATF2,GBP9,TGTP2,IGTP,IRGM2,GBP7,CD40	0.307692	#FDE725FF
Tnfrsf1a
source	term_name	term_id	highlighted	adjusted_p_value	negative_log10_of_adjusted_p_value	term_size	query_size	intersection_size	effective_domain_size	intersections	percent	Color
GO:BP	defense response	GO:0006952	TRUE	3.92613e-08	7.40604	1837	31	16	26963	CCL5,CLEC4D,CFB,MMP12,FPR2,CDC42EP2,FPR1,IFI205,CLEC4E,MMP8,ASS1,HP,SLPI,ACOD1,SMPDL3B,SLC7A2	0.00870985	#440154FF
GO:BP	defense response to other organism	GO:0098542	FALSE	1.06878e-06	5.97111	1294	31	13	26963	CCL5,CLEC4D,CFB,MMP12,FPR2,CDC42EP2,IFI205,CLEC4E,ASS1,HP,SLPI,ACOD1,SMPDL3B	0.0100464	#440154FF
GO:BP	defense response to symbiont	GO:0140546	FALSE	4.45675e-06	5.35098	1163	31	12	26963	CCL5,CLEC4D,CFB,MMP12,FPR2,CDC42EP2,IFI205,CLEC4E,ASS1,SLPI,ACOD1,SMPDL3B	0.0103181	#440154FF
GO:BP	response to other organism	GO:0051707	FALSE	4.83201e-06	5.31587	1791	31	14	26963	CCL5,CLEC4D,CFB,MMP12,FPR2,CDC42EP2,IFI205,CLEC4E,MMP8,ASS1,HP,SLPI,ACOD1,SMPDL3B	0.00781686	#471063FF
GO:BP	response to external biotic stimulus	GO:0043207	FALSE	4.97344e-06	5.30334	1795	31	14	26963	CCL5,CLEC4D,CFB,MMP12,FPR2,CDC42EP2,IFI205,CLEC4E,MMP8,ASS1,HP,SLPI,ACOD1,SMPDL3B	0.00779944	#472A7AFF
GO:BP	response to biotic stimulus	GO:0009607	FALSE	6.47321e-06	5.18888	1832	31	14	26963	CCL5,CLEC4D,CFB,MMP12,FPR2,CDC42EP2,IFI205,CLEC4E,MMP8,ASS1,HP,SLPI,ACOD1,SMPDL3B	0.00764192	#46307EFF
GO:BP	innate immune response	GO:0045087	FALSE	1.13879e-05	4.94356	989	31	11	26963	CCL5,CLEC4D,CFB,MMP12,FPR2,CDC42EP2,IFI205,CLEC4E,ASS1,SLPI,SMPDL3B	0.0111223	#414287FF
GO:BP	biological process involved in interspecies interaction between organisms	GO:0044419	FALSE	1.44498e-05	4.84014	1950	31	14	26963	CCL5,CLEC4D,CFB,MMP12,FPR2,CDC42EP2,IFI205,CLEC4E,MMP8,ASS1,HP,SLPI,ACOD1,SMPDL3B	0.00717949	#3F4889FF
GO:BP	positive regulation of immune system process	GO:0002684	FALSE	4.03308e-05	4.39436	1118	31	11	26963	CCL5,CLEC4D,CFB,MMP12,FPR2,FPR1,IFI205,CLEC4E,MMP8,ACOD1,SMPDL3B	0.009839	#38598CFF
GO:BP	response to bacterium	GO:0009617	FALSE	0.000131956	3.87957	969	31	10	26963	CLEC4D,CFB,FPR2,IFI205,CLEC4E,MMP8,ASS1,HP,SLPI,ACOD1	0.0103199	#355E8DFF
GO:BP	regulation of immune system process	GO:0002682	FALSE	0.000144405	3.84042	1590	31	12	26963	CCL5,CLEC4D,CFB,MMP12,FPR2,FPR1,IFI205,CLEC4E,MMP8,ACOD1,SMPDL3B,SLC7A2	0.00754717	#355E8DFF
GO:BP	positive regulation of defense response	GO:0031349	FALSE	0.00016454	3.78373	519	31	8	26963	CCL5,MMP12,FPR2,IFI205,CLEC4E,MMP8,ACOD1,SMPDL3B	0.0154143	#33638DFF
GO:BP	immune response	GO:0006955	FALSE	0.000187528	3.72693	1991	31	13	26963	CCL5,CLEC4D,CFB,MMP12,FPR2,CDC42EP2,FPR1,IFI205,CLEC4E,ASS1,SLPI,ACOD1,SMPDL3B	0.00652938	#297B8EFF
GO:BP	regulation of defense response	GO:0031347	FALSE	0.000418508	3.3783	823	31	9	26963	CCL5,MMP12,FPR2,IFI205,CLEC4E,MMP8,ACOD1,SMPDL3B,SLC7A2	0.0109356	#218E8DFF
GO:BP	inflammatory response	GO:0006954	FALSE	0.000507167	3.29485	842	31	9	26963	CCL5,FPR2,FPR1,IFI205,MMP8,ASS1,HP,SMPDL3B,SLC7A2	0.0106888	#20928CFF
GO:BP	positive regulation of response to external stimulus	GO:0032103	FALSE	0.000998389	3.0007	658	31	8	26963	CCL5,MMP12,FPR2,IFI205,CLEC4E,MMP8,ACOD1,SMPDL3B	0.0121581	#1FA188FF
GO:BP	regulation of immune response	GO:0050776	FALSE	0.00114532	2.94107	928	31	9	26963	CLEC4D,CFB,MMP12,FPR2,FPR1,IFI205,CLEC4E,ACOD1,SMPDL3B	0.00969828	#21A585FF
GO:BP	positive regulation of immune response	GO:0050778	FALSE	0.00285451	2.54447	757	31	8	26963	CFB,MMP12,FPR2,FPR1,IFI205,CLEC4E,ACOD1,SMPDL3B	0.010568	#21A585FF
GO:MF	peptidase activity	GO:0008233	TRUE	0.00482539	2.31647	662	31	7	25071	CFB,MMP12,MMP8,HP,SLPI,ANPEP,ADGB	0.010574	#24AA83FF
GO:BP	regulation of response to biotic stimulus	GO:0002831	FALSE	0.00500751	2.30038	565	31	7	26963	CCL5,MMP12,FPR2,IFI205,CLEC4E,ACOD1,SMPDL3B	0.0123894	#50C46AFF
GO:BP	regulation of response to external stimulus	GO:0032101	FALSE	0.00503564	2.29794	1110	31	9	26963	CCL5,MMP12,FPR2,IFI205,CLEC4E,MMP8,ACOD1,SMPDL3B,SLC7A2	0.00810811	#FDE725FF
Csf2ra
source	term_name	term_id	highlighted	adjusted_p_value	negative_log10_of_adjusted_p_value	term_size	query_size	intersection_size	effective_domain_size	intersections	percent	Color
GO:BP	positive regulation of multicellular organismal process	GO:0051240	FALSE	2.65312e-11	10.5762	1822	64	26	26963	TRF,IL1A,MMP12,SPINT1,ANXA3,TBXAS1,DAB2,CCL9,SLC25A4,SRC,CLEC4N,IL1B,ADORA2B,ICOSL,TNFSF14,FN1,SULF2,MMP8,EGR1,KLF4,VDR,EGR2,CCND2,SPP1,SOX4,SERPINE1	0.01427	#440154FF
GO:BP	locomotion	GO:0040011	FALSE	1.32923e-09	8.8764	1278	64	21	26963	TRF,IL1A,MMP12,CCL6,ANXA3,DAB2,CD200R1,CCL9,SRC,IL1B,CD9,ADORA2B,TNFSF14,FN1,JAML,EGR1,KLF4,SPP1,ACP5,ST6GAL1,SERPINE1	0.0164319	#440154FF
GO:BP	regulation of cell population proliferation	GO:0042127	FALSE	1.72854e-09	8.76232	1802	64	24	26963	TRF,IL1A,MMP12,SPINT1,KSR1,DAB2,SRC,IL1B,CD9,CSF2RA,ADORA2B,ARG1,ICOSL,FN1,JAML,SULF2,ID1,EGR1,KLF4,VDR,CCND2,SOX4,ST6GAL1,TNFRSF9	0.0133185	#46075AFF
GO:BP	defense response	GO:0006952	FALSE	2.60864e-09	8.58359	1837	64	24	26963	TRF,IL1A,MMP12,CCL6,ANXA3,WFDC17,CD200R1,CCL9,SRC,MRC1,CD1D1,CLEC4N,IL1B,ADORA2B,SIGLECE,ARG1,FN1,MFHAS1,MMP8,KLF4,RNASEL,SLC7A2,ACP5,SERPINE1	0.0130648	#46075AFF
GO:BP	regulation of immune system process	GO:0002682	FALSE	9.83438e-09	8.00725	1590	64	22	26963	IL1A,BCL2A1D,MMP12,CD200R1,CCL9,SRC,CLEC4N,IL1B,CD9,ADORA2B,GPR171,ARG1,ICOSL,TNFSF14,FN1,MFHAS1,MMP8,SLC7A2,ACP5,SOX4,TNFRSF9,SERPINE1	0.0138365	#470D60FF
GO:BP	cell adhesion	GO:0007155	FALSE	1.84311e-08	7.73445	1468	64	21	26963	IL1A,MMP12,DAB2,CD200R1,SRC,IL1B,CD9,SIGLECE,ARG1,ICOSL,TNFSF14,FN1,MFGE8,JAML,LPP,KLF4,SPP1,ACP5,SOX4,ST6GAL1,SERPINE1	0.0143052	#470D60FF
GO:BP	cell migration	GO:0016477	FALSE	4.74419e-08	7.32384	1544	64	21	26963	IL1A,MMP12,CCL6,ANXA3,NR4A2,DAB2,CD200R1,CCL9,SRC,IL1B,CD9,ADORA2B,TNFSF14,FN1,JAML,EGR1,KLF4,LRP12,SPP1,ACP5,SERPINE1	0.013601	#471366FF
GO:BP	regulation of cell adhesion	GO:0030155	FALSE	6.93613e-08	7.15888	800	64	16	26963	IL1A,MMP12,DAB2,SRC,IL1B,CD9,ARG1,ICOSL,TNFSF14,FN1,KLF4,SPP1,ACP5,SOX4,ST6GAL1,SERPINE1	0.02	#471366FF
GO:BP	cell motility	GO:0048870	FALSE	7.86863e-08	7.1041	1769	64	22	26963	TRF,IL1A,MMP12,CCL6,ANXA3,NR4A2,DAB2,CD200R1,CCL9,SRC,IL1B,CD9,ADORA2B,TNFSF14,FN1,JAML,EGR1,KLF4,LRP12,SPP1,ACP5,SERPINE1	0.0124364	#481E70FF
GO:BP	regulation of response to external stimulus	GO:0032101	FALSE	1.03919e-07	6.98331	1110	64	18	26963	MMP12,CD200R1,SRC,CLEC4N,IL1B,CD9,ADORA2B,SIGLECE,ARG1,TNFSF14,FN1,MFHAS1,MMP8,KLF4,SLC7A2,ACP5,ST6GAL1,SERPINE1	0.0162162	#481E70FF
GO:BP	regulation of cytokine production	GO:0001817	FALSE	1.09219e-07	6.9617	825	64	16	26963	IL1A,MMP12,CD200R1,SRC,CLEC4N,IL1B,ADORA2B,ARG1,ICOSL,FN1,SULF2,MMP8,EGR1,KLF4,ACP5,SERPINE1	0.0193939	#482475FF
GO:BP	cytokine production	GO:0001816	FALSE	1.23687e-07	6.90768	832	64	16	26963	IL1A,MMP12,CD200R1,SRC,CLEC4N,IL1B,ADORA2B,ARG1,ICOSL,FN1,SULF2,MMP8,EGR1,KLF4,ACP5,SERPINE1	0.0192308	#482979FF
GO:BP	regulation of locomotion	GO:0040012	FALSE	7.59822e-07	6.11929	1094	64	17	26963	TRF,IL1A,MMP12,ANXA3,DAB2,CD200R1,SRC,IL1B,CD9,ADORA2B,TNFSF14,FN1,EGR1,KLF4,ACP5,ST6GAL1,SERPINE1	0.0155393	#472E7CFF
GO:BP	cell activation	GO:0001775	FALSE	1.90013e-06	5.72122	1162	64	17	26963	IL1A,BCL2A1D,ANXA3,IL1B,CD9,ADORA2B,ARG1,ICOSL,TNFSF14,FN1,MFHAS1,JAML,MMP8,EGR1,SLC7A2,SOX4,TNFRSF9	0.0146299	#453882FF
GO:BP	leukocyte activation	GO:0045321	FALSE	2.86999e-06	5.54212	1033	64	16	26963	IL1A,BCL2A1D,ANXA3,IL1B,ADORA2B,ARG1,ICOSL,TNFSF14,FN1,MFHAS1,JAML,MMP8,EGR1,SLC7A2,SOX4,TNFRSF9	0.0154889	#433D84FF
GO:BP	negative regulation of response to stimulus	GO:0048585	FALSE	3.21011e-06	5.49348	1745	64	20	26963	DOK2,MMP12,NR4A2,DAB2,CD200R1,SLC25A4,SRC,IL1B,CD9,SIGLECE,ARG1,SOCS2,MFHAS1,SULF2,EGR1,KLF4,CISH,ACP5,ST6GAL1,SERPINE1	0.0114613	#433D84FF
GO:BP	regulation of cell motility	GO:2000145	FALSE	3.6752e-06	5.43472	1051	64	16	26963	TRF,IL1A,MMP12,ANXA3,DAB2,CD200R1,SRC,IL1B,CD9,ADORA2B,TNFSF14,FN1,EGR1,KLF4,ACP5,SERPINE1	0.0152236	#404688FF
GO:BP	positive regulation of cell population proliferation	GO:0008284	FALSE	6.76838e-06	5.16952	1097	64	16	26963	TRF,IL1A,MMP12,SRC,IL1B,CSF2RA,ADORA2B,ARG1,ICOSL,FN1,JAML,ID1,EGR1,CCND2,SOX4,ST6GAL1	0.0145852	#38598CFF
GO:BP	myeloid leukocyte migration	GO:0097529	FALSE	8.08811e-06	5.09215	236	64	9	26963	IL1A,CCL6,CD200R1,CCL9,IL1B,CD9,JAML,SPP1,SERPINE1	0.0381356	#29798EFF
GO:BP	positive regulation of developmental process	GO:0051094	FALSE	1.0238e-05	4.98979	1480	64	18	26963	TRF,IL1A,SPINT1,ANXA3,DAB2,CCL9,SLC25A4,SRC,IL1B,SOCS2,TNFSF14,FN1,KLF4,VDR,EGR2,CCND2,SOX4,SERPINE1	0.0121622	#287D8EFF
GO:BP	regulation of cell migration	GO:0030334	FALSE	1.36598e-05	4.86455	990	64	15	26963	IL1A,MMP12,ANXA3,DAB2,CD200R1,SRC,IL1B,CD9,ADORA2B,TNFSF14,FN1,EGR1,KLF4,ACP5,SERPINE1	0.0151515	#287D8EFF
GO:BP	regulation of programmed cell death	GO:0043067	FALSE	1.4056e-05	4.85214	1702	64	19	26963	BCL2A1D,NR4A2,DAB2,SLC25A4,SRC,IL1B,BCL2A1B,BCL2A1A,ARG1,SORT1,FN1,ID1,EGR1,VDR,CCND2,SPP1,SOX4,ST6GAL1,SERPINE1	0.0111633	#26818EFF
GO:BP	ERK1 and ERK2 cascade	GO:0070371	FALSE	1.81727e-05	4.74058	353	64	10	26963	TRF,IL1A,CCL6,DAB2,CCL9,SRC,IL1B,FN1,MFHAS1,KLF4	0.0283286	#25848EFF
GO:BP	biological process involved in interspecies interaction between organisms	GO:0044419	FALSE	2.13487e-05	4.67063	1950	64	20	26963	TRF,IL1A,MMP12,SPINT1,CCL6,ANXA3,WFDC17,CCL9,SRC,MRC1,CD1D1,CLEC4N,IL1B,ARG1,FN1,MFHAS1,MMP8,RNASEL,ACP5,SERPINE1	0.0102564	#23888EFF
GO:BP	regulation of cell differentiation	GO:0045595	FALSE	2.46365e-05	4.60842	1762	64	19	26963	TRF,IL1A,SPINT1,DAB2,CCL9,SLC25A4,IL1B,GPR171,SORT1,SOCS2,TNFSF14,FN1,ID1,KLF4,VDR,EGR2,CCND2,SOX4,SERPINE1	0.0107832	#1F988BFF
GO:BP	regulation of response to stress	GO:0080134	FALSE	2.64262e-05	4.57796	1386	64	17	26963	IL1A,MMP12,CD200R1,SRC,CLEC4N,IL1B,CD9,ADORA2B,SIGLECE,ARG1,MFHAS1,MMP8,KLF4,SLC7A2,ACP5,SOX4,SERPINE1	0.0122655	#20A386FF
GO:MF	cell adhesion molecule binding	GO:0050839	FALSE	3.18086e-05	4.49746	292	65	9	25071	CD200R1,SRC,IL1B,CD9,TBC1D2,FN1,MFGE8,JAML,SPP1	0.0308219	#3ABA76FF
GO:BP	positive regulation of cell motility	GO:2000147	FALSE	3.2432e-05	4.48903	612	64	12	26963	TRF,IL1A,ANXA3,DAB2,SRC,IL1B,ADORA2B,TNFSF14,FN1,EGR1,ACP5,SERPINE1	0.0196078	#48C16EFF
GO:BP	leukocyte migration	GO:0050900	FALSE	3.64753e-05	4.438	380	64	10	26963	IL1A,CCL6,CD200R1,CCL9,IL1B,CD9,TNFSF14,JAML,SPP1,SERPINE1	0.0263158	#50C46AFF
GO:BP	MAPK cascade	GO:0000165	FALSE	3.68098e-05	4.43404	757	64	13	26963	TRF,DOK2,IL1A,CCL6,KSR1,DAB2,CCL9,SRC,IL1B,FN1,MFHAS1,ID1,KLF4	0.0171731	#FDE725FF
Tgfbr1
source	term_name	term_id	highlighted	adjusted_p_value	negative_log10_of_adjusted_p_value	term_size	query_size	intersection_size	effective_domain_size	intersections	percent	Color
GO:BP	cell migration	GO:0016477	FALSE	4.16579e-09	8.3803	1544	82	25	26963	F11R,B4GALT1,CD9,TGFBR1,ITGA6,CXCL16,FMNL3,NET1,VHL,LDLRAD4,SPATA13,PDE4D,ACP5,PBXIP1,SRC,FN1,NR4A2,ITGB5,TREM1,CD24A,PDGFA,SPP1,PDPN,CARMIL1,SERPINE1	0.0161917	#440154FF
GO:BP	cell motility	GO:0048870	FALSE	1.18992e-08	7.92448	1769	82	26	26963	F11R,B4GALT1,CD9,TGFBR1,ITGA6,CXCL16,FMNL3,NET1,VHL,LDLRAD4,SPATA13,PDE4D,ACP5,PBXIP1,SRC,FN1,NR4A2,TRF,ITGB5,TREM1,CD24A,PDGFA,SPP1,PDPN,CARMIL1,SERPINE1	0.0146976	#46085CFF
GO:BP	response to endogenous stimulus	GO:0009719	FALSE	1.72164e-08	7.76406	1648	82	25	26963	CD9,TGFBR1,SGK1,GATM,SKIL,CAV2,LDLRAD4,SKI,PDE4D,FBXO32,SMAD7,RAMP1,PAQR7,DHRS3,SULF2,SOCS2,SRC,NAIP2,NR4A2,FOSB,SPINT1,ITGB5,CD24A,PMEPA1,SPP1	0.0151699	#46085CFF
GO:BP	cellular response to endogenous stimulus	GO:0071495	FALSE	4.9594e-07	6.30457	1321	82	21	26963	TGFBR1,SGK1,SKIL,CAV2,LDLRAD4,SKI,PDE4D,FBXO32,SMAD7,RAMP1,PAQR7,DHRS3,SULF2,SOCS2,SRC,NAIP2,NR4A2,FOSB,SPINT1,ITGB5,PMEPA1	0.015897	#46085CFF
GO:BP	negative regulation of response to stimulus	GO:0048585	FALSE	1.27845e-05	4.89332	1745	82	22	26963	CD9,TGFBR1,ITGA6,EXTL3,SKIL,VHL,CAV2,LDLRAD4,SKI,PDE4D,SMAD7,DHRS3,ACP5,SULF2,SOCS2,SRC,NAIP2,NR4A2,CD24A,PMEPA1,PDGFA,SERPINE1	0.0126074	#471064FF
GO:BP	tube development	GO:0035295	FALSE	2.26333e-05	4.64525	1181	82	18	26963	B4GALT1,TGFBR1,FMNL3,VHL,HOPX,MYO1E,PDE3B,SMAD7,RAMP1,LUZP1,SRC,FN1,SPINT1,SPINK2,CD24A,SPP1,PDPN,SERPINE1	0.0152413	#471064FF
GO:BP	transforming growth factor beta receptor signaling pathway	GO:0007179	FALSE	2.30654e-05	4.63704	205	82	9	26963	TGFBR1,SKIL,CAV2,LDLRAD4,SKI,SMAD7,SRC,ITGB5,PMEPA1	0.0439024	#48176AFF
GO:BP	regulation of apoptotic process	GO:0042981	FALSE	2.76393e-05	4.55847	1656	82	21	26963	B4GALT1,TGFBR1,ITGA6,SGK1,CLEC5A,SKIL,NET1,VHL,FBXO32,OSM,SRC,FN1,NAIP2,NR4A2,SPINK2,BMYC,TREM1,CD24A,SPP1,PDPN,SERPINE1	0.0126812	#48176AFF
GO:BP	regulation of cell adhesion	GO:0030155	FALSE	2.99296e-05	4.5239	800	82	15	26963	F11R,CD9,ITGA6,PDE3B,PDE4D,SMAD7,ACP5,SRC,FN1,TREM1,CD24A,SPP1,PDPN,CARMIL1,SERPINE1	0.01875	#481F70FF
GO:BP	negative regulation of multicellular organismal process	GO:0051241	FALSE	3.63243e-05	4.4398	1218	82	18	26963	CD9,APOC2,TGFBR1,EXTL3,USP2,LDLRAD4,SKI,PDE3B,PDE4D,FBXO32,SMAD7,ACP5,SOCS2,FN1,BMYC,CD24A,PDGFA,SERPINE1	0.0147783	#481F70FF
GO:BP	regulation of programmed cell death	GO:0043067	FALSE	4.4405e-05	4.35257	1702	82	21	26963	B4GALT1,TGFBR1,ITGA6,SGK1,CLEC5A,SKIL,NET1,VHL,FBXO32,OSM,SRC,FN1,NAIP2,NR4A2,SPINK2,BMYC,TREM1,CD24A,SPP1,PDPN,SERPINE1	0.0123384	#481F70FF
GO:BP	external encapsulating structure organization	GO:0045229	FALSE	6.2297e-05	4.20553	309	82	10	26963	B4GALT1,TGFBR1,VHL,CAV2,MYO1E,SULF2,PBXIP1,FN1,SPINT1,PDPN	0.0323625	#481F70FF
GO:BP	extracellular matrix organization	GO:0030198	TRUE	6.2297e-05	4.20553	309	82	10	26963	B4GALT1,TGFBR1,VHL,CAV2,MYO1E,SULF2,PBXIP1,FN1,SPINT1,PDPN	0.0323625	#482576FF
GO:BP	extracellular structure organization	GO:0043062	FALSE	6.61883e-05	4.17922	311	82	10	26963	B4GALT1,TGFBR1,VHL,CAV2,MYO1E,SULF2,PBXIP1,FN1,SPINT1,PDPN	0.0321543	#472C7AFF
GO:BP	positive regulation of cell motility	GO:2000147	FALSE	7.10132e-05	4.14866	612	82	13	26963	TGFBR1,ITGA6,CXCL16,PDE4D,ACP5,SRC,FN1,TRF,TREM1,PDGFA,PDPN,CARMIL1,SERPINE1	0.0212418	#472C7AFF
GO:BP	regulation of cell differentiation	GO:0045595	FALSE	8.05061e-05	4.09417	1762	82	21	26963	F11R,TGFBR1,SGK1,EXTL3,SKIL,VHL,HOPX,LDLRAD4,PDLIM7,SKI,SMAD7,SOCS2,FN1,TRF,CD101,SPINT1,BMYC,CD24A,BHLHE41,PDPN,SERPINE1	0.0119183	#472C7AFF
GO:MF	signaling receptor binding	GO:0005102	FALSE	8.35198e-05	4.07821	1591	83	20	25071	F11R,CD9,TGFBR1,ITGA6,GNA15,ACTN1,CXCL16,CAV2,PDE4D,SMAD7,OSM,SOCS2,SRC,FN1,TRF,ITGB5,PDGFA,SPP1,PDPN,SERPINE1	0.0125707	#46337EFF
GO:BP	positive regulation of locomotion	GO:0040017	FALSE	9.76664e-05	4.01025	629	82	13	26963	TGFBR1,ITGA6,CXCL16,PDE4D,ACP5,SRC,FN1,TRF,TREM1,PDGFA,PDPN,CARMIL1,SERPINE1	0.0206677	#46337EFF
GO:BP	cell adhesion	GO:0007155	FALSE	0.000112739	3.94793	1468	82	19	26963	F11R,B4GALT1,CD9,ITGA6,ACTN1,PDE3B,PDE4D,SMAD7,ACP5,PBXIP1,SRC,FN1,ITGB5,TREM1,CD24A,SPP1,PDPN,CARMIL1,SERPINE1	0.0129428	#46337EFF
GO:BP	regulation of cell population proliferation	GO:0042127	FALSE	0.000118044	3.92796	1802	82	21	26963	B4GALT1,CD9,TGFBR1,PTGS1,VHL,CAV2,SKI,PDE4D,SMAD7,EGLN3,OSM,SULF2,PBXIP1,SRC,FN1,TRF,SPINT1,BMYC,CD24A,PDGFA,PDPN	0.0116537	#423F85FF
GO:BP	intracellular signaling cassette	GO:0141124	FALSE	0.000122577	3.91159	1806	82	21	26963	F11R,TGFBR1,GNA15,EXTL3,NET1,CAV2,LDLRAD4,SKI,PDE4D,SMAD7,MAP4K3,OSM,SRC,FN1,NAIP2,TRF,BMYC,CD24A,PMEPA1,PDGFA,PDPN	0.0116279	#423F85FF
GO:BP	response to hormone	GO:0009725	FALSE	0.000136544	3.86473	1035	82	16	26963	TGFBR1,SGK1,GATM,CAV2,PDE4D,FBXO32,RAMP1,PAQR7,DHRS3,SOCS2,SRC,NAIP2,NR4A2,FOSB,CD24A,SPP1	0.0154589	#404588FF
GO:MF	SMAD binding	GO:0046332	FALSE	0.000163798	3.78569	83	83	6	25071	TGFBR1,SKIL,LDLRAD4,SKI,SMAD7,PMEPA1	0.0722892	#3E4A89FF
GO:BP	regulation of cell motility	GO:2000145	FALSE	0.000168336	3.77382	1051	82	16	26963	CD9,TGFBR1,ITGA6,CXCL16,LDLRAD4,SPATA13,PDE4D,ACP5,SRC,FN1,TRF,TREM1,PDGFA,PDPN,CARMIL1,SERPINE1	0.0152236	#3E4A89FF
GO:BP	anatomical structure formation involved in morphogenesis	GO:0048646	FALSE	0.000220524	3.65654	1219	82	17	26963	B4GALT1,CD9,TGFBR1,ACTN1,SKIL,FMNL3,VHL,HOPX,PDE3B,RAMP1,LUZP1,FN1,SPINT1,ITGB5,SPINK2,PDPN,SERPINE1	0.0139459	#3E4A89FF
GO:BP	circulatory system development	GO:0072359	FALSE	0.000223114	3.65147	1220	82	17	26963	B4GALT1,TGFBR1,FMNL3,VHL,HOPX,MYO1E,PDLIM7,SKI,PDE3B,SMAD7,RAMP1,DHRS3,LUZP1,FN1,SPINT1,PDPN,SERPINE1	0.0139344	#365C8DFF
GO:MF	integrin binding	GO:0005178	FALSE	0.000237846	3.6237	143	83	7	25071	F11R,CD9,ITGA6,ACTN1,SRC,FN1,SPP1	0.048951	#1FA187FF
GO:BP	cell-substrate adhesion	GO:0031589	FALSE	0.000239523	3.62065	357	82	10	26963	ITGA6,ACTN1,SRC,FN1,ITGB5,TREM1,SPP1,PDPN,CARMIL1,SERPINE1	0.0280112	#ACDC30FF
GO:BP	cellular response to transforming growth factor beta stimulus	GO:0071560	FALSE	0.000245051	3.61074	270	82	9	26963	TGFBR1,SKIL,CAV2,LDLRAD4,SKI,SMAD7,SRC,ITGB5,PMEPA1	0.0333333	#BADE28FF
GO:BP	regulation of locomotion	GO:0040012	FALSE	0.000290058	3.53752	1094	82	16	26963	CD9,TGFBR1,ITGA6,CXCL16,LDLRAD4,SPATA13,PDE4D,ACP5,SRC,FN1,TRF,TREM1,PDGFA,PDPN,CARMIL1,SERPINE1	0.0146252	#FDE725FF

## Sheet: b
Cluster "Whole1" and "Whole2" are identical because they were used to make the "All" information
Cluster	KO	avg	stdev	10	20	30	40	50	60	70	80	90	mean	max	min
Macrophage_Cxcl10_1	Csf2ra	-0.070578	0.743829	-0.523689	-0.31393	-0.281741	-0.0800509	0.0882949	0.119286	0.291871	0.406089	0.658042	-0.070578	0.673251	-0.814407
Macrophage_Cxcl10_1	Ifngr1	-0.126303	0.59523	-0.723493	-0.45045	-0.241527	-0.0597581	0.0193074	0.127002	0.150054	0.185249	0.337559	-0.126303	0.468926	-0.721533
Macrophage_Cxcl10_1	Tgfbr1	-0.465466	0.866584	-1.27578	-1.13923	-0.718723	-0.296193	-0.12135	-0.0544782	0.0800922	0.191207	0.277458	-0.465466	0.401118	-1.33205
Macrophage_Cxcl10_1	Tnfrsf1a	-0.178246	0.790606	-0.743376	-0.374835	-0.204664	-0.178618	-0.0832864	-0.0136446	0.148064	0.35915	0.554832	-0.178246	0.61236	-0.968851
Macrophage_Cxcl10_2	Csf2ra	-0.167848	0.365239	-0.645248	-0.505997	-0.439584	-0.366061	-0.0838693	-0.0299808	0.158217	0.215806	0.263475	-0.167848	0.197391	-0.533088
Macrophage_Cxcl10_2	Ifngr1	0.070074	0.487207	-0.432245	-0.201056	-0.116449	-0.0545607	0.0102898	0.0733378	0.160603	0.253386	0.537467	0.070074	0.557281	-0.417133
Macrophage_Cxcl10_2	Tgfbr1	-0.036165	0.687658	-0.833901	-0.581917	-0.36444	-0.287671	-0.249106	0.149639	0.423295	0.500935	0.614388	-0.036165	0.651493	-0.723823
Macrophage_Cxcl10_2	Tnfrsf1a	0.0142446	0.385886	-0.307005	-0.192871	-0.0911872	-0.0307978	0.00739757	0.0863857	0.109412	0.266414	0.464639	0.0142446	0.40013	-0.371641
Macrophage_Cxcl10_3	Csf2ra	-0.0236708	0.429041	-0.432144	-0.3701	-0.245731	-0.159757	-0.029927	0.0204205	0.100704	0.13	0.433145	-0.0236708	0.40537	-0.452712
Macrophage_Cxcl10_3	Ifngr1	0.078542	0.435775	-0.481497	-0.210552	-0.193037	-0.0264295	0.0831894	0.158178	0.328376	0.482953	0.598149	0.078542	0.514317	-0.357233
Macrophage_Cxcl10_3	Tgfbr1	-0.104661	1.10055	-1.39953	-1.12258	-0.399041	-0.272853	-0.20778	-0.0513992	0.21221	0.470469	1.16002	-0.104661	0.995885	-1.20521
Macrophage_Cxcl10_3	Tnfrsf1a	-0.00363183	0.430975	-0.354352	-0.254938	-0.216244	-0.122772	-0.0657523	-0.045442	0.0369714	0.0874017	0.410497	-0.00363183	0.427343	-0.434607
Macrophage_1	Csf2ra	0.0145017	0.281851	-0.181794	-0.161377	-0.114139	-0.0879213	0.00616723	0.0627906	0.0990015	0.229564	0.292416	0.0145017	0.296353	-0.267349
Macrophage_1	Ifngr1	-0.0372047	0.460692	-0.592307	-0.478143	-0.268847	-0.192665	-0.130895	0.135646	0.279398	0.471879	0.523624	-0.0372047	0.423487	-0.497896
Macrophage_1	Tgfbr1	-0.23964	1.10413	-1.4746	-1.28226	-1.06693	-0.416212	-0.114782	0.0372113	0.143842	0.301469	0.745093	-0.23964	0.864495	-1.34377
Macrophage_1	Tnfrsf1a	-0.0213978	0.388125	-0.42198	-0.365819	-0.154003	-0.105415	-0.101057	-0.0232237	-0.00478334	0.16125	0.389153	-0.0213978	0.366728	-0.409523
Macrophage_2	Csf2ra	-0.0330385	0.29029	-0.311972	-0.164199	-0.158932	-0.0945762	-0.0778971	-0.0533	0.00215941	0.0379428	0.302108	-0.0330385	0.257252	-0.323329
Macrophage_2	Ifngr1	-0.095951	0.30736	-0.557064	-0.325726	-0.255999	-0.0966785	-0.0351698	0.0142788	0.0745048	0.122381	0.277425	-0.095951	0.211409	-0.403311
Macrophage_2	Tgfbr1	0.295575	0.900804	-0.449402	-0.367412	-0.178748	0.0381221	0.255443	0.281523	0.310751	0.462151	0.863643	0.295575	1.19638	-0.605229
Macrophage_2	Tnfrsf1a	-0.184339	0.239133	-0.497181	-0.350504	-0.260133	-0.18708	-0.183113	-0.167734	-0.11161	-0.0206099	0.0172424	-0.184339	0.0547943	-0.423472
Macrophage_3	Csf2ra	-0.211388	0.399481	-0.654756	-0.4516	-0.321917	-0.188908	-0.155672	-0.0655365	-0.0211077	-0.0108216	0.0720593	-0.211388	0.188093	-0.610869
Macrophage_3	Ifngr1	-0.0700432	0.31575	-0.443055	-0.352396	-0.256989	-0.222829	-0.0804884	0.0169719	0.0447367	0.209812	0.345559	-0.0700432	0.245707	-0.385793
Macrophage_3	Tgfbr1	-0.179371	1.03103	-1.23528	-0.879878	-0.669576	-0.528717	-0.272092	0.0893776	0.284727	0.731064	1.0697	-0.179371	0.851664	-1.21041
Macrophage_3	Tnfrsf1a	-0.153781	0.461342	-0.522731	-0.36518	-0.272948	-0.231144	-0.130968	0.0595203	0.0887327	0.19311	0.271455	-0.153781	0.307561	-0.615122
Macrophage_4	Csf2ra	0.00767438	0.488472	-0.541225	-0.346808	-0.223715	-0.0905775	-0.056608	0.0652504	0.187186	0.262789	0.493548	0.00767438	0.496146	-0.480797
Macrophage_4	Ifngr1	-0.0172858	0.651485	-0.623877	-0.399906	-0.239487	0.0128812	0.10857	0.145126	0.246664	0.360246	0.550661	-0.0172858	0.634199	-0.66877
Macrophage_4	Tgfbr1	-0.0722566	1.10855	-1.50079	-0.484145	-0.280729	-0.215451	-0.165357	-0.121671	0.288844	0.401416	0.840024	-0.0722566	1.03629	-1.1808
Macrophage_4	Tnfrsf1a	-0.0625991	0.452062	-0.385497	-0.350576	-0.2962	-0.187611	-0.126009	-0.0187523	0.105725	0.173592	0.431101	-0.0625991	0.389463	-0.514661
Macrophage_5	Csf2ra	0.0326254	0.287604	-0.264712	-0.0586143	-0.0528644	-0.0191632	-0.00714298	-0.00130753	0.0335915	0.160232	0.292848	0.0326254	0.320229	-0.254979
Macrophage_5	Ifngr1	-0.019982	0.185634	-0.202459	-0.153706	-0.132047	-0.100945	-0.0433011	-0.0260992	0.0619927	0.175035	0.202772	-0.019982	0.165652	-0.205616
Macrophage_5	Tgfbr1	-0.0109161	0.582787	-0.566745	-0.470607	-0.428234	-0.139857	0.0802395	0.103668	0.139783	0.25184	0.380282	-0.0109161	0.571871	-0.593703
Macrophage_5	Tnfrsf1a	-0.0309506	0.232442	-0.262339	-0.189437	-0.110103	-0.035875	-0.0202143	-0.0102606	0.0370252	0.0936327	0.155282	-0.0309506	0.201491	-0.263393
Macrophage_6	Csf2ra	0.0440215	0.288083	-0.141826	-0.0839463	-0.0556295	-0.0119912	0.0140993	0.0193015	0.0863151	0.146404	0.328864	0.0440215	0.332105	-0.244062
Macrophage_6	Ifngr1	0.0837393	0.481607	-0.540755	-0.353663	-0.0482811	0.0301076	0.0747873	0.352003	0.36978	0.458208	0.624271	0.0837393	0.565347	-0.397868
Macrophage_6	Tgfbr1	-0.0465568	0.974852	-0.920859	-0.809691	-0.753586	-0.565936	0.050465	0.135928	0.290368	0.508227	0.706475	-0.0465568	0.928296	-1.02141
Macrophage_6	Tnfrsf1a	-0.111177	0.29151	-0.450514	-0.327311	-0.21835	-0.104414	-0.085926	-0.0670179	-0.0227528	-0.00813313	0.0434474	-0.111177	0.180333	-0.402687
Macrophage_7	Csf2ra	-0.0475161	0.263292	-0.30927	-0.250611	-0.139101	-0.0755042	-0.041302	-0.0319475	0.0157557	0.0331489	0.193717	-0.0475161	0.215776	-0.310808
Macrophage_7	Ifngr1	-0.0450074	0.323563	-0.440698	-0.352598	-0.237656	-0.163275	-0.0987623	0.0921738	0.153387	0.2367	0.355177	-0.0450074	0.278556	-0.368571
Macrophage_7	Tgfbr1	-0.266662	1.08904	-1.37393	-1.18345	-0.799153	-0.632335	-0.484788	-0.18092	0.0209305	0.454082	0.692781	-0.266662	0.822381	-1.3557
Macrophage_7	Tnfrsf1a	-0.0874894	0.192205	-0.260585	-0.211577	-0.162785	-0.130076	-0.081325	-0.065477	-0.0405632	-0.00430688	0.0792024	-0.0874894	0.104716	-0.279695
Macrophage_8	Csf2ra	-0.0158925	0.210981	-0.264322	-0.0576609	-0.0331799	0.0131842	0.0348679	0.0485237	0.0767003	0.093196	0.114838	-0.0158925	0.195088	-0.226873
Macrophage_8	Ifngr1	-0.0454347	0.28744	-0.380064	-0.280023	-0.183002	-0.0943303	-0.0242338	0.0120669	0.0929998	0.144122	0.296553	-0.0454347	0.242005	-0.332874
Macrophage_8	Tgfbr1	0.0572036	0.611534	-0.424979	-0.0785571	-0.0114551	0.14184	0.241274	0.323965	0.362599	0.399468	0.527632	0.0572036	0.668737	-0.55433
Macrophage_8	Tnfrsf1a	-0.0718782	0.225324	-0.341468	-0.269405	-0.142647	-0.0391522	-0.00136975	0.0280316	0.0424682	0.0522664	0.165101	-0.0718782	0.153446	-0.297202
Whole1	Csf2ra	-0.0168574	0.238073	-0.232232	-0.0887379	-0.0824809	-0.0520317	-0.030123	-0.0223801	0.0270572	0.0840671	0.155625	-0.0168574	0.221216	-0.254931
Whole1	Ifngr1	-0.0347417	0.340947	-0.444827	-0.299474	-0.240949	-0.204961	-0.090206	0.0607991	0.175647	0.364068	0.435185	-0.0347417	0.306206	-0.375689
Whole1	Tgfbr1	-0.116568	0.901072	-1.10142	-0.920061	-0.576992	-0.453378	-0.0354762	0.0407839	0.139077	0.29795	0.683057	-0.116568	0.784505	-1.01764
Whole1	Tnfrsf1a	-0.0356791	0.32967	-0.292369	-0.212483	-0.154676	-0.118144	-0.0824243	-0.0423775	-0.0191951	0.0844757	0.274454	-0.0356791	0.293991	-0.365349
Whole2	Csf2ra	-0.0168574	0.238073	-0.232232	-0.0887379	-0.0824809	-0.0520317	-0.030123	-0.0223801	0.0270572	0.0840671	0.155625	-0.0168574	0.221216	-0.254931
Whole2	Ifngr1	-0.0347417	0.340947	-0.444827	-0.299474	-0.240949	-0.204961	-0.090206	0.0607991	0.175647	0.364068	0.435185	-0.0347417	0.306206	-0.375689
Whole2	Tgfbr1	-0.116568	0.901072	-1.10142	-0.920061	-0.576992	-0.453378	-0.0354762	0.0407839	0.139077	0.29795	0.683057	-0.116568	0.784505	-1.01764
Whole2	Tnfrsf1a	-0.0356791	0.32967	-0.292369	-0.212483	-0.154676	-0.118144	-0.0824243	-0.0423775	-0.0191951	0.0844757	0.274454	-0.0356791	0.293991	-0.365349

## Sheet: e
Ifngr1				Tnfsrf1a				Csf2ra				Tgfbr1
Pia		Lesion		Pia		Lesion		Pia		Lesion		Pia		Lesion
0.79		1.28		0.37		0.85		1.12		0.96		0.25		2.05
0.92		1.14		0.54		1.2		1.49		0.9		0.44		2.83
1.32		1.34		0.54		1.02		1.67		1.69		0.57		3.43
0.7		1.14						1.48		1.53		0.36		3.56
								2.09		1.03		0.72		1.85
Table Analyzed	Ifngr1 Pia	Table Analyzed	Ifngr1 Lesion	Table Analyzed	Tnfrsf1a Pia	Table Analyzed	Tnfrsf1a Lesion	Table Analyzed	Csf2ra Pia	Table Analyzed	Csf2ra Lesion	Table Analyzed	Tgfbr1 Pia	Table Analyzed	Tgfbr1 Lesion
Column B	KO	Column B	KO	Column B	KO	Column B	KO	Column B	KO	Column B	KO	Column B	KO	Column B	KO
vs.	vs.	vs.	vs.	vs.	vs.	vs.	vs.	vs.	vs.	vs.	vs.	vs.	vs.	vs.	vs.
Column A	Control	Column A	Control	Column A	Control	Column A	Control	Column A	Control	Column A	Control	Column A	Control	Column A	Control
Paired t test		Wilcoxon matched-pairs signed rank test		Paired t test		Wilcoxon matched-pairs signed rank test		Wilcoxon matched-pairs signed rank test		Paired t test		Paired t test		Paired t test
P value	0.548	P value	0.125	P value	0.1354	P value	>0.9999	P value	0.0625	P value	0.3577	P value	0.0079	P value	0.0063
P value summary	ns	Exact or approximate P value?	Exact	P value summary	ns	Exact or approximate P value?	Exact	Exact or approximate P value?	Exact	P value summary	ns	P value summary	**	P value summary	**
Significantly different (P < 0.05)?	No	P value summary	ns	Significantly different (P < 0.05)?	No	P value summary	ns	P value summary	ns	Significantly different (P < 0.05)?	No	Significantly different (P < 0.05)?	Yes	Significantly different (P < 0.05)?	Yes
One- or two-tailed P value?	Two-tailed	Significantly different (P < 0.05)?	No	One- or two-tailed P value?	Two-tailed	Significantly different (P < 0.05)?	No	Significantly different (P < 0.05)?	No	One- or two-tailed P value?	Two-tailed	One- or two-tailed P value?	Two-tailed	One- or two-tailed P value?	Two-tailed
t, df	t=0.6751, df=3	One- or two-tailed P value?	Two-tailed	t, df	t=2.433, df=2	One- or two-tailed P value?	Two-tailed	One- or two-tailed P value?	Two-tailed	t, df	t=1.038, df=4	t, df	t=4.930, df=4	t, df	t=5.245, df=4
Number of pairs	4	Sum of positive, negative ranks	10.00 , 0.000	Number of pairs	3	Sum of positive, negative ranks	3.000 , -3.000	Sum of positive, negative ranks	15.00 , 0.000	Number of pairs	5	Number of pairs	5	Number of pairs	5
		Sum of signed ranks (W)	10			Sum of signed ranks (W)	0	Sum of signed ranks (W)	15
How big is the difference?		Number of pairs	4	How big is the difference?		Number of pairs	3	Number of pairs	5	How big is the difference?		How big is the difference?		How big is the difference?
Mean of differences (B - A)	0.86	Number of ties (ignored)	0	Mean of differences (B - A)	-2.79	Number of ties (ignored)	0	Number of ties (ignored)	0	Mean of differences (B - A)	0.234	Mean of differences (B - A)	-2.312	Mean of differences (B - A)	2.946
SD of differences	2.548			SD of differences	1.986					SD of differences	0.5039	SD of differences	1.049	SD of differences	1.256
SEM of differences	1.274	Median of differences		SEM of differences	1.147	Median of differences		Median of differences		SEM of differences	0.2253	SEM of differences	0.469	SEM of differences	0.5617
95% confidence interval	-3.194 to 4.914	Median	0.155	95% confidence interval	-7.724 to 2.144	Median	0.11	Median	0.78	95% confidence interval	-0.3916 to 0.8596	95% confidence interval	-3.614 to -1.010	95% confidence interval	1.386 to 4.506
R squared (partial eta squared)	0.1319			R squared (partial eta squared)	0.7475					R squared (partial eta squared)	0.2123	R squared (partial eta squared)	0.8587	R squared (partial eta squared)	0.873
		How effective was the pairing?				How effective was the pairing?		How effective was the pairing?
How effective was the pairing?		rs (Spearman)	1	How effective was the pairing?		rs (Spearman)	1	rs (Spearman)	0.6	How effective was the pairing?		How effective was the pairing?		How effective was the pairing?
Correlation coefficient (r)	0.9957	P value (one tailed)	0.0417	Correlation coefficient (r)	0.982	P value (one tailed)	0.1667	P value (one tailed)	0.175	Correlation coefficient (r)	0.723	Correlation coefficient (r)	0.4488	Correlation coefficient (r)	0.4151
P value (one tailed)	0.0022	P value summary	*	P value (one tailed)	0.0605	P value summary	ns	P value summary	ns	P value (one tailed)	0.0838	P value (one tailed)	0.2242	P value (one tailed)	0.2435
P value summary	**	Was the pairing significantly effective?	Yes	P value summary	ns	Was the pairing significantly effective?	No	Was the pairing significantly effective?	No	P value summary	ns	P value summary	ns	P value summary	ns
Was the pairing significantly effective?	Yes			Was the pairing significantly effective?	No					Was the pairing significantly effective?	No	Was the pairing significantly effective?	No	Was the pairing significantly effective?	No

## Sheet: f
% moving cells			Average speed
Control	Tgfbr1 KO		Control	Tgfbr1 KO
0.038462	0.097561		2.16465	2.17636
0.147059	0.174603		2.92238	2.75351
0.198529	0.230263		2.15668	2.47315
0.180952	0.157895		2.22357	2.52193
0.542484	0.60559		2.47337	2.53326
Table Analyzed	Proportion Moving		Table Analyzed	Speed Mean
Column B	Tgfbr1 KO		Column B	Tgfbr1 KO
vs.	vs.		vs.	vs.
Column A	Control		Column A	Control
Wilcoxon matched-pairs signed rank test			Paired t test
P value	0.125		P value	0.3217
Exact or approximate P value?	Exact		P value summary	ns
P value summary	ns		Significantly different (P < 0.05)?	No
Significantly different (P < 0.05)?	No		One- or two-tailed P value?	Two-tailed
One- or two-tailed P value?	Two-tailed		t, df	t=1.130, df=4
Sum of positive, negative ranks	14.00 , -1.000		Number of pairs	5
Sum of signed ranks (W)	13
Number of pairs	5		How big is the difference?
Number of ties (ignored)	0		Mean of differences (B - A)	0.1035
			SD of differences	0.2048
Median of differences			SEM of differences	0.09161
Median	0.03173		95% confidence interval	-0.1508 to 0.3579
			R squared (partial eta squared)	0.242
How effective was the pairing?
rs (Spearman)	0.9		How effective was the pairing?
P value (one tailed)	0.0417		Correlation coefficient (r)	0.7925
P value summary	*		P value (one tailed)	0.0549
Was the pairing significantly effective?	Yes		P value summary	ns
			Was the pairing significantly effective?	No
