# Supplementary material for: In vivo CRISPR screen reveals regulation of macrophage states in neuroinflammation
Source: Nat Neurosci. 2025 Dec 4;29(2):493–509. doi: 10.1038/s41593-025-02151-6 (PMC12880918; doi:10.1038/s41593-025-02151-6)
Supplement: Supplementary file 14 — Source data and statistical analysis when applicable. [file 41593_2025_2151_MOESM14_ESM.xlsx]

## Sheet: b
dataset_disease	KO	value	dataset
own-MS	Csf2ra	0.04683	own
own-MS	Ifngr1	0.294837	own
own-MS	Tgfbr1	0.158673	own
own-MS	Tnfrsf1a	0.399391	own
own-MS	Csf2ra	0.137568	own
own-MS	Ifngr1	0.758413	own
own-MS	Tgfbr1	0.205546	own
own-MS	Tnfrsf1a	0.339917	own
own-MS	Csf2ra	-0.00531823	own
own-MS	Ifngr1	0.39062	own
own-MS	Tgfbr1	0.0211289	own
own-MS	Tnfrsf1a	0.461842	own
own-RIS	Csf2ra	0.148604	own
own-RIS	Ifngr1	0.354026	own
own-RIS	Tgfbr1	0.44546	own
own-RIS	Tnfrsf1a	0.319657	own
own-MS	Csf2ra	0.273051	own
own-MS	Ifngr1	0.468944	own
own-MS	Tgfbr1	0.361058	own
own-MS	Tnfrsf1a	0.2081	own
own-MS	Csf2ra	0.0443722	own
own-MS	Ifngr1	0.269382	own
own-MS	Tgfbr1	0.127229	own
own-MS	Tnfrsf1a	0.301512	own
own-RIS	Csf2ra	0.353817	own
own-RIS	Ifngr1	0.012805	own
own-RIS	Tgfbr1	0.171276	own
own-RIS	Tnfrsf1a	-0.210182	own
own-MS	Csf2ra	-0.0396973	own
own-MS	Ifngr1	0.112642	own
own-MS	Tgfbr1	-0.0345625	own
own-MS	Tnfrsf1a	0.00910153	own
own-RIS	Csf2ra	-0.027208	own
own-RIS	Ifngr1	0.203201	own
own-RIS	Tgfbr1	0.150802	own
own-RIS	Tnfrsf1a	0.526564	own
own-MS	Csf2ra	0.0650274	own
own-MS	Ifngr1	0.382588	own
own-MS	Tgfbr1	0.0426977	own
own-MS	Tnfrsf1a	0.444874	own
own-RIS	Csf2ra	-0.157364	own
own-RIS	Ifngr1	0.127257	own
own-RIS	Tgfbr1	0.00853274	own
own-RIS	Tnfrsf1a	-0.140858	own
own-IIH	Csf2ra	-0.0152342	own
own-IIH	Ifngr1	0.0617151	own
own-IIH	Tgfbr1	0.0496742	own
own-IIH	Tnfrsf1a	0.653179	own
own-IIH	Csf2ra	0.174181	own
own-IIH	Ifngr1	0	own
own-IIH	Tgfbr1	0.0431322	own
own-IIH	Tnfrsf1a	0	own
own-IIH	Csf2ra	0.107774	own
own-IIH	Ifngr1	0.0170929	own
own-IIH	Tgfbr1	-0.10957	own
own-IIH	Tnfrsf1a	-0.110589	own
own-MS	Csf2ra	0.196891	own
own-MS	Ifngr1	0.309672	own
own-MS	Tgfbr1	0.0986076	own
own-MS	Tnfrsf1a	0.211245	own
own-IIH	Csf2ra	0	own
own-IIH	Ifngr1	-0.0750977	own
own-IIH	Tgfbr1	-0.000411413	own
own-IIH	Tnfrsf1a	-0.317696	own
own-MS	Csf2ra	0.0482639	own
own-MS	Ifngr1	0.0570415	own
own-MS	Tgfbr1	0.0148212	own
own-MS	Tnfrsf1a	0.394947	own
own-IIH	Csf2ra	-0.0541101	own
own-IIH	Ifngr1	-0.12321	own
own-IIH	Tgfbr1	0	own
own-IIH	Tnfrsf1a	0.131697	own
own-MS	Csf2ra	-0.122662	own
own-MS	Ifngr1	0.0699457	own
own-MS	Tgfbr1	-0.147193	own
own-MS	Tnfrsf1a	0.0867422	own
own-MS	Csf2ra	0.116071	own
own-MS	Ifngr1	0.186418	own
own-MS	Tgfbr1	0.0725287	own
own-MS	Tnfrsf1a	0.266165	own
own-RIS	Csf2ra	0.0102047	own
own-RIS	Ifngr1	-0.0447198	own
own-RIS	Tgfbr1	0.0258167	own
own-RIS	Tnfrsf1a	0.215706	own
own-MS	Csf2ra	0.289349	own
own-MS	Ifngr1	0.417862	own
own-MS	Tgfbr1	0.178905	own
own-MS	Tnfrsf1a	0.359465	own
own-MS	Csf2ra	0.335962	own
own-MS	Ifngr1	-0.120702	own
own-MS	Tgfbr1	0.159581	own
own-MS	Tnfrsf1a	-0.0619063	own
own-RIS	Csf2ra	0.294456	own
own-RIS	Ifngr1	0.108543	own
own-RIS	Tgfbr1	-0.391165	own
own-RIS	Tnfrsf1a	0.48053	own
own-MS	Csf2ra	-0.162257	own
own-MS	Ifngr1	0.139344	own
own-MS	Tgfbr1	-0.285492	own
own-MS	Tnfrsf1a	-0.105234	own
piehl-healthy	Csf2ra	0.0757021	piehl
piehl-healthy	Ifngr1	-0.0786513	piehl
piehl-healthy	Tgfbr1	0.150631	piehl
piehl-healthy	Tnfrsf1a	-0.207798	piehl
piehl-healthy	Csf2ra	-0.0114185	piehl
piehl-healthy	Ifngr1	0.238075	piehl
piehl-healthy	Tgfbr1	0.23532	piehl
piehl-healthy	Tnfrsf1a	0.269087	piehl
piehl-healthy	Csf2ra	-0.0438187	piehl
piehl-healthy	Ifngr1	-0.00854678	piehl
piehl-healthy	Tgfbr1	-0.000690379	piehl
piehl-healthy	Tnfrsf1a	0.169628	piehl
piehl-healthy	Csf2ra	0.0856608	piehl
piehl-healthy	Ifngr1	-0.0591165	piehl
piehl-healthy	Tgfbr1	-0.170212	piehl
piehl-healthy	Tnfrsf1a	-0.0898269	piehl
piehl-MCI/AD	Csf2ra	0.388782	piehl
piehl-MCI/AD	Ifngr1	0.301694	piehl
piehl-MCI/AD	Tgfbr1	-0.174193	piehl
piehl-MCI/AD	Tnfrsf1a	-0.171838	piehl
piehl-healthy	Csf2ra	-0.137226	piehl
piehl-healthy	Ifngr1	-0.119117	piehl
piehl-healthy	Tgfbr1	-0.0813894	piehl
piehl-healthy	Tnfrsf1a	0.025063	piehl
piehl-healthy	Csf2ra	-0.163346	piehl
piehl-healthy	Ifngr1	-0.0656886	piehl
piehl-healthy	Tgfbr1	-0.0201703	piehl
piehl-healthy	Tnfrsf1a	-0.415369	piehl
piehl-MCI/AD	Csf2ra	0.027437	piehl
piehl-MCI/AD	Ifngr1	-0.0663021	piehl
piehl-MCI/AD	Tgfbr1	-0.0782239	piehl
piehl-MCI/AD	Tnfrsf1a	0.0961385	piehl
piehl-healthy	Csf2ra	0.180499	piehl
piehl-healthy	Ifngr1	0.288325	piehl
piehl-healthy	Tgfbr1	0	piehl
piehl-healthy	Tnfrsf1a	-0.913002	piehl
piehl-healthy	Csf2ra	0.139035	piehl
piehl-healthy	Ifngr1	0.181972	piehl
piehl-healthy	Tgfbr1	0.264914	piehl
piehl-healthy	Tnfrsf1a	0.269553	piehl
piehl-MCI/AD	Csf2ra	0.272069	piehl
piehl-MCI/AD	Ifngr1	-0.122057	piehl
piehl-MCI/AD	Tgfbr1	0.229367	piehl
piehl-MCI/AD	Tnfrsf1a	0.173594	piehl
piehl-healthy	Csf2ra	-0.0891605	piehl
piehl-healthy	Ifngr1	-0.116236	piehl
piehl-healthy	Tgfbr1	-0.211895	piehl
piehl-healthy	Tnfrsf1a	0.0566437	piehl
piehl-MCI/AD	Csf2ra	0.0575544	piehl
piehl-MCI/AD	Ifngr1	0.0353238	piehl
piehl-MCI/AD	Tgfbr1	0.0513982	piehl
piehl-MCI/AD	Tnfrsf1a	0.296904	piehl
piehl-MCI/AD	Csf2ra	0.0595255	piehl
piehl-MCI/AD	Ifngr1	-0.0993259	piehl
piehl-MCI/AD	Tgfbr1	-0.310045	piehl
piehl-MCI/AD	Tnfrsf1a	-0.259755	piehl
piehl-healthy	Csf2ra	-0.0219571	piehl
piehl-healthy	Ifngr1	-0.0619781	piehl
piehl-healthy	Tgfbr1	-0.144971	piehl
piehl-healthy	Tnfrsf1a	0.558603	piehl
piehl-healthy	Csf2ra	-0.139172	piehl
piehl-healthy	Ifngr1	-0.0602713	piehl
piehl-healthy	Tgfbr1	-0.0750168	piehl
piehl-healthy	Tnfrsf1a	0.24629	piehl
piehl-healthy	Csf2ra	0.116613	piehl
piehl-healthy	Ifngr1	-0.105577	piehl
piehl-healthy	Tgfbr1	0.246591	piehl
piehl-healthy	Tnfrsf1a	-0.388208	piehl
piehl-healthy	Csf2ra	0.0315555	piehl
piehl-healthy	Ifngr1	-0.010922	piehl
piehl-healthy	Tgfbr1	0.022796	piehl
piehl-healthy	Tnfrsf1a	0.198012	piehl
piehl-healthy	Csf2ra	0.0533727	piehl
piehl-healthy	Ifngr1	0.141815	piehl
piehl-healthy	Tgfbr1	0.106308	piehl
piehl-healthy	Tnfrsf1a	-0.141465	piehl
piehl-MCI/AD	Csf2ra	-0.464345	piehl
piehl-MCI/AD	Ifngr1	-0.126947	piehl
piehl-MCI/AD	Tgfbr1	-0.0917306	piehl
piehl-MCI/AD	Tnfrsf1a	-0.534887	piehl
piehl-healthy	Csf2ra	-0.125297	piehl
piehl-healthy	Ifngr1	-0.0888509	piehl
piehl-healthy	Tgfbr1	-0.0233415	piehl
piehl-healthy	Tnfrsf1a	-0.00900011	piehl
piehl-healthy	Csf2ra	-0.0794002	piehl
piehl-healthy	Ifngr1	-0.0304361	piehl
piehl-healthy	Tgfbr1	-0.163482	piehl
piehl-healthy	Tnfrsf1a	-0.47066	piehl
piehl-healthy	Csf2ra	0.0417703	piehl
piehl-healthy	Ifngr1	0.132001	piehl
piehl-healthy	Tgfbr1	0.0263398	piehl
piehl-healthy	Tnfrsf1a	0.0970569	piehl
piehl-MCI/AD	Csf2ra	-0.111095	piehl
piehl-MCI/AD	Ifngr1	-0.0887431	piehl
piehl-MCI/AD	Tgfbr1	-0.224093	piehl
piehl-MCI/AD	Tnfrsf1a	0.374207	piehl
piehl-MCI/AD	Csf2ra	-0.380995	piehl
piehl-MCI/AD	Ifngr1	-0.11108	piehl
piehl-MCI/AD	Tgfbr1	0.0152591	piehl
piehl-MCI/AD	Tnfrsf1a	-0.541572	piehl
piehl-healthy	Csf2ra	-0.0497423	piehl
piehl-healthy	Ifngr1	-0.0400803	piehl
piehl-healthy	Tgfbr1	-0.109736	piehl
piehl-healthy	Tnfrsf1a	-0.0677282	piehl
piehl-healthy	Csf2ra	-0.178759	piehl
piehl-healthy	Ifngr1	-0.344291	piehl
piehl-healthy	Tgfbr1	-0.175443	piehl
piehl-healthy	Tnfrsf1a	-0.598148	piehl
piehl-healthy	Csf2ra	-0.0629476	piehl
piehl-healthy	Ifngr1	0.11802	piehl
piehl-healthy	Tgfbr1	0.00807012	piehl
piehl-healthy	Tnfrsf1a	0.175348	piehl
piehl-healthy	Csf2ra	-0.024005	piehl
piehl-healthy	Ifngr1	0	piehl
piehl-healthy	Tgfbr1	-0.0450745	piehl
piehl-healthy	Tnfrsf1a	-0.976993	piehl
piehl-MCI/AD	Csf2ra	-0.0202516	piehl
piehl-MCI/AD	Ifngr1	0.203506	piehl
piehl-MCI/AD	Tgfbr1	-0.0896059	piehl
piehl-MCI/AD	Tnfrsf1a	0.269421	piehl
piehl-healthy	Csf2ra	-0.115489	piehl
piehl-healthy	Ifngr1	-0.00921968	piehl
piehl-healthy	Tgfbr1	-0.0944954	piehl
piehl-healthy	Tnfrsf1a	0.188486	piehl
piehl-healthy	Csf2ra	0.449329	piehl
piehl-healthy	Ifngr1	0.185382	piehl
piehl-healthy	Tgfbr1	0.0383045	piehl
piehl-healthy	Tnfrsf1a	-0.272444	piehl
piehl-MCI/AD	Csf2ra	0.0588912	piehl
piehl-MCI/AD	Ifngr1	-0.0587446	piehl
piehl-MCI/AD	Tgfbr1	0.167723	piehl
piehl-MCI/AD	Tnfrsf1a	0.36243	piehl
piehl-MCI/AD	Csf2ra	0.00666965	piehl
piehl-MCI/AD	Ifngr1	0.0553275	piehl
piehl-MCI/AD	Tgfbr1	-0.00535429	piehl
piehl-MCI/AD	Tnfrsf1a	0.574306	piehl
piehl-MCI/AD	Csf2ra	-0.213352	piehl
piehl-MCI/AD	Ifngr1	-0.00448788	piehl
piehl-MCI/AD	Tgfbr1	0.0090746	piehl
piehl-MCI/AD	Tnfrsf1a	-0.443238	piehl
piehl-healthy	Csf2ra	-0.16623	piehl
piehl-healthy	Ifngr1	0.000982097	piehl
piehl-healthy	Tgfbr1	-0.240991	piehl
piehl-healthy	Tnfrsf1a	-0.109359	piehl
piehl-healthy	Csf2ra	0.333286	piehl
piehl-healthy	Ifngr1	0.24016	piehl
piehl-healthy	Tgfbr1	0.395123	piehl
piehl-healthy	Tnfrsf1a	0.388488	piehl
piehl-healthy	Csf2ra	0	piehl
piehl-healthy	Ifngr1	0.0777276	piehl
piehl-healthy	Tgfbr1	-0.134864	piehl
piehl-healthy	Tnfrsf1a	-0.0884781	piehl
piehl-healthy	Csf2ra	0.0939523	piehl
piehl-healthy	Ifngr1	-0.0618585	piehl
piehl-healthy	Tgfbr1	0.00638387	piehl
piehl-healthy	Tnfrsf1a	0.136406	piehl
piehl-healthy	Csf2ra	-0.0475473	piehl
piehl-healthy	Ifngr1	0.00803834	piehl
piehl-healthy	Tgfbr1	0.133542	piehl
piehl-healthy	Tnfrsf1a	0.432624	piehl
piehl-healthy	Csf2ra	-0.0887871	piehl
piehl-healthy	Ifngr1	0.0750161	piehl
piehl-healthy	Tgfbr1	-0.109125	piehl
piehl-healthy	Tnfrsf1a	0.207667	piehl
piehl-healthy	Csf2ra	0.32311	piehl
piehl-healthy	Ifngr1	0.169668	piehl
piehl-healthy	Tgfbr1	0.28412	piehl
piehl-healthy	Tnfrsf1a	0.357418	piehl
piehl-healthy	Csf2ra	0.0100437	piehl
piehl-healthy	Ifngr1	-0.103306	piehl
piehl-healthy	Tgfbr1	0.121157	piehl
piehl-healthy	Tnfrsf1a	-0.0765185	piehl
piehl-healthy	Csf2ra	0.0387702	piehl
piehl-healthy	Ifngr1	-0.104612	piehl
piehl-healthy	Tgfbr1	-0.0318413	piehl
piehl-healthy	Tnfrsf1a	0.21871	piehl
piehl-healthy	Csf2ra	-0.0772489	piehl
piehl-healthy	Ifngr1	0.17364	piehl
piehl-healthy	Tgfbr1	0.121386	piehl
piehl-healthy	Tnfrsf1a	0.462626	piehl
piehl-healthy	Csf2ra	0.177557	piehl
piehl-healthy	Ifngr1	0.122041	piehl
piehl-healthy	Tgfbr1	0.0501335	piehl
piehl-healthy	Tnfrsf1a	0.18941	piehl
piehl-healthy	Csf2ra	-0.111705	piehl
piehl-healthy	Ifngr1	0.0817942	piehl
piehl-healthy	Tgfbr1	0.0299814	piehl
piehl-healthy	Tnfrsf1a	0.25697	piehl
piehl-healthy	Csf2ra	0.138058	piehl
piehl-healthy	Ifngr1	-0.0214622	piehl
piehl-healthy	Tgfbr1	-0.120918	piehl
piehl-healthy	Tnfrsf1a	-0.513547	piehl
piehl-MCI/AD	Csf2ra	-0.133071	piehl
piehl-MCI/AD	Ifngr1	-0.0692141	piehl
piehl-MCI/AD	Tgfbr1	-0.121855	piehl
piehl-MCI/AD	Tnfrsf1a	0.204771	piehl
piehl-healthy	Csf2ra	-0.0383389	piehl
piehl-healthy	Ifngr1	0.036281	piehl
piehl-healthy	Tgfbr1	-0.195011	piehl
piehl-healthy	Tnfrsf1a	-0.580185	piehl
piehl-healthy	Csf2ra	-0.141725	piehl
piehl-healthy	Ifngr1	-0.0577208	piehl
piehl-healthy	Tgfbr1	-0.0432999	piehl
piehl-healthy	Tnfrsf1a	-0.348601	piehl
piehl-MCI/AD	Csf2ra	-0.136405	piehl
piehl-MCI/AD	Ifngr1	0.124473	piehl
piehl-MCI/AD	Tgfbr1	-0.135764	piehl
piehl-MCI/AD	Tnfrsf1a	0.364138	piehl
piehl-healthy	Csf2ra	-0.110923	piehl
piehl-healthy	Ifngr1	0.134973	piehl
piehl-healthy	Tgfbr1	-0.172841	piehl
piehl-healthy	Tnfrsf1a	-0.234197	piehl
piehl-healthy	Csf2ra	0.13995	piehl
piehl-healthy	Ifngr1	0.0717901	piehl
piehl-healthy	Tgfbr1	0.140221	piehl
piehl-healthy	Tnfrsf1a	0.679311	piehl
piehl-healthy	Csf2ra	0.00628036	piehl
piehl-healthy	Ifngr1	-0.0793592	piehl
piehl-healthy	Tgfbr1	0.0319015	piehl
piehl-healthy	Tnfrsf1a	-0.205377	piehl
piehl-healthy	Csf2ra	0.212981	piehl
piehl-healthy	Ifngr1	0.00788578	piehl
piehl-healthy	Tgfbr1	0.0697883	piehl
piehl-healthy	Tnfrsf1a	0.201211	piehl
piehl-healthy	Csf2ra	0.123956	piehl
piehl-healthy	Ifngr1	0.131024	piehl
piehl-healthy	Tgfbr1	-0.386015	piehl
piehl-healthy	Tnfrsf1a	-0.408627	piehl
piehl-healthy	Csf2ra	0.011417	piehl
piehl-healthy	Ifngr1	0.0960408	piehl
piehl-healthy	Tgfbr1	0.0891081	piehl
piehl-healthy	Tnfrsf1a	-0.374739	piehl
piehl-healthy	Csf2ra	0.0742254	piehl
piehl-healthy	Ifngr1	-0.130943	piehl
piehl-healthy	Tgfbr1	0.0600744	piehl
piehl-healthy	Tnfrsf1a	0	piehl
schafflick-MS	Csf2ra	0.0594654	schafflick
schafflick-MS	Ifngr1	0.218087	schafflick
schafflick-MS	Tgfbr1	-0.043259	schafflick
schafflick-MS	Tnfrsf1a	-0.442396	schafflick
schafflick-MS	Csf2ra	0.195296	schafflick
schafflick-MS	Ifngr1	0.429639	schafflick
schafflick-MS	Tgfbr1	0.392238	schafflick
schafflick-MS	Tnfrsf1a	-0.288901	schafflick
schafflick-MS	Csf2ra	-0.0336476	schafflick
schafflick-MS	Ifngr1	0.158356	schafflick
schafflick-MS	Tgfbr1	0.031364	schafflick
schafflick-MS	Tnfrsf1a	-0.00925058	schafflick
schafflick-MS	Csf2ra	-0.260904	schafflick
schafflick-MS	Ifngr1	0.135199	schafflick
schafflick-MS	Tgfbr1	-0.0182811	schafflick
schafflick-MS	Tnfrsf1a	0.107113	schafflick
schafflick-MS	Csf2ra	0.197218	schafflick
schafflick-MS	Ifngr1	0.738373	schafflick
schafflick-MS	Tgfbr1	0.303825	schafflick
schafflick-MS	Tnfrsf1a	0.535239	schafflick
schafflick-IIH	Csf2ra	0	schafflick
schafflick-IIH	Ifngr1	0	schafflick
schafflick-IIH	Tgfbr1	-0.0585369	schafflick
schafflick-IIH	Tnfrsf1a	-0.421125	schafflick
schafflick-IIH	Csf2ra	0.0400507	schafflick
schafflick-IIH	Ifngr1	-0.100749	schafflick
schafflick-IIH	Tgfbr1	0.0710436	schafflick
schafflick-IIH	Tnfrsf1a	-0.246502	schafflick
schafflick-IIH	Csf2ra	0.282384	schafflick
schafflick-IIH	Ifngr1	0.358302	schafflick
schafflick-IIH	Tgfbr1	0	schafflick
schafflick-IIH	Tnfrsf1a	0	schafflick
schafflick-IIH	Csf2ra	-0.0916873	schafflick
schafflick-IIH	Ifngr1	-0.00156335	schafflick
schafflick-IIH	Tgfbr1	0.231074	schafflick
schafflick-IIH	Tnfrsf1a	0.373663	schafflick
schafflick-IIH	Csf2ra	-0.0360223	schafflick
schafflick-IIH	Ifngr1	0.00790177	schafflick
schafflick-IIH	Tgfbr1	-0.0057112	schafflick
schafflick-IIH	Tnfrsf1a	0.525673	schafflick

## Sheet: d
lesion_type	KO	value	dataset
GML	Csf2ra	0.413874	macnair
GML	Ifngr1	0.291707	macnair
GML	Tgfbr1	0.0372323	macnair
GML	Tnfrsf1a	0.589723	macnair
GML	Csf2ra	0.343507	macnair
GML	Ifngr1	0.185355	macnair
GML	Tgfbr1	0.156812	macnair
GML	Tnfrsf1a	-0.190979	macnair
NAGM	Csf2ra	-0.0197875	macnair
NAGM	Ifngr1	0.343625	macnair
NAGM	Tgfbr1	0.116237	macnair
NAGM	Tnfrsf1a	0.210668	macnair
NAGM	Csf2ra	0.292543	macnair
NAGM	Ifngr1	-0.104795	macnair
NAGM	Tgfbr1	-0.0173578	macnair
NAGM	Tnfrsf1a	0.110849	macnair
GML	Csf2ra	0.508788	macnair
GML	Ifngr1	0.140619	macnair
GML	Tgfbr1	-0.0298684	macnair
GML	Tnfrsf1a	0.425808	macnair
NAGM	Csf2ra	-0.107479	macnair
NAGM	Ifngr1	-0.213651	macnair
NAGM	Tgfbr1	-0.323576	macnair
NAGM	Tnfrsf1a	0.0623956	macnair
GM	Csf2ra	-0.0191276	macnair
GM	Ifngr1	0.0805969	macnair
GM	Tgfbr1	0.0868643	macnair
GM	Tnfrsf1a	-0.020996	macnair
GML	Csf2ra	0.372628	macnair
GML	Ifngr1	0.0600959	macnair
GML	Tgfbr1	0.287879	macnair
GML	Tnfrsf1a	0.114126	macnair
NAGM	Csf2ra	0.0858313	macnair
NAGM	Ifngr1	0.170692	macnair
NAGM	Tgfbr1	0.17223	macnair
NAGM	Tnfrsf1a	0.124567	macnair
NAGM	Csf2ra	-0.339274	macnair
NAGM	Ifngr1	-0.278649	macnair
NAGM	Tgfbr1	-0.362627	macnair
NAGM	Tnfrsf1a	-0.209788	macnair
GM	Csf2ra	-0.0569009	macnair
GM	Ifngr1	-0.179045	macnair
GM	Tgfbr1	-0.197537	macnair
GM	Tnfrsf1a	-0.187629	macnair
GML	Csf2ra	0.0119642	macnair
GML	Ifngr1	0.023419	macnair
GML	Tgfbr1	0.0824549	macnair
GML	Tnfrsf1a	0.228783	macnair
NAGM	Csf2ra	0.0328451	macnair
NAGM	Ifngr1	0.0170543	macnair
NAGM	Tgfbr1	-0.0345217	macnair
NAGM	Tnfrsf1a	0.254447	macnair
GML	Csf2ra	0.0283642	macnair
GML	Ifngr1	-0.0641411	macnair
GML	Tgfbr1	0.0909824	macnair
GML	Tnfrsf1a	-0.000946568	macnair
GM	Csf2ra	0.0191276	macnair
GM	Ifngr1	0.086392	macnair
GM	Tgfbr1	-0.00448053	macnair
GM	Tnfrsf1a	0.0809471	macnair
GM	Csf2ra	0.287748	macnair
GM	Ifngr1	0.0247367	macnair
GM	Tgfbr1	0.0695397	macnair
GM	Tnfrsf1a	0.56214	macnair
NAGM	Csf2ra	0.524106	macnair
NAGM	Ifngr1	0.50365	macnair
NAGM	Tgfbr1	-0.10775	macnair
NAGM	Tnfrsf1a	0.0529407	macnair
NAGM	Csf2ra	-0.367422	macnair
NAGM	Ifngr1	-0.0363431	macnair
NAGM	Tgfbr1	-0.789734	macnair
NAGM	Tnfrsf1a	-0.128374	macnair
GML	Csf2ra	0.567165	macnair
GML	Ifngr1	0.116323	macnair
GML	Tgfbr1	-0.0690022	macnair
GML	Tnfrsf1a	-0.257858	macnair
NAGM	Csf2ra	0.423135	macnair
NAGM	Ifngr1	0.395711	macnair
NAGM	Tgfbr1	-0.025754	macnair
NAGM	Tnfrsf1a	0.0543223	macnair
GM	Csf2ra	0.285087	macnair
GM	Ifngr1	-0.0549612	macnair
GM	Tgfbr1	-0.130333	macnair
GM	Tnfrsf1a	-0.0219267	macnair
GM	Csf2ra	-0.308742	macnair
GM	Ifngr1	-0.454271	macnair
GM	Tgfbr1	-0.389061	macnair
GM	Tnfrsf1a	-0.292427	macnair
NAGM	Csf2ra	0.425911	macnair
NAGM	Ifngr1	0.508935	macnair
NAGM	Tgfbr1	0.232418	macnair
NAGM	Tnfrsf1a	0.376584	macnair
NAGM	Csf2ra	0.386979	macnair
NAGM	Ifngr1	0.179683	macnair
NAGM	Tgfbr1	0.0333291	macnair
NAGM	Tnfrsf1a	-0.149936	macnair
NAGM	Csf2ra	-0.42549	macnair
NAGM	Ifngr1	-0.57945	macnair
NAGM	Tgfbr1	-0.356226	macnair
NAGM	Tnfrsf1a	0.0878634	macnair
GML	Csf2ra	0.409343	macnair
GML	Ifngr1	0.255066	macnair
GML	Tgfbr1	-0.168596	macnair
GML	Tnfrsf1a	0.298222	macnair
GM	Csf2ra	0.728007	macnair
GM	Ifngr1	0.147667	macnair
GM	Tgfbr1	0.104801	macnair
GM	Tnfrsf1a	0.020996	macnair
GM	Csf2ra	-0.0824086	macnair
GM	Ifngr1	0.0394957	macnair
GM	Tgfbr1	0.00448053	macnair
GM	Tnfrsf1a	-0.0449582	macnair
GM	Csf2ra	0.196252	macnair
GM	Ifngr1	-0.0247367	macnair
GM	Tgfbr1	0.193105	macnair
GM	Tnfrsf1a	0.0915916	macnair
GML	Csf2ra	0.389375	macnair
GML	Ifngr1	0.106899	macnair
GML	Tgfbr1	0.220698	macnair
GML	Tnfrsf1a	0.170468	macnair
GML	Csf2ra	-0.000284773	macnair
GML	Ifngr1	-0.0256228	macnair
GML	Tgfbr1	0.0722846	macnair
GML	Tnfrsf1a	0.296994	macnair
NAGM	Csf2ra	0.644699	macnair
NAGM	Ifngr1	0.432188	macnair
NAGM	Tgfbr1	-0.0292724	macnair
NAGM	Tnfrsf1a	0.400528	macnair
GM	Csf2ra	-0.0543675	macnair
GM	Ifngr1	-0.0912391	macnair
GM	Tgfbr1	-0.369047	macnair
GM	Tnfrsf1a	-0.0545649	macnair
GML	Csf2ra	0.568606	macnair
GML	Ifngr1	0.509124	macnair
GML	Tgfbr1	0.233497	macnair
GML	Tnfrsf1a	0.0687104	macnair
GML	Csf2ra	0.0534362	macnair
GML	Ifngr1	-0.0430899	macnair
GML	Tgfbr1	-0.274678	macnair
GML	Tnfrsf1a	-0.100828	macnair
NAGM	Csf2ra	0.218353	macnair
NAGM	Ifngr1	0.300394	macnair
NAGM	Tgfbr1	-0.0930067	macnair
NAGM	Tnfrsf1a	0.129138	macnair
GM	Csf2ra	0.162035	macnair
GM	Ifngr1	0.158139	macnair
GM	Tgfbr1	0.139797	macnair
GM	Tnfrsf1a	0.364603	macnair
GM	Csf2ra	-0.290165	macnair
GM	Ifngr1	-0.239295	macnair
GM	Tgfbr1	-0.201611	macnair
GM	Tnfrsf1a	0.35324	macnair
GML	Csf2ra	0.135101	macnair
GML	Ifngr1	0.128222	macnair
GML	Tgfbr1	-0.081523	macnair
GML	Tnfrsf1a	0.0672422	macnair
NAGM	Csf2ra	0.196851	macnair
NAGM	Ifngr1	0.140032	macnair
NAGM	Tgfbr1	0.0783468	macnair
NAGM	Tnfrsf1a	0.30236	macnair
MCI	Csf2ra	-0.0982774	mathys
MCI	Ifngr1	-0.055887	mathys
MCI	Tgfbr1	0.0360573	mathys
MCI	Tnfrsf1a	-0.145244	mathys
AD	Csf2ra	-0.0978916	mathys
AD	Ifngr1	-0.259262	mathys
AD	Tgfbr1	0.0504559	mathys
AD	Tnfrsf1a	-0.0429435	mathys
AD	Csf2ra	-0.0217207	mathys
AD	Ifngr1	-0.0998674	mathys
AD	Tgfbr1	-0.121032	mathys
AD	Tnfrsf1a	-0.0655035	mathys
AD	Csf2ra	-0.2219	mathys
AD	Ifngr1	-0.135531	mathys
AD	Tgfbr1	0.0391063	mathys
AD	Tnfrsf1a	-0.00915653	mathys
Healthy	Csf2ra	0.0331301	mathys
Healthy	Ifngr1	0.0310893	mathys
Healthy	Tgfbr1	-0.0488769	mathys
Healthy	Tnfrsf1a	-0.0110826	mathys
Healthy	Csf2ra	0.18135	mathys
Healthy	Ifngr1	0.0384832	mathys
Healthy	Tgfbr1	0.00953375	mathys
Healthy	Tnfrsf1a	0.00309855	mathys
MCI	Csf2ra	-0.0750161	mathys
MCI	Ifngr1	-0.0607002	mathys
MCI	Tgfbr1	-0.118593	mathys
MCI	Tnfrsf1a	0.0978575	mathys
Healthy	Csf2ra	-0.149041	mathys
Healthy	Ifngr1	0.000961159	mathys
Healthy	Tgfbr1	-0.0910508	mathys
Healthy	Tnfrsf1a	-0.126809	mathys
Healthy	Csf2ra	0.0364064	mathys
Healthy	Ifngr1	0.159235	mathys
Healthy	Tgfbr1	-0.104593	mathys
Healthy	Tnfrsf1a	0.353134	mathys
Healthy	Csf2ra	-0.0700545	mathys
Healthy	Ifngr1	-0.179103	mathys
Healthy	Tgfbr1	-0.0200385	mathys
Healthy	Tnfrsf1a	0	mathys
AD	Csf2ra	-0.0981818	mathys
AD	Ifngr1	-0.123311	mathys
AD	Tgfbr1	-0.0419069	mathys
AD	Tnfrsf1a	-0.0285846	mathys
Healthy	Csf2ra	-0.0311691	mathys
Healthy	Ifngr1	0.0181656	mathys
Healthy	Tgfbr1	0.00748921	mathys
Healthy	Tnfrsf1a	0.0978475	mathys
MCI	Csf2ra	0.226397	mathys
MCI	Ifngr1	-0.057994	mathys
MCI	Tgfbr1	0.178981	mathys
MCI	Tnfrsf1a	0.0170964	mathys
AD	Csf2ra	-0.0926142	mathys
AD	Ifngr1	-0.0815913	mathys
AD	Tgfbr1	0.000861773	mathys
AD	Tnfrsf1a	0.0504638	mathys
Healthy	Csf2ra	-0.118895	mathys
Healthy	Ifngr1	-0.146588	mathys
Healthy	Tgfbr1	0	mathys
Healthy	Tnfrsf1a	-0.00785018	mathys
AD	Csf2ra	0.0637989	mathys
AD	Ifngr1	0.0593471	mathys
AD	Tgfbr1	-0.0566771	mathys
AD	Tnfrsf1a	0.196699	mathys
MCI	Csf2ra	0.197222	mathys
MCI	Ifngr1	-0.139382	mathys
MCI	Tgfbr1	0.198051	mathys
MCI	Tnfrsf1a	0.145542	mathys
AD	Csf2ra	0.0353224	mathys
AD	Ifngr1	-0.139239	mathys
AD	Tgfbr1	0.028865	mathys
AD	Tnfrsf1a	-0.030816	mathys
MCI	Csf2ra	0.219141	mathys
MCI	Ifngr1	0.0637892	mathys
MCI	Tgfbr1	-0.0235865	mathys
MCI	Tnfrsf1a	0.15824	mathys
Healthy	Csf2ra	0.0856452	mathys
Healthy	Ifngr1	-0.0233577	mathys
Healthy	Tgfbr1	0.0201327	mathys
Healthy	Tnfrsf1a	0.0394699	mathys
AD	Csf2ra	-0.127446	mathys
AD	Ifngr1	-0.0685203	mathys
AD	Tgfbr1	0.0950861	mathys
AD	Tnfrsf1a	0.151557	mathys
AD	Csf2ra	0.00977644	mathys
AD	Ifngr1	-0.0219887	mathys
AD	Tgfbr1	-0.00164499	mathys
AD	Tnfrsf1a	0.128791	mathys
AD	Csf2ra	-0.00744273	mathys
AD	Ifngr1	-0.154489	mathys
AD	Tgfbr1	0.111294	mathys
AD	Tnfrsf1a	-0.0787049	mathys
Healthy	Csf2ra	0.0202614	mathys
Healthy	Ifngr1	0.00404716	mathys
Healthy	Tgfbr1	0.0624875	mathys
Healthy	Tnfrsf1a	0.0648046	mathys
AD	Csf2ra	-0.182531	mathys
AD	Ifngr1	-0.052102	mathys
AD	Tgfbr1	0.0641496	mathys
AD	Tnfrsf1a	0.0305738	mathys
AD	Csf2ra	-0.0884832	mathys
AD	Ifngr1	-0.157993	mathys
AD	Tgfbr1	-0.0425946	mathys
AD	Tnfrsf1a	-0.318759	mathys
Healthy	Csf2ra	-0.0189794	mathys
Healthy	Ifngr1	-0.0353455	mathys
Healthy	Tgfbr1	-0.0914046	mathys
Healthy	Tnfrsf1a	-0.0137317	mathys
AD	Csf2ra	-0.0994067	mathys
AD	Ifngr1	-0.0100902	mathys
AD	Tgfbr1	-0.179137	mathys
AD	Tnfrsf1a	0.135304	mathys
AD	Csf2ra	0.000557126	mathys
AD	Ifngr1	-0.0267265	mathys
AD	Tgfbr1	-0.0635312	mathys
AD	Tnfrsf1a	-0.00922275	mathys
MCI	Csf2ra	0.067739	mathys
MCI	Ifngr1	0.065918	mathys
MCI	Tgfbr1	-0.0677323	mathys
MCI	Tnfrsf1a	0.0898999	mathys
Healthy	Csf2ra	-0.108277	mathys
Healthy	Ifngr1	-0.220152	mathys
Healthy	Tgfbr1	0.0101757	mathys
Healthy	Tnfrsf1a	-0.128216	mathys
AD	Csf2ra	0.0201532	mathys
AD	Ifngr1	-0.0494288	mathys
AD	Tgfbr1	0.151955	mathys
AD	Tnfrsf1a	0.057812	mathys
MCI	Csf2ra	-0.00747383	mathys
MCI	Ifngr1	0.0333863	mathys
MCI	Tgfbr1	-0.0450136	mathys
MCI	Tnfrsf1a	-0.0222938	mathys
AD	Csf2ra	0.0144219	mathys
AD	Ifngr1	-0.0956869	mathys
AD	Tgfbr1	-0.0467729	mathys
AD	Tnfrsf1a	-0.0164451	mathys
MCI	Csf2ra	0.215192	mathys
MCI	Ifngr1	0.0586036	mathys
MCI	Tgfbr1	-0.359319	mathys
MCI	Tnfrsf1a	0.369556	mathys
AD	Csf2ra	-0.161878	mathys
AD	Ifngr1	0.00506417	mathys
AD	Tgfbr1	0.100305	mathys
AD	Tnfrsf1a	0.0927181	mathys
Healthy	Csf2ra	0	mathys
Healthy	Ifngr1	0	mathys
Healthy	Tgfbr1	0.0343552	mathys
Healthy	Tnfrsf1a	-0.0960435	mathys
AD	Csf2ra	-0.0478582	mathys
AD	Ifngr1	0.113842	mathys
AD	Tgfbr1	-0.0436578	mathys
AD	Tnfrsf1a	0.0481102	mathys
AD	Csf2ra	-0.0672052	mathys
AD	Ifngr1	-0.101306	mathys
AD	Tgfbr1	0.0895848	mathys
AD	Tnfrsf1a	-0.0152736	mathys
Healthy	Csf2ra	0.185666	mathys
Healthy	Ifngr1	-0.0259641	mathys
Healthy	Tgfbr1	-0.0714593	mathys
Healthy	Tnfrsf1a	0.24725	mathys
AD	Csf2ra	0.0814717	mathys
AD	Ifngr1	-0.0820235	mathys
AD	Tgfbr1	0.240251	mathys
AD	Tnfrsf1a	-0.141769	mathys

## Sheet: f
KO	value	Cluster_Name
Csf2ra	0.179106	Homeostatic
Ifngr1	0.163685	Homeostatic
Tgfbr1	-0.122245	Homeostatic
Tnfrsf1a	0.218626	Homeostatic
Csf2ra	0.229607	Inflammatory-IRM
Ifngr1	0.11585	Inflammatory-IRM
Tgfbr1	0.152182	Inflammatory-IRM
Tnfrsf1a	-0.156618	Inflammatory-IRM
Csf2ra	0.465537	MHCII-recovery
Ifngr1	0.310191	MHCII-recovery
Tgfbr1	0.3535	MHCII-recovery
Tnfrsf1a	0.306362	MHCII-recovery
Csf2ra	0.192405	Lipid
Ifngr1	-0.302558	Lipid
Tgfbr1	-0.0115624	Lipid
Tnfrsf1a	-0.150472	Lipid
Csf2ra	-0.0959683	Homeostatic
Ifngr1	-0.215331	Homeostatic
Tgfbr1	0.0481883	Homeostatic
Tnfrsf1a	-0.379889	Homeostatic
Csf2ra	-0.331066	Lipid
Ifngr1	-0.507932	Lipid
Tgfbr1	0.179504	Lipid
Tnfrsf1a	-0.0384744	Lipid
Csf2ra	-0.336817	Homeostatic
Ifngr1	-0.20008	Homeostatic
Tgfbr1	0.0694626	Homeostatic
Tnfrsf1a	0.100333	Homeostatic
Csf2ra	0.0885623	DAM
Ifngr1	0.326399	DAM
Tgfbr1	0.575775	DAM
Tnfrsf1a	0.489847	DAM
Csf2ra	0.153607	Lipid
Ifngr1	0.147413	Lipid
Tgfbr1	0.168945	Lipid
Tnfrsf1a	-0.0938691	Lipid
Csf2ra	0.100915	MHCII-recovery
Ifngr1	0.145148	MHCII-recovery
Tgfbr1	0.227731	MHCII-recovery
Tnfrsf1a	-0.0100791	MHCII-recovery
Csf2ra	0.347771	Lipid
Ifngr1	0.286476	Lipid
Tgfbr1	-0.166467	Lipid
Tnfrsf1a	-0.483938	Lipid
Csf2ra	-0.106331	Homeostatic
Ifngr1	-0.258799	Homeostatic
Tgfbr1	-0.108934	Homeostatic
Tnfrsf1a	0.470048	Homeostatic
Csf2ra	0.243355	Homeostatic
Ifngr1	-0.0627753	Homeostatic
Tgfbr1	0.125527	Homeostatic
Tnfrsf1a	0.334728	Homeostatic
Csf2ra	0.633449	Inflammatory-IRM
Ifngr1	0.189736	Inflammatory-IRM
Tgfbr1	0.183825	Inflammatory-IRM
Tnfrsf1a	0.418458	Inflammatory-IRM
Csf2ra	0.536745	DAM
Ifngr1	0.0410705	DAM
Tgfbr1	0.546611	DAM
Tnfrsf1a	0.22929	DAM
Csf2ra	0.242654	Lipid
Ifngr1	0.00622777	Lipid
Tgfbr1	0.280252	Lipid
Tnfrsf1a	0.225249	Lipid
Csf2ra	0.307824	MHCII-recovery
Ifngr1	0.021357	MHCII-recovery
Tgfbr1	0.141467	MHCII-recovery
Tnfrsf1a	0.284075	MHCII-recovery
Csf2ra	0.0342215	Homeostatic
Ifngr1	0.0439587	Homeostatic
Tgfbr1	0.1484	Homeostatic
Tnfrsf1a	0.139887	Homeostatic
Csf2ra	0.292291	Inflammatory-IRM
Ifngr1	0.199476	Inflammatory-IRM
Tgfbr1	0.375712	Inflammatory-IRM
Tnfrsf1a	0.256739	Inflammatory-IRM
Csf2ra	0.146464	DAM
Ifngr1	0.185792	DAM
Tgfbr1	0.25263	DAM
Tnfrsf1a	-0.0256187	DAM
Csf2ra	0.247166	Lipid
Ifngr1	0.202816	Lipid
Tgfbr1	-0.206932	Lipid
Tnfrsf1a	-0.326806	Lipid
Csf2ra	0.382437	MHCII-recovery
Ifngr1	0.235556	MHCII-recovery
Tgfbr1	0.679351	MHCII-recovery
Tnfrsf1a	0.480722	MHCII-recovery
Csf2ra	-0.679851	Homeostatic
Ifngr1	-0.347968	Homeostatic
Tgfbr1	-0.284723	Homeostatic
Tnfrsf1a	-0.0715413	Homeostatic
Csf2ra	0.0871542	Lipid
Ifngr1	-0.245853	Lipid
Tgfbr1	0.0817287	Lipid
Tnfrsf1a	-0.609243	Lipid
Csf2ra	0.0286162	MHCII-recovery
Ifngr1	-0.29552	MHCII-recovery
Tgfbr1	0.360798	MHCII-recovery
Tnfrsf1a	0.213495	MHCII-recovery
Csf2ra	0.235956	Homeostatic
Ifngr1	-0.091787	Homeostatic
Tgfbr1	-0.161762	Homeostatic
Tnfrsf1a	0.13654	Homeostatic
Csf2ra	0.450701	Inflammatory-IRM
Ifngr1	0.0644866	Inflammatory-IRM
Tgfbr1	-0.0198289	Inflammatory-IRM
Tnfrsf1a	0.247351	Inflammatory-IRM
Csf2ra	-0.359265	Lipid
Ifngr1	-0.00229578	Lipid
Tgfbr1	-0.263342	Lipid
Tnfrsf1a	-0.0885569	Lipid
Csf2ra	0.488508	MHCII-recovery
Ifngr1	0.253872	MHCII-recovery
Tgfbr1	0.048001	MHCII-recovery
Tnfrsf1a	0.232408	MHCII-recovery
Csf2ra	0.162129	Homeostatic
Ifngr1	0.14813	Homeostatic
Tgfbr1	-0.0176552	Homeostatic
Tnfrsf1a	0.11637	Homeostatic
Csf2ra	0.474006	Inflammatory-IRM
Ifngr1	0.302546	Inflammatory-IRM
Tgfbr1	0.0449838	Inflammatory-IRM
Tnfrsf1a	-0.0763941	Inflammatory-IRM
Csf2ra	0.390901	DAM
Ifngr1	0.062344	DAM
Tgfbr1	0.255861	DAM
Tnfrsf1a	-0.117568	DAM
Csf2ra	0.114132	Lipid
Ifngr1	0.287851	Lipid
Tgfbr1	-0.0205941	Lipid
Tnfrsf1a	-0.0772318	Lipid
Csf2ra	-0.0638011	Homeostatic
Ifngr1	-0.284917	Homeostatic
Tgfbr1	0.081918	Homeostatic
Tnfrsf1a	-0.270171	Homeostatic
Csf2ra	-0.11397	Inflammatory-IRM
Ifngr1	-0.152423	Inflammatory-IRM
Tgfbr1	-0.131524	Inflammatory-IRM
Tnfrsf1a	-0.180535	Inflammatory-IRM
Csf2ra	0.458228	DAM
Ifngr1	-0.0211849	DAM
Tgfbr1	0.513099	DAM
Tnfrsf1a	-0.218493	DAM
Csf2ra	0.256729	Lipid
Ifngr1	-0.0856735	Lipid
Tgfbr1	0.102256	Lipid
Tnfrsf1a	-0.228692	Lipid
Csf2ra	0.451083	Homeostatic
Ifngr1	-0.771133	Homeostatic
Tgfbr1	-0.257448	Homeostatic
Tnfrsf1a	-0.360244	Homeostatic
Csf2ra	0.215554	DAM
Ifngr1	-0.465413	DAM
Tgfbr1	0.230395	DAM
Tnfrsf1a	-0.0111626	DAM
Csf2ra	0.725918	Lipid
Ifngr1	0.0854207	Lipid
Tgfbr1	0.0190515	Lipid
Tnfrsf1a	-0.226238	Lipid
Csf2ra	0.00315882	Homeostatic
Ifngr1	-0.123742	Homeostatic
Tgfbr1	-0.0676801	Homeostatic
Tnfrsf1a	0.140321	Homeostatic
Csf2ra	0.233832	Inflammatory-IRM
Ifngr1	0.0527576	Inflammatory-IRM
Tgfbr1	0.142133	Inflammatory-IRM
Tnfrsf1a	-0.162749	Inflammatory-IRM
Csf2ra	0.419445	DAM
Ifngr1	0.185126	DAM
Tgfbr1	0.489112	DAM
Tnfrsf1a	-0.103069	DAM
Csf2ra	0.11292	Lipid
Ifngr1	0.106914	Lipid
Tgfbr1	0.144644	Lipid
Tnfrsf1a	-0.0867613	Lipid
Csf2ra	-0.204689	Homeostatic
Ifngr1	-0.211851	Homeostatic
Tgfbr1	0.0353277	Homeostatic
Tnfrsf1a	-0.149274	Homeostatic
Csf2ra	-0.116379	Homeostatic
Ifngr1	0.431272	Homeostatic
Tgfbr1	-0.244654	Homeostatic
Tnfrsf1a	-0.112111	Homeostatic
Csf2ra	0.210792	Inflammatory-IRM
Ifngr1	0.347096	Inflammatory-IRM
Tgfbr1	-0.213619	Inflammatory-IRM
Tnfrsf1a	0.173477	Inflammatory-IRM
Csf2ra	0.599366	DAM
Ifngr1	0.466044	DAM
Tgfbr1	0.744641	DAM
Tnfrsf1a	0.311883	DAM
Csf2ra	0.562418	Lipid
Ifngr1	0.582702	Lipid
Tgfbr1	0.281367	Lipid
Tnfrsf1a	0.495053	Lipid
Csf2ra	0.446329	MHCII-recovery
Ifngr1	0.55828	MHCII-recovery
Tgfbr1	0.198282	MHCII-recovery
Tnfrsf1a	0.364134	MHCII-recovery
Csf2ra	0.209545	Lipid
Ifngr1	-0.158501	Lipid
Tgfbr1	0.31152	Lipid
Tnfrsf1a	-0.124111	Lipid
Csf2ra	-0.037941	MHCII-recovery
Ifngr1	-0.853671	MHCII-recovery
Tgfbr1	-0.0394671	MHCII-recovery
Tnfrsf1a	-0.129193	MHCII-recovery
Csf2ra	-0.00315882	Homeostatic
Ifngr1	0.147516	Homeostatic
Tgfbr1	-0.0630696	Homeostatic
Tnfrsf1a	-0.347625	Homeostatic
Csf2ra	0.135315	Homeostatic
Ifngr1	0.251066	Homeostatic
Tgfbr1	0.180358	Homeostatic
Tnfrsf1a	-0.205637	Homeostatic
Csf2ra	0.391377	Inflammatory-IRM
Ifngr1	0.319851	Inflammatory-IRM
Tgfbr1	-0.536512	Inflammatory-IRM
Tnfrsf1a	-0.544134	Inflammatory-IRM
Csf2ra	0.526258	DAM
Ifngr1	0.104325	DAM
Tgfbr1	0.318523	DAM
Tnfrsf1a	-0.261441	DAM
Csf2ra	0.4502	Lipid
Ifngr1	0.295097	Lipid
Tgfbr1	0.126704	Lipid
Tnfrsf1a	-0.492359	Lipid
Csf2ra	-0.298643	MHCII-recovery
Ifngr1	-0.224824	MHCII-recovery
Tgfbr1	-0.544299	MHCII-recovery
Tnfrsf1a	-0.722391	MHCII-recovery
Csf2ra	0.393722	Homeostatic
Ifngr1	-0.0311491	Homeostatic
Tgfbr1	0.101011	Homeostatic
Tnfrsf1a	0.00621215	Homeostatic
Csf2ra	0.658513	Inflammatory-IRM
Ifngr1	0.136296	Inflammatory-IRM
Tgfbr1	-0.0396577	Inflammatory-IRM
Tnfrsf1a	0.0863126	Inflammatory-IRM
Csf2ra	0.430554	DAM
Ifngr1	-0.0862088	DAM
Tgfbr1	0.3509	DAM
Tnfrsf1a	0.140235	DAM
Csf2ra	0.0459925	Lipid
Ifngr1	0.0256285	Lipid
Tgfbr1	0.0256848	Lipid
Tnfrsf1a	-0.245248	Lipid
Csf2ra	0.758813	MHCII-recovery
Ifngr1	0.11252	MHCII-recovery
Tgfbr1	0.652665	MHCII-recovery
Tnfrsf1a	0.0580448	MHCII-recovery
Csf2ra	0.060911	Homeostatic
Ifngr1	-0.138839	Homeostatic
Tgfbr1	-0.22202	Homeostatic
Tnfrsf1a	-0.0315152	Homeostatic
Csf2ra	0.0612931	Inflammatory-IRM
Ifngr1	0.0696041	Inflammatory-IRM
Tgfbr1	-0.113004	Inflammatory-IRM
Tnfrsf1a	0.208338	Inflammatory-IRM
Csf2ra	0.543209	DAM
Ifngr1	0.0792794	DAM
Tgfbr1	0.500998	DAM
Tnfrsf1a	-0.0478177	DAM
Csf2ra	0.126917	Lipid
Ifngr1	0.062128	Lipid
Tgfbr1	-0.0376789	Lipid
Tnfrsf1a	-0.307236	Lipid
Csf2ra	0.247011	MHCII-recovery
Ifngr1	0.237426	MHCII-recovery
Tgfbr1	0.142136	MHCII-recovery
Tnfrsf1a	-0.173877	MHCII-recovery
Csf2ra	0.05593	Homeostatic
Ifngr1	-0.0236853	Homeostatic
Tgfbr1	0.149206	Homeostatic
Tnfrsf1a	0.0644148	Homeostatic
Csf2ra	0.199612	MHCII-recovery
Ifngr1	0.123545	MHCII-recovery
Tgfbr1	0.308954	MHCII-recovery
Tnfrsf1a	0.01325	MHCII-recovery
Csf2ra	-0.528943	Homeostatic
Ifngr1	-0.457457	Homeostatic
Tgfbr1	-0.358568	Homeostatic
Tnfrsf1a	-0.421543	Homeostatic
Csf2ra	0.492284	DAM
Ifngr1	-0.353119	DAM
Tgfbr1	0.292157	DAM
Tnfrsf1a	0.0776563	DAM
Csf2ra	0.272763	Lipid
Ifngr1	-0.355585	Lipid
Tgfbr1	0.0803026	Lipid
Tnfrsf1a	-0.0170628	Lipid
Csf2ra	-0.00773584	Homeostatic
Ifngr1	0.0236853	Homeostatic
Tgfbr1	-0.200029	Homeostatic
Tnfrsf1a	0.262947	Homeostatic
Csf2ra	-0.0856013	Inflammatory-IRM
Ifngr1	0.150587	Inflammatory-IRM
Tgfbr1	-0.156423	Inflammatory-IRM
Tnfrsf1a	0.134576	Inflammatory-IRM
Csf2ra	-0.169063	MHCII-recovery
Ifngr1	0.149517	MHCII-recovery
Tgfbr1	0.0343637	MHCII-recovery
Tnfrsf1a	0.17304	MHCII-recovery
Csf2ra	0.240869	Homeostatic
Ifngr1	0.274547	Homeostatic
Tgfbr1	0.0558766	Homeostatic
Tnfrsf1a	0.436921	Homeostatic
Csf2ra	0.480754	Inflammatory-IRM
Ifngr1	0.721643	Inflammatory-IRM
Tgfbr1	0.193234	Inflammatory-IRM
Tnfrsf1a	0.511623	Inflammatory-IRM
Csf2ra	0.526431	DAM
Ifngr1	0.418367	DAM
Tgfbr1	0.397972	DAM
Tnfrsf1a	0.362624	DAM
Csf2ra	0.259577	Lipid
Ifngr1	0.22799	Lipid
Tgfbr1	0.123059	Lipid
Tnfrsf1a	0.208224	Lipid
Csf2ra	0.629541	MHCII-recovery
Ifngr1	0.528441	MHCII-recovery
Tgfbr1	0.474126	MHCII-recovery
Tnfrsf1a	0.63421	MHCII-recovery
Csf2ra	0.00625429	Homeostatic
Ifngr1	0.0299822	Homeostatic
Tgfbr1	0.0351994	Homeostatic
Tnfrsf1a	-0.00621215	Homeostatic
Csf2ra	-0.114625	Homeostatic
Ifngr1	-0.150405	Homeostatic
Tgfbr1	-0.0458365	Homeostatic
Tnfrsf1a	0.368637	Homeostatic
Csf2ra	-0.0827701	Inflammatory-IRM
Ifngr1	0.216173	Inflammatory-IRM
Tgfbr1	0.222539	Inflammatory-IRM
Tnfrsf1a	0.00945022	Inflammatory-IRM
Csf2ra	0.078119	Lipid
Ifngr1	0.0669142	Lipid
Tgfbr1	-0.117357	Lipid
Tnfrsf1a	-0.0888146	Lipid
Csf2ra	0.174002	Homeostatic
Ifngr1	0.153162	Homeostatic
Tgfbr1	-0.0181305	Homeostatic
Tnfrsf1a	0.103857	Homeostatic
Csf2ra	0.368047	Inflammatory-IRM
Ifngr1	-0.131054	Inflammatory-IRM
Tgfbr1	0.195163	Inflammatory-IRM
Tnfrsf1a	0.0215815	Inflammatory-IRM
Csf2ra	0.181299	Lipid
Ifngr1	0.292038	Lipid
Tgfbr1	-0.00778535	Lipid
Tnfrsf1a	0.217723	Lipid
Csf2ra	-0.0037683	Homeostatic
Ifngr1	0.118114	Homeostatic
Tgfbr1	0.0428857	Homeostatic
Tnfrsf1a	-0.0473117	Homeostatic
Csf2ra	-0.0577989	Inflammatory-IRM
Ifngr1	0.182867	Inflammatory-IRM
Tgfbr1	0.0140629	Inflammatory-IRM
Tnfrsf1a	-0.212714	Inflammatory-IRM
Csf2ra	0.617615	DAM
Ifngr1	-0.140915	DAM
Tgfbr1	-0.223907	DAM
Tnfrsf1a	-0.152783	DAM
Csf2ra	-0.167211	Lipid
Ifngr1	0.0690431	Lipid
Tgfbr1	-0.104526	Lipid
Tnfrsf1a	-0.341841	Lipid
Csf2ra	-0.621306	Homeostatic
Ifngr1	0.0351685	Homeostatic
Tgfbr1	0.0953551	Homeostatic
Tnfrsf1a	0.185192	Homeostatic
Csf2ra	0.158358	Inflammatory-IRM
Ifngr1	0.288243	Inflammatory-IRM
Tgfbr1	-0.0397698	Inflammatory-IRM
Tnfrsf1a	0.0821487	Inflammatory-IRM
Csf2ra	0.0618459	DAM
Ifngr1	0.185726	DAM
Tgfbr1	0.341036	DAM
Tnfrsf1a	0.0640993	DAM
Csf2ra	0.0632656	Lipid
Ifngr1	0.3523	Lipid
Tgfbr1	0.163072	Lipid
Tnfrsf1a	0.115595	Lipid
Csf2ra	0.343743	MHCII-recovery
Ifngr1	0.279793	MHCII-recovery
Tgfbr1	0.36722	MHCII-recovery
Tnfrsf1a	0.59743	MHCII-recovery
Csf2ra	1.08692	DAM
Ifngr1	-0.290386	DAM
Tgfbr1	0.332627	DAM
Tnfrsf1a	-0.306788	DAM
Csf2ra	0.576747	Lipid
Ifngr1	0.0677497	Lipid
Tgfbr1	0.111271	Lipid
Tnfrsf1a	-0.334641	Lipid
Csf2ra	0.504245	Lipid
Ifngr1	-0.282383	Lipid
Tgfbr1	0.27487	Lipid
Tnfrsf1a	0.501719	Lipid
Csf2ra	0.195474	MHCII-recovery
Ifngr1	-0.491558	MHCII-recovery
Tgfbr1	0.152927	MHCII-recovery
Tnfrsf1a	0.362686	MHCII-recovery
Csf2ra	0.0813902	Homeostatic
Ifngr1	0.30249	Homeostatic
Tgfbr1	0.00412987	Homeostatic
Tnfrsf1a	-0.438965	Homeostatic
Csf2ra	-0.137168	Inflammatory-IRM
Ifngr1	0.200424	Inflammatory-IRM
Tgfbr1	-0.0996384	Inflammatory-IRM
Tnfrsf1a	0.0659655	Inflammatory-IRM
Csf2ra	0.0611263	Homeostatic
Ifngr1	0.104879	Homeostatic
Tgfbr1	0.109608	Homeostatic
Tnfrsf1a	0.107611	Homeostatic
Csf2ra	-0.128455	Lipid
Ifngr1	0.0224508	Lipid
Tgfbr1	0.052932	Lipid
Tnfrsf1a	-0.0537137	Lipid
Csf2ra	-0.0328463	Homeostatic
Ifngr1	-0.142594	Homeostatic
Tgfbr1	-0.104863	Homeostatic
Tnfrsf1a	-0.193357	Homeostatic
Csf2ra	-0.101571	Inflammatory-IRM
Ifngr1	0.171289	Inflammatory-IRM
Tgfbr1	-0.0333624	Inflammatory-IRM
Tnfrsf1a	0.0113526	Inflammatory-IRM
Csf2ra	-0.581986	Lipid
Ifngr1	-0.319044	Lipid
Tgfbr1	-0.372946	Lipid
Tnfrsf1a	-0.39063	Lipid
Csf2ra	-0.0421799	Homeostatic
Ifngr1	0.111691	Homeostatic
Tgfbr1	-0.00412987	Homeostatic
Tnfrsf1a	-0.11569	Homeostatic
Csf2ra	0.0453536	Inflammatory-IRM
Ifngr1	0.419668	Inflammatory-IRM
Tgfbr1	-0.0174259	Inflammatory-IRM
Tnfrsf1a	-0.255835	Inflammatory-IRM
Csf2ra	-0.162403	DAM
Ifngr1	0.0579746	DAM
Tgfbr1	-0.0750817	DAM
Tnfrsf1a	-0.307484	DAM
Csf2ra	-0.399334	Homeostatic
Ifngr1	-0.493447	Homeostatic
Tgfbr1	-0.0908337	Homeostatic
Tnfrsf1a	-0.12065	Homeostatic
Csf2ra	-0.0888887	Homeostatic
Ifngr1	0.245765	Homeostatic
Tgfbr1	0.17777	Homeostatic
Tnfrsf1a	0.319776	Homeostatic
Csf2ra	-0.118292	Inflammatory-IRM
Ifngr1	0.334535	Inflammatory-IRM
Tgfbr1	-0.0175312	Inflammatory-IRM
Tnfrsf1a	-0.0982746	Inflammatory-IRM
Csf2ra	-0.251597	DAM
Ifngr1	0.0810942	DAM
Tgfbr1	-0.198869	DAM
Tnfrsf1a	0.568111	DAM
Csf2ra	0.0734826	Lipid
Ifngr1	0.328653	Lipid
Tgfbr1	0.0970061	Lipid
Tnfrsf1a	0.508416	Lipid
Csf2ra	0.135661	MHCII-recovery
Ifngr1	0.484886	MHCII-recovery
Tgfbr1	0.221235	MHCII-recovery
Tnfrsf1a	0.357043	MHCII-recovery
Csf2ra	0.0727969	Homeostatic
Ifngr1	0.128708	Homeostatic
Tgfbr1	0.0253181	Homeostatic
Tnfrsf1a	-0.11332	Homeostatic
Csf2ra	0.0879471	Inflammatory-IRM
Ifngr1	0.375842	Inflammatory-IRM
Tgfbr1	0.110835	Inflammatory-IRM
Tnfrsf1a	0.0954038	Inflammatory-IRM
Csf2ra	-0.0924743	Lipid
Ifngr1	0.0551654	Lipid
Tgfbr1	-0.126139	Lipid
Tnfrsf1a	-0.258628	Lipid
Csf2ra	0.147008	Homeostatic
Ifngr1	0.298102	Homeostatic
Tgfbr1	-0.248255	Homeostatic
Tnfrsf1a	0.670603	Homeostatic
Csf2ra	0.441645	Inflammatory-IRM
Ifngr1	0.553036	Inflammatory-IRM
Tgfbr1	-0.210186	Inflammatory-IRM
Tnfrsf1a	0.513822	Inflammatory-IRM
Csf2ra	-0.0307022	DAM
Ifngr1	0.352064	DAM
Tgfbr1	-0.307746	DAM
Tnfrsf1a	-0.276528	DAM
Csf2ra	0.253154	Lipid
Ifngr1	0.486617	Lipid
Tgfbr1	-0.130859	Lipid
Tnfrsf1a	0.88262	Lipid
Csf2ra	0.526275	MHCII-recovery
Ifngr1	0.494889	MHCII-recovery
Tgfbr1	-0.0370182	MHCII-recovery
Tnfrsf1a	0.563826	MHCII-recovery
Csf2ra	-0.0121285	Homeostatic
Ifngr1	-0.144652	Homeostatic
Tgfbr1	0.0538673	Homeostatic
Tnfrsf1a	-0.0756776	Homeostatic
