# Supplementary material for: In vivo CRISPR screen reveals regulation of macrophage states in neuroinflammation
Source: Nat Neurosci. 2025 Dec 4;29(2):493–509. doi: 10.1038/s41593-025-02151-6 (PMC12880918; doi:10.1038/s41593-025-02151-6)
Supplement: Supplementary file 15 — Source data and statistical analysis when applicable. [file 41593_2025_2151_MOESM15_ESM.xlsx]

## Sheet: b
% CD45+ CD11b+
Culture	Culture + MCSF 48h	Blood	Spleen	Femur BM	Vertebrae BM	LN	SC
0.091	4.37	99.2	96	99	98.4	97.4	99.4
0.13	1.58	99.5	96.1	99.2	98.9	96.5	99.4
0.16	1.37	99.6	96.2	99.4	98.4	93.6	98.9
0.071	2.34	99.1	95.5	99.5	97.5	94.9	98.8
% GFP + of CD45+ CD11b+
Blood	Spleen	Femur BM	Vertebrae BM	LN	SC
17.9	3.07	11.4	11.5	5.54	11.1
20.9	4.28	13.1	11.7	2.79	12.9
22	4.49	13	12.9	9.25	13.3
17.7	3.87	9.77	7.3	6.23	8.47

## Sheet: c
See Supplementary Table 3

## Sheet: d
	Endogenous				Hoxb8
Ly6G-	12.9	1.9	6.57	5.05	7.81	4.65	4.15	5.18
F4/80+	59.3	59.6	47.2	49.8	79.2	19.6	20.8	13.9
MHCII+	12.4	9.6	10.8	6.54	9.45	2.47	3.12	3.42
	Discovery?	P value	Mean of Endogenous	Mean of Hoxb8	Difference	SE of difference	t ratio	df	q value
Ly6G-	No	0.540979	6.605	5.448	1.158	1.683	0.6878	3	0.568028
F4/80+	No	0.232256	53.98	33.38	20.6	13.8	1.493	3	0.365803
	Discovery?	P value	Sum of pos. ranks	Sum of neg. ranks	Sum of signed ranks (W)	q value
MHCII+ (Wilcoxon test)	No	0.125	10	0	10	0.39375
	Endogenous				Hoxb8
iNOS+	0.048	0.089	0.1		0.17	0.29	0.53
Arg1+	0.12	0.22	0.29		0.56	0.75	1.09
iNOS+ Arg1+	0.0028	0.00908	0.016		0.03	0.064	0.11
	Discovery?	P value	Mean of Endogenous	Mean of Hoxb8	Difference	SE of difference	t ratio	df	q value
iNOS+	No	0.112923	0.079	0.33	-0.251	0.09236	2.718	2	0.118569
Arg1+	No	0.032006	0.21	0.8	-0.59	0.1082	5.455	2	0.100819
iNOS+ Arg1+	No	0.09385	0.009293	0.068	-0.05871	0.01938	3.03	2	0.118569

## Sheet: e
	Endogenous				Hoxb8
Ly6G-	10.3	5.99	8.29	8.26	10.2	6.24	6.75	10.6
F4/80+	89.3	82.4	83	82	89.2	67.4	60.5	55.8
MHCII+	35.5	36.7	43.3	39.7	40.2	41.6	41	38.4
	Discovery?	P value	Mean of Endogenous	Mean of Hoxb8	Difference	SE of difference	t ratio	df	q value
Ly6G-	No	0.786118	8.21	8.448	-0.2375	0.8007	0.2966	3	0.825424
F4/80+	No	0.070017	84.18	68.23	15.95	5.774	2.762	3	0.220553
MHCII+	No	0.490934	38.8	40.3	-1.5	1.917	0.7826	3	0.773222

## Sheet: f
	Endogenous				Hoxb8
Ly6G-	10	9.28	9.92	9.23	5.57	12.9	7.37	10.8
F4/80+	45	50.8	56.2	52.6	71.2	66.3	44.4	53.7
MHCII+	3.78	3.42	10.4	6.37	6.27	5.66	12.1	10.8
	Discovery?	P value	Mean of Endogenous	Mean of Hoxb8	Difference	SE of difference	t ratio	df	q value
Ly6G-	No	0.824092	9.608	9.16	0.4475	1.846	0.2424	3	0.865297
F4/80+	No	0.419372	51.15	58.9	-7.75	8.301	0.9336	3	0.660511
MHCII+	No	0.019734	5.993	8.708	-2.715	0.595	4.563	3	0.062161

## Sheet: g
	Endogenous				Hoxb8
Ly6G-	8.91	8.41	10.7	9.26	6.93	11.7	7.31	8.16
F4/80+	35.7	43.7	49.6	43.1	76.7	70.5	60	66.7
MHCII+	3.57	2.34	8.54	3.19	5.11	3.08	11	5.2
	Discovery?	P value	Mean of Endogenous	Mean of Hoxb8	Difference	SE of difference	t ratio	df	q value
Ly6G-	No	0.619594	9.32	8.525	0.795	1.441	0.5517	3	0.216858
F4/80+	Yes	0.027088	43.03	68.48	-25.45	6.282	4.051	3	0.014221
MHCII+	Yes	0.019399	4.41	6.098	-1.688	0.3675	4.592	3	0.014221

## Sheet: h
	Endogenous				Hoxb8
Ly6G-	32.4	36.5	60.6	52	34.8	35.5	54.3	56.9
F4/80+	75	77.5	68.7	78.8	91.5	86.9	91.6	85.2
MHCII+	71.9	73.2	66	79.5	75.6	68.8	75.5	79.4
	Discovery?	P value	Mean of Endogenous	Mean of Hoxb8	Difference	SE of difference	t ratio	df	q value
Ly6G-	No	>0.999999	45.38	45.38	1.776e-15	2.423	7.331e-16	3	>0.999999
F4/80+	No	0.033565	75	88.8	-13.8	3.699	3.73	3	0.105731
MHCII+	No	0.514298	72.65	74.83	-2.175	2.949	0.7374	3	0.810019

## Sheet: i
Pia				Parenchyma
Endogenous	Hoxb8			Endogenous	Hoxb8
24.9606	26.3232			75.0394	73.6768
32.3301	48.3819			67.6699	51.6181
28.9678	51.7648			71.0322	48.2352
Table Analyzed	Lesion pia			Table Analyzed	Lesion parenchyma
Column B	Hoxb8			Column B	Hoxb8
vs.	vs.			vs.	vs.
Column A	Endogenous			Column A	Endogenous
Paired t test				Paired t test
P value	0.1683			P value	0.1683
P value summary	ns			P value summary	ns
Significantly different (P < 0.05)?	No			Significantly different (P < 0.05)?	No
One- or two-tailed P value?	Two-tailed			One- or two-tailed P value?	Two-tailed
t, df	t=2.118 df=2			t, df	t=2.118 df=2
Number of pairs	3			Number of pairs	3
How big is the difference?				How big is the difference?
Mean of differences	13.4			Mean of differences	-13.4
SD of differences	10.96			SD of differences	10.96
SEM of differences	6.328			SEM of differences	6.328
95% confidence interval	-13.82 to 40.63			95% confidence interval	-40.63 to 13.82
R squared (partial eta squared)	0.6917			R squared (partial eta squared)	0.6917
How effective was the pairing?				How effective was the pairing?
Correlation coefficient (r)	0.8277			Correlation coefficient (r)	0.8277
P value (one tailed)	0.1897			P value (one tailed)	0.1897
P value summary	ns			P value summary	ns
Was the pairing significantly effective?	No			Was the pairing significantly effective?	No

## Sheet: n
Ly6G-
Blood	BM	Spleen	SC
0.54844	1.03084	0.545455	0.202446
0.631969	0.931348	0.617503	0.2475
0.574735	1.0407	0.601443	0.246757
0.72572	1.00699	0.593015	0.218213
0.766952	0.99012	0.818264	0.249725
Table Analyzed	Ly6G-
Data sets analyzed	A : Blood	B : BM	C : Spleen	D : SC
ANOVA summary
F	87.58
P value	<0.0001
P value summary	****
Significant diff. among means (P < 0.05)?	Yes
R square	0.9426
Brown-Forsythe test
F (DFn, DFd)	1.205 (3, 16)
P value	0.3398
P value summary	ns
Are SDs significantly different (P < 0.05)?	No
Bartlett's test
Bartlett's statistic (corrected)	8.884
P value	0.0309
P value summary	*
Are SDs significantly different (P < 0.05)?	Yes
ANOVA table	SS	DF	MS	F (DFn, DFd)	P value
Treatment (between columns)	1.475	3	0.4916	F (3, 16) = 87.58	P<0.0001
Residual (within columns)	0.08981	16	0.005613
Total	1.565	19
Data summary
Number of treatments (columns)	4
Number of values (total)	20
Number of families	1
Number of comparisons per family	6
Alpha	0.05
Tukey's multiple comparisons test	Mean Diff.	95.00% CI of diff.	Significant?	Summary	Adjusted P Value
Blood vs. BM	-0.3504	-0.486 to -0.2149	Yes	****	<0.0001	A-B
Blood vs. Spleen	0.01443	-0.1211 to 0.15	No	ns	0.9898	A-C
Blood vs. SC	0.4166	0.2811 to 0.5522	Yes	****	<0.0001	A-D
BM vs. Spleen	0.3649	0.2293 to 0.5004	Yes	****	<0.0001	B-C
BM vs. SC	0.7671	0.6315 to 0.9026	Yes	****	<0.0001	B-D
Spleen vs. SC	0.4022	0.2666 to 0.5378	Yes	****	<0.0001	C-D
Test details	Mean 1	Mean 2	Mean Diff.	SE of diff.	n1	n2	q	DF
Blood vs. BM	0.6496	1	-0.3504	0.04738	5	5	10.46	16
Blood vs. Spleen	0.6496	0.6351	0.01443	0.04738	5	5	0.4306	16
Blood vs. SC	0.6496	0.2329	0.4166	0.04738	5	5	12.43	16
BM vs. Spleen	1	0.6351	0.3649	0.04738	5	5	10.89	16
BM vs. SC	1	0.2329	0.7671	0.04738	5	5	22.89	16
Spleen vs. SC	0.6351	0.2329	0.4022	0.04738	5	5	12	16
0.714724	0.971327	0.66415	0.786554
0.744818	0.983722	0.689854	0.83792
0.711501	1.00593	0.726027	0.853866
0.854079	0.999564	0.776339	0.883278
0.928332	1.03946	0.868954	0.905161
Ly6G+
Blood	BM	Spleen	SC
0.714724	0.971327	0.66415	0.786554
0.744818	0.983722	0.689854	0.83792
0.711501	1.00593	0.726027	0.853866
0.854079	0.999564	0.776339	0.883278
0.928332	1.03946	0.868954	0.905161
Table Analyzed	Ly6G+
Data sets analyzed	A : Blood	B : BM	C : Spleen	D : SC
ANOVA summary
F	13.27
P value	0.0001
P value summary	***
Significant diff. among means (P < 0.05)?	Yes
R square	0.7134
Brown-Forsythe test
F (DFn, DFd)	1.242 (3, 16)
P value	0.3274
P value summary	ns
Are SDs significantly different (P < 0.05)?	No
Bartlett's test
Bartlett's statistic (corrected)	6.187
P value	0.1029
P value summary	ns
Are SDs significantly different (P < 0.05)?	No
ANOVA table	SS	DF	MS	F (DFn, DFd)	P value
Treatment (between columns)	0.1851	3	0.06168	F (3, 16) = 13.27	P=0.0001
Residual (within columns)	0.07435	16	0.004647
Total	0.2594	19
Data summary
Number of treatments (columns)	4
Number of values (total)	20
Number of families	1
Number of comparisons per family	6
Alpha	0.05
Tukey's multiple comparisons test	Mean Diff.	95.00% CI of diff.	Significant?	Summary	Adjusted P Value
Blood vs. BM	-0.2093	-0.3327 to -0.08596	Yes	***	0.0009	A-B
Blood vs. Spleen	0.04563	-0.07772 to 0.169	No	ns	0.7187	A-C
Blood vs. SC	-0.06266	-0.186 to 0.06069	No	ns	0.4865	A-D
BM vs. Spleen	0.2549	0.1316 to 0.3783	Yes	***	0.0001	B-C
BM vs. SC	0.1466	0.02329 to 0.27	Yes	*	0.0173	B-D
Spleen vs. SC	-0.1083	-0.2316 to 0.01506	No	ns	0.096	C-D
Test details	Mean 1	Mean 2	Mean Diff.	SE of diff.	n1	n2	q	DF
Blood vs. BM	0.7907	1	-0.2093	0.04311	5	5	6.866	16
Blood vs. Spleen	0.7907	0.7451	0.04563	0.04311	5	5	1.497	16
Blood vs. SC	0.7907	0.8534	-0.06266	0.04311	5	5	2.056	16
BM vs. Spleen	1	0.7451	0.2549	0.04311	5	5	8.362	16
BM vs. SC	1	0.8534	0.1466	0.04311	5	5	4.81	16
Spleen vs. SC	0.7451	0.8534	-0.1083	0.04311	5	5	3.552	16

## Sheet: o
	Control																																								Hoxb8 transfer
Day	35-1	35-2	35-3	35-4	35-5	36-1	36-2	36-3	36-4	36-5	94-1	94-2	94-3	94-4	94-5	95-1	95-2	95-3	95-4	95-5
0	0	0	0	0	0	0	0	0	0	0	0	0	0	0	0	0	0	0	0	0	0	0	0	0	0	0	0	0	0	0	0	0	0	0	0	0	0	0	0	0	0	0	0	0	0	0	0	0	0
1	0	0	0	0	0	0	0	0	0	0	0	0	0	0	0	0	0	0	0	0	0	0	0	0	0	0	0	0	0	0	0	0	0	0	0	0	0	0	0	0	0	0	0	0	0	0	0	0	0
2	0	0	0	0	0	0	0	0	0	0	0	0	0	0	0	0	0	0	0	0	0	0	0	0	0	0	0	0	0	0	0	0	0	0	0	0	0	0	0	0	0	0	0	0	0	0	0	0	0
3	0	0	0	0	0	0	0	0	0	0	0	0	0	0	0	0	0	0	0	0	0	0	0	0	0	0	0	0	0	0	0	0	0	0	0	0	0	0	0	0	0	0	0	0	0	0	0	0	0
4	0	0	0	0	0	0	0	0	0	0	0	0	0	0	0	0	0	0	0	0	0	0	0	0	0	0	0	0	0	0	0	0	0	0	0	0	0	0	0	0	0	0	0	0	0	0	0	0	0
5	0	0	0	0	0	0	0	0	0	0	0	0	0	0	0	0	0	0	0	0	0	0	0	0	0	0	0	0	0	0	0	0	0	0	0	0	0	0	0	0	0	0	0	0	0	0	0	0	0
6	0	0	0	0	0	0	0	0	0	0	0	0	0	0	0	0	0	0	0	0	0	0	0	0	0	0	0	0	0	0	0	0	0	0	0	0	0	0	0	0	0	0	0	0	0	0	0	0	0
7	0	0	0	0	0	0	0	0	0	0	0	0	0	0	0	0	0	0	0	0	0	0	0	0	0	0	0	0	0	0	0	0	0	0	0	0	0	0	0	0	0	0	0	0	0	0	0	0	0
8	0	0	0	0	0	0	0	0	0	0	0	0	0	0	0	0	0	0	0	0	0	0	0	0	0	0	0	0	0	0	0	0	0	0	0	0	0	0	0	0	0	0	0	0	0	0	0	0	0
9	0	0	0	0	0	0	0	0	0	0	0	0	0	0	0	0	0	0	0	0	0	0	0	0	0	0	0	0	0	0	0	0	0	0	0	0	0	0	0	0	0	0	0	0	0	0	0	0	0
10	0	0	0	0	0	0	0	0	0	0	0	0	0	0	0	0	0	0	0	0	0	0	0	0	0	0	0	0	0	0	0	0	0	0	0	0	0	0	0	0	0.5	0	0	0	0	0	0	0	0
11	0	0	0	0	0	0	1	0	0	0	0	0	2.5	0	0	0	0	0	0	1	0	0	0	0	0	0	0	0	0	0	0	0	0	0	0	0	0	0	0	0	1	0	0	0	0	0	0.5	0	0
12	0.5	0	0	1	0.5	0	2	0	1	0	1.5	0	2.5	0	1	0	1	0	1	1.5	0	0	0	0	0	0	0	0	0	0	0	0	1.5	0.5	0	0	1	0	0	1	2	0	0	1	0	0	1	0	0.5
13	1	0	0	2	2	1	2	1	2	0	2.5	0.5	2.5	1.5	2	0	2	1	1	2	0	0	1	0	0	0	0	0	0	0	1	0	2	1.5	1.5	0	1.5	1	0	2.5	2	1	0	1.5	2	0	2	0	1
14	2.5	0	0	3	2.5	1.5	2	2	2.5	1.5	3	1	2.5	2	3	1	2.5	2	2.5	2.5	0	0	1.5	0	0	0	0	0	0	0	1.5	1	2.5	2	2	0	2	2.5	0.5	2.5	2.5	2	0	2.5	2	0	2	1	2
15	2	0	0	3	3	2.5	2	2.5	3	2	2.5	3	3	2	3.5	1.5		2.5	2.5	2.5	0	0	2	0.5	0	0	0	0	0	1.5	2	2	3	2.5	2.5	0.5	2.5	3	1.5	2.5	2.5	2	2	2.5	2	2	2	2.5	2.5
Table Analyzed	EAE
Column A	Control
vs.	vs.
Column B	Hoxb8 transfer
Kolmogorov-Smirnov test
P value	>0.9999
Exact or approximate P value?	Approximate
P value summary	ns
Significantly different (P < 0.05)?	No
Kolmogorov-Smirnov D	0.0625
[truncated: 31 more columns]

[truncated: 2 more sheets: p, q]
