# Supplementary material for: In vivo CRISPR screen reveals regulation of macrophage states in neuroinflammation
Source: Nat Neurosci. 2025 Dec 4;29(2):493–509. doi: 10.1038/s41593-025-02151-6 (PMC12880918; doi:10.1038/s41593-025-02151-6)
Supplement: Supplementary file 16 — Source data and statistical analysis when applicable. [file 41593_2025_2151_MOESM16_ESM.xlsx]

## Sheet: c
NT	IL4Ra KO		NT	Stat6 KO		id	neg.lfc
9.53	13.7		20.75	23.27		Nos2	-2
10.8	19.7		22	26.2		Jak1	-1.671
11	16.3		8.69	11.02		Stat3	-0.52205
14.6	21.3		2.5	3.07		Tyk2	-0.03183
2.34	3.57		2.55	3.11		Il13ra1	0.014053
2.57	3.32					Stat6	0.096503
5.16	6.45					Jak3	0.1653
8.83	10.2					Il2rg	0.26826
						Il4ra	0.32444
						Socs1	1.6542
Table Analyzed	Il4ra KO /BFP iNOS+		Table Analyzed	Stat6 KO /BFP iNOS+
Column B	IL4Ra KO		Column B	Stat6 KO
vs.	vs.		vs.	vs.
Column A	NT		Column A	NT
Paired t test			Paired t test
P value	0.0107		P value	0.0407
P value summary	*		P value summary	*
Significantly different (P < 0.05)?	Yes		Significantly different (P < 0.05)?	Yes
One- or two-tailed P value?	Two-tailed		One- or two-tailed P value?	Two-tailed
t, df	t=3.451 df=7		t, df	t=2.981 df=4
Number of pairs	8		Number of pairs	5
How big is the difference?			How big is the difference?
Mean of differences	3.714		Mean of differences	2.036
SD of differences	3.044		SD of differences	1.527
SEM of differences	1.076		SEM of differences	0.6831
95% confidence interval	1.169 to 6.259		95% confidence interval	0.1395 to 3.932
R squared (partial eta squared)	0.6298		R squared (partial eta squared)	0.6896
How effective was the pairing?			How effective was the pairing?
Correlation coefficient (r)	0.9666		Correlation coefficient (r)	0.9982
P value (one tailed)	<0.0001		P value (one tailed)	<0.0001
P value summary	****		P value summary	****
Was the pairing significantly effective?	Yes		Was the pairing significantly effective?	Yes

## Sheet: d
NT	IL4Ra KO		NT	Stat6 KO		id	neg.lfc
17.4	18.7		55.7	55.3		Arg1	-2
3.79	3.31		53.2	48.7		Jak1	-1.4898
9.69	12		25.76	33.29		Stat3	-1.4382
7.44	9.95		36	29.78		Il4ra	-0.43787
58.9	54.9		38.02	36.65		Il13ra1	-0.39494
53.7	51					Stat6	-0.35426
45.7	45.3					Il2rg	-0.064178
37.2	33.1					Tyk2	0.049952
						Socs1	0.1998
						Jak3	0.26729
Table Analyzed	Il4ra KO /BFP Arg1+		Table Analyzed	Stat6 KO /GFP Arg1+
Column B	IL4Ra KO		Column B	Stat6 KO
vs.	vs.		vs.	vs.
Column A	NT		Column A	NT
Paired t test			Paired t test
P value	0.4857		P value	0.6976
P value summary	ns		P value summary	ns
Significantly different (P < 0.05)?	No		Significantly different (P < 0.05)?	No
One- or two-tailed P value?	Two-tailed		One- or two-tailed P value?	Two-tailed
t, df	t=0.7359 df=7		t, df	t=0.4178 df=4
Number of pairs	8		Number of pairs	5
How big is the difference?			How big is the difference?
Mean of differences	-0.695		Mean of differences	-0.992
SD of differences	2.671		SD of differences	5.309
SEM of differences	0.9445		SEM of differences	2.374
95% confidence interval	-2.928 to 1.538		95% confidence interval	-7.584 to 5.6
R squared (partial eta squared)	0.0718		R squared (partial eta squared)	0.04181
How effective was the pairing?			How effective was the pairing?
Correlation coefficient (r)	0.9967		Correlation coefficient (r)	0.9069
P value (one tailed)	<0.0001		P value (one tailed)	0.0168
P value summary	****		P value summary	*
Was the pairing significantly effective?	Yes		Was the pairing significantly effective?	Yes

## Sheet: e
NT	Il10ra		id	neg.lfc
9.52	8.82		Nos2	-2
8.92	5.03		Jak1	-1.671
8.06	9.91		Stat3	-0.52205
6.27	4.62		Il10ra	-0.17191
13.7	15.4		Tyk2	-0.03183
8.96	9.05		Il10rb	0.084502
8.63	9.61		Socs3	1.2581
6.3	7.06
Table Analyzed	Il10r1 KO /BFP iNOS+
Column B	Il10ra
vs.	vs.
Column A	NT
Paired t test
P value	0.8793
P value summary	ns
Significantly different (P < 0.05)?	No
One- or two-tailed P value?	Two-tailed
t, df	t=0.1574 df=7
Number of pairs	8
How big is the difference?
Mean of differences	-0.1075
SD of differences	1.931
SEM of differences	0.6828
95% confidence interval	-1.722 to 1.507
R squared (partial eta squared)	0.003528
How effective was the pairing?
Correlation coefficient (r)	0.8342
P value (one tailed)	0.005
P value summary	**
Was the pairing significantly effective?	Yes

## Sheet: f
NT	il10ra ko		id	neg.lfc
17.6	14.7		Arg1	-2
15.2	11.8		Jak1	-1.4898
20.2	25.2		Stat3	-1.4382
22.4	17		Il10ra	-0.094414
8.86	12.5		Tyk2	0.049952
17.6	21.4		Il10rb	0.16303
12	13.6		Socs3	0.86282
17.4	18.8
Table Analyzed	Il10r1 KO /BFP Arg1+
Column B	il10ra ko
vs.	vs.
Column A	NT
Paired t test
P value	0.7423
P value summary	ns
Significantly different (P < 0.05)?	No
One- or two-tailed P value?	Two-tailed
t, df	t=0.3421 df=7
Number of pairs	8
How big is the difference?
Mean of differences	0.4675
SD of differences	3.865
SEM of differences	1.367
95% confidence interval	-2.764 to 3.699
R squared (partial eta squared)	0.01644
How effective was the pairing?
Correlation coefficient (r)	0.6359
P value (one tailed)	0.045
P value summary	*
Was the pairing significantly effective?	Yes
