# Supplementary material for: In vivo CRISPR screen reveals regulation of macrophage states in neuroinflammation
Source: Nat Neurosci. 2025 Dec 4;29(2):493–509. doi: 10.1038/s41593-025-02151-6 (PMC12880918; doi:10.1038/s41593-025-02151-6)
Supplement: Supplementary file 17 — Source data and statistical analysis when applicable. [file 41593_2025_2151_MOESM17_ESM.xlsx]

## Sheet: b
gene	neg.lfc
Tgfbr2	-1.6788
Arg1	-1.6322
Tgfbr1	-1.1077
Ccr2	-1.0677
Il13ra1	-0.93035
Il1rn	-0.90551
Csf1r	-0.84687
Il6ra	-0.7079
Il15ra	-0.53922
Il4ra	-0.48876
Egfr	-0.42731
Il22ra1	-0.41091
Il13ra2	-0.38664
Nos2	-0.26198
Il1rl2	-0.24362
Csf3r	-0.21135
Kdr	-0.17987
Lepr	-0.14723
Csf2rb	-0.12045
Il10ra	-0.108
Il18r1	-0.10238
Il11ra1	-0.089653
Il17re	-0.083895
Il1r1	-0.080862
Il12rb1	-0.057425
Il2rg	-0.0528
Csf2ra	-0.050961
Fgfr3	-0.031902
Tnfrsf1b	-0.016366
Osmr	-0.0044123
Fgfrl1	0.006919
Il21r	0.015609
Pdgfra	0.047369
Il9r	0.054087
Fgfr1	0.056722
Il2ra	0.079357
Mc1r	0.089107
Tgfbr3	0.11444
Il1rl1	0.12319
Sort1	0.13369
Il23r	0.14061
Lifr	0.14397
Csf2rb2	0.15467
Fgf2	0.16179
Il5ra	0.1702
Ifnlr1	0.17395
Il17ra	0.17692
Il17rc	0.19774
Il10rb	0.20062
Il6st	0.23552
Il7r	0.24565
Il12rb2	0.24942
Il1r2	0.25171
Il17rb	0.26484
Tnfrsf1a	0.27133
Il17rd	0.29871
Il2rb	0.31038
Src	0.35629
Il27ra	0.35641
S1pr1	0.36469
Il20rb	0.38
Il31ra	0.45146
Ifnar2	0.4522
Ifngr1	0.93847
Ifnar1	1.453

## Sheet: c
id	neg.lfc		id	neg.lfc		id	neg.lfc		id	neg.lfc
Tgfbr2	-1.6788		Stat6	-1.8009		Arg1	-1.6322		Arg1	-1.6322
Arg1	-1.6322		Arg1	-1.6322		Jak2	-1.0449		Jak1	-0.18916
Smad4	-1.5384		Il13ra1	-0.93035		Jak1	-0.18916		Tyk2	0.37991
Tgfbr1	-1.1077		Stat3	-0.6749		Ifngr1	0.93847		Ifnar2	0.4522
Smad2	-0.4798		Jak3	-0.53331		Socs1	1.0728		Stat2	0.76956
Smad1	-0.080856		Il4ra	-0.48876		Stat1	2		Socs1	1.0728
Smad5	0.17105		Jak1	-0.18916					Ifnar1	1.453
Smad3	0.18132		Il2rg	-0.0528					Stat1	2
Smad7	0.4039		Tyk2	0.37991
			Socs1	1.0728
