# Supplementary material for: In vivo CRISPR screen reveals regulation of macrophage states in neuroinflammation
Source: Nat Neurosci. 2025 Dec 4;29(2):493–509. doi: 10.1038/s41593-025-02151-6 (PMC12880918; doi:10.1038/s41593-025-02151-6)
Supplement: Supplementary file 18 — Source data and statistical analysis when applicable. [file 41593_2025_2151_MOESM18_ESM.xlsx]

## Sheet: b
M0	IFNg	TNFa	IFNg + TNFa	TGFb	TGFb + IFNg	TGFb + TNFa	GMCSF	GMCSF + IFNg	GMCSF + TNFa	TGFb + GMCSF	TGFb + GMCSF + IFNg	TGFb + GMCSF + TNFa	IFNg + TNFa + TGFb + GMCSF
0.1	1.76	0.14	68.7	0.11	1.06		0.02	1.32		0.01	0.45	0.01	26.49
0.03	10.07	0.06	81.68	0.09	5.52		0.04	5.21		0.01	3.28	0.02	50.21
0.23	3.92	0.09	81.16	0.43	3.71		0.02	3.38		0.01	2.41	0.01	33.52
0.2	3.75	0.15	89.69	0.42	3.25		0.03	2.04		0.04	1.34	0.05	49.2
0.19	4.25	0.13	81.96	0.57	2.45		0.01	2.43		0.01	0.97	0.02	32.22
0.46	11.9	0.18	84.7	0.212	5.67	0.054	0.085	8.3	0.096	0.026	3.6	0.05	59.1
0.15	7.29	0.14	84.1	6.775	4.9	0.17	0.17	6.7	0.013	0.017	2.56	0.079	57.7
0.48	1.29	0.14	75.5	0.3	0.69	0.067	0.024	1.64	0.032	0.00638	0.65	0.034	42.4
Table Analyzed	iNOS+ DP IFNg TNFa effect - Figure
Kruskal-Wallis test
P value	<0.0001
Exact or approximate P value?	Approximate
P value summary	****
Do the medians vary signif. (P < 0.05)?	Yes
Number of groups	14
Kruskal-Wallis statistic	92.55
Data summary
Number of treatments (columns)	14
Number of values (total)	102
Number of families	1
Number of comparisons per family	91
Alpha	0.05
Dunn's multiple comparisons test	Mean rank diff.	Significant?	Summary	Adjusted P Value
M0 vs. IFNg	-33.75	No	ns	>0.9999	A-B
M0 vs. TNFa	5.75	No	ns	>0.9999	A-C
M0 vs. IFNg + TNFa	-57.13	Yes	*	0.0102	A-D
M0 vs. TGFb	-7.813	No	ns	>0.9999	A-E
M0 vs. TGFb + IFNg	-28.5	No	ns	>0.9999	A-F
M0 vs. TGFb + TNFa	10.21	No	ns	>0.9999	A-G
M0 vs. GMCSF	22.06	No	ns	>0.9999	A-H
M0 vs. GMCSF + IFNg	-29.38	No	ns	>0.9999	A-I
M0 vs. GMCSF + TNFa	21.38	No	ns	>0.9999	A-J
M0 vs. TGFb + GMCSF	32.81	No	ns	>0.9999	A-K
M0 vs. TGFb + GMCSF + IFNg	-21	No	ns	>0.9999	A-L
M0 vs. TGFb + GMCSF + TNFa	25.13	No	ns	>0.9999	A-M
M0 vs. IFNg + TNFa + TGFb + GMCSF	-49.13	No	ns	0.0816	A-N
IFNg vs. TNFa	39.5	No	ns	0.6892	B-C
IFNg vs. IFNg + TNFa	-23.38	No	ns	>0.9999	B-D
IFNg vs. TGFb	25.94	No	ns	>0.9999	B-E
IFNg vs. TGFb + IFNg	5.25	No	ns	>0.9999	B-F
IFNg vs. TGFb + TNFa	43.96	No	ns	>0.9999	B-G
IFNg vs. GMCSF	55.81	Yes	*	0.0147	B-H
IFNg vs. GMCSF + IFNg	4.375	No	ns	>0.9999	B-I
IFNg vs. GMCSF + TNFa	55.13	No	ns	0.5382	B-J
IFNg vs. TGFb + GMCSF	66.56	Yes	***	0.0006	B-K
IFNg vs. TGFb + GMCSF + IFNg	12.75	No	ns	>0.9999	B-L
IFNg vs. TGFb + GMCSF + TNFa	58.88	Yes	**	0.0063	B-M
IFNg vs. IFNg + TNFa + TGFb + GMCSF	-15.38	No	ns	>0.9999	B-N
TNFa vs. IFNg + TNFa	-62.88	Yes	**	0.0019	C-D
TNFa vs. TGFb	-13.56	No	ns	>0.9999	C-E
TNFa vs. TGFb + IFNg	-34.25	No	ns	>0.9999	C-F
TNFa vs. TGFb + TNFa	4.458	No	ns	>0.9999	C-G
TNFa vs. GMCSF	16.31	No	ns	>0.9999	C-H
TNFa vs. GMCSF + IFNg	-35.13	No	ns	>0.9999	C-I
TNFa vs. GMCSF + TNFa	15.63	No	ns	>0.9999	C-J
TNFa vs. TGFb + GMCSF	27.06	No	ns	>0.9999	C-K
TNFa vs. TGFb + GMCSF + IFNg	-26.75	No	ns	>0.9999	C-L
TNFa vs. TGFb + GMCSF + TNFa	19.38	No	ns	>0.9999	C-M
TNFa vs. IFNg + TNFa + TGFb + GMCSF	-54.88	Yes	*	0.0189	C-N
IFNg + TNFa vs. TGFb	49.31	No	ns	0.0779	D-E
IFNg + TNFa vs. TGFb + IFNg	28.63	No	ns	>0.9999	D-F
IFNg + TNFa vs. TGFb + TNFa	67.33	No	ns	0.0704	D-G
IFNg + TNFa vs. GMCSF	79.19	Yes	****	<0.0001	D-H
IFNg + TNFa vs. GMCSF + IFNg	27.75	No	ns	>0.9999	D-I
IFNg + TNFa vs. GMCSF + TNFa	78.5	Yes	**	0.0081	D-J
IFNg + TNFa vs. TGFb + GMCSF	89.94	Yes	****	<0.0001	D-K
IFNg + TNFa vs. TGFb + GMCSF + IFNg	36.13	No	ns	>0.9999	D-L
IFNg + TNFa vs. TGFb + GMCSF + TNFa	82.25	Yes	****	<0.0001	D-M
IFNg + TNFa vs. IFNg + TNFa + TGFb + GMCSF	8	No	ns	>0.9999	D-N
TGFb vs. TGFb + IFNg	-20.69	No	ns	>0.9999	E-F
TGFb vs. TGFb + TNFa	18.02	No	ns	>0.9999	E-G
TGFb vs. GMCSF	29.88	No	ns	>0.9999	E-H
TGFb vs. GMCSF + IFNg	-21.56	No	ns	>0.9999	E-I
TGFb vs. GMCSF + TNFa	29.19	No	ns	>0.9999	E-J
TGFb vs. TGFb + GMCSF	40.63	No	ns	0.548	E-K
TGFb vs. TGFb + GMCSF + IFNg	-13.19	No	ns	>0.9999	E-L
TGFb vs. TGFb + GMCSF + TNFa	32.94	No	ns	>0.9999	E-M
TGFb vs. IFNg + TNFa + TGFb + GMCSF	-41.31	No	ns	0.4752	E-N
TGFb + IFNg vs. TGFb + TNFa	38.71	No	ns	>0.9999	F-G
TGFb + IFNg vs. GMCSF	50.56	No	ns	0.0573	F-H
TGFb + IFNg vs. GMCSF + IFNg	-0.875	No	ns	>0.9999	F-I
TGFb + IFNg vs. GMCSF + TNFa	49.88	No	ns	>0.9999	F-J
TGFb + IFNg vs. TGFb + GMCSF	61.31	Yes	**	0.0031	F-K
TGFb + IFNg vs. TGFb + GMCSF + IFNg	7.5	No	ns	>0.9999	F-L
TGFb + IFNg vs. TGFb + GMCSF + TNFa	53.63	Yes	*	0.0262	F-M
TGFb + IFNg vs. IFNg + TNFa + TGFb + GMCSF	-20.63	No	ns	>0.9999	F-N
TGFb + TNFa vs. GMCSF	11.85	No	ns	>0.9999	G-H
TGFb + TNFa vs. GMCSF + IFNg	-39.58	No	ns	>0.9999	G-I
TGFb + TNFa vs. GMCSF + TNFa	11.17	No	ns	>0.9999	G-J
TGFb + TNFa vs. TGFb + GMCSF	22.6	No	ns	>0.9999	G-K
TGFb + TNFa vs. TGFb + GMCSF + IFNg	-31.21	No	ns	>0.9999	G-L
TGFb + TNFa vs. TGFb + GMCSF + TNFa	14.92	No	ns	>0.9999	G-M
TGFb + TNFa vs. IFNg + TNFa + TGFb + GMCSF	-59.33	No	ns	0.2776	G-N
GMCSF vs. GMCSF + IFNg	-51.44	Yes	*	0.046	H-I
GMCSF vs. GMCSF + TNFa	-0.6875	No	ns	>0.9999	H-J
GMCSF vs. TGFb + GMCSF	10.75	No	ns	>0.9999	H-K
GMCSF vs. TGFb + GMCSF + IFNg	-43.06	No	ns	0.3275	H-L
GMCSF vs. TGFb + GMCSF + TNFa	3.063	No	ns	>0.9999	H-M
GMCSF vs. IFNg + TNFa + TGFb + GMCSF	-71.19	Yes	***	0.0001	H-N
GMCSF + IFNg vs. GMCSF + TNFa	50.75	No	ns	>0.9999	I-J
GMCSF + IFNg vs. TGFb + GMCSF	62.19	Yes	**	0.0024	I-K
GMCSF + IFNg vs. TGFb + GMCSF + IFNg	8.375	No	ns	>0.9999	I-L
GMCSF + IFNg vs. TGFb + GMCSF + TNFa	54.5	Yes	*	0.0208	I-M
GMCSF + IFNg vs. IFNg + TNFa + TGFb + GMCSF	-19.75	No	ns	>0.9999	I-N
GMCSF + TNFa vs. TGFb + GMCSF	11.44	No	ns	>0.9999	J-K
GMCSF + TNFa vs. TGFb + GMCSF + IFNg	-42.38	No	ns	>0.9999	J-L
GMCSF + TNFa vs. TGFb + GMCSF + TNFa	3.75	No	ns	>0.9999	J-M
GMCSF + TNFa vs. IFNg + TNFa + TGFb + GMCSF	-70.5	Yes	*	0.0392	J-N
TGFb + GMCSF vs. TGFb + GMCSF + IFNg	-53.81	Yes	*	0.025	K-L
TGFb + GMCSF vs. TGFb + GMCSF + TNFa	-7.688	No	ns	>0.9999	K-M
TGFb + GMCSF vs. IFNg + TNFa + TGFb + GMCSF	-81.94	Yes	****	<0.0001	K-N
TGFb + GMCSF + IFNg vs. TGFb + GMCSF + TNFa	46.13	No	ns	0.1655	L-M
TGFb + GMCSF + IFNg vs. IFNg + TNFa + TGFb + GMCSF	-28.13	No	ns	>0.9999	L-N
TGFb + GMCSF + TNFa vs. IFNg + TNFa + TGFb + GMCSF	-74.25	Yes	****	<0.0001	M-N
Test details	Mean rank 1	Mean rank 2	Mean rank diff.	n1	n2
M0 vs. IFNg	41.38	75.13	-33.75	8	8
M0 vs. TNFa	41.38	35.63	5.75	8	8
M0 vs. IFNg + TNFa	41.38	98.5	-57.13	8	8
M0 vs. TGFb	41.38	49.19	-7.813	8	8
M0 vs. TGFb + IFNg	41.38	69.88	-28.5	8	8
M0 vs. TGFb + TNFa	41.38	31.17	10.21	8	3
M0 vs. GMCSF	41.38	19.31	22.06	8	8
M0 vs. GMCSF + IFNg	41.38	70.75	-29.38	8	8
M0 vs. GMCSF + TNFa	41.38	20	21.38	8	3
M0 vs. TGFb + GMCSF	41.38	8.563	32.81	8	8
M0 vs. TGFb + GMCSF + IFNg	41.38	62.38	-21	8	8
M0 vs. TGFb + GMCSF + TNFa	41.38	16.25	25.13	8	8
M0 vs. IFNg + TNFa + TGFb + GMCSF	41.38	90.5	-49.13	8	8
IFNg vs. TNFa	75.13	35.63	39.5	8	8
IFNg vs. IFNg + TNFa	75.13	98.5	-23.38	8	8
IFNg vs. TGFb	75.13	49.19	25.94	8	8
IFNg vs. TGFb + IFNg	75.13	69.88	5.25	8	8
IFNg vs. TGFb + TNFa	75.13	31.17	43.96	8	3
IFNg vs. GMCSF	75.13	19.31	55.81	8	8
IFNg vs. GMCSF + IFNg	75.13	70.75	4.375	8	8
IFNg vs. GMCSF + TNFa	75.13	20	55.13	8	3
IFNg vs. TGFb + GMCSF	75.13	8.563	66.56	8	8
IFNg vs. TGFb + GMCSF + IFNg	75.13	62.38	12.75	8	8
IFNg vs. TGFb + GMCSF + TNFa	75.13	16.25	58.88	8	8
IFNg vs. IFNg + TNFa + TGFb + GMCSF	75.13	90.5	-15.38	8	8
TNFa vs. IFNg + TNFa	35.63	98.5	-62.88	8	8
TNFa vs. TGFb	35.63	49.19	-13.56	8	8
TNFa vs. TGFb + IFNg	35.63	69.88	-34.25	8	8
TNFa vs. TGFb + TNFa	35.63	31.17	4.458	8	3
TNFa vs. GMCSF	35.63	19.31	16.31	8	8
TNFa vs. GMCSF + IFNg	35.63	70.75	-35.13	8	8
TNFa vs. GMCSF + TNFa	35.63	20	15.63	8	3
TNFa vs. TGFb + GMCSF	35.63	8.563	27.06	8	8
TNFa vs. TGFb + GMCSF + IFNg	35.63	62.38	-26.75	8	8
TNFa vs. TGFb + GMCSF + TNFa	35.63	16.25	19.38	8	8
TNFa vs. IFNg + TNFa + TGFb + GMCSF	35.63	90.5	-54.88	8	8
IFNg + TNFa vs. TGFb	98.5	49.19	49.31	8	8
IFNg + TNFa vs. TGFb + IFNg	98.5	69.88	28.63	8	8
IFNg + TNFa vs. TGFb + TNFa	98.5	31.17	67.33	8	3
IFNg + TNFa vs. GMCSF	98.5	19.31	79.19	8	8
IFNg + TNFa vs. GMCSF + IFNg	98.5	70.75	27.75	8	8
IFNg + TNFa vs. GMCSF + TNFa	98.5	20	78.5	8	3
IFNg + TNFa vs. TGFb + GMCSF	98.5	8.563	89.94	8	8
IFNg + TNFa vs. TGFb + GMCSF + IFNg	98.5	62.38	36.13	8	8
IFNg + TNFa vs. TGFb + GMCSF + TNFa	98.5	16.25	82.25	8	8
IFNg + TNFa vs. IFNg + TNFa + TGFb + GMCSF	98.5	90.5	8	8	8
TGFb vs. TGFb + IFNg	49.19	69.88	-20.69	8	8
TGFb vs. TGFb + TNFa	49.19	31.17	18.02	8	3
TGFb vs. GMCSF	49.19	19.31	29.88	8	8
TGFb vs. GMCSF + IFNg	49.19	70.75	-21.56	8	8
TGFb vs. GMCSF + TNFa	49.19	20	29.19	8	3
TGFb vs. TGFb + GMCSF	49.19	8.563	40.63	8	8
TGFb vs. TGFb + GMCSF + IFNg	49.19	62.38	-13.19	8	8
TGFb vs. TGFb + GMCSF + TNFa	49.19	16.25	32.94	8	8
TGFb vs. IFNg + TNFa + TGFb + GMCSF	49.19	90.5	-41.31	8	8
TGFb + IFNg vs. TGFb + TNFa	69.88	31.17	38.71	8	3
TGFb + IFNg vs. GMCSF	69.88	19.31	50.56	8	8
TGFb + IFNg vs. GMCSF + IFNg	69.88	70.75	-0.875	8	8
TGFb + IFNg vs. GMCSF + TNFa	69.88	20	49.88	8	3
TGFb + IFNg vs. TGFb + GMCSF	69.88	8.563	61.31	8	8
TGFb + IFNg vs. TGFb + GMCSF + IFNg	69.88	62.38	7.5	8	8
TGFb + IFNg vs. TGFb + GMCSF + TNFa	69.88	16.25	53.63	8	8
TGFb + IFNg vs. IFNg + TNFa + TGFb + GMCSF	69.88	90.5	-20.63	8	8
TGFb + TNFa vs. GMCSF	31.17	19.31	11.85	3	8
TGFb + TNFa vs. GMCSF + IFNg	31.17	70.75	-39.58	3	8
TGFb + TNFa vs. GMCSF + TNFa	31.17	20	11.17	3	3
TGFb + TNFa vs. TGFb + GMCSF	31.17	8.563	22.6	3	8
TGFb + TNFa vs. TGFb + GMCSF + IFNg	31.17	62.38	-31.21	3	8
TGFb + TNFa vs. TGFb + GMCSF + TNFa	31.17	16.25	14.92	3	8
TGFb + TNFa vs. IFNg + TNFa + TGFb + GMCSF	31.17	90.5	-59.33	3	8
GMCSF vs. GMCSF + IFNg	19.31	70.75	-51.44	8	8
GMCSF vs. GMCSF + TNFa	19.31	20	-0.6875	8	3
GMCSF vs. TGFb + GMCSF	19.31	8.563	10.75	8	8
GMCSF vs. TGFb + GMCSF + IFNg	19.31	62.38	-43.06	8	8
GMCSF vs. TGFb + GMCSF + TNFa	19.31	16.25	3.063	8	8
GMCSF vs. IFNg + TNFa + TGFb + GMCSF	19.31	90.5	-71.19	8	8
GMCSF + IFNg vs. GMCSF + TNFa	70.75	20	50.75	8	3
GMCSF + IFNg vs. TGFb + GMCSF	70.75	8.563	62.19	8	8
GMCSF + IFNg vs. TGFb + GMCSF + IFNg	70.75	62.38	8.375	8	8
GMCSF + IFNg vs. TGFb + GMCSF + TNFa	70.75	16.25	54.5	8	8
GMCSF + IFNg vs. IFNg + TNFa + TGFb + GMCSF	70.75	90.5	-19.75	8	8
GMCSF + TNFa vs. TGFb + GMCSF	20	8.563	11.44	3	8
GMCSF + TNFa vs. TGFb + GMCSF + IFNg	20	62.38	-42.38	3	8
GMCSF + TNFa vs. TGFb + GMCSF + TNFa	20	16.25	3.75	3	8
GMCSF + TNFa vs. IFNg + TNFa + TGFb + GMCSF	20	90.5	-70.5	3	8
TGFb + GMCSF vs. TGFb + GMCSF + IFNg	8.563	62.38	-53.81	8	8
TGFb + GMCSF vs. TGFb + GMCSF + TNFa	8.563	16.25	-7.688	8	8
TGFb + GMCSF vs. IFNg + TNFa + TGFb + GMCSF	8.563	90.5	-81.94	8	8
TGFb + GMCSF + IFNg vs. TGFb + GMCSF + TNFa	62.38	16.25	46.13	8	8
TGFb + GMCSF + IFNg vs. IFNg + TNFa + TGFb + GMCSF	62.38	90.5	-28.13	8	8
TGFb + GMCSF + TNFa vs. IFNg + TNFa + TGFb + GMCSF	16.25	90.5	-74.25	8	8

## Sheet: c
GeneSymbol	Condition	z-score
Ccnd2	M0_1	-0.622551
Ccnd2	M0_2	-0.706757
Ccnd2	M0_3	0.763785
Ccnd2	M0_4	0.0563669
Ccnd2	TI_1	3
Ccnd2	TI_2	3
Ccnd2	TI_3	3
Ccnd2	TI_4	3
Ccnd2	TNFa_1	-0.971376
Ccnd2	TNFa_2	-0.18805
Ccnd2	TNFa_3	0.402542
Ccnd2	All_4	3
Ccnd2	All_3	3
Ccnd2	All_1	3
Ccnd2	IFNg_1	3
Ccnd2	IFNg_2	3
Ccnd2	IFNg_3	3
Lhx2	M0_1	0.191074
Lhx2	M0_2	-0.199495
Lhx2	M0_3	0.108902
Lhx2	M0_4	-0.137451
Lhx2	TI_1	3
Lhx2	TI_2	3
Lhx2	TI_3	3
Lhx2	TI_4	3
Lhx2	TNFa_1	0.865458
Lhx2	TNFa_2	-0.162933
Lhx2	TNFa_3	-0.519509
Lhx2	All_4	3
Lhx2	All_3	3
Lhx2	All_1	3
Lhx2	IFNg_1	3
Lhx2	IFNg_2	3
Lhx2	IFNg_3	3
Mx1	M0_1	1.10697
Mx1	M0_2	0.680298
Mx1	M0_3	-2.84505
Mx1	M0_4	-3
Mx1	TI_1	3
Mx1	TI_2	3
Mx1	TI_3	3
Mx1	TI_4	3
Mx1	TNFa_1	1.8441
Mx1	TNFa_2	1.21136
Mx1	TNFa_3	0.293252
Mx1	All_4	3
Mx1	All_3	3
Mx1	All_1	3
Mx1	IFNg_1	3
Mx1	IFNg_2	3
Mx1	IFNg_3	3
Lck	M0_1	0.172134
Lck	M0_2	0.198199
Lck	M0_3	-0.888435
Lck	M0_4	0.245875
Lck	TI_1	3
Lck	TI_2	3
Lck	TI_3	3
Lck	TI_4	3
Lck	TNFa_1	1.27395
Lck	TNFa_2	0.847483
Lck	TNFa_3	2.00026
Lck	All_4	3
Lck	All_3	3
Lck	All_1	3
Lck	IFNg_1	3
Lck	IFNg_2	3
Lck	IFNg_3	2.33035
Il12rb1	M0_1	0
Il12rb1	M0_2	0
Il12rb1	M0_3	0
Il12rb1	M0_4	0
Il12rb1	TI_1	3
Il12rb1	TI_2	3
Il12rb1	TI_3	3
Il12rb1	TI_4	3
Il12rb1	TNFa_1	1.11026
Il12rb1	TNFa_2	0
Il12rb1	TNFa_3	0
Il12rb1	All_4	3
Il12rb1	All_3	3
Il12rb1	All_1	3
Il12rb1	IFNg_1	3
Il12rb1	IFNg_2	3
Il12rb1	IFNg_3	3
Mmp14	M0_1	0.493675
Mmp14	M0_2	0.317724
Mmp14	M0_3	-0.529935
Mmp14	M0_4	-0.614791
Mmp14	TI_1	3
Mmp14	TI_2	3
Mmp14	TI_3	3
Mmp14	TI_4	3
Mmp14	TNFa_1	3
Mmp14	TNFa_2	3
Mmp14	TNFa_3	3
Mmp14	All_4	3
Mmp14	All_3	3
Mmp14	All_1	3
Mmp14	IFNg_1	2.09535
Mmp14	IFNg_2	2.10286
Mmp14	IFNg_3	1.93568
Prkar2b	M0_1	0.392247
Prkar2b	M0_2	0.138045
Prkar2b	M0_3	-0.558603
Prkar2b	M0_4	-0.138931
Prkar2b	TI_1	-2.19873
Prkar2b	TI_2	-2.86933
Prkar2b	TI_3	-2.50931
Prkar2b	TI_4	-1.6895
Prkar2b	TNFa_1	1.36526
Prkar2b	TNFa_2	2.25393
Prkar2b	TNFa_3	2.36334
Prkar2b	All_4	-1.10284
Prkar2b	All_3	-1.37368
Prkar2b	All_1	0.12987
Prkar2b	IFNg_1	-1.8242
Prkar2b	IFNg_2	-1.88402
Prkar2b	IFNg_3	-1.66037
Efna2	M0_1	0.197992
Efna2	M0_2	0.236142
Efna2	M0_3	0.11582
Efna2	M0_4	-0.757624
Efna2	TI_1	2.26644
Efna2	TI_2	1.10966
Efna2	TI_3	2.00233
Efna2	TI_4	2.64329
Efna2	TNFa_1	2.63276
Efna2	TNFa_2	3
Efna2	TNFa_3	3
Efna2	All_4	-1.89193
Efna2	All_3	0.0602985
Efna2	All_1	-1.89193
Efna2	IFNg_1	0.419331
Efna2	IFNg_2	0.831374
Efna2	IFNg_3	0.631274
Il12b	M0_1	0.714107
Il12b	M0_2	-0.346462
Il12b	M0_3	-0.346462
Il12b	M0_4	-0.346462
Il12b	TI_1	3
Il12b	TI_2	3
Il12b	TI_3	3
Il12b	TI_4	3
Il12b	TNFa_1	0.763799
Il12b	TNFa_2	1.38946
Il12b	TNFa_3	1.52899
Il12b	All_4	3
Il12b	All_3	3
Il12b	All_1	3
Il12b	IFNg_1	1.9648
Il12b	IFNg_2	1.89718
Il12b	IFNg_3	1.129
Spic	M0_1	-0.390379
Spic	M0_2	0.865432
Spic	M0_3	-1.27496
Spic	M0_4	0.00280781
Spic	TI_1	-0.345271
Spic	TI_2	-0.817967
Spic	TI_3	-1.97137
Spic	TI_4	-0.471801
Spic	TNFa_1	1.7101
Spic	TNFa_2	1.97194
Spic	TNFa_3	2.7896
Spic	All_4	-2.14163
Spic	All_3	-1.06693
Spic	All_1	-1.63201
Spic	IFNg_1	-1.95479
Spic	IFNg_2	-2.01609
Spic	IFNg_3	-2.34411
Cd247	M0_1	-0.357209
Cd247	M0_2	0.729426
Cd247	M0_3	-0.357209
Cd247	M0_4	-0.357209
Cd247	TI_1	3
Cd247	TI_2	3
Cd247	TI_3	3
Cd247	TI_4	3
Cd247	TNFa_1	1.37297
Cd247	TNFa_2	3
Cd247	TNFa_3	3
Cd247	All_4	3
Cd247	All_3	3
Cd247	All_1	3
Cd247	IFNg_1	2.29453
Cd247	IFNg_2	2.06463
Cd247	IFNg_3	1.11825
P2rx5	M0_1	-0.183653
P2rx5	M0_2	-0.149465
P2rx5	M0_3	-0.705675
P2rx5	M0_4	0.682383
P2rx5	TI_1	2.1665
P2rx5	TI_2	1.67641
P2rx5	TI_3	3
P2rx5	TI_4	2.03588
P2rx5	TNFa_1	3
P2rx5	TNFa_2	3
P2rx5	TNFa_3	3
P2rx5	All_4	3
P2rx5	All_3	3
P2rx5	All_1	3
P2rx5	IFNg_1	0.462444
P2rx5	IFNg_2	1.7609
P2rx5	IFNg_3	0.340668
Sod2	M0_1	0.261522
Sod2	M0_2	0.148923
Sod2	M0_3	-0.161493
Sod2	M0_4	-0.324786
Sod2	TI_1	3
Sod2	TI_2	3
Sod2	TI_3	3
Sod2	TI_4	3
Sod2	TNFa_1	3
Sod2	TNFa_2	3
Sod2	TNFa_3	3
Sod2	All_4	3
Sod2	All_3	3
Sod2	All_1	3
Sod2	IFNg_1	3
Sod2	IFNg_2	2.61539
Sod2	IFNg_3	2.257
Cav1	M0_1	0.540495
Cav1	M0_2	0.220142
Cav1	M0_3	-0.0799622
Cav1	M0_4	-1.20225
Cav1	TI_1	-1.94446
Cav1	TI_2	-1.10551
Cav1	TI_3	-0.921266
Cav1	TI_4	-0.183204
Cav1	TNFa_1	2.52353
Cav1	TNFa_2	2.5922
Cav1	TNFa_3	3
Cav1	All_4	0.909884
Cav1	All_3	0.654719
Cav1	All_1	1.94533
Cav1	IFNg_1	-1.97027
Cav1	IFNg_2	-2.31684
Cav1	IFNg_3	-2.90892
Ccl8	M0_1	-0.516355
Ccl8	M0_2	0.57028
Ccl8	M0_3	-0.516355
Ccl8	M0_4	0.159522
Ccl8	TI_1	3
Ccl8	TI_2	3
Ccl8	TI_3	3
Ccl8	TI_4	3
Ccl8	TNFa_1	1.21382
Ccl8	TNFa_2	0.836372
Ccl8	TNFa_3	-0.516355
Ccl8	All_4	3
Ccl8	All_3	3
Ccl8	All_1	3
Ccl8	IFNg_1	3
Ccl8	IFNg_2	3
Ccl8	IFNg_3	3
Met	M0_1	-0.428051
Met	M0_2	-0.381622
Met	M0_3	0.000161721
Met	M0_4	0.574391
Met	TI_1	1.38891
Met	TI_2	1.87503
Met	TI_3	2.35662
Met	TI_4	2.37943
Met	TNFa_1	1.86365
Met	TNFa_2	3
Met	TNFa_3	3
Met	All_4	3
Met	All_3	3
Met	All_1	3
Met	IFNg_1	1.60286
Met	IFNg_2	2.19558
Met	IFNg_3	2.43048
Mcoln2	M0_1	0.186228
Mcoln2	M0_2	0.536792
Mcoln2	M0_3	-0.472227
Mcoln2	M0_4	-0.534036
Mcoln2	TI_1	0.526266
Mcoln2	TI_2	0.673407
Mcoln2	TI_3	0.687633
Mcoln2	TI_4	0.495076
Mcoln2	TNFa_1	1.74975
Mcoln2	TNFa_2	2.52855
Mcoln2	TNFa_3	2.17325
Mcoln2	All_4	-0.111539
Mcoln2	All_3	-0.992144
Mcoln2	All_1	-0.289415
Mcoln2	IFNg_1	-0.216861
Mcoln2	IFNg_2	-0.476294
Mcoln2	IFNg_3	-0.306709
Mlkl	M0_1	0.217862
Mlkl	M0_2	-0.489371
Mlkl	M0_3	0.174527
Mlkl	M0_4	-0.00569331
Mlkl	TI_1	3
Mlkl	TI_2	3
Mlkl	TI_3	3
Mlkl	TI_4	3
Mlkl	TNFa_1	1.14483
Mlkl	TNFa_2	1.11868
Mlkl	TNFa_3	1.05359
Mlkl	All_4	3
Mlkl	All_3	3
Mlkl	All_1	3
Mlkl	IFNg_1	3
Mlkl	IFNg_2	3
Mlkl	IFNg_3	3
Mcemp1	M0_1	0.981356
Mcemp1	M0_2	0.49153
Mcemp1	M0_3	-1.68584
Mcemp1	M0_4	-1.69468
Mcemp1	TI_1	1.79154
Mcemp1	TI_2	2.34271
Mcemp1	TI_3	1.92617
Mcemp1	TI_4	1.12856
Mcemp1	TNFa_1	2.54812
Mcemp1	TNFa_2	3
Mcemp1	TNFa_3	3
Mcemp1	All_4	0.463617
Mcemp1	All_3	-0.876757
Mcemp1	All_1	0.715249
Mcemp1	IFNg_1	1.3548
Mcemp1	IFNg_2	-0.407147
Mcemp1	IFNg_3	-0.463013
Csf1	M0_1	0.253939
Csf1	M0_2	0.550281
Csf1	M0_3	-0.0825116
Csf1	M0_4	-1.32641
Csf1	TI_1	2.76835
Csf1	TI_2	3
Csf1	TI_3	2.63878
Csf1	TI_4	3
Csf1	TNFa_1	1.25535
Csf1	TNFa_2	0.919382
Csf1	TNFa_3	1.32161
Csf1	All_4	3
Csf1	All_3	3
Csf1	All_1	3
Csf1	IFNg_1	2.78738
Csf1	IFNg_2	2.58409
Csf1	IFNg_3	2.36355
Tppp3	M0_1	0.871808
Tppp3	M0_2	-0.951239
Tppp3	M0_3	-1.35592
Tppp3	M0_4	0.335907
Tppp3	TI_1	3
Tppp3	TI_2	3
Tppp3	TI_3	3
Tppp3	TI_4	2.94408
Tppp3	TNFa_1	-0.307693
Tppp3	TNFa_2	0.463395
Tppp3	TNFa_3	-0.389255
Tppp3	All_4	1.54691
Tppp3	All_3	1.22654
Tppp3	All_1	1.50636
Tppp3	IFNg_1	3
Tppp3	IFNg_2	3
Tppp3	IFNg_3	3
Cybb	M0_1	0.501883
Cybb	M0_2	0.418558
Cybb	M0_3	-0.889178
Cybb	M0_4	-0.499347
Cybb	TI_1	1.53857
Cybb	TI_2	1.52728
Cybb	TI_3	1.55569
Cybb	TI_4	1.58893
Cybb	TNFa_1	1.73765
Cybb	TNFa_2	1.93608
Cybb	TNFa_3	1.7362
Cybb	All_4	1.70087
Cybb	All_3	1.62033
Cybb	All_1	1.32276
Cybb	IFNg_1	1.01101
Cybb	IFNg_2	0.23201
Cybb	IFNg_3	0.112017
H2-M2	M0_1	0.625463
H2-M2	M0_2	0.50789
H2-M2	M0_3	-1.03084
H2-M2	M0_4	-0.873288
H2-M2	TI_1	3
H2-M2	TI_2	3
H2-M2	TI_3	3
H2-M2	TI_4	3
H2-M2	TNFa_1	3
H2-M2	TNFa_2	3
H2-M2	TNFa_3	3
H2-M2	All_4	3
H2-M2	All_3	3
H2-M2	All_1	3
H2-M2	IFNg_1	1.98461
H2-M2	IFNg_2	1.00065
H2-M2	IFNg_3	-0.0755361
Cd274	M0_1	0.172815
Cd274	M0_2	0.807558
Cd274	M0_3	-1.12444
Cd274	M0_4	-0.591138
Cd274	TI_1	3
Cd274	TI_2	3
Cd274	TI_3	3
Cd274	TI_4	3
Cd274	TNFa_1	2.16893
Cd274	TNFa_2	2.74966
Cd274	TNFa_3	2.20713
Cd274	All_4	3
Cd274	All_3	3
Cd274	All_1	3
Cd274	IFNg_1	3
Cd274	IFNg_2	3
Cd274	IFNg_3	3
Pdcd1lg2	M0_1	0.82946
Pdcd1lg2	M0_2	-0.173831
Pdcd1lg2	M0_3	-0.578511
Pdcd1lg2	M0_4	-0.584588
Pdcd1lg2	TI_1	3
Pdcd1lg2	TI_2	3
Pdcd1lg2	TI_3	3
Pdcd1lg2	TI_4	3
Pdcd1lg2	TNFa_1	1.92729
Pdcd1lg2	TNFa_2	1.2408
Pdcd1lg2	TNFa_3	1.13752
Pdcd1lg2	All_4	3
Pdcd1lg2	All_3	3
Pdcd1lg2	All_1	3
Pdcd1lg2	IFNg_1	3
Pdcd1lg2	IFNg_2	3
Pdcd1lg2	IFNg_3	3
Slpi	M0_1	0.65028
Slpi	M0_2	0.822566
Slpi	M0_3	-1.77431
Slpi	M0_4	-1.43579
Slpi	TI_1	1.60067
Slpi	TI_2	2.25425
Slpi	TI_3	2.71315
Slpi	TI_4	0.0617524
Slpi	TNFa_1	2.33362
Slpi	TNFa_2	2.45419
Slpi	TNFa_3	2.32418
Slpi	All_4	0.375153
Slpi	All_3	0.346961
Slpi	All_1	0.102367
Slpi	IFNg_1	1.46216
Slpi	IFNg_2	0.452676
Slpi	IFNg_3	-0.727964
Rab11fip4	M0_1	-1.19577
Rab11fip4	M0_2	0.470256
Rab11fip4	M0_3	-0.0466123
Rab11fip4	M0_4	0.274868
Rab11fip4	TI_1	-2.25634
Rab11fip4	TI_2	-2.25634
Rab11fip4	TI_3	-0.408139
Rab11fip4	TI_4	-0.234775
Rab11fip4	TNFa_1	2.03214
Rab11fip4	TNFa_2	3
Rab11fip4	TNFa_3	3
Rab11fip4	All_4	0.176464
Rab11fip4	All_3	0.496296
Rab11fip4	All_1	1.2879
Rab11fip4	IFNg_1	-2.25634
Rab11fip4	IFNg_2	-2.25634
Rab11fip4	IFNg_3	-0.780878
Cd40	M0_1	0.457847
Cd40	M0_2	-0.0177138
Cd40	M0_3	0.0854068
Cd40	M0_4	-0.791544
Cd40	TI_1	3
Cd40	TI_2	3
Cd40	TI_3	3
Cd40	TI_4	3
Cd40	TNFa_1	2.46657
Cd40	TNFa_2	3
Cd40	TNFa_3	3
Cd40	All_4	3
Cd40	All_3	3
Cd40	All_1	3
Cd40	IFNg_1	3
Cd40	IFNg_2	3
Cd40	IFNg_3	3
Mmp9	M0_1	0.388101
Mmp9	M0_2	0.68907
Mmp9	M0_3	-1.69217
Mmp9	M0_4	-0.377773
Mmp9	TI_1	-0.0610686
Mmp9	TI_2	0.121831
Mmp9	TI_3	0.977454
Mmp9	TI_4	-0.478748
Mmp9	TNFa_1	3
Mmp9	TNFa_2	3
Mmp9	TNFa_3	3
Mmp9	All_4	-1.90451
Mmp9	All_3	-2.48014
Mmp9	All_1	-1.89069
Mmp9	IFNg_1	-0.235819
Mmp9	IFNg_2	-0.490257
Mmp9	IFNg_3	-1.67695
Il12rb2	M0_1	-0.394687
Il12rb2	M0_2	-0.17855
Il12rb2	M0_3	0.210907
Il12rb2	M0_4	0.261036
Il12rb2	TI_1	3
Il12rb2	TI_2	3
Il12rb2	TI_3	3
Il12rb2	TI_4	3
Il12rb2	TNFa_1	0.506779
Il12rb2	TNFa_2	1.53901
Il12rb2	TNFa_3	0.912739
Il12rb2	All_4	3
Il12rb2	All_3	3
Il12rb2	All_1	3
Il12rb2	IFNg_1	3
Il12rb2	IFNg_2	3
Il12rb2	IFNg_3	3
Slc13a3	M0_1	0.00816768
Slc13a3	M0_2	0.0119192
Slc13a3	M0_3	0.264612
Slc13a3	M0_4	-0.349762
Slc13a3	TI_1	-0.105877
Slc13a3	TI_2	-0.0272971
Slc13a3	TI_3	-0.0665657
Slc13a3	TI_4	1.13894
Slc13a3	TNFa_1	1.97845
Slc13a3	TNFa_2	1.62695
Slc13a3	TNFa_3	2.72721
Slc13a3	All_4	-0.160701
Slc13a3	All_3	-0.00429259
Slc13a3	All_1	1.09003
Slc13a3	IFNg_1	-0.599457
Slc13a3	IFNg_2	-0.491351
Slc13a3	IFNg_3	-0.157529
Adora2b	M0_1	-0.102555
Adora2b	M0_2	0.226
Adora2b	M0_3	-0.310467
Adora2b	M0_4	0.12783
Adora2b	TI_1	2.87432
Adora2b	TI_2	3
Adora2b	TI_3	1.63518
Adora2b	TI_4	3
Adora2b	TNFa_1	2.3187
Adora2b	TNFa_2	2.85663
Adora2b	TNFa_3	3
Adora2b	All_4	3
Adora2b	All_3	3
Adora2b	All_1	3
Adora2b	IFNg_1	1.5812
Adora2b	IFNg_2	1.87508
Adora2b	IFNg_3	1.82227
Acsl1	M0_1	0.188174
Acsl1	M0_2	-0.10051
Acsl1	M0_3	-0.100098
Acsl1	M0_4	-0.00722265
Acsl1	TI_1	3
Acsl1	TI_2	3
Acsl1	TI_3	3
Acsl1	TI_4	3
Acsl1	TNFa_1	2.41319
Acsl1	TNFa_2	2.97409
Acsl1	TNFa_3	3
Acsl1	All_4	3
Acsl1	All_3	3
Acsl1	All_1	3
Acsl1	IFNg_1	3
Acsl1	IFNg_2	3
Acsl1	IFNg_3	3
Irf1	M0_1	0.686965
Irf1	M0_2	0.52621
Irf1	M0_3	-1.13729
Irf1	M0_4	-1.01347
Irf1	TI_1	3
Irf1	TI_2	3
Irf1	TI_3	3
Irf1	TI_4	3
Irf1	TNFa_1	1.80684
Irf1	TNFa_2	2.40877
Irf1	TNFa_3	2.08588
Irf1	All_4	3
Irf1	All_3	3
Irf1	All_1	3
Irf1	IFNg_1	3
Irf1	IFNg_2	3
Irf1	IFNg_3	3
Ccl9	M0_1	-0.0178733
Ccl9	M0_2	-0.0926776
Ccl9	M0_3	0.172129
Ccl9	M0_4	-0.0773277
Ccl9	TI_1	0.0217756
Ccl9	TI_2	0.107327
Ccl9	TI_3	1.01817
Ccl9	TI_4	1.00102
Ccl9	TNFa_1	1.87757
Ccl9	TNFa_2	2.90691
Ccl9	TNFa_3	3
Ccl9	All_4	1.12367
Ccl9	All_3	1.06178
Ccl9	All_1	1.03808
Ccl9	IFNg_1	-0.802442
Ccl9	IFNg_2	-0.452433
Ccl9	IFNg_3	-0.388425
Ahr	M0_1	0.720236
Ahr	M0_2	-0.363517
Ahr	M0_3	-0.403317
Ahr	M0_4	-0.287776
Ahr	TI_1	-0.137291
Ahr	TI_2	-0.0885121
Ahr	TI_3	-0.457608
Ahr	TI_4	-0.110904
Ahr	TNFa_1	1.7585
Ahr	TNFa_2	3
Ahr	TNFa_3	2.98018
Ahr	All_4	-0.164279
Ahr	All_3	-0.337477
Ahr	All_1	-0.902553
Ahr	IFNg_1	-1.87533
Ahr	IFNg_2	0.190417
Ahr	IFNg_3	-1.61465
Tnfaip3	M0_1	-0.211669
Tnfaip3	M0_2	0.0249082
Tnfaip3	M0_3	-0.021052
Tnfaip3	M0_4	0.180827
Tnfaip3	TI_1	3
Tnfaip3	TI_2	3
Tnfaip3	TI_3	1.76556
Tnfaip3	TI_4	3
Tnfaip3	TNFa_1	1.79092
Tnfaip3	TNFa_2	2.83678
Tnfaip3	TNFa_3	2.62489
Tnfaip3	All_4	3
Tnfaip3	All_3	2.95864
Tnfaip3	All_1	2.60491
Tnfaip3	IFNg_1	2.30338
Tnfaip3	IFNg_2	2.30964
Tnfaip3	IFNg_3	1.48972
Arg1	M0_1	-0.355236
Arg1	M0_2	-0.321049
Arg1	M0_3	0.189319
Arg1	M0_4	0.353375
Arg1	TI_1	-2.02041
Arg1	TI_2	-2.02041
Arg1	TI_3	-1.11981
Arg1	TI_4	-0.681202
Arg1	TNFa_1	-0.910145
Arg1	TNFa_2	-0.667679
Arg1	TNFa_3	-0.972402
Arg1	All_4	3
Arg1	All_3	3
Arg1	All_1	3
Arg1	IFNg_1	-2.02041
Arg1	IFNg_2	0.702902
Arg1	IFNg_3	1.28755
Socs2	M0_1	-0.833119
Socs2	M0_2	0.228304
Socs2	M0_3	0.0463189
Socs2	M0_4	0.304046
Socs2	TI_1	1.35822
Socs2	TI_2	1.51838
Socs2	TI_3	2.11079
Socs2	TI_4	1.88656
Socs2	TNFa_1	1.01642
Socs2	TNFa_2	1.90779
Socs2	TNFa_3	1.49695
Socs2	All_4	3
Socs2	All_3	3
Socs2	All_1	3
Socs2	IFNg_1	0.659785
Socs2	IFNg_2	0.22502
Socs2	IFNg_3	-2.49829
Adora2a	M0_1	0.444582
Adora2a	M0_2	0.0540132
Adora2a	M0_3	-0.153268
Adora2a	M0_4	-0.511033
Adora2a	TI_1	3
Adora2a	TI_2	2.81583
Adora2a	TI_3	3
Adora2a	TI_4	2.84147
Adora2a	TNFa_1	3
Adora2a	TNFa_2	3
Adora2a	TNFa_3	3
Adora2a	All_4	3
Adora2a	All_3	3
Adora2a	All_1	3
Adora2a	IFNg_1	0.665922
Adora2a	IFNg_2	0.394936
Adora2a	IFNg_3	-0.516293
Txnrd1	M0_1	-0.145497
Txnrd1	M0_2	-0.236815
Txnrd1	M0_3	0.0352365
Txnrd1	M0_4	0.289941
Txnrd1	TI_1	-0.349001
Txnrd1	TI_2	-0.247316
Txnrd1	TI_3	-0.409499
Txnrd1	TI_4	0.049775
Txnrd1	TNFa_1	1.44217
Txnrd1	TNFa_2	2.64014
Txnrd1	TNFa_3	2.41961
Txnrd1	All_4	0.974429
Txnrd1	All_3	0.861706
Txnrd1	All_1	1.14455
Txnrd1	IFNg_1	-0.598511
Txnrd1	IFNg_2	-0.229756
Txnrd1	IFNg_3	-0.165553
Flt4	M0_1	0.293528
Flt4	M0_2	0.319594
Flt4	M0_3	-0.767041
Flt4	M0_4	-0.0911637
Flt4	TI_1	3
Flt4	TI_2	3
Flt4	TI_3	3
Flt4	TI_4	3
Flt4	TNFa_1	0.34322
Flt4	TNFa_2	-0.767041
Flt4	TNFa_3	-0.767041
Flt4	All_4	1.66576
Flt4	All_3	2.87438
Flt4	All_1	3
Flt4	IFNg_1	2.59015
Flt4	IFNg_2	2.08626
Flt4	IFNg_3	0.987545
Tnip1	M0_1	0.509019
Tnip1	M0_2	0.107196
Tnip1	M0_3	-0.240162
Tnip1	M0_4	-0.614546
Tnip1	TI_1	0.958033
Tnip1	TI_2	1.07042
Tnip1	TI_3	1.69745
Tnip1	TI_4	1.54149
Tnip1	TNFa_1	1.2871
Tnip1	TNFa_2	2.48771
Tnip1	TNFa_3	2.46628
Tnip1	All_4	1.76491
Tnip1	All_3	1.5311
Tnip1	All_1	1.66785
Tnip1	IFNg_1	-0.118777
Tnip1	IFNg_2	0.118504
Tnip1	IFNg_3	-0.29867
Upp1	M0_1	0.923434
Upp1	M0_2	-0.0798575
Upp1	M0_3	-1.16649
Upp1	M0_4	-0.490615
Upp1	TI_1	3
Upp1	TI_2	3
Upp1	TI_3	3
Upp1	TI_4	3
Upp1	TNFa_1	1.59782
Upp1	TNFa_2	0.871904
Upp1	TNFa_3	2.24072
Upp1	All_4	3
Upp1	All_3	3
Upp1	All_1	3
Upp1	IFNg_1	3
Upp1	IFNg_2	3
Upp1	IFNg_3	3
Nampt	M0_1	0.408405
Nampt	M0_2	0.451715
Nampt	M0_3	-0.519252
Nampt	M0_4	-0.71932
Nampt	TI_1	3
Nampt	TI_2	3
Nampt	TI_3	3
Nampt	TI_4	3
Nampt	TNFa_1	0.948416
Nampt	TNFa_2	1.05882
Nampt	TNFa_3	0.815644
Nampt	All_4	3
Nampt	All_3	3
Nampt	All_1	2.69963
Nampt	IFNg_1	3
Nampt	IFNg_2	3
Nampt	IFNg_3	3
Sdc1	M0_1	0.0233802
Sdc1	M0_2	0.12909
Sdc1	M0_3	-0.179262
Sdc1	M0_4	0.0099251
Sdc1	TI_1	-1.35476
Sdc1	TI_2	-1.24548
Sdc1	TI_3	-0.900384
Sdc1	TI_4	-0.737778
Sdc1	TNFa_1	2.38967
Sdc1	TNFa_2	2.7642
Sdc1	TNFa_3	3
Sdc1	All_4	-0.731564
Sdc1	All_3	-1.01756
Sdc1	All_1	-0.0721673
Sdc1	IFNg_1	-1.87602
Sdc1	IFNg_2	-1.64357
Sdc1	IFNg_3	-1.83599
Rsad2	M0_1	1.24303
Rsad2	M0_2	0.468365
Rsad2	M0_3	-3
Rsad2	M0_4	-2.92771
Rsad2	TI_1	3
Rsad2	TI_2	3
Rsad2	TI_3	3
Rsad2	TI_4	3
Rsad2	TNFa_1	2.05703
Rsad2	TNFa_2	2.05733
Rsad2	TNFa_3	1.38405
Rsad2	All_4	3
Rsad2	All_3	3
Rsad2	All_1	3
Rsad2	IFNg_1	2.95437
Rsad2	IFNg_2	2.49386
Rsad2	IFNg_3	2.42358
Grhl1	M0_1	-0.189245
Grhl1	M0_2	0.0268912
Grhl1	M0_3	0.121722
Grhl1	M0_4	0.0230262
Grhl1	TI_1	1.9575
Grhl1	TI_2	2.48075
Grhl1	TI_3	3
Grhl1	TI_4	2.90958
Grhl1	TNFa_1	1.86686
Grhl1	TNFa_2	2.15704
Grhl1	TNFa_3	2.36876
Grhl1	All_4	3
Grhl1	All_3	2.70939
Grhl1	All_1	1.18741
Grhl1	IFNg_1	1.73783
Grhl1	IFNg_2	1.65531
Grhl1	IFNg_3	0.691811
Nos2	M0_1	0
Nos2	M0_2	0
Nos2	M0_3	0
Nos2	M0_4	0
Nos2	TI_1	3
Nos2	TI_2	3
Nos2	TI_3	3
Nos2	TI_4	3
Nos2	TNFa_1	1.11026
Nos2	TNFa_2	3
Nos2	TNFa_3	2.88869
Nos2	All_4	3
Nos2	All_3	3
Nos2	All_1	3
Nos2	IFNg_1	3
Nos2	IFNg_2	3
Nos2	IFNg_3	3
Slc6a4	M0_1	-1.64949
Slc6a4	M0_2	1.30335
Slc6a4	M0_3	-0.506339
Slc6a4	M0_4	-0.973609
Slc6a4	TI_1	0.949106
Slc6a4	TI_2	1.7214
Slc6a4	TI_3	1.33868
Slc6a4	TI_4	0.833452
Slc6a4	TNFa_1	1.71099
Slc6a4	TNFa_2	3
Slc6a4	TNFa_3	2.48382
Slc6a4	All_4	0.0284519
Slc6a4	All_3	1.10315
Slc6a4	All_1	0.538071
Slc6a4	IFNg_1	-0.434702
Slc6a4	IFNg_2	-0.482578
Slc6a4	IFNg_3	-0.97722
Myh10	M0_1	-0.775078
Myh10	M0_2	0.924279
Myh10	M0_3	-0.775078
Myh10	M0_4	-0.0992006
Myh10	TI_1	3
Myh10	TI_2	3
Myh10	TI_3	3
Myh10	TI_4	3
Myh10	TNFa_1	-0.775078
Myh10	TNFa_2	-0.775078
Myh10	TNFa_3	-0.157936
Myh10	All_4	3
Myh10	All_3	2.86634
Myh10	All_1	3
Myh10	IFNg_1	3
Myh10	IFNg_2	3
Myh10	IFNg_3	3
Nfkbia	M0_1	0.596715
Nfkbia	M0_2	0.416396
Nfkbia	M0_3	-0.708306
Nfkbia	M0_4	-0.886024
Nfkbia	TI_1	2.56593
Nfkbia	TI_2	2.54832
Nfkbia	TI_3	2.82145
Nfkbia	TI_4	2.90939
Nfkbia	TNFa_1	2.03738
Nfkbia	TNFa_2	2.84686
Nfkbia	TNFa_3	2.93314
Nfkbia	All_4	2.72437
Nfkbia	All_3	2.65613
Nfkbia	All_1	2.43553
Nfkbia	IFNg_1	1.27893
Nfkbia	IFNg_2	1.06522
Nfkbia	IFNg_3	0.399954
Pfkp	M0_1	-0.356412
Pfkp	M0_2	-0.484369
Pfkp	M0_3	0.396757
Pfkp	M0_4	0.247976
Pfkp	TI_1	3
Pfkp	TI_2	3
Pfkp	TI_3	3
Pfkp	TI_4	3
Pfkp	TNFa_1	-0.0826891
Pfkp	TNFa_2	0.761069
Pfkp	TNFa_3	0.668942
Pfkp	All_4	3
Pfkp	All_3	3
Pfkp	All_1	3
Pfkp	IFNg_1	3
Pfkp	IFNg_2	3
Pfkp	IFNg_3	3
Gpr132	M0_1	0.333743
Gpr132	M0_2	0.38167
Gpr132	M0_3	-0.178419
Gpr132	M0_4	-0.854124
Gpr132	TI_1	3
Gpr132	TI_2	3
Gpr132	TI_3	3
Gpr132	TI_4	3
Gpr132	TNFa_1	2.26871
Gpr132	TNFa_2	3
Gpr132	TNFa_3	3
Gpr132	All_4	2.68873
Gpr132	All_3	2.60516
Gpr132	All_1	3
Gpr132	IFNg_1	2.99491
Gpr132	IFNg_2	2.95757
Gpr132	IFNg_3	2.34154
Edn1	M0_1	-0.357209
Edn1	M0_2	0.729426
Edn1	M0_3	-0.357209
Edn1	M0_4	-0.357209
Edn1	TI_1	1.77085
Edn1	TI_2	2.64439
Edn1	TI_3	2.63096
Edn1	TI_4	2.75559
Edn1	TNFa_1	-0.357209
Edn1	TNFa_2	0.995518
Edn1	TNFa_3	1.02213
Edn1	All_4	3
Edn1	All_3	3
Edn1	All_1	3
Edn1	IFNg_1	1.50757
Edn1	IFNg_2	2.72546
Edn1	IFNg_3	2.166
Slc6a19	M0_1	-0.200871
Slc6a19	M0_2	-0.200871
Slc6a19	M0_3	-0.200871
Slc6a19	M0_4	0.475006
Slc6a19	TI_1	3
Slc6a19	TI_2	3
Slc6a19	TI_3	3
Slc6a19	TI_4	2.77833
Slc6a19	TNFa_1	-0.200871
Slc6a19	TNFa_2	-0.200871
Slc6a19	TNFa_3	-0.200871
Slc6a19	All_4	3
Slc6a19	All_3	2.55176
Slc6a19	All_1	1.98669
Slc6a19	IFNg_1	2.11039
Slc6a19	IFNg_2	3
Slc6a19	IFNg_3	3
Vcan	M0_1	-0.570978
Vcan	M0_2	0.912212
Vcan	M0_3	-0.463313
Vcan	M0_4	-0.474747
Vcan	TI_1	3
Vcan	TI_2	3
Vcan	TI_3	3
Vcan	TI_4	3
Vcan	TNFa_1	0.951608
Vcan	TNFa_2	1.33402
Vcan	TNFa_3	1.49484
Vcan	All_4	3
Vcan	All_3	3
Vcan	All_1	3
Vcan	IFNg_1	3
Vcan	IFNg_2	3
Vcan	IFNg_3	3
Ddx4	M0_1	-0.318774
Ddx4	M0_2	-0.292708
Ddx4	M0_3	-0.236196
Ddx4	M0_4	0.616264
Ddx4	TI_1	3
Ddx4	TI_2	3
Ddx4	TI_3	3
Ddx4	TI_4	3
Ddx4	TNFa_1	1.38497
Ddx4	TNFa_2	-0.0266165
Ddx4	TNFa_3	-1.88136e-07
Ddx4	All_4	3
Ddx4	All_3	3
Ddx4	All_1	3
Ddx4	IFNg_1	3
Ddx4	IFNg_2	2.91928
Ddx4	IFNg_3	2.8076
Plpp1	M0_1	-0.868563
Plpp1	M0_2	0.303418
Plpp1	M0_3	0.156871
Plpp1	M0_4	0.141925
Plpp1	TI_1	3
Plpp1	TI_2	3
Plpp1	TI_3	3
Plpp1	TI_4	3
Plpp1	TNFa_1	2.0123
Plpp1	TNFa_2	3
Plpp1	TNFa_3	3
Plpp1	All_4	3
Plpp1	All_3	3
Plpp1	All_1	3
Plpp1	IFNg_1	3
Plpp1	IFNg_2	3
Plpp1	IFNg_3	3
Fst	M0_1	-0.357209
Fst	M0_2	0.729426
Fst	M0_3	-0.357209
Fst	M0_4	-0.357209
Fst	TI_1	2.59561
Fst	TI_2	3
Fst	TI_3	1.80221
Fst	TI_4	3
Fst	TNFa_1	-0.357209
Fst	TNFa_2	-0.357209
Fst	TNFa_3	-0.357209
Fst	All_4	3
Fst	All_3	3
Fst	All_1	3
Fst	IFNg_1	1.50757
Fst	IFNg_2	2.3661
Fst	IFNg_3	0.315057
Rnase6	M0_1	-0.442373
Rnase6	M0_2	-0.435953
Rnase6	M0_3	0.501011
Rnase6	M0_4	0.150127
Rnase6	TI_1	3
Rnase6	TI_2	3
Rnase6	TI_3	3
Rnase6	TI_4	3
Rnase6	TNFa_1	-0.959467
Rnase6	TNFa_2	-1.33488
Rnase6	TNFa_3	-1.79183
Rnase6	All_4	2.54249
Rnase6	All_3	2.64566
Rnase6	All_1	2.65514
Rnase6	IFNg_1	3
Rnase6	IFNg_2	3
Rnase6	IFNg_3	3
Spata13	M0_1	0.361114
Spata13	M0_2	0.333049
Spata13	M0_3	-0.304387
Spata13	M0_4	-0.630116
Spata13	TI_1	2.00136
Spata13	TI_2	2.13484
Spata13	TI_3	2.22116
Spata13	TI_4	2.09025
Spata13	TNFa_1	1.54985
Spata13	TNFa_2	2.787
Spata13	TNFa_3	2.6628
Spata13	All_4	2.12197
Spata13	All_3	2.23861
Spata13	All_1	1.95266
Spata13	IFNg_1	1.72395
Spata13	IFNg_2	2.39427
Spata13	IFNg_3	1.77553
Rgcc	M0_1	0.407911
Rgcc	M0_2	0.127084
Rgcc	M0_3	0.0234226
Rgcc	M0_4	-0.824225
Rgcc	TI_1	3
Rgcc	TI_2	3
Rgcc	TI_3	3
Rgcc	TI_4	3
Rgcc	TNFa_1	1.08506
Rgcc	TNFa_2	0.233726
Rgcc	TNFa_3	1.95273
Rgcc	All_4	3
Rgcc	All_3	3
Rgcc	All_1	3
Rgcc	IFNg_1	3
Rgcc	IFNg_2	3
Rgcc	IFNg_3	3
Acod1	M0_1	1.13324
Acod1	M0_2	0.578558
Acod1	M0_3	-2.66946
Acod1	M0_4	-2.68089
Acod1	TI_1	3
Acod1	TI_2	3
Acod1	TI_3	3
Acod1	TI_4	3
Acod1	TNFa_1	3
Acod1	TNFa_2	3
Acod1	TNFa_3	3
Acod1	All_4	3
Acod1	All_3	3
Acod1	All_1	3
Acod1	IFNg_1	3
Acod1	IFNg_2	3
Acod1	IFNg_3	3
Vdr	M0_1	-0.200483
Vdr	M0_2	-2.61814
Vdr	M0_3	0.426561
Vdr	M0_4	0.698518
Vdr	TI_1	3
Vdr	TI_2	3
Vdr	TI_3	3
Vdr	TI_4	3
Vdr	TNFa_1	-0.123623
Vdr	TNFa_2	1.78794
Vdr	TNFa_3	1.64116
Vdr	All_4	3
Vdr	All_3	3
Vdr	All_1	3
Vdr	IFNg_1	3
Vdr	IFNg_2	3
Vdr	IFNg_3	3
Prm1	M0_1	0
Prm1	M0_2	0
Prm1	M0_3	0
Prm1	M0_4	0
Prm1	TI_1	3
Prm1	TI_2	3
Prm1	TI_3	3
Prm1	TI_4	3
Prm1	TNFa_1	0
Prm1	TNFa_2	0
Prm1	TNFa_3	0
Prm1	All_4	3
Prm1	All_3	3
Prm1	All_1	3
Prm1	IFNg_1	3
Prm1	IFNg_2	3
Prm1	IFNg_3	3
Ciita	M0_1	0.53271
Ciita	M0_2	-0.185588
Ciita	M0_3	-1.88494
Ciita	M0_4	0.488835
Ciita	TI_1	3
Ciita	TI_2	3
Ciita	TI_3	3
Ciita	TI_4	3
Ciita	TNFa_1	1.10657
Ciita	TNFa_2	2.80788
Ciita	TNFa_3	1.28618
Ciita	All_4	3
Ciita	All_3	3
Ciita	All_1	3
Ciita	IFNg_1	3
Ciita	IFNg_2	3
Ciita	IFNg_3	3
Mefv	M0_1	0.845723
Mefv	M0_2	0.221553
Mefv	M0_3	-0.501839
Mefv	M0_4	-1.59666
Mefv	TI_1	1.50784
Mefv	TI_2	1.72865
Mefv	TI_3	0.210078
Mefv	TI_4	1.1289
Mefv	TNFa_1	2.07791
Mefv	TNFa_2	1.63418
Mefv	TNFa_3	2.5212
Mefv	All_4	1.40817
Mefv	All_3	1.46876
Mefv	All_1	0.792933
Mefv	IFNg_1	0.232053
Mefv	IFNg_2	-0.295592
Mefv	IFNg_3	-0.165784
Ly6i	M0_1	0.995787
Ly6i	M0_2	0.672715
Ly6i	M0_3	-2.28012
Ly6i	M0_4	-2.28012
Ly6i	TI_1	3
Ly6i	TI_2	3
Ly6i	TI_3	3
Ly6i	TI_4	3
Ly6i	TNFa_1	2.50927
Ly6i	TNFa_2	1.95793
Ly6i	TNFa_3	0.974071
Ly6i	All_4	3
Ly6i	All_3	3
Ly6i	All_1	3
Ly6i	IFNg_1	3
Ly6i	IFNg_2	2.06344
Ly6i	IFNg_3	1.33787
Ildr1	M0_1	0
Ildr1	M0_2	0
Ildr1	M0_3	0
Ildr1	M0_4	0
Ildr1	TI_1	0
Ildr1	TI_2	1.73824
Ildr1	TI_3	3
Ildr1	TI_4	3
Ildr1	TNFa_1	0
Ildr1	TNFa_2	0
Ildr1	TNFa_3	0
Ildr1	All_4	3
Ildr1	All_3	3
Ildr1	All_1	3
Ildr1	IFNg_1	0
Ildr1	IFNg_2	0.698352
Ildr1	IFNg_3	1.12905
Cd86	M0_1	0.391702
Cd86	M0_2	0.0737435
Cd86	M0_3	-0.0531528
Cd86	M0_4	-0.573921
Cd86	TI_1	3
Cd86	TI_2	3
Cd86	TI_3	3
Cd86	TI_4	3
Cd86	TNFa_1	0.481009
Cd86	TNFa_2	-0.228989
Cd86	TNFa_3	0.00469282
Cd86	All_4	3
Cd86	All_3	3
Cd86	All_1	3
Cd86	IFNg_1	3
Cd86	IFNg_2	3
Cd86	IFNg_3	3
Fam3b	M0_1	0
Fam3b	M0_2	0
Fam3b	M0_3	0
Fam3b	M0_4	0
Fam3b	TI_1	2.95282
Fam3b	TI_2	2.77415
Fam3b	TI_3	3
Fam3b	TI_4	3
Fam3b	TNFa_1	0
Fam3b	TNFa_2	0
Fam3b	TNFa_3	0.617141
Fam3b	All_4	2.92583
Fam3b	All_3	2.75263
Fam3b	All_1	2.18756
Fam3b	IFNg_1	2.92701
Fam3b	IFNg_2	2.04028
Fam3b	IFNg_3	2.36598
Slc4a8	M0_1	-0.319709
Slc4a8	M0_2	-0.293643
Slc4a8	M0_3	0.111798
Slc4a8	M0_4	0.381123
Slc4a8	TI_1	3
Slc4a8	TI_2	2.41149
Slc4a8	TI_3	3
Slc4a8	TI_4	3
Slc4a8	TNFa_1	-0.270017
Slc4a8	TNFa_2	-1.38028
Slc4a8	TNFa_3	-0.332275
Slc4a8	All_4	1.91233
Slc4a8	All_3	1.37235
Slc4a8	All_1	3
Slc4a8	IFNg_1	3
Slc4a8	IFNg_2	3
Slc4a8	IFNg_3	3
Il15ra	M0_1	0.247103
Il15ra	M0_2	0.529982
Il15ra	M0_3	-1.01737
Il15ra	M0_4	-0.192233
Il15ra	TI_1	3
Il15ra	TI_2	3
Il15ra	TI_3	3
Il15ra	TI_4	3
Il15ra	TNFa_1	2.11492
Il15ra	TNFa_2	2.68683
Il15ra	TNFa_3	2.12936
Il15ra	All_4	3
Il15ra	All_3	3
Il15ra	All_1	3
Il15ra	IFNg_1	3
Il15ra	IFNg_2	3
Il15ra	IFNg_3	3
Serinc2	M0_1	-0.00239574
Serinc2	M0_2	-0.58093
Serinc2	M0_3	0.340189
Serinc2	M0_4	0.0938358
Serinc2	TI_1	-1.66756
Serinc2	TI_2	-1.66756
Serinc2	TI_3	-0.766971
Serinc2	TI_4	-0.328362
Serinc2	TNFa_1	2.99554
Serinc2	TNFa_2	3
Serinc2	TNFa_3	3
Serinc2	All_4	0.0103732
Serinc2	All_3	0.284668
Serinc2	All_1	0.519992
Serinc2	IFNg_1	-0.452781
Serinc2	IFNg_2	0.372714
Serinc2	IFNg_3	-0.538515
Parp3	M0_1	-0.239082
Parp3	M0_2	-0.0160812
Parp3	M0_3	0.448871
Parp3	M0_4	-0.324042
Parp3	TI_1	3
Parp3	TI_2	3
Parp3	TI_3	3
Parp3	TI_4	3
Parp3	TNFa_1	0.569339
Parp3	TNFa_2	-0.26861
Parp3	TNFa_3	0.152883
Parp3	All_4	3
Parp3	All_3	3
Parp3	All_1	3
Parp3	IFNg_1	3
Parp3	IFNg_2	3
Parp3	IFNg_3	3
Mmp25	M0_1	-0.200871
Mmp25	M0_2	-0.200871
Mmp25	M0_3	-0.200871
Mmp25	M0_4	0.475006
Mmp25	TI_1	3
Mmp25	TI_2	3
Mmp25	TI_3	3
Mmp25	TI_4	3
Mmp25	TNFa_1	1.52931
Mmp25	TNFa_2	1.15186
Mmp25	TNFa_3	1.17847
Mmp25	All_4	3
Mmp25	All_3	3
Mmp25	All_1	3
Mmp25	IFNg_1	3
Mmp25	IFNg_2	3
Mmp25	IFNg_3	3
Nfkbie	M0_1	0.500018
Nfkbie	M0_2	0.548942
Nfkbie	M0_3	-0.669674
Nfkbie	M0_4	-1.0171
Nfkbie	TI_1	3
Nfkbie	TI_2	3
Nfkbie	TI_3	3
Nfkbie	TI_4	3
Nfkbie	TNFa_1	2.6359
Nfkbie	TNFa_2	3
Nfkbie	TNFa_3	3
Nfkbie	All_4	3
Nfkbie	All_3	3
Nfkbie	All_1	3
Nfkbie	IFNg_1	2.69182
Nfkbie	IFNg_2	2.69852
Nfkbie	IFNg_3	2.02496
Clic5	M0_1	-0.535915
Clic5	M0_2	-0.535915
Clic5	M0_3	0.146039
Clic5	M0_4	0.598395
Clic5	TI_1	3
Clic5	TI_2	3
Clic5	TI_3	3
Clic5	TI_4	3
Clic5	TNFa_1	1.9586
Clic5	TNFa_2	0.816811
Clic5	TNFa_3	2.12819
Clic5	All_4	3
Clic5	All_3	3
Clic5	All_1	3
Clic5	IFNg_1	3
Clic5	IFNg_2	3
Clic5	IFNg_3	3
Enpp4	M0_1	1.05995
Enpp4	M0_2	0.403601
Enpp4	M0_3	-2.26272
Enpp4	M0_4	-1.38101
Enpp4	TI_1	3
Enpp4	TI_2	3
Enpp4	TI_3	3
Enpp4	TI_4	3
Enpp4	TNFa_1	1.53953
Enpp4	TNFa_2	1.06252
Enpp4	TNFa_3	0.463716
Enpp4	All_4	3
Enpp4	All_3	3
Enpp4	All_1	3
Enpp4	IFNg_1	3
Enpp4	IFNg_2	3
Enpp4	IFNg_3	2.64939
Foxp4	M0_1	0.548253
Foxp4	M0_2	-0.201877
Foxp4	M0_3	0.162892
Foxp4	M0_4	-0.865809
Foxp4	TI_1	2.85476
Foxp4	TI_2	2.97849
Foxp4	TI_3	3
Foxp4	TI_4	3
Foxp4	TNFa_1	1.36785
Foxp4	TNFa_2	3
Foxp4	TNFa_3	2.95143
Foxp4	All_4	2.94666
Foxp4	All_3	2.7574
Foxp4	All_1	2.4354
Foxp4	IFNg_1	1.77203
Foxp4	IFNg_2	1.70257
Foxp4	IFNg_3	1.04029
C3	M0_1	0.736237
C3	M0_2	0.785308
C3	M0_3	-1.91891
C3	M0_4	-1.53007
C3	TI_1	3
C3	TI_2	3
C3	TI_3	3
C3	TI_4	3
C3	TNFa_1	3
C3	TNFa_2	3
C3	TNFa_3	3
C3	All_4	3
C3	All_3	3
C3	All_1	3
C3	IFNg_1	3
C3	IFNg_2	3
C3	IFNg_3	3
Tmem178	M0_1	0.437306
Tmem178	M0_2	-1.27102
Tmem178	M0_3	0.116457
Tmem178	M0_4	0.198482
Tmem178	TI_1	0.718544
Tmem178	TI_2	0.973783
Tmem178	TI_3	1.7068
Tmem178	TI_4	1.75163
Tmem178	TNFa_1	2.27821
Tmem178	TNFa_2	3
Tmem178	TNFa_3	3
Tmem178	All_4	0.525765
Tmem178	All_3	-0.35619
Tmem178	All_1	0.233258
Tmem178	IFNg_1	0.77961
Tmem178	IFNg_2	1.14177
Tmem178	IFNg_3	1.30917
Sting1	M0_1	0.111602
Sting1	M0_2	-0.236659
Sting1	M0_3	0.23389
Sting1	M0_4	-0.160262
Sting1	TI_1	2.85124
Sting1	TI_2	2.91533
Sting1	TI_3	3
Sting1	TI_4	3
Sting1	TNFa_1	-0.491675
Sting1	TNFa_2	-0.108261
Sting1	TNFa_3	-0.14392
Sting1	All_4	3
Sting1	All_3	3
Sting1	All_1	2.79336
Sting1	IFNg_1	3
Sting1	IFNg_2	3
Sting1	IFNg_3	2.99381
Tnf	M0_1	-0.295945
Tnf	M0_2	0.168639
Tnf	M0_3	0.146227
Tnf	M0_4	-0.0667406
Tnf	TI_1	3
Tnf	TI_2	3
Tnf	TI_3	3
Tnf	TI_4	3
Tnf	TNFa_1	2.56547
Tnf	TNFa_2	3
Tnf	TNFa_3	3
Tnf	All_4	3
Tnf	All_3	3
Tnf	All_1	3
Tnf	IFNg_1	3
Tnf	IFNg_2	3
Tnf	IFNg_3	2.97596
Hbegf	M0_1	0.0112525
Hbegf	M0_2	0.132958
Hbegf	M0_3	-0.185806
Hbegf	M0_4	0.023571
Hbegf	TI_1	2.60544
Hbegf	TI_2	2.73104
Hbegf	TI_3	3
Hbegf	TI_4	3
Hbegf	TNFa_1	-0.695333
Hbegf	TNFa_2	0.582553
Hbegf	TNFa_3	0.971476
Hbegf	All_4	3
Hbegf	All_3	3
Hbegf	All_1	3
Hbegf	IFNg_1	2.02404
Hbegf	IFNg_2	2.84123
Hbegf	IFNg_3	2.45797
Syt7	M0_1	0
Syt7	M0_2	0
Syt7	M0_3	0
Syt7	M0_4	0
Syt7	TI_1	2.95282
Syt7	TI_2	3
Syt7	TI_3	3
Syt7	TI_4	3
Syt7	TNFa_1	0
Syt7	TNFa_2	2.0384
Syt7	TNFa_3	1.64862
Syt7	All_4	3
Syt7	All_3	3
Syt7	All_1	3
Syt7	IFNg_1	1.86478
Syt7	IFNg_2	1.16691
Syt7	IFNg_3	0.672266
Ehd1	M0_1	0.0547188
Ehd1	M0_2	-0.17747
Ehd1	M0_3	0.354842
Ehd1	M0_4	-0.325096
Ehd1	TI_1	2.80236
Ehd1	TI_2	2.85387
Ehd1	TI_3	3
Ehd1	TI_4	3
Ehd1	TNFa_1	1.33344
Ehd1	TNFa_2	3
Ehd1	TNFa_3	3
Ehd1	All_4	1.79047
Ehd1	All_3	1.81104
Ehd1	All_1	2.07097
Ehd1	IFNg_1	1.79244
Ehd1	IFNg_2	2.02222
Ehd1	IFNg_3	1.79146
Fas	M0_1	0.389065
Fas	M0_2	0.291387
Fas	M0_3	-0.406536
Fas	M0_4	-0.489632
Fas	TI_1	3
Fas	TI_2	3
Fas	TI_3	3
Fas	TI_4	3
Fas	TNFa_1	1.99977
Fas	TNFa_2	2.63094
Fas	TNFa_3	2.62089
Fas	All_4	3
Fas	All_3	3
Fas	All_1	2.77011
Fas	IFNg_1	2.75697
Fas	IFNg_2	2.44416
Fas	IFNg_3	2.17193
Htr7	M0_1	0
Htr7	M0_2	0
Htr7	M0_3	0
Htr7	M0_4	0
Htr7	TI_1	0
Htr7	TI_2	3
Htr7	TI_3	3
Htr7	TI_4	3
Htr7	TNFa_1	0
Htr7	TNFa_2	0
Htr7	TNFa_3	0
Htr7	All_4	3
Htr7	All_3	3
Htr7	All_1	3
Htr7	IFNg_1	2.31127
Htr7	IFNg_2	1.80348
Htr7	IFNg_3	2.18949
Il33	M0_1	0
Il33	M0_2	0
Il33	M0_3	0
Il33	M0_4	0
Il33	TI_1	0
Il33	TI_2	0
Il33	TI_3	0
Il33	TI_4	0
Il33	TNFa_1	0
Il33	TNFa_2	0
Il33	TNFa_3	0
Il33	All_4	3
Il33	All_3	3
Il33	All_1	3
Il33	IFNg_1	0
Il33	IFNg_2	0.698352
Il33	IFNg_3	0
Papss2	M0_1	-0.30415
Papss2	M0_2	0.747822
Papss2	M0_3	-0.612145
Papss2	M0_4	-0.223304
Papss2	TI_1	2.70904
Papss2	TI_2	2.96663
Papss2	TI_3	3
Papss2	TI_4	2.45448
Papss2	TNFa_1	1.50124
Papss2	TNFa_2	2.48661
Papss2	TNFa_3	2.30273
Papss2	All_4	3
Papss2	All_3	3
Papss2	All_1	2.16786
Papss2	IFNg_1	2.07409
Papss2	IFNg_2	1.60327
Papss2	IFNg_3	1.0687
Gfra1	M0_1	0
Gfra1	M0_2	0
Gfra1	M0_3	0
Gfra1	M0_4	0
Gfra1	TI_1	3
Gfra1	TI_2	3
Gfra1	TI_3	2.82127
Gfra1	TI_4	3
Gfra1	TNFa_1	0
Gfra1	TNFa_2	0
Gfra1	TNFa_3	0
Gfra1	All_4	3
Gfra1	All_3	2.75263
Gfra1	All_1	0
Gfra1	IFNg_1	3
Gfra1	IFNg_2	3
Gfra1	IFNg_3	3
Sectm1a	M0_1	0
Sectm1a	M0_2	0
Sectm1a	M0_3	0
Sectm1a	M0_4	0
Sectm1a	TI_1	3
Sectm1a	TI_2	3
Sectm1a	TI_3	3
Sectm1a	TI_4	3
Sectm1a	TNFa_1	0
Sectm1a	TNFa_2	0
Sectm1a	TNFa_3	0.617141
Sectm1a	All_4	3
Sectm1a	All_3	3
Sectm1a	All_1	3
Sectm1a	IFNg_1	3
Sectm1a	IFNg_2	3
Sectm1a	IFNg_3	3
Nfkb2	M0_1	0.356901
Nfkb2	M0_2	0.406201
Nfkb2	M0_3	-0.141084
Nfkb2	M0_4	-1.03712
Nfkb2	TI_1	2.62542
Nfkb2	TI_2	2.63031
Nfkb2	TI_3	3
Nfkb2	TI_4	2.53756
Nfkb2	TNFa_1	1.7962
Nfkb2	TNFa_2	2.54892
Nfkb2	TNFa_3	2.5391
Nfkb2	All_4	2.06937
Nfkb2	All_3	1.94895
Nfkb2	All_1	1.89996
Nfkb2	IFNg_1	1.41969
Nfkb2	IFNg_2	1.8341
Nfkb2	IFNg_3	1.29625
Zfhx4	M0_1	0
Zfhx4	M0_2	0
Zfhx4	M0_3	0
Zfhx4	M0_4	0
Zfhx4	TI_1	3
Zfhx4	TI_2	2.77415
Zfhx4	TI_3	3
Zfhx4	TI_4	2.97921
Zfhx4	TNFa_1	1.11026
Zfhx4	TNFa_2	0
Zfhx4	TNFa_3	0.617141
Zfhx4	All_4	3
Zfhx4	All_3	3
Zfhx4	All_1	3
Zfhx4	IFNg_1	2.65174
Zfhx4	IFNg_2	0
Zfhx4	IFNg_3	0
Flnb	M0_1	-0.152868
Flnb	M0_2	0.118567
Flnb	M0_3	0.114044
Flnb	M0_4	-0.10063
Flnb	TI_1	3
Flnb	TI_2	3
Flnb	TI_3	3
Flnb	TI_4	3
Flnb	TNFa_1	1.26402
Flnb	TNFa_2	2.16505
Flnb	TNFa_3	2.11505
Flnb	All_4	3
Flnb	All_3	3
Flnb	All_1	3
Flnb	IFNg_1	2.97883
Flnb	IFNg_2	2.63841
Flnb	IFNg_3	1.98752
Dnase1l3	M0_1	0.752338
Dnase1l3	M0_2	0.361769
Dnase1l3	M0_3	-0.655633
Dnase1l3	M0_4	-1.33759
Dnase1l3	TI_1	3
Dnase1l3	TI_2	3
Dnase1l3	TI_3	3
Dnase1l3	TI_4	3
Dnase1l3	TNFa_1	0.824796
Dnase1l3	TNFa_2	1.51357
Dnase1l3	TNFa_3	1.55111
Dnase1l3	All_4	3
Dnase1l3	All_3	3
Dnase1l3	All_1	3
Dnase1l3	IFNg_1	3
Dnase1l3	IFNg_2	3
Dnase1l3	IFNg_3	3
Itgb8	M0_1	0.0718614
Itgb8	M0_2	0.710649
Itgb8	M0_3	-0.306754
Itgb8	M0_4	-0.988708
Itgb8	TI_1	3
Itgb8	TI_2	3
Itgb8	TI_3	3
Itgb8	TI_4	3
Itgb8	TNFa_1	1.17368
Itgb8	TNFa_2	3
Itgb8	TNFa_3	3
Itgb8	All_4	3
Itgb8	All_3	3
Itgb8	All_1	3
Itgb8	IFNg_1	0.226077
Itgb8	IFNg_2	1.7346
Itgb8	IFNg_3	2.03328
Pstpip2	M0_1	0.582908
Pstpip2	M0_2	-0.420384
Pstpip2	M0_3	-1.50702
Pstpip2	M0_4	0.488589
Pstpip2	TI_1	1.96728
Pstpip2	TI_2	0.664327
Pstpip2	TI_3	0.341179
Pstpip2	TI_4	1.60578
Pstpip2	TNFa_1	2.00769
Pstpip2	TNFa_2	3
Pstpip2	TNFa_3	2.22396
Pstpip2	All_4	3
Pstpip2	All_3	3
Pstpip2	All_1	3
Pstpip2	IFNg_1	2.02511
Pstpip2	IFNg_2	1.46552
Pstpip2	IFNg_3	2.36603
Tma16	M0_1	-0.28173
Tma16	M0_2	-0.737848
Tma16	M0_3	-0.0481796
Tma16	M0_4	0.687604
Tma16	TI_1	3
Tma16	TI_2	3
Tma16	TI_3	3
Tma16	TI_4	3
Tma16	TNFa_1	1.92648
Tma16	TNFa_2	3
Tma16	TNFa_3	3
Tma16	All_4	3
Tma16	All_3	3
Tma16	All_1	3
Tma16	IFNg_1	2.45443
Tma16	IFNg_2	1.5572
Tma16	IFNg_3	2.3617
Il6	M0_1	0
Il6	M0_2	0
Il6	M0_3	0
Il6	M0_4	0
Il6	TI_1	1.42527
Il6	TI_2	2.17134
Il6	TI_3	0.900593
Il6	TI_4	2.48294
Il6	TNFa_1	0
Il6	TNFa_2	0.829421
Il6	TNFa_3	0
Il6	All_4	3
Il6	All_3	3
Il6	All_1	3
Il6	IFNg_1	0
Il6	IFNg_2	0.698352
Il6	IFNg_3	0
Slco3a1	M0_1	0.580268
Slco3a1	M0_2	0.691816
Slco3a1	M0_3	-1.38598
Slco3a1	M0_4	-0.980144
Slco3a1	TI_1	3
Slco3a1	TI_2	3
Slco3a1	TI_3	3
Slco3a1	TI_4	3
Slco3a1	TNFa_1	1.39172
Slco3a1	TNFa_2	1.70924
Slco3a1	TNFa_3	1.94858
Slco3a1	All_4	3
Slco3a1	All_3	3
Slco3a1	All_1	3
Slco3a1	IFNg_1	3
Slco3a1	IFNg_2	3
Slco3a1	IFNg_3	3
Casp12	M0_1	0.798204
Casp12	M0_2	0.21967
Casp12	M0_3	-0.866965
Casp12	M0_4	-0.866965
Casp12	TI_1	2.60733
Casp12	TI_2	1.90718
Casp12	TI_3	0.583873
Casp12	TI_4	1.80102
Casp12	TNFa_1	1.29542
Casp12	TNFa_2	-0.0375443
Casp12	TNFa_3	-0.866965
Casp12	All_4	2.05887
Casp12	All_3	3
Casp12	All_1	1.32059
Casp12	IFNg_1	3
Casp12	IFNg_2	2.50316
Casp12	IFNg_3	2.67954
Adhfe1	M0_1	-0.522545
Adhfe1	M0_2	0.875038
Adhfe1	M0_3	-0.439967
Adhfe1	M0_4	-0.448804
Adhfe1	TI_1	2.27339
Adhfe1	TI_2	2.7163
Adhfe1	TI_3	2.61355
Adhfe1	TI_4	2.37444
Adhfe1	TNFa_1	2.42274
Adhfe1	TNFa_2	2.92501
Adhfe1	TNFa_3	2.99913
Adhfe1	All_4	0.0948239
Adhfe1	All_3	0.369118
Adhfe1	All_1	1.43671
Adhfe1	IFNg_1	2.37403
Adhfe1	IFNg_2	1.69741
Adhfe1	IFNg_3	0.606376
Gsta3	M0_1	0.651758
Gsta3	M0_2	0.396724
Gsta3	M0_3	-0.415103
Gsta3	M0_4	-1.46419
Gsta3	TI_1	-1.33174
Gsta3	TI_2	-0.458203
Gsta3	TI_3	-1.30039
Gsta3	TI_4	-1.73945
Gsta3	TNFa_1	2.92006
Gsta3	TNFa_2	2.37162
Gsta3	TNFa_3	2.49106
Gsta3	All_4	-1.027
Gsta3	All_3	-0.707168
Gsta3	All_1	0.468222
Gsta3	IFNg_1	-0.532795
Gsta3	IFNg_2	-1.65633
Gsta3	IFNg_3	-2.78753
Stat1	M0_1	0.602828
Stat1	M0_2	0.710253
Stat1	M0_3	-1.19665
Stat1	M0_4	-1.29007
Stat1	TI_1	2.99008
Stat1	TI_2	3
Stat1	TI_3	2.46378
Stat1	TI_4	3
Stat1	TNFa_1	1.77181
Stat1	TNFa_2	1.43391
Stat1	TNFa_3	1.10139
Stat1	All_4	3
Stat1	All_3	3
Stat1	All_1	2.84325
Stat1	IFNg_1	3
Stat1	IFNg_2	2.51858
Stat1	IFNg_3	2.53801
Marco	M0_1	0.23714
Marco	M0_2	0.924891
Marco	M0_3	-0.898475
Marco	M0_4	-1.37201
Marco	TI_1	1.73467
Marco	TI_2	1.45915
Marco	TI_3	-0.647996
Marco	TI_4	0.339706
Marco	TNFa_1	3
Marco	TNFa_2	3
Marco	TNFa_3	3
Marco	All_4	-0.752532
Marco	All_3	-2.09291
Marco	All_1	-1.85758
Marco	IFNg_1	0.0297719
Marco	IFNg_2	0.253484
Marco	IFNg_3	-1.13262
Ifi211	M0_1	0.730158
Ifi211	M0_2	0.635064
Ifi211	M0_3	-1.68269
Ifi211	M0_4	-1.06894
Ifi211	TI_1	3
Ifi211	TI_2	3
Ifi211	TI_3	3
Ifi211	TI_4	3
Ifi211	TNFa_1	1.8026
Ifi211	TNFa_2	2.38575
Ifi211	TNFa_3	1.90463
Ifi211	All_4	3
Ifi211	All_3	3
Ifi211	All_1	3
Ifi211	IFNg_1	3
Ifi211	IFNg_2	2.66638
Ifi211	IFNg_3	3
Selp	M0_1	0.186104
Selp	M0_2	0.824891
Selp	M0_3	-0.874466
Selp	M0_4	-0.874466
Selp	TI_1	2.36252
Selp	TI_2	1.89968
Selp	TI_3	1.75804
Selp	TI_4	1.1471
Selp	TNFa_1	-0.874466
Selp	TNFa_2	-0.874466
Selp	TNFa_3	-0.257324
Selp	All_4	-0.874466
Selp	All_3	-0.874466
Selp	All_1	-0.874466
Selp	IFNg_1	2.65766
Selp	IFNg_2	3
Selp	IFNg_3	2.43349
Sell	M0_1	0.384095
Sell	M0_2	0.948722
Sell	M0_3	-1.38244
Sell	M0_4	-1.39128
Sell	TI_1	3
Sell	TI_2	3
Sell	TI_3	3
Sell	TI_4	3
Sell	TNFa_1	-0.031073
Sell	TNFa_2	-1.69617
Sell	TNFa_3	-2.52559
Sell	All_4	2.81763
Sell	All_3	2.73393
Sell	All_1	2.35425
Sell	IFNg_1	3
Sell	IFNg_2	2.75914
Sell	IFNg_3	2.10336
Tnfsf4	M0_1	-0.357209
Tnfsf4	M0_2	0.729426
Tnfsf4	M0_3	-0.357209
Tnfsf4	M0_4	-0.357209
Tnfsf4	TI_1	2.59561
Tnfsf4	TI_2	2.1468
Tnfsf4	TI_3	3
Tnfsf4	TI_4	3
Tnfsf4	TNFa_1	2.6343
Tnfsf4	TNFa_2	3
Tnfsf4	TNFa_3	3
Tnfsf4	All_4	3
Tnfsf4	All_3	3
Tnfsf4	All_1	3
Tnfsf4	IFNg_1	1.50757
Tnfsf4	IFNg_2	0.341143
Tnfsf4	IFNg_3	1.11825
Il2ra	M0_1	0.714107
Il2ra	M0_2	-0.346462
Il2ra	M0_3	-0.346462
Il2ra	M0_4	-0.346462
Il2ra	TI_1	-0.346462
Il2ra	TI_2	2.85156
Il2ra	TI_3	2.79129
Il2ra	TI_4	2.13648
Il2ra	TNFa_1	-0.346462
Il2ra	TNFa_2	0.482959
Il2ra	TNFa_3	-0.346462
Il2ra	All_4	3
Il2ra	All_3	3
Il2ra	All_1	3
Il2ra	IFNg_1	1.9648
Il2ra	IFNg_2	2.23397
Il2ra	IFNg_3	1.40812
Ralgds	M0_1	0.662339
Ralgds	M0_2	0.402552
Ralgds	M0_3	-0.654613
Ralgds	M0_4	-1.11947
Ralgds	TI_1	3
Ralgds	TI_2	3
Ralgds	TI_3	3
Ralgds	TI_4	3
Ralgds	TNFa_1	2.23953
Ralgds	TNFa_2	2.95787
Ralgds	TNFa_3	2.91827
Ralgds	All_4	3
Ralgds	All_3	3
Ralgds	All_1	3
Ralgds	IFNg_1	3
Ralgds	IFNg_2	3
Ralgds	IFNg_3	2.82266
Kynu	M0_1	0.684622
Kynu	M0_2	0.106087
Kynu	M0_3	-0.980547
Kynu	M0_4	-0.30467
Kynu	TI_1	3
Kynu	TI_2	3
Kynu	TI_3	3
Kynu	TI_4	3
Kynu	TNFa_1	0.749633
Kynu	TNFa_2	-0.151127
Kynu	TNFa_3	-0.363406
Kynu	All_4	3
Kynu	All_3	3
Kynu	All_1	3
Kynu	IFNg_1	3
Kynu	IFNg_2	3
Kynu	IFNg_3	2.14319
Traf1	M0_1	0.568682
Traf1	M0_2	0.0753294
Traf1	M0_3	-0.196611
Traf1	M0_4	-0.759668
Traf1	TI_1	3
Traf1	TI_2	3
Traf1	TI_3	3
Traf1	TI_4	3
Traf1	TNFa_1	3
Traf1	TNFa_2	3
Traf1	TNFa_3	3
Traf1	All_4	3
Traf1	All_3	3
Traf1	All_1	3
Traf1	IFNg_1	2.75095
Traf1	IFNg_2	2.25324
Traf1	IFNg_3	2.25283
Gca	M0_1	0.343505
Gca	M0_2	-0.766076
Gca	M0_3	0.107001
Gca	M0_4	0.0924275
Gca	TI_1	3
Gca	TI_2	3
Gca	TI_3	3
Gca	TI_4	3
Gca	TNFa_1	1.73601
Gca	TNFa_2	3
Gca	TNFa_3	2.90226
Gca	All_4	3
Gca	All_3	3
Gca	All_1	3
Gca	IFNg_1	3
Gca	IFNg_2	3
Gca	IFNg_3	3
Ifih1	M0_1	0.621189
Ifih1	M0_2	0.531744
Ifih1	M0_3	-1.1889
Ifih1	M0_4	-0.791992
Ifih1	TI_1	3
Ifih1	TI_2	3
Ifih1	TI_3	3
Ifih1	TI_4	3
Ifih1	TNFa_1	1.2823
Ifih1	TNFa_2	1.60985
[truncated: 5,396 more rows]

## Sheet: d
In Figure

## Sheet: f
M0	IFNg	TNFa	TGFb	IFNg+ TNFa	TGFb + IFNg	TGFb + TNFa	GMCSF	GMCSF + IFNg	GMCSF + TNFa	TGFb + GMCSF	TGFb + GMCSF + IFNg	TGFb + GMCSF + TNFa	IFNg + TNFa + TGFb + GMCSF
0.55	1.86	0.55	1.8	0.79	22.83		1.72	8.91		31.61	60.34	30.01	70.3
0.43	3.01	1.61	1.14	2.67	29.42		3.94	19.75		27.6	59.75	30.21	78.7
0.67	2.03	0.37	1.85	9.2	17.06		3.38	16.33		35.3	52.23	33.3	82.9
0.6	2.63	0.61	1.31	5.58	14.42		3.56	7.19		24.41	41.91	34.72	74
0.59	2.09	0.55	1.34	6.64	11.28		3.61	7.41		22	34.45	23.2	71
0.51	1.98	0.33	0.54	4.83	14.6	0.86	0.84	11	4.21	10.1	43.9	12.6	57.1
0.3	1.56	0.34	1.41	2.94	12.8	0.89	5.45	13.2	5.23	19	40.3	17.9	57.1
0.57	1.78	0.19	0.58	0.37	13.7	0.96	2.24	4.71	0.99	13	37.9	18.1	43.7
Table Analyzed	Arg1+ DP IFNg TNFa effect - Figure
Kruskal-Wallis test
P value	<0.0001
Exact or approximate P value?	Approximate
P value summary	****
Do the medians vary signif. (P < 0.05)?	Yes
Number of groups	14
Kruskal-Wallis statistic	92.82
Data summary
Number of treatments (columns)	14
Number of values (total)	102
Number of families	1
Number of comparisons per family	91
Alpha	0.05
Dunn's multiple comparisons test	Mean rank diff.	Significant?	Summary	Adjusted P Value
M0 vs. IFNg	-25	No	ns	>0.9999	A-B
M0 vs. TNFa	0.9375	No	ns	>0.9999	A-C
M0 vs. TGFb	-13.25	No	ns	>0.9999	A-D
M0 vs. IFNg+ TNFa	-29.06	No	ns	>0.9999	A-E
M0 vs. TGFb + IFNg	-57.63	Yes	**	0.0089	A-F
M0 vs. TGFb + TNFa	-10.75	No	ns	>0.9999	A-G
M0 vs. GMCSF	-29.25	No	ns	>0.9999	A-H
M0 vs. GMCSF + IFNg	-49.38	No	ns	0.0769	A-I
M0 vs. GMCSF + TNFa	-29.75	No	ns	>0.9999	A-J
M0 vs. TGFb + GMCSF	-63.5	Yes	**	0.0016	A-K
M0 vs. TGFb + GMCSF + IFNg	-80	Yes	****	<0.0001	A-L
M0 vs. TGFb + GMCSF + TNFa	-65.63	Yes	***	0.0008	A-M
M0 vs. IFNg + TNFa + TGFb + GMCSF	-86.25	Yes	****	<0.0001	A-N
IFNg vs. TNFa	25.94	No	ns	>0.9999	B-C
IFNg vs. TGFb	11.75	No	ns	>0.9999	B-D
IFNg vs. IFNg+ TNFa	-4.063	No	ns	>0.9999	B-E
IFNg vs. TGFb + IFNg	-32.63	No	ns	>0.9999	B-F
IFNg vs. TGFb + TNFa	14.25	No	ns	>0.9999	B-G
IFNg vs. GMCSF	-4.25	No	ns	>0.9999	B-H
IFNg vs. GMCSF + IFNg	-24.38	No	ns	>0.9999	B-I
IFNg vs. GMCSF + TNFa	-4.75	No	ns	>0.9999	B-J
IFNg vs. TGFb + GMCSF	-38.5	No	ns	0.8425	B-K
IFNg vs. TGFb + GMCSF + IFNg	-55	Yes	*	0.0183	B-L
IFNg vs. TGFb + GMCSF + TNFa	-40.63	No	ns	0.549	B-M
IFNg vs. IFNg + TNFa + TGFb + GMCSF	-61.25	Yes	**	0.0032	B-N
TNFa vs. TGFb	-14.19	No	ns	>0.9999	C-D
TNFa vs. IFNg+ TNFa	-30	No	ns	>0.9999	C-E
TNFa vs. TGFb + IFNg	-58.56	Yes	**	0.0069	C-F
TNFa vs. TGFb + TNFa	-11.69	No	ns	>0.9999	C-G
TNFa vs. GMCSF	-30.19	No	ns	>0.9999	C-H
TNFa vs. GMCSF + IFNg	-50.31	No	ns	0.0611	C-I
TNFa vs. GMCSF + TNFa	-30.69	No	ns	>0.9999	C-J
TNFa vs. TGFb + GMCSF	-64.44	Yes	**	0.0012	C-K
TNFa vs. TGFb + GMCSF + IFNg	-80.94	Yes	****	<0.0001	C-L
TNFa vs. TGFb + GMCSF + TNFa	-66.56	Yes	***	0.0006	C-M
TNFa vs. IFNg + TNFa + TGFb + GMCSF	-87.19	Yes	****	<0.0001	C-N
TGFb vs. IFNg+ TNFa	-15.81	No	ns	>0.9999	D-E
TGFb vs. TGFb + IFNg	-44.38	No	ns	0.2461	D-F
TGFb vs. TGFb + TNFa	2.5	No	ns	>0.9999	D-G
TGFb vs. GMCSF	-16	No	ns	>0.9999	D-H
TGFb vs. GMCSF + IFNg	-36.13	No	ns	>0.9999	D-I
TGFb vs. GMCSF + TNFa	-16.5	No	ns	>0.9999	D-J
TGFb vs. TGFb + GMCSF	-50.25	No	ns	0.0621	D-K
TGFb vs. TGFb + GMCSF + IFNg	-66.75	Yes	***	0.0006	D-L
TGFb vs. TGFb + GMCSF + TNFa	-52.38	Yes	*	0.0364	D-M
TGFb vs. IFNg + TNFa + TGFb + GMCSF	-73	Yes	****	<0.0001	D-N
IFNg+ TNFa vs. TGFb + IFNg	-28.56	No	ns	>0.9999	E-F
IFNg+ TNFa vs. TGFb + TNFa	18.31	No	ns	>0.9999	E-G
IFNg+ TNFa vs. GMCSF	-0.1875	No	ns	>0.9999	E-H
IFNg+ TNFa vs. GMCSF + IFNg	-20.31	No	ns	>0.9999	E-I
IFNg+ TNFa vs. GMCSF + TNFa	-0.6875	No	ns	>0.9999	E-J
IFNg+ TNFa vs. TGFb + GMCSF	-34.44	No	ns	>0.9999	E-K
IFNg+ TNFa vs. TGFb + GMCSF + IFNg	-50.94	No	ns	0.0523	E-L
IFNg+ TNFa vs. TGFb + GMCSF + TNFa	-36.56	No	ns	>0.9999	E-M
IFNg+ TNFa vs. IFNg + TNFa + TGFb + GMCSF	-57.19	Yes	*	0.0101	E-N
TGFb + IFNg vs. TGFb + TNFa	46.88	No	ns	>0.9999	F-G
TGFb + IFNg vs. GMCSF	28.38	No	ns	>0.9999	F-H
TGFb + IFNg vs. GMCSF + IFNg	8.25	No	ns	>0.9999	F-I
TGFb + IFNg vs. GMCSF + TNFa	27.88	No	ns	>0.9999	F-J
TGFb + IFNg vs. TGFb + GMCSF	-5.875	No	ns	>0.9999	F-K
TGFb + IFNg vs. TGFb + GMCSF + IFNg	-22.38	No	ns	>0.9999	F-L
TGFb + IFNg vs. TGFb + GMCSF + TNFa	-8	No	ns	>0.9999	F-M
TGFb + IFNg vs. IFNg + TNFa + TGFb + GMCSF	-28.63	No	ns	>0.9999	F-N
TGFb + TNFa vs. GMCSF	-18.5	No	ns	>0.9999	G-H
TGFb + TNFa vs. GMCSF + IFNg	-38.63	No	ns	>0.9999	G-I
TGFb + TNFa vs. GMCSF + TNFa	-19	No	ns	>0.9999	G-J
TGFb + TNFa vs. TGFb + GMCSF	-52.75	No	ns	0.7693	G-K
TGFb + TNFa vs. TGFb + GMCSF + IFNg	-69.25	Yes	*	0.0497	G-L
TGFb + TNFa vs. TGFb + GMCSF + TNFa	-54.88	No	ns	0.56	G-M
TGFb + TNFa vs. IFNg + TNFa + TGFb + GMCSF	-75.5	Yes	*	0.0149	G-N
GMCSF vs. GMCSF + IFNg	-20.13	No	ns	>0.9999	H-I
GMCSF vs. GMCSF + TNFa	-0.5	No	ns	>0.9999	H-J
GMCSF vs. TGFb + GMCSF	-34.25	No	ns	>0.9999	H-K
GMCSF vs. TGFb + GMCSF + IFNg	-50.75	No	ns	0.0548	H-L
GMCSF vs. TGFb + GMCSF + TNFa	-36.38	No	ns	>0.9999	H-M
GMCSF vs. IFNg + TNFa + TGFb + GMCSF	-57	Yes	*	0.0106	H-N
GMCSF + IFNg vs. GMCSF + TNFa	19.63	No	ns	>0.9999	I-J
GMCSF + IFNg vs. TGFb + GMCSF	-14.13	No	ns	>0.9999	I-K
GMCSF + IFNg vs. TGFb + GMCSF + IFNg	-30.63	No	ns	>0.9999	I-L
GMCSF + IFNg vs. TGFb + GMCSF + TNFa	-16.25	No	ns	>0.9999	I-M
GMCSF + IFNg vs. IFNg + TNFa + TGFb + GMCSF	-36.88	No	ns	>0.9999	I-N
GMCSF + TNFa vs. TGFb + GMCSF	-33.75	No	ns	>0.9999	J-K
GMCSF + TNFa vs. TGFb + GMCSF + IFNg	-50.25	No	ns	>0.9999	J-L
GMCSF + TNFa vs. TGFb + GMCSF + TNFa	-35.88	No	ns	>0.9999	J-M
GMCSF + TNFa vs. IFNg + TNFa + TGFb + GMCSF	-56.5	No	ns	0.4362	J-N
TGFb + GMCSF vs. TGFb + GMCSF + IFNg	-16.5	No	ns	>0.9999	K-L
TGFb + GMCSF vs. TGFb + GMCSF + TNFa	-2.125	No	ns	>0.9999	K-M
TGFb + GMCSF vs. IFNg + TNFa + TGFb + GMCSF	-22.75	No	ns	>0.9999	K-N
TGFb + GMCSF + IFNg vs. TGFb + GMCSF + TNFa	14.38	No	ns	>0.9999	L-M
TGFb + GMCSF + IFNg vs. IFNg + TNFa + TGFb + GMCSF	-6.25	No	ns	>0.9999	L-N
TGFb + GMCSF + TNFa vs. IFNg + TNFa + TGFb + GMCSF	-20.63	No	ns	>0.9999	M-N
Test details	Mean rank 1	Mean rank 2	Mean rank diff.	n1	n2
M0 vs. IFNg	11.25	36.25	-25	8	8
M0 vs. TNFa	11.25	10.31	0.9375	8	8
M0 vs. TGFb	11.25	24.5	-13.25	8	8
M0 vs. IFNg+ TNFa	11.25	40.31	-29.06	8	8
M0 vs. TGFb + IFNg	11.25	68.88	-57.63	8	8
M0 vs. TGFb + TNFa	11.25	22	-10.75	8	3
M0 vs. GMCSF	11.25	40.5	-29.25	8	8
M0 vs. GMCSF + IFNg	11.25	60.63	-49.38	8	8
M0 vs. GMCSF + TNFa	11.25	41	-29.75	8	3
M0 vs. TGFb + GMCSF	11.25	74.75	-63.5	8	8
M0 vs. TGFb + GMCSF + IFNg	11.25	91.25	-80	8	8
M0 vs. TGFb + GMCSF + TNFa	11.25	76.88	-65.63	8	8
M0 vs. IFNg + TNFa + TGFb + GMCSF	11.25	97.5	-86.25	8	8
IFNg vs. TNFa	36.25	10.31	25.94	8	8
IFNg vs. TGFb	36.25	24.5	11.75	8	8
IFNg vs. IFNg+ TNFa	36.25	40.31	-4.063	8	8
IFNg vs. TGFb + IFNg	36.25	68.88	-32.63	8	8
IFNg vs. TGFb + TNFa	36.25	22	14.25	8	3
IFNg vs. GMCSF	36.25	40.5	-4.25	8	8
IFNg vs. GMCSF + IFNg	36.25	60.63	-24.38	8	8
IFNg vs. GMCSF + TNFa	36.25	41	-4.75	8	3
IFNg vs. TGFb + GMCSF	36.25	74.75	-38.5	8	8
IFNg vs. TGFb + GMCSF + IFNg	36.25	91.25	-55	8	8
IFNg vs. TGFb + GMCSF + TNFa	36.25	76.88	-40.63	8	8
IFNg vs. IFNg + TNFa + TGFb + GMCSF	36.25	97.5	-61.25	8	8
TNFa vs. TGFb	10.31	24.5	-14.19	8	8
TNFa vs. IFNg+ TNFa	10.31	40.31	-30	8	8
TNFa vs. TGFb + IFNg	10.31	68.88	-58.56	8	8
TNFa vs. TGFb + TNFa	10.31	22	-11.69	8	3
TNFa vs. GMCSF	10.31	40.5	-30.19	8	8
TNFa vs. GMCSF + IFNg	10.31	60.63	-50.31	8	8
TNFa vs. GMCSF + TNFa	10.31	41	-30.69	8	3
TNFa vs. TGFb + GMCSF	10.31	74.75	-64.44	8	8
TNFa vs. TGFb + GMCSF + IFNg	10.31	91.25	-80.94	8	8
TNFa vs. TGFb + GMCSF + TNFa	10.31	76.88	-66.56	8	8
TNFa vs. IFNg + TNFa + TGFb + GMCSF	10.31	97.5	-87.19	8	8
TGFb vs. IFNg+ TNFa	24.5	40.31	-15.81	8	8
TGFb vs. TGFb + IFNg	24.5	68.88	-44.38	8	8
TGFb vs. TGFb + TNFa	24.5	22	2.5	8	3
TGFb vs. GMCSF	24.5	40.5	-16	8	8
TGFb vs. GMCSF + IFNg	24.5	60.63	-36.13	8	8
TGFb vs. GMCSF + TNFa	24.5	41	-16.5	8	3
TGFb vs. TGFb + GMCSF	24.5	74.75	-50.25	8	8
TGFb vs. TGFb + GMCSF + IFNg	24.5	91.25	-66.75	8	8
TGFb vs. TGFb + GMCSF + TNFa	24.5	76.88	-52.38	8	8
TGFb vs. IFNg + TNFa + TGFb + GMCSF	24.5	97.5	-73	8	8
IFNg+ TNFa vs. TGFb + IFNg	40.31	68.88	-28.56	8	8
IFNg+ TNFa vs. TGFb + TNFa	40.31	22	18.31	8	3
IFNg+ TNFa vs. GMCSF	40.31	40.5	-0.1875	8	8
IFNg+ TNFa vs. GMCSF + IFNg	40.31	60.63	-20.31	8	8
IFNg+ TNFa vs. GMCSF + TNFa	40.31	41	-0.6875	8	3
IFNg+ TNFa vs. TGFb + GMCSF	40.31	74.75	-34.44	8	8
IFNg+ TNFa vs. TGFb + GMCSF + IFNg	40.31	91.25	-50.94	8	8
IFNg+ TNFa vs. TGFb + GMCSF + TNFa	40.31	76.88	-36.56	8	8
IFNg+ TNFa vs. IFNg + TNFa + TGFb + GMCSF	40.31	97.5	-57.19	8	8
TGFb + IFNg vs. TGFb + TNFa	68.88	22	46.88	8	3
TGFb + IFNg vs. GMCSF	68.88	40.5	28.38	8	8
TGFb + IFNg vs. GMCSF + IFNg	68.88	60.63	8.25	8	8
TGFb + IFNg vs. GMCSF + TNFa	68.88	41	27.88	8	3
TGFb + IFNg vs. TGFb + GMCSF	68.88	74.75	-5.875	8	8
TGFb + IFNg vs. TGFb + GMCSF + IFNg	68.88	91.25	-22.38	8	8
TGFb + IFNg vs. TGFb + GMCSF + TNFa	68.88	76.88	-8	8	8
TGFb + IFNg vs. IFNg + TNFa + TGFb + GMCSF	68.88	97.5	-28.63	8	8
TGFb + TNFa vs. GMCSF	22	40.5	-18.5	3	8
TGFb + TNFa vs. GMCSF + IFNg	22	60.63	-38.63	3	8
TGFb + TNFa vs. GMCSF + TNFa	22	41	-19	3	3
TGFb + TNFa vs. TGFb + GMCSF	22	74.75	-52.75	3	8
TGFb + TNFa vs. TGFb + GMCSF + IFNg	22	91.25	-69.25	3	8
TGFb + TNFa vs. TGFb + GMCSF + TNFa	22	76.88	-54.88	3	8
TGFb + TNFa vs. IFNg + TNFa + TGFb + GMCSF	22	97.5	-75.5	3	8
GMCSF vs. GMCSF + IFNg	40.5	60.63	-20.13	8	8
GMCSF vs. GMCSF + TNFa	40.5	41	-0.5	8	3
GMCSF vs. TGFb + GMCSF	40.5	74.75	-34.25	8	8
GMCSF vs. TGFb + GMCSF + IFNg	40.5	91.25	-50.75	8	8
GMCSF vs. TGFb + GMCSF + TNFa	40.5	76.88	-36.38	8	8
GMCSF vs. IFNg + TNFa + TGFb + GMCSF	40.5	97.5	-57	8	8
GMCSF + IFNg vs. GMCSF + TNFa	60.63	41	19.63	8	3
GMCSF + IFNg vs. TGFb + GMCSF	60.63	74.75	-14.13	8	8
GMCSF + IFNg vs. TGFb + GMCSF + IFNg	60.63	91.25	-30.63	8	8
GMCSF + IFNg vs. TGFb + GMCSF + TNFa	60.63	76.88	-16.25	8	8
GMCSF + IFNg vs. IFNg + TNFa + TGFb + GMCSF	60.63	97.5	-36.88	8	8
GMCSF + TNFa vs. TGFb + GMCSF	41	74.75	-33.75	3	8
GMCSF + TNFa vs. TGFb + GMCSF + IFNg	41	91.25	-50.25	3	8
GMCSF + TNFa vs. TGFb + GMCSF + TNFa	41	76.88	-35.88	3	8
GMCSF + TNFa vs. IFNg + TNFa + TGFb + GMCSF	41	97.5	-56.5	3	8
TGFb + GMCSF vs. TGFb + GMCSF + IFNg	74.75	91.25	-16.5	8	8
TGFb + GMCSF vs. TGFb + GMCSF + TNFa	74.75	76.88	-2.125	8	8
TGFb + GMCSF vs. IFNg + TNFa + TGFb + GMCSF	74.75	97.5	-22.75	8	8
TGFb + GMCSF + IFNg vs. TGFb + GMCSF + TNFa	91.25	76.88	14.38	8	8
TGFb + GMCSF + IFNg vs. IFNg + TNFa + TGFb + GMCSF	91.25	97.5	-6.25	8	8
TGFb + GMCSF + TNFa vs. IFNg + TNFa + TGFb + GMCSF	76.88	97.5	-20.63	8	8

## Sheet: g
GeneSymbol	Condition	z-score
Ccnd2	IL4_1	-0.608911
Ccnd2	IL4_2	0.102364
Ccnd2	IL4_3	0.0610925
Ccnd2	M0_1	-0.622551
Ccnd2	M0_2	-0.706757
Ccnd2	M0_3	0.763785
Ccnd2	M0_4	0.0563669
Ccnd2	TG_1	1.96005
Ccnd2	TG_2	1.10459
Ccnd2	TG_3	1.33881
Ccnd2	TG_4	2.09561
Ccnd2	TGFb_1	-2.3903
Ccnd2	TGFb_2	-0.0762143
Ccnd2	TGFb_3	0.56687
Ccnd2	All_4	3
Ccnd2	All_3	3
Ccnd2	All_1	3
Ccnd2	GMCSF_1	1.46713
Ccnd2	GMCSF_2	2.04409
Ccnd2	GMCSF_3	2.43057
Btbd17	IL4_1	1.98507
Btbd17	IL4_2	3
Btbd17	IL4_3	2.08554
Btbd17	M0_1	0.126267
Btbd17	M0_2	-0.592031
Btbd17	M0_3	-0.518554
Btbd17	M0_4	0.629524
Btbd17	TG_1	-0.126561
Btbd17	TG_2	-0.433183
Btbd17	TG_3	0.148738
Btbd17	TG_4	-0.532317
Btbd17	TGFb_1	0.354076
Btbd17	TGFb_2	0.934191
Btbd17	TGFb_3	0.0862186
Btbd17	All_4	-2.29139
Btbd17	All_3	-2.29139
Btbd17	All_1	-2.29139
Btbd17	GMCSF_1	-0.271242
Btbd17	GMCSF_2	-0.289541
Btbd17	GMCSF_3	-1.62173
Lhx2	IL4_1	1.08159
Lhx2	IL4_2	0.456212
Lhx2	IL4_3	0.988379
Lhx2	M0_1	0.191074
Lhx2	M0_2	-0.199495
Lhx2	M0_3	0.108902
Lhx2	M0_4	-0.137451
Lhx2	TG_1	0.265975
Lhx2	TG_2	-1.89885
Lhx2	TG_3	-0.591056
Lhx2	TG_4	1.23053
Lhx2	TGFb_1	0.155712
Lhx2	TGFb_2	-0.706515
Lhx2	TGFb_3	1.02617
Lhx2	All_4	3
Lhx2	All_3	3
Lhx2	All_1	3
Lhx2	GMCSF_1	0.444555
Lhx2	GMCSF_2	1.05749
Lhx2	GMCSF_3	1.00757
Cdh1	IL4_1	3
Cdh1	IL4_2	3
Cdh1	IL4_3	3
Cdh1	M0_1	0.349612
Cdh1	M0_2	-1.2483
Cdh1	M0_3	0.481282
Cdh1	M0_4	-0.137881
Cdh1	TG_1	3
Cdh1	TG_2	3
Cdh1	TG_3	3
Cdh1	TG_4	3
Cdh1	TGFb_1	0.534617
Cdh1	TGFb_2	1.52254
Cdh1	TGFb_3	2.16225
Cdh1	All_4	3
Cdh1	All_3	3
Cdh1	All_1	2.99091
Cdh1	GMCSF_1	3
Cdh1	GMCSF_2	3
Cdh1	GMCSF_3	3
Clec10a	IL4_1	3
Clec10a	IL4_2	3
Clec10a	IL4_3	3
Clec10a	M0_1	0.101286
Clec10a	M0_2	0.11889
Clec10a	M0_3	0.190099
Clec10a	M0_4	-0.513482
Clec10a	TG_1	0.383976
Clec10a	TG_2	1.12248
Clec10a	TG_3	0.148707
Clec10a	TG_4	-0.0549779
Clec10a	TGFb_1	-2.70003
Clec10a	TGFb_2	-1.84605
Clec10a	TGFb_3	-1.7428
Clec10a	All_4	-0.793657
Clec10a	All_3	-1.92815
Clec10a	All_1	-1.64155
Clec10a	GMCSF_1	3
Clec10a	GMCSF_2	2.71944
Clec10a	GMCSF_3	2.97169
Lck	IL4_1	0.215038
Lck	IL4_2	-0.888435
Lck	IL4_3	-0.226977
Lck	M0_1	0.172134
Lck	M0_2	0.198199
Lck	M0_3	-0.888435
Lck	M0_4	0.245875
Lck	TG_1	-0.888435
Lck	TG_2	0.969769
Lck	TG_3	0.41936
Lck	TG_4	-0.213794
Lck	TGFb_1	-0.888435
Lck	TGFb_2	-0.888435
Lck	TGFb_3	0.596271
Lck	All_4	3
Lck	All_3	3
Lck	All_1	3
Lck	GMCSF_1	0.125026
Lck	GMCSF_2	0.813709
Lck	GMCSF_3	0.86121
Itga5	IL4_1	-0.329178
Itga5	IL4_2	-0.132293
Itga5	IL4_3	-0.123832
Itga5	M0_1	-0.440027
Itga5	M0_2	-0.360243
Itga5	M0_3	0.530329
Itga5	M0_4	0.0560118
Itga5	TG_1	-0.126258
Itga5	TG_2	0.768339
Itga5	TG_3	1.20505
Itga5	TG_4	1.33734
Itga5	TGFb_1	0.946123
Itga5	TGFb_2	1.32418
Itga5	TGFb_3	1.44264
Itga5	All_4	1.88347
Itga5	All_3	1.4931
Itga5	All_1	2.16433
Itga5	GMCSF_1	-0.768288
Itga5	GMCSF_2	0.0519024
Itga5	GMCSF_3	0.276416
Hk2	IL4_1	1.047
Hk2	IL4_2	0.858606
Hk2	IL4_3	0.76987
Hk2	M0_1	0.338732
Hk2	M0_2	0.306892
Hk2	M0_3	-0.64137
Hk2	M0_4	-0.222276
Hk2	TG_1	1.14236
Hk2	TG_2	1.01823
Hk2	TG_3	1.17056
Hk2	TG_4	1.13872
Hk2	TGFb_1	1.46986
Hk2	TGFb_2	0.685863
Hk2	TGFb_3	0.585913
Hk2	All_4	1.82959
Hk2	All_3	1.67054
Hk2	All_1	1.49816
Hk2	GMCSF_1	0.920537
Hk2	GMCSF_2	1.01083
Hk2	GMCSF_3	0.742797
Il12rb1	IL4_1	0
Il12rb1	IL4_2	1.0208
Il12rb1	IL4_3	0
Il12rb1	M0_1	0
Il12rb1	M0_2	0
Il12rb1	M0_3	0
Il12rb1	M0_4	0
Il12rb1	TG_1	0
Il12rb1	TG_2	0
Il12rb1	TG_3	0
Il12rb1	TG_4	0.674641
Il12rb1	TGFb_1	0
Il12rb1	TGFb_2	0.715992
Il12rb1	TGFb_3	0
Il12rb1	All_4	3
Il12rb1	All_3	3
Il12rb1	All_1	3
Il12rb1	GMCSF_1	0
Il12rb1	GMCSF_2	0
Il12rb1	GMCSF_3	0
Mmp14	IL4_1	-0.899803
Mmp14	IL4_2	-0.0745238
Mmp14	IL4_3	-0.00862919
Mmp14	M0_1	0.493675
Mmp14	M0_2	0.317724
Mmp14	M0_3	-0.529935
Mmp14	M0_4	-0.614791
Mmp14	TG_1	0.118491
Mmp14	TG_2	1.51548
Mmp14	TG_3	1.33393
Mmp14	TG_4	1.72247
Mmp14	TGFb_1	1.20566
Mmp14	TGFb_2	0.456182
Mmp14	TGFb_3	1.04191
Mmp14	All_4	3
Mmp14	All_3	3
Mmp14	All_1	3
Mmp14	GMCSF_1	0.460987
Mmp14	GMCSF_2	0.595664
Mmp14	GMCSF_3	0.897477
Ccl3	IL4_1	-0.0156837
Ccl3	IL4_2	1.6349
Ccl3	IL4_3	2.09913
Ccl3	M0_1	-0.302842
Ccl3	M0_2	-0.0794953
Ccl3	M0_3	0.300253
Ccl3	M0_4	0.0166352
Ccl3	TG_1	2.66735
Ccl3	TG_2	2.26745
Ccl3	TG_3	3
Ccl3	TG_4	3
Ccl3	TGFb_1	-3
Ccl3	TGFb_2	-1.47171
Ccl3	TGFb_3	-1.54468
Ccl3	All_4	2.23567
Ccl3	All_3	2.44004
Ccl3	All_1	1.43341
Ccl3	GMCSF_1	3
Ccl3	GMCSF_2	3
Ccl3	GMCSF_3	3
Wfdc18	IL4_1	0.183472
Wfdc18	IL4_2	-1.53787
Wfdc18	IL4_3	0.42871
Wfdc18	M0_1	-0.477301
Wfdc18	M0_2	-0.451235
Wfdc18	M0_3	0.234964
Wfdc18	M0_4	0.457737
Wfdc18	TG_1	0.626957
Wfdc18	TG_2	1.38126
Wfdc18	TG_3	1.86698
Wfdc18	TG_4	0.990601
Wfdc18	TGFb_1	0.0956947
Wfdc18	TGFb_2	-0.821877
Wfdc18	TGFb_3	-0.0531637
Wfdc18	All_4	1.38796
Wfdc18	All_3	1.21476
Wfdc18	All_1	-1.53787
Wfdc18	GMCSF_1	2.48727
Wfdc18	GMCSF_2	2.3224
Wfdc18	GMCSF_3	2.59465
Luzp1	IL4_1	-0.908049
Luzp1	IL4_2	-0.576555
Luzp1	IL4_3	-0.453359
Luzp1	M0_1	-0.399441
Luzp1	M0_2	-0.294653
Luzp1	M0_3	0.113312
Luzp1	M0_4	0.427468
Luzp1	TG_1	1.06895
Luzp1	TG_2	0.786893
Luzp1	TG_3	1.12674
Luzp1	TG_4	1.0069
Luzp1	TGFb_1	0.88461
Luzp1	TGFb_2	1.29226
Luzp1	TGFb_3	1.0166
Luzp1	All_4	1.28805
Luzp1	All_3	0.957128
Luzp1	All_1	0.908486
Luzp1	GMCSF_1	-0.0737633
Luzp1	GMCSF_2	0.0792865
Luzp1	GMCSF_3	-0.0373783
Acap1	IL4_1	0.373988
Acap1	IL4_2	1.65923
Acap1	IL4_3	1.77984
Acap1	M0_1	-0.714356
Acap1	M0_2	0.347067
Acap1	M0_3	0.307267
Acap1	M0_4	-0.182476
Acap1	TG_1	2.38234
Acap1	TG_2	1.68685
Acap1	TG_3	2.77741
Acap1	TG_4	2.67336
Acap1	TGFb_1	1.00764
Acap1	TGFb_2	1.7668
Acap1	TGFb_3	1.38497
Acap1	All_4	1.44811
Acap1	All_3	-2.37953
Acap1	All_1	0.640295
Acap1	GMCSF_1	-0.036119
Acap1	GMCSF_2	1.81263
Acap1	GMCSF_3	1.54425
Stk38l	IL4_1	-0.897109
Stk38l	IL4_2	-0.454783
Stk38l	IL4_3	0.0552668
Stk38l	M0_1	-0.706126
Stk38l	M0_2	-1.07974
Stk38l	M0_3	0.697231
Stk38l	M0_4	0.370199
Stk38l	TG_1	0.959665
Stk38l	TG_2	-0.0292776
Stk38l	TG_3	1.10019
Stk38l	TG_4	1.07621
Stk38l	TGFb_1	1.39863
Stk38l	TGFb_2	1.4625
Stk38l	TGFb_3	1.29908
Stk38l	All_4	1.88495
Stk38l	All_3	1.4675
Stk38l	All_1	1.26578
Stk38l	GMCSF_1	0.148947
Stk38l	GMCSF_2	0.330031
Stk38l	GMCSF_3	0.186921
Rtcb	IL4_1	-0.0200026
Rtcb	IL4_2	-0.0861499
Rtcb	IL4_3	0.207562
Rtcb	M0_1	0.0350567
Rtcb	M0_2	-0.126771
Rtcb	M0_3	0.0384549
Rtcb	M0_4	0.0461564
Rtcb	TG_1	1.21085
Rtcb	TG_2	1.21416
Rtcb	TG_3	0.858457
Rtcb	TG_4	0.818129
Rtcb	TGFb_1	1.34568
Rtcb	TGFb_2	0.847475
Rtcb	TGFb_3	1.00026
Rtcb	All_4	-0.241139
Rtcb	All_3	-0.328049
Rtcb	All_1	-0.0775562
Rtcb	GMCSF_1	0.133511
Rtcb	GMCSF_2	0.15167
Rtcb	GMCSF_3	0.422201
Cd320	IL4_1	-0.0528327
Cd320	IL4_2	-0.169092
Cd320	IL4_3	0.232224
Cd320	M0_1	0.244034
Cd320	M0_2	-0.249319
Cd320	M0_3	0.0188215
Cd320	M0_4	-0.056979
Cd320	TG_1	1.31104
Cd320	TG_2	0.90719
Cd320	TG_3	1.06241
Cd320	TG_4	0.52014
Cd320	TGFb_1	1.2437
Cd320	TGFb_2	1.03977
Cd320	TGFb_3	0.743278
Cd320	All_4	-1.62961
Cd320	All_3	-1.81583
Cd320	All_1	-1.22638
Cd320	GMCSF_1	-0.34377
Cd320	GMCSF_2	-0.216448
Cd320	GMCSF_3	0.00612302
Tiam1	IL4_1	1.46699
Tiam1	IL4_2	1.36739
Tiam1	IL4_3	1.59465
Tiam1	M0_1	-0.0771087
Tiam1	M0_2	-0.171567
Tiam1	M0_3	0.0750031
Tiam1	M0_4	0.151603
Tiam1	TG_1	1.31508
Tiam1	TG_2	1.79983
Tiam1	TG_3	1.87986
Tiam1	TG_4	1.87794
Tiam1	TGFb_1	0.0803084
Tiam1	TGFb_2	0.354008
Tiam1	TGFb_3	0.156272
Tiam1	All_4	2.09169
Tiam1	All_3	2.3046
Tiam1	All_1	2.16167
Tiam1	GMCSF_1	2.15497
Tiam1	GMCSF_2	2.0851
Tiam1	GMCSF_3	2.0148
Il17ra	IL4_1	-1.58718
Il17ra	IL4_2	-1.21489
Il17ra	IL4_3	-0.953931
Il17ra	M0_1	-0.127341
Il17ra	M0_2	-0.17851
Il17ra	M0_3	0.179705
Il17ra	M0_4	0.0952023
Il17ra	TG_1	1.97322
Il17ra	TG_2	0.955112
Il17ra	TG_3	1.38603
Il17ra	TG_4	1.6258
Il17ra	TGFb_1	0.898886
Il17ra	TGFb_2	0.804268
Il17ra	TGFb_3	1.10635
Il17ra	All_4	0.857794
Il17ra	All_3	0.730788
Il17ra	All_1	0.390609
Il17ra	GMCSF_1	-0.17857
Il17ra	GMCSF_2	0.467458
Il17ra	GMCSF_3	0.914216
Apoc2	IL4_1	-0.518059
Apoc2	IL4_2	-2.02371
Apoc2	IL4_3	-1.96579
Apoc2	M0_1	0.6753
Apoc2	M0_2	0.485529
Apoc2	M0_3	-1.05798
Apoc2	M0_4	-0.936033
Apoc2	TG_1	0.606401
Apoc2	TG_2	0.151878
Apoc2	TG_3	-1.43091
Apoc2	TG_4	-1.43346
Apoc2	TGFb_1	2.00566
Apoc2	TGFb_2	-0.134711
Apoc2	TGFb_3	0.19632
Apoc2	All_4	-0.705778
Apoc2	All_3	-0.923431
Apoc2	All_1	-2.06386
Apoc2	GMCSF_1	-0.672295
Apoc2	GMCSF_2	-1.89632
Apoc2	GMCSF_3	-1.96821
Klf4	IL4_1	2.36985
Klf4	IL4_2	2.55439
Klf4	IL4_3	2.59181
Klf4	M0_1	0.240673
Klf4	M0_2	-0.0634093
Klf4	M0_3	-0.460189
Klf4	M0_4	0.18214
Klf4	TG_1	2.18264
Klf4	TG_2	1.3866
Klf4	TG_3	2.14049
Klf4	TG_4	2.15871
Klf4	TGFb_1	0.37445
Klf4	TGFb_2	0.255561
Klf4	TGFb_3	-0.0868843
Klf4	All_4	1.99889
Klf4	All_3	2.30648
Klf4	All_1	1.49193
Klf4	GMCSF_1	2.39343
Klf4	GMCSF_2	2.79174
Klf4	GMCSF_3	2.69561
Ier3	IL4_1	3
Ier3	IL4_2	2.54469
Ier3	IL4_3	2.97964
Ier3	M0_1	0.935804
Ier3	M0_2	0.234062
Ier3	M0_3	-0.878793
Ier3	M0_4	-1.44584
Ier3	TG_1	3
Ier3	TG_2	2.91524
Ier3	TG_3	1.89954
Ier3	TG_4	2.21622
Ier3	TGFb_1	0.323898
Ier3	TGFb_2	-1.01268
Ier3	TGFb_3	-0.612804
Ier3	All_4	3
Ier3	All_3	3
Ier3	All_1	2.78776
Ier3	GMCSF_1	3
Ier3	GMCSF_2	1.77771
Ier3	GMCSF_3	1.94962
Cavin1	IL4_1	2.0494
Cavin1	IL4_2	1.71594
Cavin1	IL4_3	2.10703
Cavin1	M0_1	-0.232672
Cavin1	M0_2	-3.67945e-06
Cavin1	M0_3	0.506073
Cavin1	M0_4	-0.456473
Cavin1	TG_1	1.61937
Cavin1	TG_2	0.13236
Cavin1	TG_3	0.608679
Cavin1	TG_4	0.611831
Cavin1	TGFb_1	-0.876184
Cavin1	TGFb_2	-0.369317
Cavin1	TGFb_3	-0.219721
Cavin1	All_4	0.618227
Cavin1	All_3	-0.295105
Cavin1	All_1	-0.670774
Cavin1	GMCSF_1	1.254
Cavin1	GMCSF_2	1.13231
Cavin1	GMCSF_3	1.58088
Angptl2	IL4_1	1.30596
Angptl2	IL4_2	1.88003
Angptl2	IL4_3	2.22569
Angptl2	M0_1	-0.478645
Angptl2	M0_2	-0.973284
Angptl2	M0_3	0.622272
Angptl2	M0_4	0.302998
Angptl2	TG_1	0.451208
Angptl2	TG_2	1.14831
Angptl2	TG_3	1.37727
Angptl2	TG_4	1.69077
Angptl2	TGFb_1	0.981206
Angptl2	TGFb_2	1.22696
Angptl2	TGFb_3	1.67415
Angptl2	All_4	-1.3692
Angptl2	All_3	-1.62837
Angptl2	All_1	-0.497142
Angptl2	GMCSF_1	0.689727
Angptl2	GMCSF_2	1.08599
Angptl2	GMCSF_3	1.68381
Il12b	IL4_1	-0.346462
Il12b	IL4_2	-0.346462
Il12b	IL4_3	-0.346462
Il12b	M0_1	0.714107
Il12b	M0_2	-0.346462
Il12b	M0_3	-0.346462
Il12b	M0_4	-0.346462
Il12b	TG_1	-0.346462
Il12b	TG_2	-0.346462
Il12b	TG_3	-0.346462
Il12b	TG_4	0.32818
Il12b	TGFb_1	0.690142
Il12b	TGFb_2	-0.346462
Il12b	TGFb_3	-0.346462
Il12b	All_4	3
Il12b	All_3	3
Il12b	All_1	3
Il12b	GMCSF_1	0.667
Il12b	GMCSF_2	-0.346462
Il12b	GMCSF_3	-0.346462
Arhgef40	IL4_1	-0.0325453
Arhgef40	IL4_2	-0.981902
Arhgef40	IL4_3	-0.6705
Arhgef40	M0_1	-0.923063
Arhgef40	M0_2	-0.884913
Arhgef40	M0_3	0.824435
Arhgef40	M0_4	0.214436
Arhgef40	TG_1	3
Arhgef40	TG_2	3
Arhgef40	TG_3	3
Arhgef40	TG_4	3
Arhgef40	TGFb_1	1.91486
Arhgef40	TGFb_2	2.36152
Arhgef40	TGFb_3	2.68635
Arhgef40	All_4	0.279618
Arhgef40	All_3	0.251425
Arhgef40	All_1	0.531249
Arhgef40	GMCSF_1	2.40549
Arhgef40	GMCSF_2	1.49716
Arhgef40	GMCSF_3	1.8912
Ccl24	IL4_1	3
Ccl24	IL4_2	3
Ccl24	IL4_3	3
Ccl24	M0_1	-0.791445
Ccl24	M0_2	0.29519
Ccl24	M0_3	-0.109491
Ccl24	M0_4	0.342865
Ccl24	TG_1	-0.791445
Ccl24	TG_2	-0.791445
Ccl24	TG_3	-0.791445
Ccl24	TG_4	-0.791445
Ccl24	TGFb_1	0.245159
Ccl24	TGFb_2	-0.0754523
Ccl24	TGFb_3	-0.113793
Ccl24	All_4	3
Ccl24	All_3	3
Ccl24	All_1	1.39611
Ccl24	GMCSF_1	-0.791445
Ccl24	GMCSF_2	0.0169658
Ccl24	GMCSF_3	-0.121792
Matk	IL4_1	2.36527
Matk	IL4_2	1.82371
Matk	IL4_3	1.70298
Matk	M0_1	0.054712
Matk	M0_2	-0.0187963
Matk	M0_3	-0.242239
Matk	M0_4	0.174867
Matk	TG_1	0.0281508
Matk	TG_2	-0.747155
Matk	TG_3	-0.0284743
Matk	TG_4	-0.356364
Matk	TGFb_1	0.137217
Matk	TGFb_2	-0.391433
Matk	TGFb_3	-0.312112
Matk	All_4	-2.66129
Matk	All_3	-2.8475
Matk	All_1	-2.94469
Matk	GMCSF_1	-0.440167
Matk	GMCSF_2	-0.089887
Matk	GMCSF_3	-0.0916817
Sh2b2	IL4_1	0.774061
Sh2b2	IL4_2	0.675468
Sh2b2	IL4_3	1.14778
Sh2b2	M0_1	0.325338
Sh2b2	M0_2	-0.0359208
Sh2b2	M0_3	-0.107754
Sh2b2	M0_4	-0.245367
Sh2b2	TG_1	1.50924
Sh2b2	TG_2	0.642711
Sh2b2	TG_3	0.625404
Sh2b2	TG_4	0.627706
Sh2b2	TGFb_1	1.50887
Sh2b2	TGFb_2	1.09443
Sh2b2	TGFb_3	1.15302
Sh2b2	All_4	-0.415007
Sh2b2	All_3	-0.394318
Sh2b2	All_1	0.158689
Sh2b2	GMCSF_1	-0.47207
Sh2b2	GMCSF_2	0.0805317
Sh2b2	GMCSF_3	-0.187625
Cd247	IL4_1	-0.357209
Cd247	IL4_2	-0.357209
Cd247	IL4_3	-0.357209
Cd247	M0_1	-0.357209
Cd247	M0_2	0.729426
Cd247	M0_3	-0.357209
Cd247	M0_4	-0.357209
Cd247	TG_1	-0.357209
Cd247	TG_2	-0.357209
Cd247	TG_3	-0.357209
Cd247	TG_4	-0.357209
Cd247	TGFb_1	-0.357209
Cd247	TGFb_2	-0.357209
Cd247	TGFb_3	-0.357209
Cd247	All_4	3
Cd247	All_3	3
Cd247	All_1	3
Cd247	GMCSF_1	-0.357209
Cd247	GMCSF_2	0.451202
Cd247	GMCSF_3	-0.357209
Slc30a4	IL4_1	3
Slc30a4	IL4_2	2.0054
Slc30a4	IL4_3	2.22855
Slc30a4	M0_1	-0.139673
Slc30a4	M0_2	0.0955146
Slc30a4	M0_3	0.363655
Slc30a4	M0_4	-0.439975
Slc30a4	TG_1	-1.59484
Slc30a4	TG_2	1.10706
Slc30a4	TG_3	0.79508
Slc30a4	TG_4	1.12647
Slc30a4	TGFb_1	-0.583891
Slc30a4	TGFb_2	-0.272842
Slc30a4	TGFb_3	-0.159305
Slc30a4	All_4	3
Slc30a4	All_3	3
Slc30a4	All_1	2.58253
Slc30a4	GMCSF_1	1.27161
Slc30a4	GMCSF_2	0.729206
Slc30a4	GMCSF_3	1.28483
P2rx5	IL4_1	1.92051
P2rx5	IL4_2	-0.236193
P2rx5	IL4_3	-0.11472
P2rx5	M0_1	-0.183653
P2rx5	M0_2	-0.149465
P2rx5	M0_3	-0.705675
P2rx5	M0_4	0.682383
P2rx5	TG_1	3
P2rx5	TG_2	2.77353
P2rx5	TG_3	2.05985
P2rx5	TG_4	2.08747
P2rx5	TGFb_1	0.531236
P2rx5	TGFb_2	0.610161
P2rx5	TGFb_3	0.528785
P2rx5	All_4	3
P2rx5	All_3	3
P2rx5	All_1	3
P2rx5	GMCSF_1	1.17465
P2rx5	GMCSF_2	1.47532
P2rx5	GMCSF_3	1.05761
Tmbim1	IL4_1	0.14594
Tmbim1	IL4_2	0.117457
Tmbim1	IL4_3	0.263747
Tmbim1	M0_1	-0.111403
Tmbim1	M0_2	-0.262793
Tmbim1	M0_3	0.226592
Tmbim1	M0_4	0.0986514
Tmbim1	TG_1	1.2918
Tmbim1	TG_2	1.49793
Tmbim1	TG_3	1.48172
Tmbim1	TG_4	1.7112
Tmbim1	TGFb_1	1.36562
Tmbim1	TGFb_2	1.06039
Tmbim1	TGFb_3	1.364
Tmbim1	All_4	0.332216
Tmbim1	All_3	0.465961
Tmbim1	All_1	0.245098
Tmbim1	GMCSF_1	0.508838
Tmbim1	GMCSF_2	0.486292
Tmbim1	GMCSF_3	0.898182
Cav1	IL4_1	-0.70898
Cav1	IL4_2	-2.54222
Cav1	IL4_3	-2.55479
Cav1	M0_1	0.540495
Cav1	M0_2	0.220142
Cav1	M0_3	-0.0799622
Cav1	M0_4	-1.20225
Cav1	TG_1	-1.3797
Cav1	TG_2	0.390734
Cav1	TG_3	-0.0745922
Cav1	TG_4	0.69068
Cav1	TGFb_1	2.83289
Cav1	TGFb_2	1.27924
Cav1	TGFb_3	2.1173
Cav1	All_4	0.909884
Cav1	All_3	0.654719
Cav1	All_1	1.94533
Cav1	GMCSF_1	-1.8738
Cav1	GMCSF_2	-2.25135
Cav1	GMCSF_3	-1.59564
Tle1	IL4_1	-0.00668053
Tle1	IL4_2	-0.239467
Tle1	IL4_3	-0.199022
Tle1	M0_1	0.190011
Tle1	M0_2	-0.192979
Tle1	M0_3	-0.0820269
Tle1	M0_4	0.056168
Tle1	TG_1	-0.490624
Tle1	TG_2	1.08466
Tle1	TG_3	1.28207
Tle1	TG_4	1.37477
Tle1	TGFb_1	1.38094
Tle1	TGFb_2	1.43301
Tle1	TGFb_3	1.25275
Tle1	All_4	0.432468
Tle1	All_3	0.08703
Tle1	All_1	-0.487937
Tle1	GMCSF_1	-0.0499406
Tle1	GMCSF_2	0.195457
Tle1	GMCSF_3	0.0816331
Relt	IL4_1	-0.7456
Relt	IL4_2	0.739754
Relt	IL4_3	0.420289
Relt	M0_1	-0.801773
Relt	M0_2	-0.00879053
Relt	M0_3	0.774953
Relt	M0_4	-0.471335
Relt	TG_1	2.19918
Relt	TG_2	1.70827
Relt	TG_3	2.23825
Relt	TG_4	2.13308
Relt	TGFb_1	-1.43034
Relt	TGFb_2	-1.75095
Relt	TGFb_3	-0.467783
Relt	All_4	-0.0341415
Relt	All_3	0.28569
Relt	All_1	-0.279385
Relt	GMCSF_1	2.72904
Relt	GMCSF_2	1.89295
Relt	GMCSF_3	2.54681
Elk3	IL4_1	-1.05246
Elk3	IL4_2	-0.777464
Elk3	IL4_3	-0.470491
Elk3	M0_1	-0.210472
Elk3	M0_2	-0.0500433
Elk3	M0_3	0.267749
Elk3	M0_4	-0.0500388
Elk3	TG_1	0.929443
Elk3	TG_2	0.804298
Elk3	TG_3	0.581783
Elk3	TG_4	0.736843
Elk3	TGFb_1	1.03542
Elk3	TGFb_2	0.880337
Elk3	TGFb_3	1.02767
Elk3	All_4	0.859569
Elk3	All_3	0.572916
Elk3	All_1	0.966919
Elk3	GMCSF_1	0.426115
Elk3	GMCSF_2	-0.18831
Elk3	GMCSF_3	0.178578
Ccl8	IL4_1	1.96775
Ccl8	IL4_2	-0.516355
Ccl8	IL4_3	0.940473
Ccl8	M0_1	-0.516355
Ccl8	M0_2	0.57028
Ccl8	M0_3	-0.516355
Ccl8	M0_4	0.159522
Ccl8	TG_1	2.47791
Ccl8	TG_2	-0.516355
Ccl8	TG_3	-0.516355
Ccl8	TG_4	0.616156
Ccl8	TGFb_1	-0.516355
Ccl8	TGFb_2	1.55851
Ccl8	TGFb_3	0.161296
Ccl8	All_4	3
Ccl8	All_3	3
Ccl8	All_1	3
Ccl8	GMCSF_1	1.50379
Ccl8	GMCSF_2	0.292055
Ccl8	GMCSF_3	1.46676
Met	IL4_1	-0.157642
Met	IL4_2	0.82348
Met	IL4_3	0.387085
Met	M0_1	-0.428051
Met	M0_2	-0.381622
Met	M0_3	0.000161721
Met	M0_4	0.574391
Met	TG_1	1.68652
Met	TG_2	1.16611
Met	TG_3	2.25272
Met	TG_4	1.63145
Met	TGFb_1	-0.278053
Met	TGFb_2	0.525654
Met	TGFb_3	-0.145368
Met	All_4	3
Met	All_3	3
Met	All_1	3
Met	GMCSF_1	1.51328
Met	GMCSF_2	2.90206
Met	GMCSF_3	2.39193
Csf1	IL4_1	2.19716
Csf1	IL4_2	1.88334
Csf1	IL4_3	2.08477
Csf1	M0_1	0.253939
Csf1	M0_2	0.550281
Csf1	M0_3	-0.0825116
Csf1	M0_4	-1.32641
Csf1	TG_1	0.345632
Csf1	TG_2	2.3101
Csf1	TG_3	2.42283
Csf1	TG_4	2.29926
Csf1	TGFb_1	0.458895
Csf1	TGFb_2	-0.845275
Csf1	TGFb_3	-0.0931228
Csf1	All_4	3
Csf1	All_3	3
Csf1	All_1	3
Csf1	GMCSF_1	2.41676
Csf1	GMCSF_2	2.24284
Csf1	GMCSF_3	2.30996
Map2	IL4_1	2.34084
Map2	IL4_2	2.96611
Map2	IL4_3	3
Map2	M0_1	-1.11007
Map2	M0_2	-1.06609
Map2	M0_3	1.02827
Map2	M0_4	0.0279257
Map2	TG_1	-0.0112
Map2	TG_2	-0.865444
Map2	TG_3	-1.28081
Map2	TG_4	-0.0214832
Map2	TGFb_1	-1.56899
Map2	TGFb_2	-0.988872
Map2	TGFb_3	0.428329
Map2	All_4	0.00259572
Map2	All_3	0.531193
Map2	All_1	-3
Map2	GMCSF_1	0.2034
Map2	GMCSF_2	0.515839
Map2	GMCSF_3	0.660991
Eps8	IL4_1	-0.200476
Eps8	IL4_2	0.317751
Eps8	IL4_3	-0.0601694
Eps8	M0_1	-0.666585
Eps8	M0_2	-0.230485
Eps8	M0_3	0.244501
Eps8	M0_4	0.414647
Eps8	TG_1	2.48523
Eps8	TG_2	2.83172
Eps8	TG_3	2.95695
Eps8	TG_4	2.91995
Eps8	TGFb_1	-0.951621
Eps8	TGFb_2	-0.684881
Eps8	TGFb_3	-0.777525
Eps8	All_4	0.178234
Eps8	All_3	-0.078573
Eps8	All_1	0.567376
Eps8	GMCSF_1	3
Eps8	GMCSF_2	3
Eps8	GMCSF_3	3
Fcrls	IL4_1	1.76695
Fcrls	IL4_2	0.845393
Fcrls	IL4_3	0.964372
Fcrls	M0_1	0.318172
Fcrls	M0_2	0.371619
Fcrls	M0_3	-0.466909
Fcrls	M0_4	-0.442353
Fcrls	TG_1	3
Fcrls	TG_2	1.92254
Fcrls	TG_3	0.763761
Fcrls	TG_4	1.04729
Fcrls	TGFb_1	1.14752
Fcrls	TGFb_2	0.285943
Fcrls	TGFb_3	0.737815
Fcrls	All_4	-0.416196
Fcrls	All_3	-1.04261
Fcrls	All_1	-1.02908
Fcrls	GMCSF_1	0.650336
Fcrls	GMCSF_2	-0.500284
Fcrls	GMCSF_3	0.0361064
Cd274	IL4_1	2.48065
Cd274	IL4_2	1.47701
Cd274	IL4_3	1.22401
Cd274	M0_1	0.172815
Cd274	M0_2	0.807558
Cd274	M0_3	-1.12444
Cd274	M0_4	-0.591138
Cd274	TG_1	2.76107
Cd274	TG_2	2.37085
Cd274	TG_3	2.54467
Cd274	TG_4	2.53662
Cd274	TGFb_1	0.72645
Cd274	TGFb_2	-0.0177897
Cd274	TGFb_3	-0.97098
Cd274	All_4	3
Cd274	All_3	3
Cd274	All_1	3
Cd274	GMCSF_1	2.51862
Cd274	GMCSF_2	2.3706
Cd274	GMCSF_3	1.85155
Pdcd1lg2	IL4_1	3
Pdcd1lg2	IL4_2	3
Pdcd1lg2	IL4_3	3
Pdcd1lg2	M0_1	0.82946
Pdcd1lg2	M0_2	-0.173831
Pdcd1lg2	M0_3	-0.578511
Pdcd1lg2	M0_4	-0.584588
Pdcd1lg2	TG_1	2.25711
Pdcd1lg2	TG_2	2.26338
Pdcd1lg2	TG_3	1.80617
Pdcd1lg2	TG_4	2.13723
Pdcd1lg2	TGFb_1	1.11959
Pdcd1lg2	TGFb_2	-0.0681291
Pdcd1lg2	TGFb_3	0.224241
Pdcd1lg2	All_4	3
Pdcd1lg2	All_3	3
Pdcd1lg2	All_1	3
Pdcd1lg2	GMCSF_1	3
Pdcd1lg2	GMCSF_2	2.16803
Pdcd1lg2	GMCSF_3	2.27961
Sdc4	IL4_1	2.23042
Sdc4	IL4_2	2.75148
Sdc4	IL4_3	3
Sdc4	M0_1	-0.0581659
Sdc4	M0_2	-0.281621
Sdc4	M0_3	0.1431
Sdc4	M0_4	0.153901
Sdc4	TG_1	-0.273723
Sdc4	TG_2	0.284965
Sdc4	TG_3	0.509265
Sdc4	TG_4	0.89339
Sdc4	TGFb_1	-0.65384
Sdc4	TGFb_2	-0.482337
Sdc4	TGFb_3	-0.304625
Sdc4	All_4	3
Sdc4	All_3	3
Sdc4	All_1	2.5977
Sdc4	GMCSF_1	1.22284
Sdc4	GMCSF_2	1.22843
Sdc4	GMCSF_3	1.59433
Il13ra1	IL4_1	-1.09009
Il13ra1	IL4_2	-1.90531
Il13ra1	IL4_3	-1.93698
Il13ra1	M0_1	0.173108
Il13ra1	M0_2	-0.00614443
Il13ra1	M0_3	-0.509177
Il13ra1	M0_4	0.231607
Il13ra1	TG_1	0.844724
Il13ra1	TG_2	1.66873
Il13ra1	TG_3	1.99521
Il13ra1	TG_4	1.99565
Il13ra1	TGFb_1	-0.17228
Il13ra1	TGFb_2	0.427142
Il13ra1	TGFb_3	-0.083015
Il13ra1	All_4	3
Il13ra1	All_3	3
Il13ra1	All_1	3
Il13ra1	GMCSF_1	1.49841
Il13ra1	GMCSF_2	1.66903
Il13ra1	GMCSF_3	2.00551
Cyth1	IL4_1	0.855332
Cyth1	IL4_2	0.282158
Cyth1	IL4_3	-0.0592883
Cyth1	M0_1	0.130983
Cyth1	M0_2	0.39154
Cyth1	M0_3	-0.164257
Cyth1	M0_4	-0.512968
Cyth1	TG_1	-1.3953
Cyth1	TG_2	1.27528
Cyth1	TG_3	1.38839
Cyth1	TG_4	1.15039
Cyth1	TGFb_1	1.48782
Cyth1	TGFb_2	1.12354
Cyth1	TGFb_3	0.445642
Cyth1	All_4	-0.145733
Cyth1	All_3	-0.185032
Cyth1	All_1	-0.0147367
Cyth1	GMCSF_1	0.381277
Cyth1	GMCSF_2	0.207231
Cyth1	GMCSF_3	-0.28744
Rab11fip4	IL4_1	0.227765
Rab11fip4	IL4_2	0.0987275
Rab11fip4	IL4_3	-0.799508
Rab11fip4	M0_1	-1.19577
Rab11fip4	M0_2	0.470256
Rab11fip4	M0_3	-0.0466123
Rab11fip4	M0_4	0.274868
Rab11fip4	TG_1	1.46552
Rab11fip4	TG_2	0.387779
Rab11fip4	TG_3	1.78754
Rab11fip4	TG_4	1.50071
Rab11fip4	TGFb_1	2.76789
Rab11fip4	TGFb_2	2.29773
Rab11fip4	TGFb_3	1.89641
Rab11fip4	All_4	0.176464
Rab11fip4	All_3	0.496296
Rab11fip4	All_1	1.2879
Rab11fip4	GMCSF_1	-0.653453
Rab11fip4	GMCSF_2	-1.44793
Rab11fip4	GMCSF_3	-2.25634
Cd40	IL4_1	2.59152
Cd40	IL4_2	1.62206
Cd40	IL4_3	2.22773
Cd40	M0_1	0.457847
Cd40	M0_2	-0.0177138
Cd40	M0_3	0.0854068
Cd40	M0_4	-0.791544
Cd40	TG_1	-1.20415
Cd40	TG_2	0.261869
Cd40	TG_3	-0.735355
Cd40	TG_4	-0.215979
Cd40	TGFb_1	-0.839872
Cd40	TGFb_2	-0.349201
Cd40	TGFb_3	0.0436748
Cd40	All_4	3
Cd40	All_3	3
Cd40	All_1	3
Cd40	GMCSF_1	0.544138
Cd40	GMCSF_2	-0.811143
Cd40	GMCSF_3	-0.534188
Kdm6b	IL4_1	1.97201
Kdm6b	IL4_2	1.61157
Kdm6b	IL4_3	1.75324
Kdm6b	M0_1	0.247037
Kdm6b	M0_2	0.600686
Kdm6b	M0_3	-0.114982
Kdm6b	M0_4	-1.4212
Kdm6b	TG_1	-0.672887
Kdm6b	TG_2	0.94876
Kdm6b	TG_3	0.434475
Kdm6b	TG_4	0.846112
Kdm6b	TGFb_1	0.364109
Kdm6b	TGFb_2	-1.19037
Kdm6b	TGFb_3	-0.467999
Kdm6b	All_4	2.1601
Kdm6b	All_3	1.30711
Kdm6b	All_1	1.81127
Kdm6b	GMCSF_1	0.160293
Kdm6b	GMCSF_2	0.407489
Kdm6b	GMCSF_3	0.274157
Adora2b	IL4_1	2.65321
Adora2b	IL4_2	2.59028
Adora2b	IL4_3	2.63014
Adora2b	M0_1	-0.102555
Adora2b	M0_2	0.226
Adora2b	M0_3	-0.310467
Adora2b	M0_4	0.12783
Adora2b	TG_1	1.61698
Adora2b	TG_2	3
Adora2b	TG_3	2.91031
Adora2b	TG_4	3
Adora2b	TGFb_1	-0.786074
Adora2b	TGFb_2	-0.69901
Adora2b	TGFb_3	-0.193668
Adora2b	All_4	3
Adora2b	All_3	3
Adora2b	All_1	3
Adora2b	GMCSF_1	3
Adora2b	GMCSF_2	3
Adora2b	GMCSF_3	3
Wwc1	IL4_1	2.23063
Wwc1	IL4_2	2.82249
Wwc1	IL4_3	3
Wwc1	M0_1	-0.478138
Wwc1	M0_2	-0.452073
Wwc1	M0_3	0.469047
Wwc1	M0_4	0.222693
Wwc1	TG_1	1.09964
Wwc1	TG_2	-0.329079
Wwc1	TG_3	0.690596
Wwc1	TG_4	-0.864066
Wwc1	TGFb_1	0.515857
Wwc1	TGFb_2	0.536162
Wwc1	TGFb_3	0.662049
Wwc1	All_4	0.139231
Wwc1	All_3	0.413525
Wwc1	All_1	-1.53871
Wwc1	GMCSF_1	0.0641759
Wwc1	GMCSF_2	-1.53871
Wwc1	GMCSF_3	-1.53871
Cxcl16	IL4_1	-0.310372
Cxcl16	IL4_2	-1.47936
Cxcl16	IL4_3	-1.3868
Cxcl16	M0_1	0.571697
Cxcl16	M0_2	0.252015
Cxcl16	M0_3	-0.418292
Cxcl16	M0_4	-0.799496
Cxcl16	TG_1	1.47055
Cxcl16	TG_2	0.75538
Cxcl16	TG_3	-0.0317195
Cxcl16	TG_4	0.182211
Cxcl16	TGFb_1	1.31788
Cxcl16	TGFb_2	0.527084
Cxcl16	TGFb_3	0.759381
Cxcl16	All_4	2.69632
Cxcl16	All_3	2.66818
Cxcl16	All_1	2.49028
Cxcl16	GMCSF_1	-0.260669
Cxcl16	GMCSF_2	-1.37678
Cxcl16	GMCSF_3	-1.10932
Ccl6	IL4_1	0.923547
Ccl6	IL4_2	0.291698
Ccl6	IL4_3	-0.0485701
Ccl6	M0_1	0.0831776
Ccl6	M0_2	-0.0807273
Ccl6	M0_3	-0.136864
Ccl6	M0_4	0.118461
Ccl6	TG_1	3
Ccl6	TG_2	3
Ccl6	TG_3	2.91557
Ccl6	TG_4	2.59246
Ccl6	TGFb_1	-1.16393
Ccl6	TGFb_2	-1.00393
Ccl6	TGFb_3	-1.21168
Ccl6	All_4	-0.702542
Ccl6	All_3	-0.855499
Ccl6	All_1	0.0261378
Ccl6	GMCSF_1	3
Ccl6	GMCSF_2	3
Ccl6	GMCSF_3	3
Ccl4	IL4_1	0.656523
Ccl4	IL4_2	1.80869
Ccl4	IL4_3	2.27409
Ccl4	M0_1	-0.252728
Ccl4	M0_2	-0.296869
Ccl4	M0_3	0.474159
Ccl4	M0_4	-0.0625553
Ccl4	TG_1	0.923599
Ccl4	TG_2	2.04837
Ccl4	TG_3	3
Ccl4	TG_4	3
Ccl4	TGFb_1	-1.45166
Ccl4	TGFb_2	-1.61412
Ccl4	TGFb_3	-1.02627
Ccl4	All_4	3
Ccl4	All_3	3
Ccl4	All_1	1.68157
Ccl4	GMCSF_1	3
Ccl4	GMCSF_2	3
Ccl4	GMCSF_3	3
Ccl9	IL4_1	1.18716
Ccl9	IL4_2	0.726631
Ccl9	IL4_3	0.637884
Ccl9	M0_1	-0.0178733
Ccl9	M0_2	-0.0926776
Ccl9	M0_3	0.172129
Ccl9	M0_4	-0.0773277
Ccl9	TG_1	1.944
Ccl9	TG_2	1.71249
Ccl9	TG_3	1.91416
Ccl9	TG_4	1.98783
Ccl9	TGFb_1	-1.2115
Ccl9	TGFb_2	-1.41597
Ccl9	TGFb_3	-1.37361
Ccl9	All_4	1.12367
Ccl9	All_3	1.06178
Ccl9	All_1	1.03808
Ccl9	GMCSF_1	2.17848
Ccl9	GMCSF_2	2.2448
Ccl9	GMCSF_3	2.37988
Atp6v0a1	IL4_1	1.91309
Atp6v0a1	IL4_2	1.69691
Atp6v0a1	IL4_3	1.58635
Atp6v0a1	M0_1	-0.0258552
Atp6v0a1	M0_2	-0.201523
Atp6v0a1	M0_3	0.130331
Atp6v0a1	M0_4	0.0753072
Atp6v0a1	TG_1	1.78376
Atp6v0a1	TG_2	1.05953
Atp6v0a1	TG_3	0.844552
Atp6v0a1	TG_4	0.754917
Atp6v0a1	TGFb_1	-0.856827
Atp6v0a1	TGFb_2	-0.493921
Atp6v0a1	TGFb_3	-0.570239
Atp6v0a1	All_4	-1.7001
Atp6v0a1	All_3	-1.81291
Atp6v0a1	All_1	-1.64964
Atp6v0a1	GMCSF_1	1.68023
Atp6v0a1	GMCSF_2	1.48826
Atp6v0a1	GMCSF_3	1.52289
Slc6a8	IL4_1	-0.568006
Slc6a8	IL4_2	-0.639855
Slc6a8	IL4_3	-0.549815
Slc6a8	M0_1	-0.110172
Slc6a8	M0_2	-0.225142
Slc6a8	M0_3	0.357184
Slc6a8	M0_4	-0.0937435
Slc6a8	TG_1	0.586579
Slc6a8	TG_2	0.476153
Slc6a8	TG_3	0.523285
Slc6a8	TG_4	0.583662
Slc6a8	TGFb_1	0.75505
Slc6a8	TGFb_2	0.860348
Slc6a8	TGFb_3	1.23953
Slc6a8	All_4	-0.934484
Slc6a8	All_3	-0.573074
Slc6a8	All_1	-0.327396
Slc6a8	GMCSF_1	-0.594778
Slc6a8	GMCSF_2	-0.527249
Slc6a8	GMCSF_3	-0.263164
Cd164	IL4_1	1.00805
Cd164	IL4_2	0.813806
Cd164	IL4_3	0.690348
Cd164	M0_1	0.159197
Cd164	M0_2	0.188368
Cd164	M0_3	-0.15463
Cd164	M0_4	-0.242128
Cd164	TG_1	0.96137
Cd164	TG_2	2.22416
Cd164	TG_3	2.16405
Cd164	TG_4	2.09232
Cd164	TGFb_1	-0.516426
Cd164	TGFb_2	-0.534209
Cd164	TGFb_3	-0.796583
Cd164	All_4	2.58611
Cd164	All_3	2.38872
Cd164	All_1	1.95116
Cd164	GMCSF_1	2.56635
Cd164	GMCSF_2	2.47676
Cd164	GMCSF_3	2.39648
Fyn	IL4_1	2.03083
Fyn	IL4_2	2.2969
Fyn	IL4_3	2.40925
Fyn	M0_1	-0.116866
Fyn	M0_2	-0.172506
Fyn	M0_3	-0.166745
Fyn	M0_4	0.378135
Fyn	TG_1	-1.54547
Fyn	TG_2	-0.854783
Fyn	TG_3	-0.237452
Fyn	TG_4	-0.356252
Fyn	TGFb_1	-0.48293
Fyn	TGFb_2	0.179142
Fyn	TGFb_3	-0.106971
Fyn	All_4	1.90011
Fyn	All_3	1.95747
Fyn	All_1	1.31966
Fyn	GMCSF_1	-0.359338
Fyn	GMCSF_2	-0.138549
Fyn	GMCSF_3	-0.513265
Hebp2	IL4_1	3
Hebp2	IL4_2	3
Hebp2	IL4_3	3
Hebp2	M0_1	0.244533
Hebp2	M0_2	-0.965792
Hebp2	M0_3	0.021644
Hebp2	M0_4	0.365331
Hebp2	TG_1	1.05671
Hebp2	TG_2	-0.021033
Hebp2	TG_3	-0.225023
Hebp2	TG_4	-0.906078
Hebp2	TGFb_1	-0.285091
Hebp2	TGFb_2	-0.385476
Hebp2	TGFb_3	0.0119777
Hebp2	All_4	-0.98721
Hebp2	All_3	-0.712916
Hebp2	All_1	-2.66515
Hebp2	GMCSF_1	0.165207
Hebp2	GMCSF_2	-0.0192238
Hebp2	GMCSF_3	-0.147742
Sgk1	IL4_1	0.633997
Sgk1	IL4_2	0.491582
Sgk1	IL4_3	0.00468259
Sgk1	M0_1	0.365316
Sgk1	M0_2	0.193878
Sgk1	M0_3	-0.472147
Sgk1	M0_4	-0.239376
Sgk1	TG_1	1.92325
Sgk1	TG_2	1.64814
Sgk1	TG_3	1.60503
Sgk1	TG_4	1.28219
Sgk1	TGFb_1	2.34851
Sgk1	TGFb_2	1.94231
Sgk1	TGFb_3	1.70405
Sgk1	All_4	0.346987
Sgk1	All_3	0.820167
Sgk1	All_1	1.1719
Sgk1	GMCSF_1	-0.936725
Sgk1	GMCSF_2	-0.947781
Sgk1	GMCSF_3	-1.38049
Epb41l2	IL4_1	-0.32966
Epb41l2	IL4_2	-0.24872
Epb41l2	IL4_3	-0.128549
Epb41l2	M0_1	-0.213681
Epb41l2	M0_2	-0.210902
Epb41l2	M0_3	0.0575575
Epb41l2	M0_4	0.302133
Epb41l2	TG_1	-2.03091
Epb41l2	TG_2	0.275158
Epb41l2	TG_3	0.108469
Epb41l2	TG_4	0.247782
Epb41l2	TGFb_1	0.934448
Epb41l2	TGFb_2	0.90043
Epb41l2	TGFb_3	1.08027
Epb41l2	All_4	0.149571
Epb41l2	All_3	0.0463307
Epb41l2	All_1	0.127667
Epb41l2	GMCSF_1	-0.410935
Epb41l2	GMCSF_2	-0.416139
Epb41l2	GMCSF_3	-0.148744
Arg1	IL4_1	3
Arg1	IL4_2	3
Arg1	IL4_3	3
Arg1	M0_1	-0.355236
Arg1	M0_2	-0.321049
Arg1	M0_3	0.189319
Arg1	M0_4	0.353375
Arg1	TG_1	3
Arg1	TG_2	3
Arg1	TG_3	3
Arg1	TG_4	3
Arg1	TGFb_1	-0.386841
Arg1	TGFb_2	1.63117
Arg1	TGFb_3	1.38457
Arg1	All_4	3
Arg1	All_3	3
Arg1	All_1	3
Arg1	GMCSF_1	2.39745
Arg1	GMCSF_2	3
Arg1	GMCSF_3	3
Socs2	IL4_1	3
Socs2	IL4_2	3
Socs2	IL4_3	3
Socs2	M0_1	-0.833119
Socs2	M0_2	0.228304
Socs2	M0_3	0.0463189
Socs2	M0_4	0.304046
Socs2	TG_1	3
Socs2	TG_2	3
Socs2	TG_3	3
Socs2	TG_4	3
Socs2	TGFb_1	2.42956
Socs2	TGFb_2	1.9746
Socs2	TGFb_3	1.50066
Socs2	All_4	3
Socs2	All_3	3
Socs2	All_1	3
Socs2	GMCSF_1	3
Socs2	GMCSF_2	3
Socs2	GMCSF_3	3
Nuak1	IL4_1	-0.360516
Nuak1	IL4_2	-1.54386
Nuak1	IL4_3	-1.56292
Nuak1	M0_1	0.533757
Nuak1	M0_2	0.462302
Nuak1	M0_3	-0.826978
Nuak1	M0_4	-0.71109
Nuak1	TG_1	0.358242
Nuak1	TG_2	-0.0594438
Nuak1	TG_3	-1.5202
Nuak1	TG_4	-1.4144
Nuak1	TGFb_1	1.31696
Nuak1	TGFb_2	0.464315
Nuak1	TGFb_3	0.438721
Nuak1	All_4	-2.50445
Nuak1	All_3	-1.59673
Nuak1	All_1	-2.69761
Nuak1	GMCSF_1	-1.00776
Nuak1	GMCSF_2	-2.15099
Nuak1	GMCSF_3	-2.54567
Pald1	IL4_1	0.85056
Pald1	IL4_2	1.43393
Pald1	IL4_3	1.79402
Pald1	M0_1	-0.4817
Pald1	M0_2	-0.643382
Pald1	M0_3	0.332698
Pald1	M0_4	0.469146
Pald1	TG_1	1.44646
Pald1	TG_2	2.70356
Pald1	TG_3	3
Pald1	TG_4	2.88314
Pald1	TGFb_1	2.34742
Pald1	TGFb_2	2.50524
Pald1	TGFb_3	2.34896
Pald1	All_4	-2.22198
Pald1	All_3	-1.86673
Pald1	All_1	-1.32573
Pald1	GMCSF_1	0.863621
Pald1	GMCSF_2	1.3681
Pald1	GMCSF_3	1.37442
Plek	IL4_1	1.25131
Plek	IL4_2	1.93455
Plek	IL4_3	1.87365
Plek	M0_1	-0.0820759
Plek	M0_2	-0.317473
Plek	M0_3	0.0142981
Plek	M0_4	0.313674
Plek	TG_1	1.04325
Plek	TG_2	0.908339
Plek	TG_3	1.93767
Plek	TG_4	1.95178
Plek	TGFb_1	-0.694154
Plek	TGFb_2	0.12818
Plek	TGFb_3	-0.0120197
Plek	All_4	2.26739
Plek	All_3	2.06558
Plek	All_1	2.47148
Plek	GMCSF_1	1.48673
Plek	GMCSF_2	2.24085
Plek	GMCSF_3	2.04722
Phlda1	IL4_1	0.117341
Phlda1	IL4_2	1.24744
Phlda1	IL4_3	1.64108
Phlda1	M0_1	-0.790344
Phlda1	M0_2	-0.742734
Phlda1	M0_3	0.660348
Phlda1	M0_4	0.314666
Phlda1	TG_1	0.590265
Phlda1	TG_2	1.32876
Phlda1	TG_3	2.324
Phlda1	TG_4	2.23788
Phlda1	TGFb_1	-1.12498
Phlda1	TGFb_2	0.483458
Phlda1	TGFb_3	0.40115
Phlda1	All_4	2.03056
Phlda1	All_3	2.11991
Phlda1	All_1	1.56605
Phlda1	GMCSF_1	1.52127
Phlda1	GMCSF_2	2.5018
Phlda1	GMCSF_3	2.75583
Slc36a1	IL4_1	-0.221411
Slc36a1	IL4_2	-0.457185
Slc36a1	IL4_3	-0.852007
Slc36a1	M0_1	0.320445
Slc36a1	M0_2	0.143292
Slc36a1	M0_3	-0.241696
Slc36a1	M0_4	-0.319925
Slc36a1	TG_1	-0.685951
Slc36a1	TG_2	1.24712
Slc36a1	TG_3	1.16782
Slc36a1	TG_4	0.990193
Slc36a1	TGFb_1	1.34947
Slc36a1	TGFb_2	0.709463
Slc36a1	TGFb_3	0.51761
Slc36a1	All_4	-1.2287
Slc36a1	All_3	-1.04504
Slc36a1	All_1	-0.402474
Slc36a1	GMCSF_1	0.733628
Slc36a1	GMCSF_2	0.634677
Slc36a1	GMCSF_3	0.372249
Slc36a2	IL4_1	-0.434846
Slc36a2	IL4_2	-0.974773
Slc36a2	IL4_3	-1.13057
Slc36a2	M0_1	0.322281
Slc36a2	M0_2	-0.129249
Slc36a2	M0_3	0.228812
Slc36a2	M0_4	-0.591794
Slc36a2	TG_1	-0.422574
Slc36a2	TG_2	-0.283374
Slc36a2	TG_3	-1.27961
Slc36a2	TG_4	-0.59427
Slc36a2	TGFb_1	3
Slc36a2	TGFb_2	1.92665
Slc36a2	TGFb_3	1.41155
Slc36a2	All_4	-2.5874
Slc36a2	All_3	-2.5874
Slc36a2	All_1	-0.399844
Slc36a2	GMCSF_1	-2.5874
Slc36a2	GMCSF_2	-1.77899
Slc36a2	GMCSF_3	-1.91775
Ltc4s	IL4_1	0.842143
Ltc4s	IL4_2	-0.260085
Ltc4s	IL4_3	-0.446634
Ltc4s	M0_1	-0.0878589
Ltc4s	M0_2	0.30207
Ltc4s	M0_3	-0.151311
Ltc4s	M0_4	-0.111324
Ltc4s	TG_1	0.83034
Ltc4s	TG_2	0.516517
Ltc4s	TG_3	0.119719
Ltc4s	TG_4	0.087137
Ltc4s	TGFb_1	1.77257
Ltc4s	TGFb_2	0.797091
Ltc4s	TGFb_3	1.23648
Ltc4s	All_4	-1.67303
Ltc4s	All_3	-2.1536
Ltc4s	All_1	-1.91827
Ltc4s	GMCSF_1	-0.91206
Ltc4s	GMCSF_2	-0.677333
Ltc4s	GMCSF_3	-0.361186
Havcr2	IL4_1	-1.48937
Havcr2	IL4_2	-0.172536
Havcr2	IL4_3	0.403385
Havcr2	M0_1	-0.941858
Havcr2	M0_2	-1.36365
Havcr2	M0_3	0.68719
Havcr2	M0_4	0.566275
Havcr2	TG_1	-0.0450422
Havcr2	TG_2	0.446718
Havcr2	TG_3	1.13755
Havcr2	TG_4	1.37032
Havcr2	TGFb_1	0.94513
Havcr2	TGFb_2	1.52756
Havcr2	TGFb_3	1.8098
Havcr2	All_4	0.823099
Havcr2	All_3	1.08867
Havcr2	All_1	1.60584
Havcr2	GMCSF_1	-1.29527
Havcr2	GMCSF_2	-0.177899
Havcr2	GMCSF_3	0.338191
Upp1	IL4_1	-0.0630184
Upp1	IL4_2	-1.16649
Upp1	IL4_3	1.176
Upp1	M0_1	0.923434
Upp1	M0_2	-0.0798575
Upp1	M0_3	-1.16649
Upp1	M0_4	-0.490615
Upp1	TG_1	2.11303
Upp1	TG_2	1.47762
Upp1	TG_3	0.141303
Upp1	TG_4	1.20462
Upp1	TGFb_1	-0.129888
Upp1	TGFb_2	-0.4505
Upp1	TGFb_3	-0.488841
Upp1	All_4	3
Upp1	All_3	3
Upp1	All_1	3
Upp1	GMCSF_1	1.44084
Upp1	GMCSF_2	1.64297
Upp1	GMCSF_3	1.95103
Rsad2	IL4_1	0.170322
Rsad2	IL4_2	-3
Rsad2	IL4_3	-1.52137
Rsad2	M0_1	1.24303
Rsad2	M0_2	0.468365
Rsad2	M0_3	-3
Rsad2	M0_4	-2.92771
Rsad2	TG_1	-0.106142
Rsad2	TG_2	-0.618783
Rsad2	TG_3	-3
Rsad2	TG_4	-3
Rsad2	TGFb_1	-0.524299
Rsad2	TGFb_2	-2.52501
Rsad2	TGFb_3	-2.28433
Rsad2	All_4	3
Rsad2	All_3	3
Rsad2	All_1	3
Rsad2	GMCSF_1	-0.259917
Rsad2	GMCSF_2	-3
Rsad2	GMCSF_3	-2.88133
Mboat2	IL4_1	3
Mboat2	IL4_2	3
Mboat2	IL4_3	3
Mboat2	M0_1	0.408052
Mboat2	M0_2	-0.652517
Mboat2	M0_3	0.0294371
Mboat2	M0_4	0.0233601
Mboat2	TG_1	-0.652517
Mboat2	TG_2	-0.652517
Mboat2	TG_3	-0.652517
Mboat2	TG_4	-0.652517
Mboat2	TGFb_1	0.384087
Mboat2	TGFb_2	-0.652517
Mboat2	TGFb_3	-0.652517
Mboat2	All_4	-0.652517
Mboat2	All_3	-0.652517
Mboat2	All_1	-0.652517
Mboat2	GMCSF_1	-0.652517
Mboat2	GMCSF_2	0.155894
Mboat2	GMCSF_3	0.0171355
Itgb3	IL4_1	3
Itgb3	IL4_2	3
Itgb3	IL4_3	3
Itgb3	M0_1	0.138824
Itgb3	M0_2	-0.158135
Itgb3	M0_3	-0.332811
Itgb3	M0_4	0.273602
Itgb3	TG_1	0.565225
Itgb3	TG_2	-0.64983
Itgb3	TG_3	0.886686
Itgb3	TG_4	0.416491
Itgb3	TGFb_1	-0.865199
Itgb3	TGFb_2	0.331171
Itgb3	TGFb_3	-0.60234
Itgb3	All_4	-3
Itgb3	All_3	-2.26818
Itgb3	All_1	-3
Itgb3	GMCSF_1	-0.60296
Itgb3	GMCSF_2	0.0368599
Itgb3	GMCSF_3	-0.0884425
Pecam1	IL4_1	3
Pecam1	IL4_2	2.93827
Pecam1	IL4_3	3
Pecam1	M0_1	0.475511
Pecam1	M0_2	0.622239
Pecam1	M0_3	-0.507405
Pecam1	M0_4	-1.44677
Pecam1	TG_1	-1.27755
Pecam1	TG_2	0.834038
Pecam1	TG_3	-0.253984
Pecam1	TG_4	-0.772038
Pecam1	TGFb_1	0.532105
Pecam1	TGFb_2	-1.16271
Pecam1	TGFb_3	-0.21072
Pecam1	All_4	-0.516549
Pecam1	All_3	0.199041
Pecam1	All_1	-1.25482
Pecam1	GMCSF_1	0.0414347
Pecam1	GMCSF_2	-1.74023
Pecam1	GMCSF_3	-0.924973
Nos2	IL4_1	1.10347
Nos2	IL4_2	0
Nos2	IL4_3	0
Nos2	M0_1	0
Nos2	M0_2	0
Nos2	M0_3	0
Nos2	M0_4	0
Nos2	TG_1	0
Nos2	TG_2	1.20963
Nos2	TG_3	0
Nos2	TG_4	0
Nos2	TGFb_1	1.63356
Nos2	TGFb_2	0
Nos2	TGFb_3	0
Nos2	All_4	3
Nos2	All_3	3
Nos2	All_1	3
Nos2	GMCSF_1	1.01346
Nos2	GMCSF_2	0.808411
Nos2	GMCSF_3	0.669653
Slc46a1	IL4_1	-0.662886
Slc46a1	IL4_2	-0.106785
Slc46a1	IL4_3	-0.162415
Slc46a1	M0_1	-0.0791852
Slc46a1	M0_2	0.272543
Slc46a1	M0_3	0.0465707
Slc46a1	M0_4	-0.299265
Slc46a1	TG_1	2.38035
Slc46a1	TG_2	0.77585
Slc46a1	TG_3	0.824151
Slc46a1	TG_4	0.834872
Slc46a1	TGFb_1	1.50973
Slc46a1	TGFb_2	0.996522
Slc46a1	TGFb_3	1.46169
Slc46a1	All_4	-2.66817
Slc46a1	All_3	-1.83656
Slc46a1	All_1	0.565067
Slc46a1	GMCSF_1	-0.431378
Slc46a1	GMCSF_2	-0.37068
Slc46a1	GMCSF_3	-0.254857
Cpd	IL4_1	-1.71674
Cpd	IL4_2	-0.787085
Cpd	IL4_3	-1.0098
Cpd	M0_1	-0.241337
Cpd	M0_2	-0.221399
Cpd	M0_3	0.161221
Cpd	M0_4	0.236429
Cpd	TG_1	-0.392607
Cpd	TG_2	0.885181
Cpd	TG_3	1.07284
Cpd	TG_4	0.976748
Cpd	TGFb_1	0.986087
Cpd	TGFb_2	1.13798
Cpd	TGFb_3	1.08509
Cpd	All_4	1.74574
Cpd	All_3	1.81691
Cpd	All_1	1.97804
Cpd	GMCSF_1	-0.387421
Cpd	GMCSF_2	-0.0200523
Cpd	GMCSF_3	-0.0118633
Nxn	IL4_1	0.802974
Nxn	IL4_2	2.44308
Nxn	IL4_3	2.65517
Nxn	M0_1	-0.179744
Nxn	M0_2	-0.133097
Nxn	M0_3	0.190631
Nxn	M0_4	0.0895059
Nxn	TG_1	1.22214
Nxn	TG_2	0.70345
Nxn	TG_3	1.3716
Nxn	TG_4	1.29794
Nxn	TGFb_1	-0.546339
Nxn	TGFb_2	-0.160095
Nxn	TGFb_3	-0.145657
Nxn	All_4	-0.905108
Nxn	All_3	-1.44508
Nxn	All_1	-3
Nxn	GMCSF_1	0.412939
Nxn	GMCSF_2	1.73544
Nxn	GMCSF_3	1.59263
Pcnx	IL4_1	-0.137303
Pcnx	IL4_2	-0.364122
Pcnx	IL4_3	-0.382954
Pcnx	M0_1	0.248695
Pcnx	M0_2	0.0443705
Pcnx	M0_3	-0.123531
Pcnx	M0_4	-0.213074
Pcnx	TG_1	-0.0989373
Pcnx	TG_2	0.0296315
Pcnx	TG_3	0.452851
Pcnx	TG_4	-0.166868
Pcnx	TGFb_1	1.37502
Pcnx	TGFb_2	0.996158
Pcnx	TGFb_3	0.471233
Pcnx	All_4	-0.622528
Pcnx	All_3	-0.374661
Pcnx	All_1	0.438703
Pcnx	GMCSF_1	-0.402645
Pcnx	GMCSF_2	0.0745008
Pcnx	GMCSF_3	-0.333842
Carmil1	IL4_1	-0.689986
Carmil1	IL4_2	-1.5114
Carmil1	IL4_3	-1.36734
Carmil1	M0_1	0.24509
Carmil1	M0_2	0.0978515
Carmil1	M0_3	-0.091361
Carmil1	M0_4	-0.311116
Carmil1	TG_1	-3
Carmil1	TG_2	0.593258
Carmil1	TG_3	0.838719
Carmil1	TG_4	0.802797
Carmil1	TGFb_1	1.66366
Carmil1	TGFb_2	2.16169
Carmil1	TGFb_3	1.53843
Carmil1	All_4	2.04982
Carmil1	All_3	2.91554
Carmil1	All_1	2.37503
Carmil1	GMCSF_1	-1.03611
Carmil1	GMCSF_2	-1.86462
Carmil1	GMCSF_3	-1.68246
Irf4	IL4_1	3
Irf4	IL4_2	3
Irf4	IL4_3	3
Irf4	M0_1	0.505902
Irf4	M0_2	0.358664
Irf4	M0_3	-1.06105
Irf4	M0_4	-0.289001
Irf4	TG_1	2.64054
Irf4	TG_2	3
Irf4	TG_3	3
Irf4	TG_4	3
Irf4	TGFb_1	-0.542196
Irf4	TGFb_2	-1.53079
Irf4	TGFb_3	-2.12095
Irf4	All_4	2.59579
Irf4	All_3	2.39736
Irf4	All_1	1.72019
Irf4	GMCSF_1	3
Irf4	GMCSF_2	3
Irf4	GMCSF_3	3
Gcnt2	IL4_1	-0.35174
Gcnt2	IL4_2	-0.750189
Gcnt2	IL4_3	-1.99198
Gcnt2	M0_1	0.170653
Gcnt2	M0_2	-0.152419
Gcnt2	M0_3	-0.560646
Gcnt2	M0_4	0.374838
Gcnt2	TG_1	2.53218
Gcnt2	TG_2	2.70562
Gcnt2	TG_3	3
Gcnt2	TG_4	2.72872
Gcnt2	TGFb_1	2.8485
Gcnt2	TGFb_2	1.91658
Gcnt2	TGFb_3	2.29964
Gcnt2	All_4	-0.179423
Gcnt2	All_3	0.834786
Gcnt2	All_1	1.37579
Gcnt2	GMCSF_1	0.088517
Gcnt2	GMCSF_2	0.597459
Gcnt2	GMCSF_3	0.196385
Edn1	IL4_1	3
Edn1	IL4_2	3
Edn1	IL4_3	3
Edn1	M0_1	-0.357209
Edn1	M0_2	0.729426
Edn1	M0_3	-0.357209
Edn1	M0_4	-0.357209
Edn1	TG_1	-0.357209
Edn1	TG_2	1.501
Edn1	TG_3	-0.357209
Edn1	TG_4	1.12233
Edn1	TGFb_1	-0.357209
Edn1	TGFb_2	0.358784
Edn1	TGFb_3	-0.357209
Edn1	All_4	3
Edn1	All_3	3
Edn1	All_1	3
Edn1	GMCSF_1	2.47315
Edn1	GMCSF_2	0.451202
Edn1	GMCSF_3	-0.357209
Pdlim7	IL4_1	-1.75681
Pdlim7	IL4_2	-0.900301
Pdlim7	IL4_3	-0.666156
Pdlim7	M0_1	-0.826242
Pdlim7	M0_2	-1.24079
Pdlim7	M0_3	0.870285
Pdlim7	M0_4	0.24469
Pdlim7	TG_1	2.19048
Pdlim7	TG_2	1.25576
Pdlim7	TG_3	1.3155
Pdlim7	TG_4	1.61409
Pdlim7	TGFb_1	0.780622
Pdlim7	TGFb_2	1.64623
Pdlim7	TGFb_3	2.02093
Pdlim7	All_4	0.666715
Pdlim7	All_3	0.841379
Pdlim7	All_1	1.25258
Pdlim7	GMCSF_1	-1.05178
Pdlim7	GMCSF_2	-0.30933
Pdlim7	GMCSF_3	0.0447447
Golm1	IL4_1	-0.952595
Golm1	IL4_2	0.0748996
Golm1	IL4_3	-0.239237
Golm1	M0_1	-0.26438
Golm1	M0_2	-0.603584
Golm1	M0_3	0.303893
Golm1	M0_4	0.350333
Golm1	TG_1	1.18339
Golm1	TG_2	1.53669
Golm1	TG_3	2.03302
Golm1	TG_4	1.87895
Golm1	TGFb_1	0.838591
Golm1	TGFb_2	1.45115
Golm1	TGFb_3	1.65436
Golm1	All_4	-0.303924
Golm1	All_3	-1.02793
Golm1	All_1	-0.112145
Golm1	GMCSF_1	0.143088
Golm1	GMCSF_2	0.785224
Golm1	GMCSF_3	0.933337
Vcan	IL4_1	0.940335
Vcan	IL4_2	-0.20506
Vcan	IL4_3	-0.0694043
Vcan	M0_1	-0.570978
Vcan	M0_2	0.912212
Vcan	M0_3	-0.463313
Vcan	M0_4	-0.474747
Vcan	TG_1	2.52572
Vcan	TG_2	2.89858
Vcan	TG_3	2.46904
Vcan	TG_4	3
Vcan	TGFb_1	0.409316
Vcan	TGFb_2	-0.686311
Vcan	TGFb_3	-1.09926
Vcan	All_4	3
Vcan	All_3	3
Vcan	All_1	3
Vcan	GMCSF_1	3
Vcan	GMCSF_2	3
Vcan	GMCSF_3	3
Gtf2h2	IL4_1	-1.04281
Gtf2h2	IL4_2	-0.535206
Gtf2h2	IL4_3	-0.542538
Gtf2h2	M0_1	-0.214616
Gtf2h2	M0_2	-0.528528
Gtf2h2	M0_3	0.0616306
Gtf2h2	M0_4	0.486785
Gtf2h2	TG_1	-0.33453
Gtf2h2	TG_2	0.599523
Gtf2h2	TG_3	0.858215
Gtf2h2	TG_4	0.695243
Gtf2h2	TGFb_1	1.23112
Gtf2h2	TGFb_2	1.57582
Gtf2h2	TGFb_3	1.33788
Gtf2h2	All_4	0.231189
Gtf2h2	All_3	-0.119163
Gtf2h2	All_1	0.0187103
Gtf2h2	GMCSF_1	-0.588007
Gtf2h2	GMCSF_2	-0.0237984
Gtf2h2	GMCSF_3	0.0582124
Hexb	IL4_1	-0.381084
Hexb	IL4_2	-0.0928595
Hexb	IL4_3	0.0802628
Hexb	M0_1	-0.4363
Hexb	M0_2	-0.393179
Hexb	M0_3	0.323426
Hexb	M0_4	0.319877
Hexb	TG_1	-1.55806
Hexb	TG_2	0.0710537
Hexb	TG_3	0.422856
Hexb	TG_4	0.704479
Hexb	TGFb_1	0.885591
Hexb	TGFb_2	1.12312
Hexb	TGFb_3	1.23571
Hexb	All_4	-1.41481
Hexb	All_3	-1.4123
Hexb	All_1	-0.817225
Hexb	GMCSF_1	-0.870986
Hexb	GMCSF_2	-0.399962
Hexb	GMCSF_3	-0.0754119
F2rl2	IL4_1	2.23725
F2rl2	IL4_2	2.15086
F2rl2	IL4_3	2.5851
F2rl2	M0_1	0.113425
F2rl2	M0_2	-0.589169
F2rl2	M0_3	0.254411
F2rl2	M0_4	0.084925
F2rl2	TG_1	1.13741
F2rl2	TG_2	2.31572
F2rl2	TG_3	2.89454
F2rl2	TG_4	2.82901
F2rl2	TGFb_1	-0.670298
F2rl2	TGFb_2	0.00567339
F2rl2	TGFb_3	0.383644
F2rl2	All_4	2.24476
F2rl2	All_3	2.14518
F2rl2	All_1	2.8563
F2rl2	GMCSF_1	2.06794
F2rl2	GMCSF_2	2.16238
F2rl2	GMCSF_3	2.59279
Scamp1	IL4_1	-0.19731
Scamp1	IL4_2	-0.159191
Scamp1	IL4_3	-0.0415114
Scamp1	M0_1	0.123838
Scamp1	M0_2	-0.4354
Scamp1	M0_3	0.160656
Scamp1	M0_4	0.0746238
Scamp1	TG_1	0.906013
Scamp1	TG_2	2.14336
Scamp1	TG_3	1.81333
Scamp1	TG_4	1.9708
Scamp1	TGFb_1	0.00292841
Scamp1	TGFb_2	0.0935812
Scamp1	TGFb_3	0.432104
Scamp1	All_4	0.379903
Scamp1	All_3	-0.025375
Scamp1	All_1	0.515065
Scamp1	GMCSF_1	1.76807
Scamp1	GMCSF_2	1.66305
Scamp1	GMCSF_3	1.91538
Elovl7	IL4_1	-2.06497
Elovl7	IL4_2	-0.325617
Elovl7	IL4_3	-1.43434
Elovl7	M0_1	0.10746
Elovl7	M0_2	-1.46909
Elovl7	M0_3	0.326391
Elovl7	M0_4	0.386907
Elovl7	TG_1	2.41759
Elovl7	TG_2	2.11957
Elovl7	TG_3	2.13045
Elovl7	TG_4	2.87564
Elovl7	TGFb_1	0.0659249
Elovl7	TGFb_2	0.152989
Elovl7	TGFb_3	0.775364
Elovl7	All_4	-0.242616
Elovl7	All_3	-1.21621
Elovl7	All_1	-3
Elovl7	GMCSF_1	2.17962
Elovl7	GMCSF_2	2.63487
Elovl7	GMCSF_3	2.71145
Pde4d	IL4_1	-0.259768
Pde4d	IL4_2	0.735965
Pde4d	IL4_3	0.248194
Pde4d	M0_1	-0.853236
Pde4d	M0_2	-0.288608
Pde4d	M0_3	0.539669
Pde4d	M0_4	0.231589
Pde4d	TG_1	1.4691
Pde4d	TG_2	0.85943
Pde4d	TG_3	1.45249
Pde4d	TG_4	1.15422
Pde4d	TGFb_1	1.06166
Pde4d	TGFb_2	1.98378
Pde4d	TGFb_3	1.85069
Pde4d	All_4	-3
Pde4d	All_3	-1.01028
Pde4d	All_1	-0.218679
Pde4d	GMCSF_1	-1.41951
Pde4d	GMCSF_2	0.239391
Pde4d	GMCSF_3	0.0439405
Il6st	IL4_1	2.08575
Il6st	IL4_2	1.82461
Il6st	IL4_3	1.43505
Il6st	M0_1	0.0750345
Il6st	M0_2	0.317255
Il6st	M0_3	-0.351144
Il6st	M0_4	-0.125488
Il6st	TG_1	0.0403193
Il6st	TG_2	0.358189
Il6st	TG_3	0.526474
Il6st	TG_4	0.232249
Il6st	TGFb_1	-0.860201
Il6st	TGFb_2	-0.663478
Il6st	TGFb_3	-0.695166
Il6st	All_4	-1.62943
Il6st	All_3	-1.62771
Il6st	All_1	-1.71819
Il6st	GMCSF_1	0.787239
Il6st	GMCSF_2	0.865747
Il6st	GMCSF_3	0.572802
Ddx4	IL4_1	3
Ddx4	IL4_2	3
Ddx4	IL4_3	3
Ddx4	M0_1	-0.318774
Ddx4	M0_2	-0.292708
Ddx4	M0_3	-0.236196
Ddx4	M0_4	0.616264
Ddx4	TG_1	-1.37934
Ddx4	TG_2	-0.169715
Ddx4	TG_3	0.304777
Ddx4	TG_4	-1.37934
Ddx4	TGFb_1	0.254221
Ddx4	TGFb_2	-1.37934
Ddx4	TGFb_3	-0.701692
Ddx4	All_4	3
Ddx4	All_3	3
Ddx4	All_1	3
Ddx4	GMCSF_1	0.22354
Ddx4	GMCSF_2	-0.570933
Ddx4	GMCSF_3	-1.37934
Fst	IL4_1	-0.357209
Fst	IL4_2	-0.357209
Fst	IL4_3	-0.357209
Fst	M0_1	-0.357209
Fst	M0_2	0.729426
Fst	M0_3	-0.357209
Fst	M0_4	-0.357209
Fst	TG_1	-0.357209
Fst	TG_2	1.501
Fst	TG_3	2.08292
Fst	TG_4	1.12233
Fst	TGFb_1	2.02285
Fst	TGFb_2	1.4789
Fst	TGFb_3	0.320443
Fst	All_4	3
Fst	All_3	3
Fst	All_1	3
Fst	GMCSF_1	0.656253
Fst	GMCSF_2	0.966197
[truncated: 8,881 more rows]

## Sheet: h
In Figure
