# Supplementary material for: In vivo CRISPR screen reveals regulation of macrophage states in neuroinflammation
Source: Nat Neurosci. 2025 Dec 4;29(2):493–509. doi: 10.1038/s41593-025-02151-6 (PMC12880918; doi:10.1038/s41593-025-02151-6)
Supplement: Supplementary file 19 — Source data and statistical analysis when applicable. [file 41593_2025_2151_MOESM19_ESM.xlsx]

## Sheet: a
Condition	Signature	value
Hoxb8 vs WT	Chemokines	0.877454
Hoxb8 vs WT	Pro-Inf Cytokines	0.892287
Hoxb8 vs WT	Pattern Recognition Receptors	0.971319
Hoxb8 vs WT	Inflammasome	0.951813
Hoxb8 vs WT	Tissue disruption	0.77562
Hoxb8 vs WT	Antigen Presentation	0.673528
Chimera vs WT	Chemokines	0.975507
Chimera vs WT	Pro-Inf Cytokines	0.948052
Chimera vs WT	Pattern Recognition Receptors	0.972777
Chimera vs WT	Inflammasome	0.945941
Chimera vs WT	Tissue disruption	0.901448
Chimera vs WT	Antigen Presentation	0.974417
Chimera vs Hoxb8	Chemokines	0.846607
Chimera vs Hoxb8	Pro-Inf Cytokines	0.945216
Chimera vs Hoxb8	Pattern Recognition Receptors	0.957277
Chimera vs Hoxb8	Inflammasome	0.983448
Chimera vs Hoxb8	Tissue disruption	0.786645
Chimera vs Hoxb8	Antigen Presentation	0.778482

## Sheet: b
Cluster_Name	GeneKO_laxCutoff	Signature	avg
Macrophage_1	NT	Chemokines1	-1.06493
Macrophage_1	NT	Pro-Inf Cytokines1	-0.841901
Macrophage_1	NT	Pattern Recognition Receptors1	-0.0312704
Macrophage_1	NT	Inflammasome1	0.0377378
Macrophage_1	NT	Tissue disruption1	-0.923547
Macrophage_1	NT	Inflammation & Damage1	-0.627664
Macrophage_1	NT	Antigen Presentation1	-0.323803
Macrophage_2	NT	Chemokines1	-1.07202
Macrophage_2	NT	Pro-Inf Cytokines1	-0.947431
Macrophage_2	NT	Pattern Recognition Receptors1	-0.345436
Macrophage_2	NT	Inflammasome1	0.260394
Macrophage_2	NT	Tissue disruption1	-0.248783
Macrophage_2	NT	Inflammation & Damage1	-0.706365
Macrophage_2	NT	Antigen Presentation1	1.80614
Macrophage_3	NT	Chemokines1	0.423562
Macrophage_3	NT	Pro-Inf Cytokines1	0.105341
Macrophage_3	NT	Pattern Recognition Receptors1	0.119268
Macrophage_3	NT	Inflammasome1	0.0819693
Macrophage_3	NT	Tissue disruption1	0.444374
Macrophage_3	NT	Inflammation & Damage1	0.315354
Macrophage_3	NT	Antigen Presentation1	-0.857394
Macrophage_4	NT	Chemokines1	1.05244
Macrophage_4	NT	Pro-Inf Cytokines1	0.162967
Macrophage_4	NT	Pattern Recognition Receptors1	0.37522
Macrophage_4	NT	Inflammasome1	-1.0339
Macrophage_4	NT	Tissue disruption1	1.75194
Macrophage_4	NT	Inflammation & Damage1	0.433146
Macrophage_4	NT	Antigen Presentation1	-1.18094
Macrophage_5	NT	Chemokines1	0.111377
Macrophage_5	NT	Pro-Inf Cytokines1	0.273826
Macrophage_5	NT	Pattern Recognition Receptors1	0.288176
Macrophage_5	NT	Inflammasome1	0.440117
Macrophage_5	NT	Tissue disruption1	0.706002
Macrophage_5	NT	Inflammation & Damage1	0.541518
Macrophage_5	NT	Antigen Presentation1	0.855101
Macrophage_6	NT	Chemokines1	-0.602134
Macrophage_6	NT	Pro-Inf Cytokines1	-1.00403
Macrophage_6	NT	Pattern Recognition Receptors1	-0.583033
Macrophage_6	NT	Inflammasome1	-0.94383
Macrophage_6	NT	Tissue disruption1	0.805985
Macrophage_6	NT	Inflammation & Damage1	-0.674352
Macrophage_6	NT	Antigen Presentation1	0.450726
Macrophage_7	NT	Chemokines1	-0.622058
Macrophage_7	NT	Pro-Inf Cytokines1	-0.549007
Macrophage_7	NT	Pattern Recognition Receptors1	-1.24096
Macrophage_7	NT	Inflammasome1	-1.16896
Macrophage_7	NT	Tissue disruption1	0.0152322
Macrophage_7	NT	Inflammation & Damage1	-0.88282
Macrophage_7	NT	Antigen Presentation1	-0.978814
Macrophage_8	NT	Chemokines1	-1.28959
Macrophage_8	NT	Pro-Inf Cytokines1	-0.895475
Macrophage_8	NT	Pattern Recognition Receptors1	-1.71244
Macrophage_8	NT	Inflammasome1	-1.24971
Macrophage_8	NT	Tissue disruption1	-1.99897
Macrophage_8	NT	Inflammation & Damage1	-1.63428
Macrophage_8	NT	Antigen Presentation1	-0.892077
Macrophage_Cxcl10_2	NT	Chemokines1	0.258516
Macrophage_Cxcl10_2	NT	Pro-Inf Cytokines1	0.204337
Macrophage_Cxcl10_2	NT	Pattern Recognition Receptors1	0.424623
Macrophage_Cxcl10_2	NT	Inflammasome1	0.67001
Macrophage_Cxcl10_2	NT	Tissue disruption1	-0.599528
Macrophage_Cxcl10_2	NT	Inflammation & Damage1	0.335237
Macrophage_Cxcl10_2	NT	Antigen Presentation1	0.166087
Macrophage_Cxcl10_3	NT	Chemokines1	1.35591
Macrophage_Cxcl10_3	NT	Pro-Inf Cytokines1	1.87416
Macrophage_Cxcl10_3	NT	Pattern Recognition Receptors1	2.05584
Macrophage_Cxcl10_3	NT	Inflammasome1	1.16105
Macrophage_Cxcl10_3	NT	Tissue disruption1	0.419685
Macrophage_Cxcl10_3	NT	Inflammation & Damage1	1.83983
Macrophage_Cxcl10_3	NT	Antigen Presentation1	1.2934
Macrophage_Cxcl10_1	NT	Chemokines1	1.44892
Macrophage_Cxcl10_1	NT	Pro-Inf Cytokines1	1.61721
Macrophage_Cxcl10_1	NT	Pattern Recognition Receptors1	0.649999
Macrophage_Cxcl10_1	NT	Inflammasome1	1.74511
Macrophage_Cxcl10_1	NT	Tissue disruption1	-0.372393
Macrophage_Cxcl10_1	NT	Inflammation & Damage1	1.0604
Macrophage_Cxcl10_1	NT	Antigen Presentation1	-0.33843

## Sheet: c
Ifngr1				Tnfrsf1a				Csf2ra				Tgfbr1
gene	Cluster	value		gene	Cluster	value		gene	Cluster	value
Cxcl10	Macrophage_Cxcl10_1	-1.35471		Ccl5	Macrophage_Cxcl10_1	-2.5		Ccl6	Macrophage_Cxcl10_1	-1.01235
Cxcl10	Macrophage_Cxcl10_2	-0.0872613		Ccl5	Macrophage_Cxcl10_2	-2.5		Ccl6	Macrophage_Cxcl10_2	-1.81892
Cxcl10	Macrophage_Cxcl10_3	-0.530759		Ccl5	Macrophage_Cxcl10_3	0.360558		Ccl6	Macrophage_Cxcl10_3	-1.54033
Cxcl10	Macrophage_3	1.62764		Ccl5	Macrophage_1	-0.59127		Ccl6	Macrophage_1	-0.634259
Cxcl10	Macrophage_4	-0.500922		Ccl5	Macrophage_2	-0.0818599		Ccl6	Macrophage_2	-0.679256
Cxcl10	Macrophage_5	-0.852399		Ccl5	Macrophage_3	-1.90603		Ccl6	Macrophage_3	0.168403
Cxcl10	Whole	-1.2428		Ccl5	Macrophage_4	-0.156692		Ccl6	Macrophage_4	-1.51528
Ccl12	Macrophage_Cxcl10_1	-0.870196		Ccl5	Macrophage_5	-0.183911		Ccl6	Macrophage_5	-0.401208
Ccl12	Macrophage_Cxcl10_2	-1.96139		Ccl5	Macrophage_6	0.698445		Ccl6	Macrophage_6	-1.58154
Cxcl9	Macrophage_Cxcl10_1	-1.50571		Ccl5	Macrophage_7	-0.286856		Ccl6	Macrophage_7	-2.06955
Cxcl9	Macrophage_Cxcl10_2	-2.489		Ccl5	Macrophage_8	-0.787842		Ccl6	Macrophage_8	-1.6156
Cxcl9	Macrophage_Cxcl10_3	-0.179104		Ccl5	Whole	-0.353479		Ccl6	Whole	-1.26148
Cxcl9	Macrophage_1	-2.5		Cxcl16	Macrophage_Cxcl10_1	-0.771779		Ccl9	Macrophage_Cxcl10_1	-0.813162
Cxcl9	Macrophage_2	-2.24909		Cxcl16	Macrophage_Cxcl10_2	-0.994017		Ccl9	Macrophage_Cxcl10_2	-0.385949
Cxcl9	Macrophage_5	-0.17167		Cxcl16	Macrophage_Cxcl10_3	-0.40888		Ccl9	Macrophage_Cxcl10_3	-1.51831
Cxcl9	Macrophage_6	-2.32104		Cxcl16	Macrophage_1	-0.7431		Ccl9	Macrophage_1	-0.507624
Cxcl9	Macrophage_7	-2.5		Cxcl16	Macrophage_2	-0.737414		Ccl9	Macrophage_2	-1.08245
Cxcl9	Whole	-1.67412		Cxcl16	Macrophage_3	-0.413828		Ccl9	Macrophage_3	-0.022811
Ccl9	Macrophage_Cxcl10_1	0.321381		Cxcl16	Macrophage_4	-0.762644		Ccl9	Macrophage_4	-0.262495
Ccl9	Macrophage_Cxcl10_2	0.770862		Cxcl16	Macrophage_5	-0.587178		Ccl9	Macrophage_5	-0.343343
Ccl9	Macrophage_Cxcl10_3	1.00549		Cxcl16	Macrophage_6	-0.386534		Ccl9	Macrophage_6	-1.2927
Ccl9	Macrophage_1	0.650871		Cxcl16	Macrophage_7	-0.786001		Ccl9	Macrophage_7	-1.62676
Ccl9	Macrophage_2	0.168672		Cxcl16	Macrophage_8	-0.77037		Ccl9	Macrophage_8	-0.77127
Ccl9	Macrophage_3	0.242879		Cxcl16	Whole	-0.684068		Ccl9	Whole	-0.898097
Ccl9	Macrophage_4	1.43741		Cxcl2	Macrophage_Cxcl10_1	-1.83282		Cxcl9	Macrophage_Cxcl10_1	0.253739
Ccl9	Macrophage_5	0.452932		Cxcl2	Macrophage_Cxcl10_3	-0.308649		Cxcl9	Macrophage_Cxcl10_2	-0.851474
Ccl9	Macrophage_6	0.863079		Cxcl2	Macrophage_3	-2.5		Cxcl9	Macrophage_Cxcl10_3	0.125035
Ccl9	Macrophage_7	1.21366		Cxcl2	Macrophage_4	0.161881		Cxcl9	Macrophage_1	0.241315
Ccl9	Macrophage_8	1.2758		Cxcl2	Macrophage_5	0.633678		Cxcl9	Macrophage_2	-0.429761
Ccl9	Whole	0.793318		Ccl2	Macrophage_Cxcl10_1	1.08061		Cxcl9	Macrophage_4	0.337433
Cxcl2	Macrophage_Cxcl10_1	-2.5		Ccl2	Macrophage_Cxcl10_2	0.0374042		Cxcl9	Macrophage_5	-0.243676
Cxcl2	Macrophage_Cxcl10_3	2.5		Ccl2	Macrophage_Cxcl10_3	0.129162		Cxcl9	Macrophage_6	-0.458847
Cxcl2	Macrophage_2	2.29716		Ccl2	Macrophage_3	-0.746322		Cxcl9	Macrophage_7	-0.122715
Cxcl2	Macrophage_3	-2.37489		Ccl2	Macrophage_4	0.31785		Cxcl9	Whole	-0.106387
Cxcl2	Macrophage_4	2.5		Ccl2	Macrophage_5	0.687784		Ccl12	Macrophage_Cxcl10_1	0.0960845
Cxcl2	Macrophage_5	1.70098		Ccl2	Macrophage_7	0.882745		Ccl12	Macrophage_Cxcl10_2	-0.626643
Ccl2	Macrophage_Cxcl10_1	-0.52021		Ccl2	Whole	0.367751		Ccl25	Macrophage_Cxcl10_1	-0.188042
Ccl2	Macrophage_Cxcl10_2	-0.064691		Cxcl9	Macrophage_Cxcl10_1	-0.863879		Ccl25	Macrophage_Cxcl10_2	0.590126
Ccl2	Macrophage_Cxcl10_3	-0.967836		Cxcl9	Macrophage_Cxcl10_2	-1.45377		Ccl25	Macrophage_Cxcl10_3	0.128901
Ccl2	Macrophage_3	-2.38652		Cxcl9	Macrophage_Cxcl10_3	-0.184965		Ccl25	Macrophage_1	-0.00728752
Ccl2	Macrophage_4	-2.1911		Cxcl9	Macrophage_1	-1.10365		Ccl25	Macrophage_2	0.180394
Ccl2	Macrophage_5	0.763496		Cxcl9	Macrophage_2	-1.63898		Ccl25	Macrophage_3	-0.877454
Ccl2	Macrophage_7	-0.151474		Cxcl9	Macrophage_5	0.0236681		Ccl25	Macrophage_4	0.447065
Ccl2	Whole	-0.665443		Cxcl9	Macrophage_6	-1.86333		Ccl25	Macrophage_5	0.272648
Ccl5	Macrophage_Cxcl10_1	-2.13489		Cxcl9	Macrophage_7	-0.417183		Ccl25	Macrophage_6	0.100993
Ccl5	Macrophage_Cxcl10_2	-1.37833		Cxcl9	Whole	-0.836061		Ccl25	Macrophage_7	-0.0271919
Ccl5	Macrophage_Cxcl10_3	-0.58547		Ccl9	Macrophage_Cxcl10_1	-0.431173		Ccl25	Macrophage_8	-0.177577
Ccl5	Macrophage_1	-1.39548		Ccl9	Macrophage_Cxcl10_2	-1.28417		Ccl25	Whole	0.0235102
Ccl5	Macrophage_2	-0.207413		Ccl9	Macrophage_Cxcl10_3	-0.221041		Cxcl16	Macrophage_Cxcl10_1	-0.478276
Ccl5	Macrophage_3	-2.5		Ccl9	Macrophage_1	-0.54045		Cxcl16	Macrophage_Cxcl10_2	-0.337636
Ccl5	Macrophage_4	-1.42446		Ccl9	Macrophage_2	-0.739913		Cxcl16	Macrophage_Cxcl10_3	0.320842
Ccl5	Macrophage_5	-0.799113		Ccl9	Macrophage_3	0.0297201		Cxcl16	Macrophage_1	0.229404
Ccl5	Macrophage_6	-1.04563		Ccl9	Macrophage_4	0.107003		Cxcl16	Macrophage_2	0.129455
Ccl5	Macrophage_7	-1.54313		Ccl9	Macrophage_5	-0.191914		Cxcl16	Macrophage_3	-0.00811938
Ccl5	Macrophage_8	-1.87843		Ccl9	Macrophage_6	-0.502575		Cxcl16	Macrophage_4	-0.0253283
Ccl5	Whole	-1.30045		Ccl9	Macrophage_7	-0.189443		Cxcl16	Macrophage_5	-0.150557
Ccl6	Macrophage_Cxcl10_1	-0.243655		Ccl9	Macrophage_8	-0.782168		Cxcl16	Macrophage_6	0.300418
Ccl6	Macrophage_Cxcl10_2	-0.0738865		Ccl9	Whole	-0.454046		Cxcl16	Macrophage_7	0.376873
Ccl6	Macrophage_Cxcl10_3	0.297257		Ccl12	Macrophage_Cxcl10_1	1.37639		Cxcl16	Macrophage_8	0.208954
Ccl6	Macrophage_1	-0.16246		Ccl12	Macrophage_Cxcl10_2	-0.424604		Cxcl16	Whole	0.178433
Ccl6	Macrophage_2	-0.134375		Ccl6	Macrophage_Cxcl10_1	-0.608241		Cxcl2	Macrophage_Cxcl10_1	-0.0677868
Ccl6	Macrophage_3	0.404061		Ccl6	Macrophage_Cxcl10_2	-0.201918		Cxcl2	Macrophage_Cxcl10_3	-0.347603
Ccl6	Macrophage_4	-0.340279		Ccl6	Macrophage_Cxcl10_3	0.799903		Cxcl2	Macrophage_3	-0.198347
Ccl6	Macrophage_5	0.178568		Ccl6	Macrophage_1	0.154122		Cxcl2	Macrophage_4	2.5
Ccl6	Macrophage_6	0.177337		Ccl6	Macrophage_2	0.494877		Cxcl2	Macrophage_5	0.703944
Ccl6	Macrophage_7	0.416849		Ccl6	Macrophage_3	0.224869		Ccl5	Macrophage_Cxcl10_1	-1.99097
Ccl6	Macrophage_8	0.3391		Ccl6	Macrophage_4	0.521757		Ccl5	Macrophage_Cxcl10_2	-0.442031
Ccl6	Whole	0.236035		Ccl6	Macrophage_5	0.424869		Ccl5	Macrophage_Cxcl10_3	-0.153196
Cxcl16	Macrophage_Cxcl10_1	-0.275137		Ccl6	Macrophage_6	0.4254		Ccl5	Macrophage_1	0.671034
Cxcl16	Macrophage_Cxcl10_2	-1.04321		Ccl6	Macrophage_7	0.486754		Ccl5	Macrophage_2	1.01713
Cxcl16	Macrophage_Cxcl10_3	-0.786068		Ccl6	Macrophage_8	-0.159448		Ccl5	Macrophage_3	-1.80195
Cxcl16	Macrophage_1	-0.65897		Ccl6	Whole	0.223747		Ccl5	Macrophage_4	-1.65608
Cxcl16	Macrophage_2	-0.544958		Ccl3	Macrophage_Cxcl10_1	-0.408374		Ccl5	Macrophage_5	-0.253979
Cxcl16	Macrophage_3	-0.084193		Ccl3	Macrophage_Cxcl10_2	0.966381		Ccl5	Macrophage_6	0.930774
Cxcl16	Macrophage_4	-1.00154		Ccl3	Macrophage_Cxcl10_3	0.351432		Ccl5	Macrophage_7	0.401042
Cxcl16	Macrophage_5	-0.460388		Ccl3	Macrophage_1	-0.299033		Ccl5	Macrophage_8	0.0426923
Cxcl16	Macrophage_6	-0.93356		Ccl3	Macrophage_2	0.291966		Ccl5	Whole	0.129956
Cxcl16	Macrophage_7	-0.846661		Ccl3	Macrophage_3	-0.800327		Ccl3	Macrophage_Cxcl10_1	1.1573
Cxcl16	Macrophage_8	-0.864467		Ccl3	Macrophage_4	1.23659		Ccl3	Macrophage_Cxcl10_2	0.380049
Cxcl16	Whole	-0.883942		Ccl3	Macrophage_5	-0.329622		Ccl3	Macrophage_Cxcl10_3	-0.458522
Ccl25	Macrophage_Cxcl10_1	-0.466488		Ccl3	Macrophage_6	0.0642966		Ccl3	Macrophage_1	-0.646033
Ccl25	Macrophage_Cxcl10_2	0.235635		Ccl3	Macrophage_7	-0.103984		Ccl3	Macrophage_2	0.406966
Ccl25	Macrophage_Cxcl10_3	0.527736		Ccl3	Macrophage_8	-0.857564		Ccl3	Macrophage_3	0.469098
Ccl25	Macrophage_1	0.00989252		Ccl3	Whole	-0.0680515		Ccl3	Macrophage_4	1.128
Ccl25	Macrophage_2	0.531815		Ccl25	Macrophage_Cxcl10_1	0.275264		Ccl3	Macrophage_5	-0.671094
Ccl25	Macrophage_3	-0.370266		Ccl25	Macrophage_Cxcl10_2	0.175316		Ccl3	Macrophage_6	0.0164287
Ccl25	Macrophage_4	1.16367		Ccl25	Macrophage_Cxcl10_3	-0.312551		Ccl3	Macrophage_7	-0.833396
Ccl25	Macrophage_5	0.156093		Ccl25	Macrophage_1	-0.249689		Ccl3	Macrophage_8	-0.122586
Ccl25	Macrophage_6	-0.40578		Ccl25	Macrophage_2	-0.188775		Ccl3	Whole	-0.244628
Ccl25	Macrophage_7	-0.24368		Ccl25	Macrophage_3	-0.0181503		Ccl2	Macrophage_Cxcl10_1	1.59944
Ccl25	Macrophage_8	-0.0623573		Ccl25	Macrophage_4	1.12446		Ccl2	Macrophage_Cxcl10_2	-2.12204
Ccl25	Whole	-0.05442		Ccl25	Macrophage_5	0.240899		Ccl2	Macrophage_Cxcl10_3	-1.36871
Ccl3	Macrophage_Cxcl10_1	-0.779321		Ccl25	Macrophage_6	-0.105852		Ccl2	Macrophage_3	-2.5
Ccl3	Macrophage_Cxcl10_2	1.96576		Ccl25	Macrophage_7	0.102093		Ccl2	Macrophage_4	-0.762931
Ccl3	Macrophage_Cxcl10_3	0.38707		Ccl25	Macrophage_8	0.44363		Ccl2	Macrophage_5	-0.250034
Ccl3	Macrophage_1	-1.22097		Ccl25	Whole	-0.0093662		Ccl2	Macrophage_7	-0.716287
Ccl3	Macrophage_2	0.217796		Cxcl10	Macrophage_Cxcl10_1	-0.16607		Ccl2	Whole	-0.485774
Ccl3	Macrophage_3	-0.143267		Cxcl10	Macrophage_Cxcl10_2	-2.28383		Ccl4	Macrophage_Cxcl10_1	1.8803
Ccl3	Macrophage_4	0.451436		Cxcl10	Macrophage_Cxcl10_3	-0.535001		Ccl4	Macrophage_Cxcl10_2	0.419897
Ccl3	Macrophage_5	-0.108363		Cxcl10	Macrophage_4	-0.767021		Ccl4	Macrophage_Cxcl10_3	-1.17575
Ccl3	Macrophage_6	-0.47997		Cxcl10	Macrophage_5	-0.824587		Ccl4	Macrophage_3	0.711816
Ccl3	Macrophage_7	-0.553115		Cxcl10	Whole	-0.694614		Ccl4	Macrophage_4	2.03231
Ccl3	Macrophage_8	0.100778		Ccl4	Macrophage_Cxcl10_1	1.67893		Ccl4	Macrophage_5	0.824129
Ccl3	Whole	-0.225847		Ccl4	Macrophage_Cxcl10_2	0.084013		Ccl4	Macrophage_7	-1.28891
Ccl4	Macrophage_Cxcl10_1	-1.33463		Ccl4	Macrophage_Cxcl10_3	0.679649		Ccl4	Whole	0.22065
Ccl4	Macrophage_Cxcl10_2	1.15003		Ccl4	Macrophage_3	0.301484		Cxcl10	Macrophage_Cxcl10_1	-0.029195
Ccl4	Macrophage_Cxcl10_3	-0.626775		Ccl4	Macrophage_4	1.08622		Cxcl10	Macrophage_Cxcl10_2	-1.29651
Ccl4	Macrophage_4	-0.226897		Ccl4	Macrophage_5	0.629626		Cxcl10	Macrophage_Cxcl10_3	-0.0295719
Ccl4	Macrophage_5	1.18998		Ccl4	Macrophage_7	-0.460774		Cxcl10	Macrophage_4	-1.49155
Ccl4	Macrophage_7	-1.39664		Ccl4	Whole	0.290323		Cxcl10	Macrophage_5	-1.30355
Ccl4	Whole	-0.766438		Ccl7	Macrophage_4	-0.777451		Cxcl10	Whole	-0.290979
Ccl7	Macrophage_4	-2.5						Ccl7	Macrophage_4	-2.5

## Sheet: d
Ifngr1				Csf2ra				Tgfbr1
gene	Cluster	value		gene	Cluster	value		gene	Cluster	value
Cxcl10	Macrophage_Cxcl10_1	-1.35471		Tnfsf13	Macrophage_Cxcl10_1	-0.94854		Il1a	Macrophage_Cxcl10_1	-0.637659
Cxcl10	Macrophage_Cxcl10_2	-0.0872613		Tnfsf13	Macrophage_Cxcl10_2	-0.0101272		Il1a	Macrophage_Cxcl10_2	0.254468
Cxcl10	Macrophage_Cxcl10_3	-0.530759		Tnfsf13	Macrophage_Cxcl10_3	0.0802509		Il1a	Macrophage_Cxcl10_3	-0.499528
Cxcl10	Macrophage_3	1.62764		Tnfsf13	Macrophage_1	-0.0781214		Il1a	Macrophage_1	-0.434486
Cxcl10	Macrophage_4	-0.500922		Tnfsf13	Macrophage_2	-0.0724365		Il1a	Macrophage_2	-0.704727
Cxcl10	Macrophage_5	-0.852399		Tnfsf13	Macrophage_3	0.369454		Il1a	Macrophage_3	0.0790404
Cxcl10	Whole	-1.2428		Tnfsf13	Macrophage_4	-0.012088		Il1a	Macrophage_4	0.0256383
Tnf	Macrophage_Cxcl10_1	-2.29484		Tnfsf13	Macrophage_5	0.0680578		Il1a	Macrophage_5	-0.436455
Tnf	Macrophage_Cxcl10_2	0.0476465		Tnfsf13	Macrophage_6	0.0153353		Il1a	Macrophage_6	0.983388
Tnf	Macrophage_Cxcl10_3	-0.266788		Tnfsf13	Macrophage_7	0.214274		Il1a	Macrophage_7	-0.0041477
Tnf	Macrophage_1	-0.809925		Tnfsf13	Macrophage_8	0.220074		Il1a	Macrophage_8	0.0908998
Tnf	Macrophage_2	-0.531386		Tnfsf13	Whole	0.124751		Il1a	Whole	-0.158099
Tnf	Macrophage_3	-0.40976		Il18	Macrophage_Cxcl10_1	-0.614544		Cxcl10	Macrophage_Cxcl10_1	-1.43562
Tnf	Macrophage_4	-0.858256		Il18	Macrophage_Cxcl10_2	0.433013		Cxcl10	Macrophage_Cxcl10_2	0.758194
Tnf	Macrophage_5	-0.7782		Il18	Macrophage_Cxcl10_3	-0.306326		Cxcl10	Macrophage_Cxcl10_3	-0.664354
Tnf	Macrophage_6	-0.760983		Il18	Macrophage_1	0.530004		Cxcl10	Macrophage_3	2.5
Tnf	Macrophage_7	-0.746946		Il18	Macrophage_2	0.622975		Cxcl10	Macrophage_4	-1.9569
Tnf	Macrophage_8	-1.11924		Il18	Macrophage_3	0.114997		Cxcl10	Macrophage_5	0.49531
Tnf	Whole	-0.963318		Il18	Macrophage_4	0.165375		Cxcl10	Macrophage_8	2.5
Ebi3	Macrophage_Cxcl10_1	0.753165		Il18	Macrophage_5	-0.305705		Cxcl10	Whole	-0.0747727
Ebi3	Macrophage_Cxcl10_2	-0.360758		Il18	Macrophage_6	-0.101265		Ccl4	Macrophage_Cxcl10_1	2.27683
Ebi3	Macrophage_Cxcl10_3	-0.000423928		Il18	Macrophage_7	-0.0729427		Ccl4	Macrophage_Cxcl10_2	-0.200681
Ebi3	Macrophage_1	-0.0649953		Il18	Macrophage_8	-0.604975		Ccl4	Macrophage_Cxcl10_3	1.0723
Ebi3	Macrophage_2	0.342624		Il18	Whole	0.0579425		Ccl4	Macrophage_1	1.75186
Ebi3	Macrophage_3	-0.202813		Il1b	Macrophage_Cxcl10_1	-1.02391		Ccl4	Macrophage_3	-0.538709
Ebi3	Macrophage_4	0.483887		Il1b	Macrophage_Cxcl10_2	-0.44917		Ccl4	Macrophage_4	1.37234
Ebi3	Macrophage_5	0.0893877		Il1b	Macrophage_Cxcl10_3	-0.951718		Ccl4	Macrophage_5	2.5
Ebi3	Macrophage_6	-0.126661		Il1b	Macrophage_1	-0.232672		Ccl4	Macrophage_6	2.5
Ebi3	Macrophage_7	-0.0239691		Il1b	Macrophage_2	-0.374072		Ccl4	Macrophage_7	2.16415
Ebi3	Macrophage_8	-0.0431339		Il1b	Macrophage_3	-0.30547		Ccl4	Macrophage_8	0.495721
Ebi3	Whole	-0.0460149		Il1b	Macrophage_4	0.486778		Ccl4	Whole	2.0564
Cxcl2	Macrophage_Cxcl10_1	-2.5		Il1b	Macrophage_5	-0.699821		Il18	Macrophage_Cxcl10_1	1.21058
Cxcl2	Macrophage_Cxcl10_3	2.5		Il1b	Macrophage_6	-0.494161		Il18	Macrophage_Cxcl10_2	0.630674
Cxcl2	Macrophage_2	2.29716		Il1b	Macrophage_7	-0.903404		Il18	Macrophage_Cxcl10_3	0.386483
Cxcl2	Macrophage_3	-2.37489		Il1b	Macrophage_8	-1.33408		Il18	Macrophage_1	0.602177
Cxcl2	Macrophage_4	2.5		Il1b	Whole	-0.708665		Il18	Macrophage_2	0.948424
Cxcl2	Macrophage_5	1.70098		Cxcl2	Macrophage_Cxcl10_1	-0.0677868		Il18	Macrophage_3	1.86322
Ccl5	Macrophage_Cxcl10_1	-2.13489		Cxcl2	Macrophage_Cxcl10_3	-0.347603		Il18	Macrophage_4	-0.0354447
Ccl5	Macrophage_Cxcl10_2	-1.37833		Cxcl2	Macrophage_3	-0.198347		Il18	Macrophage_5	0.255731
Ccl5	Macrophage_Cxcl10_3	-0.58547		Cxcl2	Macrophage_4	2.5		Il18	Macrophage_6	-0.298862
Ccl5	Macrophage_1	-1.39548		Cxcl2	Macrophage_5	0.703944		Il18	Macrophage_7	0.0800872
Ccl5	Macrophage_2	-0.207413		Ccl5	Macrophage_Cxcl10_1	-1.99097		Il18	Macrophage_8	0.432332
Ccl5	Macrophage_3	-2.5		Ccl5	Macrophage_Cxcl10_2	-0.442031		Il18	Whole	0.332947
Ccl5	Macrophage_4	-1.42446		Ccl5	Macrophage_Cxcl10_3	-0.153196		Tnfsf13b	Macrophage_Cxcl10_1	0.191656
Ccl5	Macrophage_5	-0.799113		Ccl5	Macrophage_1	0.671034		Tnfsf13b	Macrophage_Cxcl10_2	-0.766864
Ccl5	Macrophage_6	-1.04563		Ccl5	Macrophage_2	1.01713		Tnfsf13b	Macrophage_Cxcl10_3	-1.64712
Ccl5	Macrophage_7	-1.54313		Ccl5	Macrophage_3	-1.80195		Tnfsf13b	Macrophage_1	-0.872045
Ccl5	Macrophage_8	-1.87843		Ccl5	Macrophage_4	-1.65608		Tnfsf13b	Macrophage_2	0.177248
Ccl5	Whole	-1.30045		Ccl5	Macrophage_5	-0.253979		Tnfsf13b	Macrophage_3	0.858274
Il18	Macrophage_Cxcl10_1	0.539062		Ccl5	Macrophage_6	0.930774		Tnfsf13b	Macrophage_4	0.859732
Il18	Macrophage_Cxcl10_2	-0.392837		Ccl5	Macrophage_7	0.401042		Tnfsf13b	Macrophage_5	-0.703361
Il18	Macrophage_Cxcl10_3	-0.32563		Ccl5	Macrophage_8	0.0426923		Tnfsf13b	Macrophage_6	-0.431099
Il18	Macrophage_1	-0.189084		Ccl5	Whole	0.129956		Tnfsf13b	Macrophage_7	-0.523984
Il18	Macrophage_2	0.517947		Spp1	Macrophage_Cxcl10_1	1.79811		Tnfsf13b	Macrophage_8	0.151112
Il18	Macrophage_3	0.708857		Spp1	Macrophage_Cxcl10_2	-1.17755		Tnfsf13b	Whole	-0.84204
Il18	Macrophage_4	0.822318		Spp1	Macrophage_Cxcl10_3	-0.705767		Spp1	Macrophage_Cxcl10_1	-2.5
Il18	Macrophage_5	0.162084		Spp1	Macrophage_1	-2.03789		Spp1	Macrophage_Cxcl10_2	-0.700703
Il18	Macrophage_6	0.628617		Spp1	Macrophage_2	-0.524345		Spp1	Macrophage_Cxcl10_3	-0.280949
Il18	Macrophage_7	0.384197		Spp1	Macrophage_3	-1.538		Spp1	Macrophage_1	-0.00530469
Il18	Macrophage_8	0.426433		Spp1	Macrophage_4	0.192603		Spp1	Macrophage_2	0.855864
Il18	Whole	0.328972		Spp1	Macrophage_5	-0.428287		Spp1	Macrophage_3	-1.79095
Osm	Macrophage_Cxcl10_1	-0.165905		Spp1	Macrophage_6	-0.698083		Spp1	Macrophage_4	0.0986946
Osm	Macrophage_Cxcl10_2	0.181405		Spp1	Macrophage_7	-0.900348		Spp1	Macrophage_5	0.267003
Osm	Macrophage_Cxcl10_3	1.28781		Spp1	Macrophage_8	0.0867291		Spp1	Macrophage_6	-0.627115
Osm	Macrophage_1	0.600546		Spp1	Whole	-0.480422		Spp1	Macrophage_7	-1.06318
Osm	Macrophage_2	0.876293		Tnf	Macrophage_Cxcl10_1	-0.740183		Spp1	Macrophage_8	0.732344
Osm	Macrophage_3	0.289007		Tnf	Macrophage_Cxcl10_2	-0.535023		Spp1	Whole	-0.219677
Osm	Macrophage_4	1.7829		Tnf	Macrophage_Cxcl10_3	-0.294743		Ccl3	Macrophage_Cxcl10_1	1.65441
Osm	Macrophage_5	0.646266		Tnf	Macrophage_1	-0.364076		Ccl3	Macrophage_Cxcl10_2	1.84105
Osm	Macrophage_6	0.372293		Tnf	Macrophage_2	-0.654804		Ccl3	Macrophage_Cxcl10_3	0.99118
Osm	Macrophage_7	0.681265		Tnf	Macrophage_3	0.0409574		Ccl3	Macrophage_1	0.194518
Osm	Macrophage_8	0.951341		Tnf	Macrophage_4	0.364634		Ccl3	Macrophage_2	0.318157
Osm	Whole	0.610252		Tnf	Macrophage_5	-0.18376		Ccl3	Macrophage_3	1.06936
Il1b	Macrophage_Cxcl10_1	-0.688742		Tnf	Macrophage_6	-0.51888		Ccl3	Macrophage_4	1.29657
Il1b	Macrophage_Cxcl10_2	-0.370103		Tnf	Macrophage_7	-0.260839		Ccl3	Macrophage_5	0.974194
Il1b	Macrophage_Cxcl10_3	0.250284		Tnf	Macrophage_8	0.034076		Ccl3	Macrophage_6	1.62764
Il1b	Macrophage_1	-0.662215		Tnf	Whole	-0.336713		Ccl3	Macrophage_7	0.634287
Il1b	Macrophage_2	-0.862557		Tnfsf13b	Macrophage_Cxcl10_1	0.772896		Ccl3	Macrophage_8	0.483242
Il1b	Macrophage_3	-0.277202		Tnfsf13b	Macrophage_Cxcl10_2	0.333195		Ccl3	Whole	0.99241
Il1b	Macrophage_4	0.949157		Tnfsf13b	Macrophage_Cxcl10_3	0.427629		Il1b	Macrophage_Cxcl10_1	0.0583509
Il1b	Macrophage_5	-0.121657		Tnfsf13b	Macrophage_1	0.390182		Il1b	Macrophage_Cxcl10_2	-0.0652889
Il1b	Macrophage_6	-0.388417		Tnfsf13b	Macrophage_2	0.181984		Il1b	Macrophage_Cxcl10_3	-0.402863
Il1b	Macrophage_7	0.0760746		Tnfsf13b	Macrophage_3	1.18753		Il1b	Macrophage_1	-0.25881
Il1b	Macrophage_8	-0.679924		Tnfsf13b	Macrophage_4	0.972033		Il1b	Macrophage_2	-0.555496
Il1b	Whole	-0.639235		Tnfsf13b	Macrophage_5	0.554345		Il1b	Macrophage_3	0.680878
Tnfsf13	Macrophage_Cxcl10_1	0.0737958		Tnfsf13b	Macrophage_6	0.198679		Il1b	Macrophage_4	-0.419468
Tnfsf13	Macrophage_Cxcl10_2	0.495784		Tnfsf13b	Macrophage_7	0.673741		Il1b	Macrophage_5	-0.37732
Tnfsf13	Macrophage_Cxcl10_3	0.174829		Tnfsf13b	Macrophage_8	1.08112		Il1b	Macrophage_6	-0.263291
Tnfsf13	Macrophage_1	0.251812		Tnfsf13b	Whole	0.474477		Il1b	Macrophage_7	-0.158209
Tnfsf13	Macrophage_2	0.359797		Ccl3	Macrophage_Cxcl10_1	1.1573		Il1b	Macrophage_8	-1.17921
Tnfsf13	Macrophage_3	0.179697		Ccl3	Macrophage_Cxcl10_2	0.380049		Il1b	Whole	-0.192157
Tnfsf13	Macrophage_4	-0.0113128		Ccl3	Macrophage_Cxcl10_3	-0.458522		Cxcl2	Macrophage_Cxcl10_1	-0.55165
Tnfsf13	Macrophage_5	0.276266		Ccl3	Macrophage_1	-0.646033		Cxcl2	Macrophage_Cxcl10_3	0.952156
Tnfsf13	Macrophage_6	0.64188		Ccl3	Macrophage_2	0.406966		Cxcl2	Macrophage_2	2.12536
Tnfsf13	Macrophage_7	0.231254		Ccl3	Macrophage_3	0.469098		Cxcl2	Macrophage_3	-2.37824
Tnfsf13	Macrophage_8	0.381283		Ccl3	Macrophage_4	1.128		Cxcl2	Macrophage_4	2.5
Tnfsf13	Whole	0.398451		Ccl3	Macrophage_5	-0.671094		Cxcl2	Macrophage_5	-0.0116551
Il1a	Macrophage_Cxcl10_1	-0.980272		Ccl3	Macrophage_6	0.0164287		Cxcl2	Whole	1.13575
Il1a	Macrophage_Cxcl10_2	-0.1287		Ccl3	Macrophage_7	-0.833396		Tnfsf13	Macrophage_Cxcl10_1	-0.028858
Il1a	Macrophage_Cxcl10_3	0.507937		Ccl3	Macrophage_8	-0.122586		Tnfsf13	Macrophage_Cxcl10_2	-0.588841
Il1a	Macrophage_1	-0.201811		Ccl3	Whole	-0.244628		Tnfsf13	Macrophage_Cxcl10_3	-0.499963
Il1a	Macrophage_2	-0.307375		Ebi3	Macrophage_Cxcl10_1	0.273868		Tnfsf13	Macrophage_1	-0.156777
Il1a	Macrophage_3	-0.0523792		Ebi3	Macrophage_Cxcl10_2	-0.39642		Tnfsf13	Macrophage_2	0.540673
Il1a	Macrophage_4	0.727016		Ebi3	Macrophage_Cxcl10_3	-0.30117		Tnfsf13	Macrophage_3	-0.247162
Il1a	Macrophage_5	0.0242702		Ebi3	Macrophage_1	-0.105902		Tnfsf13	Macrophage_4	-0.68973
Il1a	Macrophage_6	0.00147544		Ebi3	Macrophage_2	-0.134762		Tnfsf13	Macrophage_5	-0.0254631
Il1a	Macrophage_7	0.0504706		Ebi3	Macrophage_3	0.192916		Tnfsf13	Macrophage_6	-0.0140397
Il1a	Macrophage_8	-0.0782139		Ebi3	Macrophage_4	-0.628002		Tnfsf13	Macrophage_7	-0.379278
Il1a	Whole	-0.246464		Ebi3	Macrophage_5	-0.163694		Tnfsf13	Macrophage_8	0.0392015
Spp1	Macrophage_Cxcl10_1	0.863429		Ebi3	Macrophage_6	-0.254914		Tnfsf13	Whole	-0.169882
Spp1	Macrophage_Cxcl10_2	1.04965		Ebi3	Macrophage_7	-0.189472		Tnf	Macrophage_Cxcl10_1	-0.317122
Spp1	Macrophage_Cxcl10_3	1.67809		Ebi3	Macrophage_8	-0.390841		Tnf	Macrophage_Cxcl10_2	0.282732
Spp1	Macrophage_1	1.08709		Ebi3	Whole	-0.200078		Tnf	Macrophage_Cxcl10_3	1.23396
Spp1	Macrophage_2	1.23762		Osm	Macrophage_Cxcl10_1	0.496672		Tnf	Macrophage_1	0.449325
Spp1	Macrophage_3	0.0933354		Osm	Macrophage_Cxcl10_2	-0.548115		Tnf	Macrophage_2	0.980656
Spp1	Macrophage_4	-0.123082		Osm	Macrophage_Cxcl10_3	-0.0979362		Tnf	Macrophage_3	-0.293385
Spp1	Macrophage_5	0.330206		Osm	Macrophage_1	0.289112		Tnf	Macrophage_4	0.342958
Spp1	Macrophage_6	0.519867		Osm	Macrophage_2	-0.47328		Tnf	Macrophage_5	-0.0883872
Spp1	Macrophage_7	0.252671		Osm	Macrophage_3	-0.556205		Tnf	Macrophage_6	0.0642045
Spp1	Macrophage_8	0.633554		Osm	Macrophage_4	-0.136321		Tnf	Macrophage_7	0.278562
Spp1	Whole	0.622543		Osm	Macrophage_5	-0.297917		Tnf	Macrophage_8	1.1661
Ccl3	Macrophage_Cxcl10_1	-0.779321		Osm	Macrophage_6	-0.123618		Tnf	Whole	0.85114
Ccl3	Macrophage_Cxcl10_2	1.96576		Osm	Macrophage_7	-0.267359		Osm	Macrophage_Cxcl10_1	-0.18871
Ccl3	Macrophage_Cxcl10_3	0.38707		Osm	Macrophage_8	0.458837		Osm	Macrophage_Cxcl10_2	1.00411
Ccl3	Macrophage_1	-1.22097		Osm	Whole	-0.115111		Osm	Macrophage_Cxcl10_3	-0.302557
Ccl3	Macrophage_2	0.217796		Il1a	Macrophage_Cxcl10_1	0.108825		Osm	Macrophage_1	-1.6018
Ccl3	Macrophage_3	-0.143267		Il1a	Macrophage_Cxcl10_2	-0.201587		Osm	Macrophage_2	0.935115
Ccl3	Macrophage_4	0.451436		Il1a	Macrophage_Cxcl10_3	-0.860686		Osm	Macrophage_3	-1.19011
Ccl3	Macrophage_5	-0.108363		Il1a	Macrophage_1	-1.17417		Osm	Macrophage_4	0.0655137
Ccl3	Macrophage_6	-0.47997		Il1a	Macrophage_2	-0.760223		Osm	Macrophage_5	-0.158441
Ccl3	Macrophage_7	-0.553115		Il1a	Macrophage_3	-0.0566623		Osm	Macrophage_6	-1.29234
Ccl3	Macrophage_8	0.100778		Il1a	Macrophage_4	-0.589589		Osm	Macrophage_7	-1.01417
Ccl3	Whole	-0.225847		Il1a	Macrophage_5	-0.567859		Osm	Macrophage_8	0.148264
Ccl4	Macrophage_Cxcl10_1	-1.33463		Il1a	Macrophage_6	-0.330766		Osm	Whole	-0.499305
Ccl4	Macrophage_Cxcl10_2	1.15003		Il1a	Macrophage_7	-0.620543		Ccl5	Macrophage_Cxcl10_1	1.66938
Ccl4	Macrophage_Cxcl10_3	-0.626775		Il1a	Macrophage_8	-0.2823		Ccl5	Macrophage_Cxcl10_2	0.15343
Ccl4	Macrophage_4	-0.226897		Il1a	Whole	-0.765053		Ccl5	Macrophage_Cxcl10_3	0.192636
Ccl4	Macrophage_5	1.18998		Ccl4	Macrophage_Cxcl10_1	1.8803		Ccl5	Macrophage_1	0.661181
Ccl4	Macrophage_7	-1.39664		Ccl4	Macrophage_Cxcl10_2	0.419897		Ccl5	Macrophage_2	-0.451868
Ccl4	Whole	-0.766438		Ccl4	Macrophage_Cxcl10_3	-1.17575		Ccl5	Macrophage_3	0.425403
Tnfsf13b	Macrophage_Cxcl10_1	0.278418		Ccl4	Macrophage_3	0.711816		Ccl5	Macrophage_4	1.98046
Tnfsf13b	Macrophage_Cxcl10_2	-0.965686		Ccl4	Macrophage_4	2.03231		Ccl5	Macrophage_5	0.687094
Tnfsf13b	Macrophage_Cxcl10_3	-1.83968		Ccl4	Macrophage_5	0.824129		Ccl5	Macrophage_6	0.708247
Tnfsf13b	Macrophage_1	-1.77281		Ccl4	Macrophage_7	-1.28891		Ccl5	Macrophage_7	-0.418415
Tnfsf13b	Macrophage_2	-0.388627		Ccl4	Whole	0.22065		Ccl5	Macrophage_8	-1.02913
Tnfsf13b	Macrophage_3	-1.7269		Cxcl10	Macrophage_Cxcl10_1	-0.029195		Ccl5	Whole	0.223706
Tnfsf13b	Macrophage_4	-0.480075		Cxcl10	Macrophage_Cxcl10_2	-1.29651		Ebi3	Macrophage_Cxcl10_1	0.0566824
Tnfsf13b	Macrophage_5	-0.0935789		Cxcl10	Macrophage_Cxcl10_3	-0.0295719		Ebi3	Macrophage_Cxcl10_2	-0.539236
Tnfsf13b	Macrophage_6	-1.99139		Cxcl10	Macrophage_4	-1.49155		Ebi3	Macrophage_Cxcl10_3	0.105353
Tnfsf13b	Macrophage_7	-1.18235		Cxcl10	Macrophage_5	-1.30355		Ebi3	Macrophage_1	0.654538
Tnfsf13b	Macrophage_8	-1.42511		Cxcl10	Whole	-0.290979		Ebi3	Macrophage_2	0.492449
Tnfsf13b	Whole	-1.35693						Ebi3	Macrophage_3	0.162998
Il6	Macrophage_Cxcl10_3	1.07268						Ebi3	Macrophage_4	0.164148
								Ebi3	Macrophage_5	0.273655
								Ebi3	Macrophage_6	0.206519
								Ebi3	Macrophage_7	0.681939
								Ebi3	Macrophage_8	-0.0677364
								Ebi3	Whole	0.363284

## Sheet: e
Ifngr1				Tnfrsf1a				Csf2ra
gene	Cluster	value		gene	Cluster	value		gene	Cluster	value
Tlr4	Macrophage_Cxcl10_1	1.39798		Tlr2	Macrophage_Cxcl10_1	-0.684541		Tlr4	Macrophage_Cxcl10_1	1.15884
Tlr4	Macrophage_Cxcl10_2	0.162581		Tlr2	Macrophage_Cxcl10_2	-0.576912		Tlr4	Macrophage_Cxcl10_2	-0.494463
Tlr4	Macrophage_Cxcl10_3	0.044585		Tlr2	Macrophage_Cxcl10_3	-0.483165		Tlr4	Macrophage_Cxcl10_3	-0.897142
Tlr4	Macrophage_1	-0.00562296		Tlr2	Macrophage_1	-0.279139		Tlr4	Macrophage_1	-0.0784465
Tlr4	Macrophage_2	-0.220834		Tlr2	Macrophage_2	-0.316031		Tlr4	Macrophage_2	-0.193121
Tlr4	Macrophage_3	-0.0795472		Tlr2	Macrophage_3	-0.351174		Tlr4	Macrophage_3	-0.395819
Tlr4	Macrophage_4	0.0776467		Tlr2	Macrophage_4	-0.687051		Tlr4	Macrophage_4	-0.690813
Tlr4	Macrophage_5	-0.154354		Tlr2	Macrophage_5	-0.336537		Tlr4	Macrophage_5	-0.147444
Tlr4	Macrophage_6	0.0660216		Tlr2	Macrophage_6	-0.477643		Tlr4	Macrophage_6	-0.205068
Tlr4	Macrophage_7	0.136886		Tlr2	Macrophage_7	-0.184848		Tlr4	Macrophage_7	-0.420132
Tlr4	Macrophage_8	-0.0108436		Tlr2	Macrophage_8	-0.393856		Tlr4	Macrophage_8	-0.312644
Tlr4	Whole	0.0066175		Tlr2	Whole	-0.39092		Tlr4	Whole	-0.30247
Nlrc5	Macrophage_Cxcl10_1	-0.95274		Clec4e	Macrophage_Cxcl10_1	-0.763145		Clec10a	Macrophage_Cxcl10_1	-0.981236
Nlrc5	Macrophage_Cxcl10_2	-0.360565		Clec4e	Macrophage_Cxcl10_2	-0.830045		Clec10a	Macrophage_3	-0.131566
Nlrc5	Macrophage_Cxcl10_3	-0.907344		Clec4e	Macrophage_Cxcl10_3	-0.410679		Clec10a	Macrophage_5	0.709373
Nlrc5	Macrophage_1	-1.43123		Clec4e	Macrophage_1	-0.527667		Clec10a	Macrophage_7	-0.123471
Nlrc5	Macrophage_2	-1.4324		Clec4e	Macrophage_2	-0.602506		Fpr2	Macrophage_Cxcl10_1	-0.354913
Nlrc5	Macrophage_3	-0.741516		Clec4e	Macrophage_3	-0.185104		Fpr2	Macrophage_Cxcl10_2	-0.409619
Nlrc5	Macrophage_4	-1.25378		Clec4e	Macrophage_4	-1.67739		Fpr2	Macrophage_Cxcl10_3	-0.228876
Nlrc5	Macrophage_5	-0.550925		Clec4e	Macrophage_5	-0.469818		Fpr2	Macrophage_1	-0.0161845
Nlrc5	Macrophage_6	-1.11789		Clec4e	Macrophage_6	-0.0319788		Fpr2	Macrophage_2	-0.109149
Nlrc5	Macrophage_7	-1.13645		Clec4e	Macrophage_7	-0.445174		Fpr2	Macrophage_3	-0.891817
Nlrc5	Macrophage_8	-1.01951		Clec4e	Macrophage_8	-0.992591		Fpr2	Macrophage_4	-0.112154
Nlrc5	Whole	-1.11527		Clec4e	Whole	-0.636985		Fpr2	Macrophage_5	0.0380382
Clec10a	Macrophage_Cxcl10_1	-1.27429		Fpr2	Macrophage_Cxcl10_1	-0.25067		Fpr2	Macrophage_6	0.282297
Clec10a	Macrophage_3	0.482274		Fpr2	Macrophage_Cxcl10_2	-0.790154		Fpr2	Macrophage_7	-0.120287
Clec10a	Macrophage_5	0.735803		Fpr2	Macrophage_Cxcl10_3	-0.61179		Fpr2	Macrophage_8	-0.659277
Clec10a	Macrophage_7	0.0199086		Fpr2	Macrophage_1	-0.53031		Fpr2	Whole	-0.0993047
Clec10a	Macrophage_8	0.4087		Fpr2	Macrophage_2	-0.762002		Tlr13	Macrophage_Cxcl10_1	0.41547
Fpr1	Macrophage_Cxcl10_1	0.959839		Fpr2	Macrophage_3	-1.08115		Tlr13	Macrophage_Cxcl10_2	0.498587
Fpr1	Macrophage_Cxcl10_2	0.625916		Fpr2	Macrophage_4	-0.910048		Tlr13	Macrophage_Cxcl10_3	0.306308
Fpr1	Macrophage_Cxcl10_3	1.37296		Fpr2	Macrophage_5	-0.312009		Tlr13	Macrophage_1	0.0175674
Fpr1	Macrophage_1	0.299307		Fpr2	Macrophage_6	-0.75726		Tlr13	Macrophage_2	0.0921747
Fpr1	Macrophage_2	0.756189		Fpr2	Macrophage_7	-0.517369		Tlr13	Macrophage_3	0.197815
Fpr1	Macrophage_3	-0.493595		Fpr2	Macrophage_8	-0.61684		Tlr13	Macrophage_4	0.813891
Fpr1	Macrophage_4	0.718621		Fpr2	Whole	-0.605534		Tlr13	Macrophage_5	0.235637
Fpr1	Macrophage_5	0.226123		Fpr1	Macrophage_Cxcl10_1	-0.759709		Tlr13	Macrophage_6	0.215227
Fpr1	Macrophage_6	0.804867		Fpr1	Macrophage_Cxcl10_2	-1.06239		Tlr13	Macrophage_7	0.256433
Fpr1	Macrophage_7	0.766399		Fpr1	Macrophage_Cxcl10_3	-0.759033		Tlr13	Macrophage_8	0.0434982
Fpr1	Macrophage_8	1.53704		Fpr1	Macrophage_1	-0.845197		Tlr13	Whole	0.207162
Fpr1	Whole	0.591665		Fpr1	Macrophage_2	-1.10253		Clec12a	Macrophage_Cxcl10_1	0.463894
Clec2d	Macrophage_Cxcl10_1	-0.623847		Fpr1	Macrophage_3	-1.6013		Clec12a	Macrophage_Cxcl10_2	0.183311
Clec2d	Macrophage_Cxcl10_2	0.0474509		Fpr1	Macrophage_4	-1.51777		Clec12a	Macrophage_Cxcl10_3	-0.109209
Clec2d	Macrophage_Cxcl10_3	-0.147788		Fpr1	Macrophage_5	-0.330429		Clec12a	Macrophage_1	0.108929
Clec2d	Macrophage_1	-0.412355		Fpr1	Macrophage_6	-0.897512		Clec12a	Macrophage_2	0.11181
Clec2d	Macrophage_2	-0.233395		Fpr1	Macrophage_7	-0.772193		Clec12a	Macrophage_3	0.558673
Clec2d	Macrophage_3	-0.00431558		Fpr1	Macrophage_8	-1.21871		Clec12a	Macrophage_4	0.1871
Clec2d	Macrophage_4	-0.198716		Fpr1	Whole	-0.816987		Clec12a	Macrophage_5	0.225034
Clec2d	Macrophage_5	-0.358757		Tlr5	Macrophage_Cxcl10_1	0.29241		Clec12a	Macrophage_6	0.135963
Clec2d	Macrophage_6	-0.375975		Tlr5	Macrophage_Cxcl10_2	0.221326		Clec12a	Macrophage_7	0.125242
Clec2d	Macrophage_7	-0.255919		Tlr5	Macrophage_1	0.299206		Clec12a	Macrophage_8	0.0343872
Clec2d	Macrophage_8	-0.240585		Tlr5	Macrophage_2	-0.480157		Clec12a	Whole	0.108774
Clec2d	Whole	-0.422452		Tlr5	Macrophage_5	-0.176709		Tlr2	Macrophage_Cxcl10_1	-0.00808952
Tlr5	Macrophage_Cxcl10_1	0.124968		Tlr9	Macrophage_Cxcl10_1	0.682431		Tlr2	Macrophage_Cxcl10_2	-0.248179
Tlr5	Macrophage_Cxcl10_2	0.435834		Tlr9	Macrophage_Cxcl10_2	0.852878		Tlr2	Macrophage_Cxcl10_3	-0.0845384
Tlr5	Macrophage_1	0.228769		Tlr9	Macrophage_Cxcl10_3	0.555695		Tlr2	Macrophage_1	-0.126605
Tlr5	Macrophage_2	0.0871355		Tlr9	Macrophage_1	0.00859476		Tlr2	Macrophage_2	-0.208813
Tlr5	Macrophage_3	0.874758		Tlr9	Macrophage_2	-0.490816		Tlr2	Macrophage_3	-0.160487
Tlr5	Macrophage_5	0.208836		Tlr9	Macrophage_3	-0.151377		Tlr2	Macrophage_4	-0.0943124
Tlr2	Macrophage_Cxcl10_1	0.0600002		Tlr9	Macrophage_4	1.39775		Tlr2	Macrophage_5	-0.250508
Tlr2	Macrophage_Cxcl10_2	-0.0483055		Tlr9	Macrophage_5	0.181712		Tlr2	Macrophage_6	-0.483131
Tlr2	Macrophage_Cxcl10_3	0.484141		Tlr9	Macrophage_6	-0.288627		Tlr2	Macrophage_7	-0.281106
Tlr2	Macrophage_1	0.0773184		Tlr9	Macrophage_7	0.30647		Tlr2	Macrophage_8	-0.462118
Tlr2	Macrophage_2	-0.22321		Tlr9	Macrophage_8	0.34448		Tlr2	Whole	-0.259426
Tlr2	Macrophage_3	0.353458		Tlr9	Whole	0.233381		Clec4d	Macrophage_Cxcl10_1	0.269035
Tlr2	Macrophage_4	0.779188		Clec12a	Macrophage_Cxcl10_1	0.310952		Clec4d	Macrophage_Cxcl10_2	0.435513
Tlr2	Macrophage_5	0.0418055		Clec12a	Macrophage_Cxcl10_2	-0.10411		Clec4d	Macrophage_Cxcl10_3	0.0597283
Tlr2	Macrophage_6	0.0686874		Clec12a	Macrophage_Cxcl10_3	-0.214898		Clec4d	Macrophage_1	-0.0484518
Tlr2	Macrophage_7	0.356945		Clec12a	Macrophage_1	-0.234318		Clec4d	Macrophage_2	-0.447462
Tlr2	Macrophage_8	0.0835464		Clec12a	Macrophage_2	-0.18309		Clec4d	Macrophage_3	-0.09611
Tlr2	Whole	0.0398342		Clec12a	Macrophage_3	-0.312192		Clec4d	Macrophage_4	0.382508
Clec4n	Macrophage_Cxcl10_1	1.1328		Clec12a	Macrophage_4	-0.180888		Clec4d	Macrophage_5	0.00223039
Clec4n	Macrophage_Cxcl10_2	0.624078		Clec12a	Macrophage_5	-0.147697		Clec4d	Macrophage_6	-0.00844867
Clec4n	Macrophage_Cxcl10_3	0.421958		Clec12a	Macrophage_6	-0.214358		Clec4d	Macrophage_7	-0.149934
Clec4n	Macrophage_1	0.281548		Clec12a	Macrophage_7	-0.148304		Clec4d	Macrophage_8	-0.579203
Clec4n	Macrophage_2	0.0743508		Clec12a	Macrophage_8	-0.15773		Clec4d	Whole	-0.0866615
Clec4n	Macrophage_3	-0.337151		Clec12a	Whole	-0.115172		Clec4n	Macrophage_Cxcl10_1	0.138282
Clec4n	Macrophage_4	1.14173		Clec5a	Macrophage_Cxcl10_1	-0.28003		Clec4n	Macrophage_Cxcl10_2	-1.73898
Clec4n	Macrophage_5	0.198845		Clec5a	Macrophage_Cxcl10_2	-0.246341		Clec4n	Macrophage_Cxcl10_3	-1.16962
Clec4n	Macrophage_6	0.409903		Clec5a	Macrophage_Cxcl10_3	-0.217481		Clec4n	Macrophage_1	-1.42359
Clec4n	Macrophage_7	0.867512		Clec5a	Macrophage_1	-0.0952229		Clec4n	Macrophage_2	-1.33307
Clec4n	Macrophage_8	1.1806		Clec5a	Macrophage_2	0.00165567		Clec4n	Macrophage_3	-1.48525
Clec4n	Whole	0.324006		Clec5a	Macrophage_3	-0.199616		Clec4n	Macrophage_4	-0.0534825
Tlr8	Macrophage_Cxcl10_1	0.689209		Clec5a	Macrophage_4	-0.641426		Clec4n	Macrophage_5	-0.8286
Tlr8	Macrophage_Cxcl10_2	-0.133828		Clec5a	Macrophage_5	-0.128746		Clec4n	Macrophage_6	-1.16565
Tlr8	Macrophage_Cxcl10_3	0.0423357		Clec5a	Macrophage_6	-0.387884		Clec4n	Macrophage_7	-1.60577
Tlr8	Macrophage_1	0.0978485		Clec5a	Macrophage_7	-0.10132		Clec4n	Macrophage_8	-1.70936
Tlr8	Macrophage_2	-0.0441995		Clec5a	Macrophage_8	-0.108423		Clec4n	Whole	-1.32008
Tlr8	Macrophage_3	-0.102023		Clec5a	Whole	-0.0703583		Clec4a2	Macrophage_Cxcl10_1	-0.168721
Tlr8	Macrophage_4	0.530622		Clec4d	Macrophage_Cxcl10_1	-0.0510659		Clec4a2	Macrophage_Cxcl10_2	-0.03712
Tlr8	Macrophage_5	-0.0469491		Clec4d	Macrophage_Cxcl10_2	-1.06704		Clec4a2	Macrophage_Cxcl10_3	-0.615964
Tlr8	Macrophage_6	0.0765166		Clec4d	Macrophage_Cxcl10_3	-0.59128		Clec4a2	Macrophage_1	-0.28151
Tlr8	Macrophage_7	0.0655641		Clec4d	Macrophage_1	-0.892925		Clec4a2	Macrophage_2	-0.0552348
Tlr8	Macrophage_8	0.336012		Clec4d	Macrophage_2	-0.94943		Clec4a2	Macrophage_3	0.0554491
Tlr8	Whole	0.13739		Clec4d	Macrophage_3	-0.0878698		Clec4a2	Macrophage_4	-0.407565
Clec5a	Macrophage_Cxcl10_1	-0.688625		Clec4d	Macrophage_4	-0.608364		Clec4a2	Macrophage_5	-0.1801
Clec5a	Macrophage_Cxcl10_2	0.0813354		Clec4d	Macrophage_5	-0.342017		Clec4a2	Macrophage_6	-0.221107
Clec5a	Macrophage_Cxcl10_3	0.706806		Clec4d	Macrophage_6	-0.636646		Clec4a2	Macrophage_7	-0.552193
Clec5a	Macrophage_1	0.375574		Clec4d	Macrophage_7	-0.495924		Clec4a2	Macrophage_8	-0.744191
Clec5a	Macrophage_2	0.0294938		Clec4d	Macrophage_8	-0.89072		Clec4a2	Whole	-0.363983
Clec5a	Macrophage_3	-0.934568		Clec4d	Whole	-0.733333		Tlr9	Macrophage_Cxcl10_1	0.872108
Clec5a	Macrophage_4	0.161005		Clec16a	Macrophage_Cxcl10_1	-0.240293		Tlr9	Macrophage_Cxcl10_2	0.563867
Clec5a	Macrophage_5	0.0574627		Clec16a	Macrophage_Cxcl10_2	0.319617		Tlr9	Macrophage_Cxcl10_3	0.44687
Clec5a	Macrophage_6	0.473903		Clec16a	Macrophage_Cxcl10_3	-0.0715892		Tlr9	Macrophage_1	0.19539
Clec5a	Macrophage_7	0.342634		Clec16a	Macrophage_1	0.126503		Tlr9	Macrophage_2	-0.314833
Clec5a	Macrophage_8	0.109835		Clec16a	Macrophage_2	-0.609249		Tlr9	Macrophage_3	-0.666094
Clec5a	Whole	0.170718		Clec16a	Macrophage_3	-0.785082		Tlr9	Macrophage_4	-0.104848
Clec2i	Macrophage_Cxcl10_1	1.05912		Clec16a	Macrophage_4	0.634973		Tlr9	Macrophage_5	0.00098924
Clec2i	Macrophage_Cxcl10_2	1.0226		Clec16a	Macrophage_5	-0.0534905		Tlr9	Macrophage_6	0.176859
Clec2i	Macrophage_Cxcl10_3	0.582483		Clec16a	Macrophage_6	0.239626		Tlr9	Macrophage_7	0.285121
Clec2i	Macrophage_1	0.508931		Clec16a	Macrophage_7	0.119687		Tlr9	Macrophage_8	0.467415
Clec2i	Macrophage_2	0.748139		Clec16a	Macrophage_8	-0.415448		Tlr9	Whole	0.193422
Clec2i	Macrophage_3	0.118757		Clec16a	Whole	-0.0118429		Olr1	Macrophage_Cxcl10_1	2.32444
Clec2i	Macrophage_4	-0.369333		Nod2	Macrophage_Cxcl10_1	-0.462823		Olr1	Macrophage_Cxcl10_2	0.967342
Clec2i	Macrophage_5	0.204084		Nod2	Macrophage_Cxcl10_2	-0.162813		Olr1	Macrophage_Cxcl10_3	-0.892008
Clec2i	Macrophage_6	0.661465		Nod2	Macrophage_Cxcl10_3	-0.488037		Olr1	Macrophage_1	-1.09908
Clec2i	Macrophage_7	0.622434		Nod2	Macrophage_1	-0.271801		Olr1	Macrophage_2	-0.717935
Clec2i	Macrophage_8	0.377125		Nod2	Macrophage_2	-0.352277		Olr1	Macrophage_3	-0.0810852
Clec2i	Whole	0.5911		Nod2	Macrophage_3	-0.167554		Olr1	Macrophage_4	-0.955792
Tlr9	Macrophage_Cxcl10_1	0.77018		Nod2	Macrophage_4	-1.66032		Olr1	Macrophage_5	-0.157166
Tlr9	Macrophage_Cxcl10_2	0.248701		Nod2	Macrophage_5	-0.175093		Olr1	Macrophage_6	-0.471591
Tlr9	Macrophage_Cxcl10_3	-0.0658867		Nod2	Macrophage_6	0.223263		Olr1	Macrophage_7	-0.795885
Tlr9	Macrophage_1	-0.568629		Nod2	Macrophage_7	0.0465054		Olr1	Macrophage_8	-0.438176
Tlr9	Macrophage_2	-0.924256		Nod2	Macrophage_8	-0.1169		Olr1	Whole	-0.611475
Tlr9	Macrophage_3	-1.06161		Nod2	Whole	-0.20948		Tlr6	Macrophage_Cxcl10_1	-0.770102
Tlr9	Macrophage_4	0.481231		Clec4n	Macrophage_Cxcl10_1	0.396374		Tlr6	Macrophage_Cxcl10_2	1.40346
Tlr9	Macrophage_5	-0.17579		Clec4n	Macrophage_Cxcl10_2	-0.767758		Tlr6	Macrophage_Cxcl10_3	0.753706
Tlr9	Macrophage_6	-0.0294717		Clec4n	Macrophage_Cxcl10_3	-0.130808		Tlr6	Macrophage_1	0.192795
Tlr9	Macrophage_7	-0.16514		Clec4n	Macrophage_1	-0.452691		Tlr6	Macrophage_2	-0.869916
Tlr9	Macrophage_8	-0.190849		Clec4n	Macrophage_2	-0.347384		Tlr6	Macrophage_3	-0.132144
Tlr9	Whole	-0.286347		Clec4n	Macrophage_3	-0.743605		Tlr6	Macrophage_4	1.15447
Fpr2	Macrophage_Cxcl10_1	-0.222282		Clec4n	Macrophage_4	-0.155175		Tlr6	Macrophage_5	0.000105543
Fpr2	Macrophage_Cxcl10_2	-0.27688		Clec4n	Macrophage_5	-0.111819		Tlr6	Macrophage_6	0.0500076
Fpr2	Macrophage_Cxcl10_3	-0.489804		Clec4n	Macrophage_6	-0.38167		Tlr6	Macrophage_7	-0.0351693
Fpr2	Macrophage_1	-0.362735		Clec4n	Macrophage_7	-0.214177		Tlr6	Macrophage_8	0.158024
Fpr2	Macrophage_2	-0.680412		Clec4n	Macrophage_8	-0.803986		Tlr6	Whole	0.0451421
Fpr2	Macrophage_3	-0.76574		Clec4n	Whole	-0.361563		Nlrx1	Macrophage_Cxcl10_1	0.588305
Fpr2	Macrophage_4	0.802823		Tlr4	Macrophage_Cxcl10_1	0.906961		Nlrx1	Macrophage_Cxcl10_2	0.349281
Fpr2	Macrophage_5	-0.198371		Tlr4	Macrophage_Cxcl10_2	0.0735467		Nlrx1	Macrophage_Cxcl10_3	-0.00769441
Fpr2	Macrophage_6	-0.359338		Tlr4	Macrophage_Cxcl10_3	-0.0399649		Nlrx1	Macrophage_1	-0.110982
Fpr2	Macrophage_7	-0.00248776		Tlr4	Macrophage_1	0.0994496		Nlrx1	Macrophage_2	0.232663
Fpr2	Macrophage_8	0.311882		Tlr4	Macrophage_2	-0.0853374		Nlrx1	Macrophage_3	0.00334655
Fpr2	Whole	-0.405528		Tlr4	Macrophage_3	-0.119763		Nlrx1	Macrophage_4	-0.765455
Tlr1	Macrophage_Cxcl10_1	0.5818		Tlr4	Macrophage_4	-0.135895		Nlrx1	Macrophage_5	0.211521
Tlr1	Macrophage_Cxcl10_2	-0.425514		Tlr4	Macrophage_5	-0.00334729		Nlrx1	Macrophage_6	0.0819423
Tlr1	Macrophage_Cxcl10_3	-0.228937		Tlr4	Macrophage_6	-0.0577809		Nlrx1	Macrophage_7	-0.00233131
Tlr1	Macrophage_1	-0.602044		Tlr4	Macrophage_7	0.0231653		Nlrx1	Macrophage_8	0.15929
Tlr1	Macrophage_2	-0.321221		Tlr4	Macrophage_8	-0.199983		Nlrx1	Whole	0.0426927
Tlr1	Macrophage_3	-0.952343		Tlr4	Whole	-0.0223009		Clec2i	Macrophage_Cxcl10_1	0.349744
Tlr1	Macrophage_4	-0.789116		Clec2d	Macrophage_Cxcl10_1	-0.0613821		Clec2i	Macrophage_Cxcl10_2	1.05396
Tlr1	Macrophage_5	-0.433008		Clec2d	Macrophage_Cxcl10_2	-0.185187		Clec2i	Macrophage_Cxcl10_3	0.324932
Tlr1	Macrophage_6	-0.14142		Clec2d	Macrophage_Cxcl10_3	-0.748334		Clec2i	Macrophage_1	0.248616
Tlr1	Macrophage_7	-0.930288		Clec2d	Macrophage_1	-0.396777		Clec2i	Macrophage_2	0.679027
Tlr1	Macrophage_8	-0.17599		Clec2d	Macrophage_2	-0.598808		Clec2i	Macrophage_3	0.462404
Tlr1	Whole	-0.4948		Clec2d	Macrophage_3	0.841018		Clec2i	Macrophage_4	-1.99397
Clec4a2	Macrophage_Cxcl10_1	0.313929		Clec2d	Macrophage_4	0.432624		Clec2i	Macrophage_5	0.413154
Clec4a2	Macrophage_Cxcl10_2	0.0158012		Clec2d	Macrophage_5	-0.416455		Clec2i	Macrophage_6	-0.110506
Clec4a2	Macrophage_Cxcl10_3	0.711012		Clec2d	Macrophage_6	-0.638879		Clec2i	Macrophage_7	0.583967
Clec4a2	Macrophage_1	-0.0202773		Clec2d	Macrophage_7	-0.313221		Clec2i	Macrophage_8	0.206686
Clec4a2	Macrophage_2	0.00425016		Clec2d	Macrophage_8	-0.300342		Clec2i	Whole	0.304294
Clec4a2	Macrophage_3	0.826755		Clec2d	Whole	-0.370242		Tlr7	Macrophage_Cxcl10_1	0.579684
Clec4a2	Macrophage_4	-0.660281		Nlrx1	Macrophage_Cxcl10_1	0.0626699		Tlr7	Macrophage_Cxcl10_2	0.346362
Clec4a2	Macrophage_5	-0.0491404		Nlrx1	Macrophage_Cxcl10_2	-0.438054		Tlr7	Macrophage_Cxcl10_3	-0.30108
Clec4a2	Macrophage_6	0.0763681		Nlrx1	Macrophage_Cxcl10_3	0.751961		Tlr7	Macrophage_1	0.0533716
Clec4a2	Macrophage_7	0.20295		Nlrx1	Macrophage_1	0.389397		Tlr7	Macrophage_2	-0.363778
Clec4a2	Macrophage_8	0.32626		Nlrx1	Macrophage_2	0.0517455		Tlr7	Macrophage_3	-0.135097
Clec4a2	Whole	0.126531		Nlrx1	Macrophage_3	0.591674		Tlr7	Macrophage_4	0.782488
Clec4d	Macrophage_Cxcl10_1	0.159397		Nlrx1	Macrophage_4	-0.435199		Tlr7	Macrophage_5	0.237108
Clec4d	Macrophage_Cxcl10_2	-0.370395		Nlrx1	Macrophage_5	0.209287		Tlr7	Macrophage_6	0.00173093
Clec4d	Macrophage_Cxcl10_3	0.318268		Nlrx1	Macrophage_6	0.286929		Tlr7	Macrophage_7	-0.045886
Clec4d	Macrophage_1	-0.063433		Nlrx1	Macrophage_7	0.100266		Tlr7	Macrophage_8	-0.246377
Clec4d	Macrophage_2	-0.154235		Nlrx1	Macrophage_8	0.117778		Tlr7	Whole	-0.00498551
Clec4d	Macrophage_3	0.185412		Nlrx1	Whole	0.2533		Clec5a	Macrophage_Cxcl10_1	-0.23222
Clec4d	Macrophage_4	0.0291368		Tlr7	Macrophage_Cxcl10_1	-0.000139132		Clec5a	Macrophage_Cxcl10_2	-0.950973
Clec4d	Macrophage_5	0.137517		Tlr7	Macrophage_Cxcl10_2	0.0701669		Clec5a	Macrophage_Cxcl10_3	-0.208489
Clec4d	Macrophage_6	-0.39563		Tlr7	Macrophage_Cxcl10_3	0.140732		Clec5a	Macrophage_1	-0.302655
Clec4d	Macrophage_7	-0.0329134		Tlr7	Macrophage_1	-0.087243		Clec5a	Macrophage_2	-0.229206
Clec4d	Macrophage_8	0.34822		Tlr7	Macrophage_2	-0.12083		Clec5a	Macrophage_3	-0.917335
Clec4d	Whole	-0.062461		Tlr7	Macrophage_3	-0.00671362		Clec5a	Macrophage_4	-0.885839
Clec4e	Macrophage_Cxcl10_1	0.150753		Tlr7	Macrophage_4	0.103248		Clec5a	Macrophage_5	-0.3066
Clec4e	Macrophage_Cxcl10_2	0.696031		Tlr7	Macrophage_5	0.0056437		Clec5a	Macrophage_6	-0.00565537
Clec4e	Macrophage_Cxcl10_3	0.236578		Tlr7	Macrophage_6	0.115917		Clec5a	Macrophage_7	-0.0329268
Clec4e	Macrophage_1	-0.0186978		Tlr7	Macrophage_7	-0.00423332		Clec5a	Macrophage_8	-0.50306
Clec4e	Macrophage_2	-0.940224		Tlr7	Macrophage_8	-0.181203		Clec5a	Whole	-0.255621
Clec4e	Macrophage_3	-0.0493509		Tlr7	Whole	-0.0685843		Nod2	Macrophage_Cxcl10_1	0.215872
Clec4e	Macrophage_4	-0.262378		Nod1	Macrophage_Cxcl10_1	-0.205988		Nod2	Macrophage_Cxcl10_2	0.110086
Clec4e	Macrophage_5	0.106777		Nod1	Macrophage_Cxcl10_2	-0.0731431		Nod2	Macrophage_Cxcl10_3	-0.445463
Clec4e	Macrophage_6	0.407888		Nod1	Macrophage_Cxcl10_3	-0.199012		Nod2	Macrophage_1	-0.294673
Clec4e	Macrophage_7	0.429005		Nod1	Macrophage_1	0.0637295		Nod2	Macrophage_2	-0.325825
Clec4e	Macrophage_8	0.193714		Nod1	Macrophage_2	0.230375		Nod2	Macrophage_3	-1.09416
Clec4e	Whole	-0.112777		Nod1	Macrophage_3	0.281365		Nod2	Macrophage_4	-0.574933
Nod2	Macrophage_Cxcl10_1	-0.0970643		Nod1	Macrophage_4	0.499653		Nod2	Macrophage_5	-0.113367
Nod2	Macrophage_Cxcl10_2	0.568204		Nod1	Macrophage_5	-0.348495		Nod2	Macrophage_6	-0.156384
Nod2	Macrophage_Cxcl10_3	0.147652		Nod1	Macrophage_6	-0.576019		Nod2	Macrophage_7	-0.348571
Nod2	Macrophage_1	-0.377138		Nod1	Macrophage_7	-0.457968		Nod2	Macrophage_8	-0.194388
Nod2	Macrophage_2	-0.37198		Nod1	Macrophage_8	0.24552		Nod2	Whole	-0.346645
Nod2	Macrophage_3	-1.29995		Nod1	Whole	-0.0375108		Clec2d	Macrophage_Cxcl10_1	-0.167817
Nod2	Macrophage_4	-2.19263		Tlr13	Macrophage_Cxcl10_1	0.380121		Clec2d	Macrophage_Cxcl10_2	-0.322659
Nod2	Macrophage_5	-0.159402		Tlr13	Macrophage_Cxcl10_2	0.836695		Clec2d	Macrophage_Cxcl10_3	-0.298257
Nod2	Macrophage_6	-0.324312		Tlr13	Macrophage_Cxcl10_3	0.397281		Clec2d	Macrophage_1	-0.325207
Nod2	Macrophage_7	-0.136332		Tlr13	Macrophage_1	0.0879354		Clec2d	Macrophage_2	-0.0747796
Nod2	Macrophage_8	-0.673529		Tlr13	Macrophage_2	0.0594193		Clec2d	Macrophage_3	-0.377348
Nod2	Whole	-0.490462		Tlr13	Macrophage_3	-0.210834		Clec2d	Macrophage_4	-0.522699
Nod1	Macrophage_Cxcl10_1	-0.553855		Tlr13	Macrophage_4	-0.00586622		Clec2d	Macrophage_5	-0.442912
Nod1	Macrophage_Cxcl10_2	0.00605572		Tlr13	Macrophage_5	0.1123		Clec2d	Macrophage_6	-0.288954
Nod1	Macrophage_Cxcl10_3	-0.748905		Tlr13	Macrophage_6	0.1881		Clec2d	Macrophage_7	-0.0717177
Nod1	Macrophage_1	-1.01749		Tlr13	Macrophage_7	0.302847		Clec2d	Macrophage_8	-0.333765
Nod1	Macrophage_2	-0.429355		Tlr13	Macrophage_8	0.054417		Clec2d	Whole	-0.307377
Nod1	Macrophage_3	-0.811543		Tlr13	Whole	0.197291		Tlr8	Macrophage_Cxcl10_1	0.522534
Nod1	Macrophage_4	-0.699717		Tlr6	Macrophage_Cxcl10_1	-0.413794		Tlr8	Macrophage_Cxcl10_2	-0.497991
Nod1	Macrophage_5	-0.271121		Tlr6	Macrophage_Cxcl10_2	0.819666		Tlr8	Macrophage_Cxcl10_3	0.293027
Nod1	Macrophage_6	0.0119502		Tlr6	Macrophage_Cxcl10_3	0.00972149		Tlr8	Macrophage_1	-0.0217901
Nod1	Macrophage_7	-0.185769		Tlr6	Macrophage_1	0.284547		Tlr8	Macrophage_2	0.0759087
Nod1	Macrophage_8	-0.546534		Tlr6	Macrophage_2	-0.927977		Tlr8	Macrophage_3	-0.102126
Nod1	Whole	-0.500266		Tlr6	Macrophage_3	0.218516		Tlr8	Macrophage_4	0.270926
Tlr7	Macrophage_Cxcl10_1	-0.0987045		Tlr6	Macrophage_4	0.173963		Tlr8	Macrophage_5	0.0397082
Tlr7	Macrophage_Cxcl10_2	0.546094		Tlr6	Macrophage_5	-0.285048		Tlr8	Macrophage_6	0.135726
Tlr7	Macrophage_Cxcl10_3	0.338461		Tlr6	Macrophage_6	-0.114614		Tlr8	Macrophage_7	-0.219565
Tlr7	Macrophage_1	0.0198395		Tlr6	Macrophage_7	-0.213035		Tlr8	Macrophage_8	0.359578
Tlr7	Macrophage_2	-0.611029		Tlr6	Macrophage_8	0.129035		Tlr8	Whole	0.0041073
Tlr7	Macrophage_3	0.689895		Tlr6	Whole	-0.137063		Clec4e	Macrophage_Cxcl10_1	0.685273
Tlr7	Macrophage_4	0.102068		Tlr8	Macrophage_Cxcl10_1	0.22311		Clec4e	Macrophage_Cxcl10_2	-0.596188
Tlr7	Macrophage_5	0.0466204		Tlr8	Macrophage_Cxcl10_2	-0.481682		Clec4e	Macrophage_Cxcl10_3	0.344261
Tlr7	Macrophage_6	0.0874174		Tlr8	Macrophage_Cxcl10_3	0.126651		Clec4e	Macrophage_1	-0.186635
Tlr7	Macrophage_7	0.119208		Tlr8	Macrophage_1	-0.350575		Clec4e	Macrophage_2	-0.310158
Tlr7	Macrophage_8	0.179796		Tlr8	Macrophage_2	-0.10439		Clec4e	Macrophage_3	0.225367
Tlr7	Whole	0.163595		Tlr8	Macrophage_3	-0.730849		Clec4e	Macrophage_4	-0.0874104
Olr1	Macrophage_Cxcl10_1	1.61203		Tlr8	Macrophage_4	0.12024		Clec4e	Macrophage_5	-0.159557
Olr1	Macrophage_Cxcl10_2	0.841951		Tlr8	Macrophage_5	-0.0534081		Clec4e	Macrophage_6	0.238742
Olr1	Macrophage_Cxcl10_3	0.486642		Tlr8	Macrophage_6	-0.104903		Clec4e	Macrophage_7	-0.396785
Olr1	Macrophage_1	0.969094		Tlr8	Macrophage_7	0.146164		Clec4e	Macrophage_8	-0.341326
Olr1	Macrophage_2	0.345986		Tlr8	Macrophage_8	0.231478		Clec4e	Whole	-0.0418352
Olr1	Macrophage_3	-0.291454		Tlr8	Whole	-0.0701814		Tlr1	Macrophage_Cxcl10_1	0.0204974
Olr1	Macrophage_4	1.06435		Clec4a2	Macrophage_Cxcl10_1	0.174919		Tlr1	Macrophage_Cxcl10_2	0.760687
Olr1	Macrophage_5	0.0811626		Clec4a2	Macrophage_Cxcl10_2	-0.237904		Tlr1	Macrophage_Cxcl10_3	0.39075
Olr1	Macrophage_6	1.95067		Clec4a2	Macrophage_Cxcl10_3	-0.357092		Tlr1	Macrophage_1	0.0729759
Olr1	Macrophage_7	1.11387		Clec4a2	Macrophage_1	-0.535482		Tlr1	Macrophage_2	-0.0843555
Olr1	Macrophage_8	0.68101		Clec4a2	Macrophage_2	-0.236321		Tlr1	Macrophage_3	-0.761218
Olr1	Whole	0.5739		Clec4a2	Macrophage_3	0.241152		Tlr1	Macrophage_4	0.157067
Clec16a	Macrophage_Cxcl10_1	0.210292		Clec4a2	Macrophage_4	-0.0729822		Tlr1	Macrophage_5	0.207713
Clec16a	Macrophage_Cxcl10_2	-0.283513		Clec4a2	Macrophage_5	-0.254969		Tlr1	Macrophage_6	0.643837
Clec16a	Macrophage_Cxcl10_3	-0.43334		Clec4a2	Macrophage_6	-0.202129		Tlr1	Macrophage_7	-0.323292
Clec16a	Macrophage_1	-0.0757298		Clec4a2	Macrophage_7	-0.204472		Tlr1	Macrophage_8	-0.221795
Clec16a	Macrophage_2	-0.266202		Clec4a2	Macrophage_8	-0.489698		Tlr1	Whole	0.0914769
Clec16a	Macrophage_3	-0.463801		Clec4a2	Whole	-0.307947		Fpr1	Macrophage_Cxcl10_1	-0.22818
Clec16a	Macrophage_4	0.126028		Tlr1	Macrophage_Cxcl10_1	0.456419		Fpr1	Macrophage_Cxcl10_2	-0.520506
Clec16a	Macrophage_5	-0.151862		Tlr1	Macrophage_Cxcl10_2	0.641589		Fpr1	Macrophage_Cxcl10_3	-0.356341
Clec16a	Macrophage_6	0.536995		Tlr1	Macrophage_Cxcl10_3	-0.13975		Fpr1	Macrophage_1	0.0672619
Clec16a	Macrophage_7	0.0430571		Tlr1	Macrophage_1	-0.0397272		Fpr1	Macrophage_2	-0.327772
Clec16a	Macrophage_8	-0.150287		Tlr1	Macrophage_2	0.165664		Fpr1	Macrophage_3	-1.97353
Clec16a	Whole	-0.00435852		Tlr1	Macrophage_3	-0.509736		Fpr1	Macrophage_4	0.538787
Clec12a	Macrophage_Cxcl10_1	0.217087		Tlr1	Macrophage_4	0.618931		Fpr1	Macrophage_5	-0.244611
Clec12a	Macrophage_Cxcl10_2	-0.551221		Tlr1	Macrophage_5	0.0164285		Fpr1	Macrophage_6	-0.272233
Clec12a	Macrophage_Cxcl10_3	-0.607352		Tlr1	Macrophage_6	0.4498		Fpr1	Macrophage_7	-0.476498
Clec12a	Macrophage_1	-0.656643		Tlr1	Macrophage_7	-0.0434479		Fpr1	Macrophage_8	-0.439945
Clec12a	Macrophage_2	-0.390038		Tlr1	Macrophage_8	0.0502505		Fpr1	Whole	-0.240174
Clec12a	Macrophage_3	-0.472085		Tlr1	Whole	0.156159		Nod1	Macrophage_Cxcl10_1	0.562117
Clec12a	Macrophage_4	-0.420497		Clec2i	Macrophage_Cxcl10_1	0.502273		Nod1	Macrophage_Cxcl10_2	-0.431207
Clec12a	Macrophage_5	-0.293256		Clec2i	Macrophage_Cxcl10_2	0.549124		Nod1	Macrophage_Cxcl10_3	-0.644313
Clec12a	Macrophage_6	-0.610537		Clec2i	Macrophage_Cxcl10_3	0.23337		Nod1	Macrophage_1	-0.146207
Clec12a	Macrophage_7	-0.748609		Clec2i	Macrophage_1	0.50843		Nod1	Macrophage_2	-0.0783316
Clec12a	Macrophage_8	-0.72113		Clec2i	Macrophage_2	0.977795		Nod1	Macrophage_3	0.194663
Clec12a	Whole	-0.600809		Clec2i	Macrophage_3	0.337161		Nod1	Macrophage_4	0.553503
Nlrx1	Macrophage_Cxcl10_1	0.0110116		Clec2i	Macrophage_4	-0.406018		Nod1	Macrophage_5	-0.177843
Nlrx1	Macrophage_Cxcl10_2	-0.317506		Clec2i	Macrophage_5	0.526292		Nod1	Macrophage_6	-0.128258
Nlrx1	Macrophage_Cxcl10_3	0.838553		Clec2i	Macrophage_6	0.339378		Nod1	Macrophage_7	0.0492645
Nlrx1	Macrophage_1	0.19111		Clec2i	Macrophage_7	0.619276		Nod1	Macrophage_8	0.0104159
Nlrx1	Macrophage_2	-0.274998		Clec2i	Macrophage_8	0.329607		Nod1	Whole	-0.18186
Nlrx1	Macrophage_3	-0.0815681		Clec2i	Whole	0.596899		Clec16a	Macrophage_Cxcl10_1	0.0184353
Nlrx1	Macrophage_4	0.566246		Clec10a	Macrophage_Cxcl10_1	0.333519		Clec16a	Macrophage_Cxcl10_2	-0.402243
Nlrx1	Macrophage_5	0.0737584		Clec10a	Macrophage_Cxcl10_3	0.62234		Clec16a	Macrophage_Cxcl10_3	-0.204548
Nlrx1	Macrophage_6	0.399664		Clec10a	Macrophage_3	-0.183747		Clec16a	Macrophage_1	0.0186212
Nlrx1	Macrophage_7	0.0303752		Clec10a	Macrophage_5	-0.0361253		Clec16a	Macrophage_2	0.0652445
Nlrx1	Macrophage_8	0.325875		Clec10a	Macrophage_7	-0.036752		Clec16a	Macrophage_3	-0.393621
Nlrx1	Whole	0.189982		Clec10a	Macrophage_8	0.618102		Clec16a	Macrophage_4	-0.0579359
Tlr6	Macrophage_Cxcl10_1	-0.0683877		Nlrc5	Macrophage_Cxcl10_1	-0.175676		Clec16a	Macrophage_5	-0.350389
Tlr6	Macrophage_Cxcl10_2	-0.523601		Nlrc5	Macrophage_Cxcl10_2	0.0847445		Clec16a	Macrophage_6	0.162019
Tlr6	Macrophage_Cxcl10_3	-0.372065		Nlrc5	Macrophage_Cxcl10_3	-0.18137		Clec16a	Macrophage_7	0.0234064
Tlr6	Macrophage_1	-0.0127832		Nlrc5	Macrophage_1	-0.258615		Clec16a	Macrophage_8	-0.452132
Tlr6	Macrophage_2	-1.85229		Nlrc5	Macrophage_2	-0.234412		Clec16a	Whole	-0.0778738
Tlr6	Macrophage_3	-0.751689		Nlrc5	Macrophage_3	1.02567		Nlrc5	Macrophage_Cxcl10_1	0.247851
Tlr6	Macrophage_4	0.172505		Nlrc5	Macrophage_4	-0.156244		Nlrc5	Macrophage_Cxcl10_2	0.0135563
Tlr6	Macrophage_5	0.114996		Nlrc5	Macrophage_5	-0.195592		Nlrc5	Macrophage_Cxcl10_3	-0.147951
Tlr6	Macrophage_6	-0.676822		Nlrc5	Macrophage_6	0.0321884		Nlrc5	Macrophage_1	-0.256874
Tlr6	Macrophage_7	-0.00140346		Nlrc5	Macrophage_7	0.0789371		Nlrc5	Macrophage_2	0.0261595
Tlr6	Macrophage_8	-0.168998		Nlrc5	Macrophage_8	-0.0982271		Nlrc5	Macrophage_3	0.260911
Tlr6	Whole	-0.290273		Nlrc5	Whole	-0.0787244		Nlrc5	Macrophage_4	0.0506543
Tlr13	Macrophage_Cxcl10_1	-0.0521143		Olr1	Macrophage_Cxcl10_1	1.20145		Nlrc5	Macrophage_5	-0.359472
Tlr13	Macrophage_Cxcl10_2	0.295628		Olr1	Macrophage_Cxcl10_2	-0.678407		Nlrc5	Macrophage_6	0.174456
Tlr13	Macrophage_Cxcl10_3	0.306832		Olr1	Macrophage_Cxcl10_3	-0.458049		Nlrc5	Macrophage_7	-0.0453129
Tlr13	Macrophage_1	-0.184244		Olr1	Macrophage_1	-0.556413		Nlrc5	Macrophage_8	0.0393591
Tlr13	Macrophage_2	-0.0500953		Olr1	Macrophage_2	-0.383426		Nlrc5	Whole	-0.095044
Tlr13	Macrophage_3	-0.401886		Olr1	Macrophage_3	-0.413496		Clec1b	Macrophage_Cxcl10_2	-1.72771
Tlr13	Macrophage_4	0.284865		Olr1	Macrophage_4	-1.42614		Clec1b	Macrophage_Cxcl10_3	-1.37308
Tlr13	Macrophage_5	-0.0449051		Olr1	Macrophage_5	-0.173684		Clec1b	Macrophage_2	-1.044
Tlr13	Macrophage_6	0.0771088		Olr1	Macrophage_6	-0.177714		Clec1b	Macrophage_4	-0.116895
Tlr13	Macrophage_7	-0.196193		Olr1	Macrophage_7	-0.110279		Clec1b	Macrophage_5	-0.735542
Tlr13	Macrophage_8	0.0497706		Olr1	Macrophage_8	-0.932383		Clec1b	Macrophage_6	-1.47896
Tlr13	Whole	-0.0345272		Olr1	Whole	-0.559268		Clec1b	Macrophage_7	-2.5
Clec1b	Macrophage_Cxcl10_2	-1.72215		Clec1b	Macrophage_Cxcl10_2	-1.0876		Clec1b	Macrophage_8	-2.36089
Clec1b	Macrophage_Cxcl10_3	-0.994317		Clec1b	Macrophage_Cxcl10_3	-0.185789		Clec1b	Whole	-1.80396
Clec1b	Macrophage_2	-0.461329		Clec1b	Macrophage_2	-0.147995		Tlr5	Macrophage_Cxcl10_2	-0.704925
Clec1b	Macrophage_3	0.533733		Clec1b	Macrophage_4	1.12598		Tlr5	Macrophage_1	0.249517
Clec1b	Macrophage_4	-1.30691		Clec1b	Macrophage_5	-0.120349		Tlr5	Macrophage_2	-0.611999
Clec1b	Macrophage_5	-0.257665		Clec1b	Macrophage_6	-0.205158		Tlr5	Macrophage_3	1.08803
Clec1b	Macrophage_6	-1.16038		Clec1b	Macrophage_7	-0.695153		Tlr5	Macrophage_5	0.244255
Clec1b	Macrophage_7	-0.817645		Clec1b	Macrophage_8	-0.940603		Clec9a	Macrophage_Cxcl10_2	0.185881
Clec1b	Macrophage_8	-0.601309		Clec1b	Whole	-0.632103		Clec9a	Macrophage_Cxcl10_3	-2.1208
Clec1b	Whole	-0.905818		Clec9a	Macrophage_Cxcl10_2	0.142151		Clec9a	Macrophage_3	-1.39468
Clec9a	Macrophage_Cxcl10_2	-2.1549		Clec9a	Macrophage_Cxcl10_3	0.326346		Nlrc3	Macrophage_5	-0.502306
Clec9a	Macrophage_Cxcl10_3	-1.69079		Clec9a	Macrophage_3	-1.40169		Nlrc3	Macrophage_7	0.0594566
Clec9a	Macrophage_3	-2.09904		Tlr11	Macrophage_3	2.02293		Nlrc3	Macrophage_8	0.265913
Nlrc3	Macrophage_5	0.139318		Nlrc3	Macrophage_5	-0.105485
Nlrc3	Macrophage_7	-0.0425584		Nlrc3	Macrophage_7	0.064338
Nlrc3	Macrophage_8	0.324095		Nlrc3	Macrophage_8	0.15751

## Sheet: f
Tgfbr1
gene	Cluster	value
Clec4n	Macrophage_Cxcl10_1	1.66939
Clec4n	Macrophage_Cxcl10_2	0.804192
Clec4n	Macrophage_Cxcl10_3	0.343082
Clec4n	Macrophage_1	-0.0274299
Clec4n	Macrophage_2	-0.444856
Clec4n	Macrophage_3	-0.918697
Clec4n	Macrophage_4	1.16143
Clec4n	Macrophage_5	0.265076
Clec4n	Macrophage_6	0.628592
Clec4n	Macrophage_7	0.468648
Clec4n	Macrophage_8	-0.162907
Clec4n	Whole	0.306482
Fpr1	Macrophage_Cxcl10_1	1.30492
Fpr1	Macrophage_Cxcl10_2	0.108368
Fpr1	Macrophage_Cxcl10_3	0.973782
Fpr1	Macrophage_1	1.06746
Fpr1	Macrophage_2	0.556801
Fpr1	Macrophage_3	0.374451
Fpr1	Macrophage_4	-0.720538
Fpr1	Macrophage_5	0.492267
Fpr1	Macrophage_6	0.445382
Fpr1	Macrophage_7	0.693732
Fpr1	Macrophage_8	0.0638249
Fpr1	Whole	0.807875
Nod1	Macrophage_Cxcl10_1	-0.779446
Nod1	Macrophage_Cxcl10_2	1.41371
Nod1	Macrophage_Cxcl10_3	1.07025
Nod1	Macrophage_1	1.1424
Nod1	Macrophage_2	1.96169
Nod1	Macrophage_3	1.10697
Nod1	Macrophage_4	1.22913
Nod1	Macrophage_5	0.621323
Nod1	Macrophage_6	0.684988
Nod1	Macrophage_7	1.1288
Nod1	Macrophage_8	0.289737
Nod1	Whole	1.02921
Tlr7	Macrophage_Cxcl10_1	-0.871811
Tlr7	Macrophage_Cxcl10_2	0.903739
Tlr7	Macrophage_Cxcl10_3	0.135225
Tlr7	Macrophage_1	-0.461783
Tlr7	Macrophage_2	-0.0198279
Tlr7	Macrophage_3	-0.204983
Tlr7	Macrophage_4	0.59579
Tlr7	Macrophage_5	0.121056
Tlr7	Macrophage_6	-0.222396
Tlr7	Macrophage_7	-0.104787
Tlr7	Macrophage_8	0.0424421
Tlr7	Whole	-0.101016
Clec10a	Macrophage_Cxcl10_1	-0.330877
Clec10a	Macrophage_Cxcl10_3	1.72262
Clec10a	Macrophage_1	1.20813
Clec10a	Macrophage_3	0.340176
Clec10a	Macrophage_4	2.5
Clec10a	Macrophage_5	1.20413
Clec10a	Macrophage_6	2.5
Clec10a	Macrophage_7	1.24483
Clec10a	Whole	1.43646
Clec12a	Macrophage_Cxcl10_1	0.369329
Clec12a	Macrophage_Cxcl10_2	-0.576542
Clec12a	Macrophage_Cxcl10_3	0.0252833
Clec12a	Macrophage_1	0.277972
Clec12a	Macrophage_2	0.136932
Clec12a	Macrophage_3	0.580185
Clec12a	Macrophage_4	0.291241
Clec12a	Macrophage_5	0.390756
Clec12a	Macrophage_6	0.271446
Clec12a	Macrophage_7	0.473592
Clec12a	Macrophage_8	-0.506997
Clec12a	Whole	0.268185
Tlr13	Macrophage_Cxcl10_1	0.388511
Tlr13	Macrophage_Cxcl10_2	0.504565
Tlr13	Macrophage_Cxcl10_3	0.644179
Tlr13	Macrophage_1	0.428596
Tlr13	Macrophage_2	0.113015
Tlr13	Macrophage_3	-0.163725
Tlr13	Macrophage_4	1.31725
Tlr13	Macrophage_5	0.139226
Tlr13	Macrophage_6	1.2564
Tlr13	Macrophage_7	0.739721
Tlr13	Macrophage_8	0.474864
Tlr13	Whole	0.620635
Nlrc5	Macrophage_Cxcl10_1	-0.399404
Nlrc5	Macrophage_Cxcl10_2	0.735667
Nlrc5	Macrophage_Cxcl10_3	0.0152897
Nlrc5	Macrophage_1	0.0579124
Nlrc5	Macrophage_2	-0.116763
Nlrc5	Macrophage_3	0.824463
Nlrc5	Macrophage_4	0.415777
Nlrc5	Macrophage_5	0.179387
Nlrc5	Macrophage_6	0.188969
Nlrc5	Macrophage_7	0.334786
Nlrc5	Macrophage_8	-0.802515
Nlrc5	Whole	0.20066
Fpr2	Macrophage_Cxcl10_1	1.07297
Fpr2	Macrophage_Cxcl10_2	0.755841
Fpr2	Macrophage_Cxcl10_3	0.0949889
Fpr2	Macrophage_1	0.353874
Fpr2	Macrophage_2	0.296444
Fpr2	Macrophage_3	0.342042
Fpr2	Macrophage_4	0.598775
Fpr2	Macrophage_5	0.297534
Fpr2	Macrophage_6	0.143339
Fpr2	Macrophage_7	0.330497
Fpr2	Macrophage_8	-0.436728
Fpr2	Whole	0.252281
Clec4d	Macrophage_Cxcl10_1	0.334562
Clec4d	Macrophage_Cxcl10_2	0.626241
Clec4d	Macrophage_Cxcl10_3	0.0540922
Clec4d	Macrophage_1	-0.170637
Clec4d	Macrophage_2	0.0649003
Clec4d	Macrophage_3	0.13395
Clec4d	Macrophage_4	0.785812
Clec4d	Macrophage_5	0.0878884
Clec4d	Macrophage_6	-0.123783
Clec4d	Macrophage_7	0.104033
Clec4d	Macrophage_8	-0.486122
Clec4d	Whole	0.106146
Clec2i	Macrophage_Cxcl10_1	0.547937
Clec2i	Macrophage_Cxcl10_2	0.670686
Clec2i	Macrophage_Cxcl10_3	1.12028
Clec2i	Macrophage_1	0.704931
Clec2i	Macrophage_2	1.2195
Clec2i	Macrophage_3	0.611118
Clec2i	Macrophage_4	-1.29353
Clec2i	Macrophage_5	0.735707
Clec2i	Macrophage_6	0.681205
Clec2i	Macrophage_7	1.02086
Clec2i	Macrophage_8	0.31998
Clec2i	Whole	0.602509
Nod2	Macrophage_Cxcl10_1	-0.64419
Nod2	Macrophage_Cxcl10_2	0.776768
Nod2	Macrophage_Cxcl10_3	-0.0579745
Nod2	Macrophage_1	0.519376
Nod2	Macrophage_2	0.980544
Nod2	Macrophage_3	-1.21579
Nod2	Macrophage_4	-1.48062
Nod2	Macrophage_5	0.147074
Nod2	Macrophage_6	0.335437
Nod2	Macrophage_7	0.568256
Nod2	Macrophage_8	0.355451
Nod2	Whole	0.263322
Olr1	Macrophage_Cxcl10_1	0.171197
Olr1	Macrophage_Cxcl10_2	-0.525771
Olr1	Macrophage_Cxcl10_3	-1.35414
Olr1	Macrophage_1	-2.5
Olr1	Macrophage_2	-1.19908
Olr1	Macrophage_3	-2.40829
Olr1	Macrophage_4	0.50848
Olr1	Macrophage_5	-0.374955
Olr1	Macrophage_6	-0.713736
Olr1	Macrophage_7	-1.04855
Olr1	Macrophage_8	-0.306841
Olr1	Whole	-1.14349
Tlr9	Macrophage_Cxcl10_1	0.512478
Tlr9	Macrophage_Cxcl10_2	1.04227
Tlr9	Macrophage_Cxcl10_3	0.456765
Tlr9	Macrophage_1	0.466246
Tlr9	Macrophage_2	-0.597203
Tlr9	Macrophage_3	0.478578
Tlr9	Macrophage_4	0.898511
Tlr9	Macrophage_5	0.337854
Tlr9	Macrophage_6	0.37092
Tlr9	Macrophage_7	1.1389
Tlr9	Macrophage_8	1.20838
Tlr9	Whole	0.561265
Clec2d	Macrophage_Cxcl10_1	-0.345545
Clec2d	Macrophage_Cxcl10_2	0.234313
Clec2d	Macrophage_Cxcl10_3	-0.176239
Clec2d	Macrophage_1	0.177835
Clec2d	Macrophage_2	0.199056
Clec2d	Macrophage_3	0.147319
Clec2d	Macrophage_4	0.253906
Clec2d	Macrophage_5	0.415124
Clec2d	Macrophage_6	0.397697
Clec2d	Macrophage_7	0.915772
Clec2d	Macrophage_8	-0.35885
Clec2d	Whole	0.294902
Tlr8	Macrophage_Cxcl10_1	0.651314
Tlr8	Macrophage_Cxcl10_2	-0.520383
Tlr8	Macrophage_Cxcl10_3	0.296032
Tlr8	Macrophage_1	-0.0897514
Tlr8	Macrophage_2	0.508133
Tlr8	Macrophage_3	1.34644
Tlr8	Macrophage_4	0.663319
Tlr8	Macrophage_5	0.110511
Tlr8	Macrophage_6	0.67076
Tlr8	Macrophage_7	0.310807
Tlr8	Macrophage_8	-0.168622
Tlr8	Whole	0.165319
Tlr6	Macrophage_Cxcl10_1	1.03246
Tlr6	Macrophage_Cxcl10_2	0.653367
Tlr6	Macrophage_Cxcl10_3	0.751792
Tlr6	Macrophage_1	0.528965
Tlr6	Macrophage_2	-0.0773056
Tlr6	Macrophage_3	0.509157
Tlr6	Macrophage_4	2.5
Tlr6	Macrophage_5	0.532462
Tlr6	Macrophage_6	0.840136
Tlr6	Macrophage_7	0.688585
Tlr6	Macrophage_8	1.50098
Tlr6	Whole	0.57992
Tlr4	Macrophage_Cxcl10_1	0.621056
Tlr4	Macrophage_Cxcl10_2	0.133944
Tlr4	Macrophage_Cxcl10_3	-0.103486
Tlr4	Macrophage_1	0.396865
Tlr4	Macrophage_2	0.247609
Tlr4	Macrophage_3	-0.0554534
Tlr4	Macrophage_4	0.970979
Tlr4	Macrophage_5	0.162607
Tlr4	Macrophage_6	0.172035
Tlr4	Macrophage_7	0.318997
Tlr4	Macrophage_8	-0.441614
Tlr4	Whole	0.251248
Tlr1	Macrophage_Cxcl10_1	0.632882
Tlr1	Macrophage_Cxcl10_2	-0.217869
Tlr1	Macrophage_Cxcl10_3	0.849683
Tlr1	Macrophage_1	0.733472
Tlr1	Macrophage_2	0.163032
Tlr1	Macrophage_3	1.30056
Tlr1	Macrophage_4	1.15825
Tlr1	Macrophage_5	0.971437
Tlr1	Macrophage_6	1.32797
Tlr1	Macrophage_7	0.44259
Tlr1	Macrophage_8	0.263894
Tlr1	Whole	0.748288
Clec5a	Macrophage_Cxcl10_1	0.192445
Clec5a	Macrophage_Cxcl10_2	-0.785446
Clec5a	Macrophage_Cxcl10_3	-1.09922
Clec5a	Macrophage_1	-1.07922
Clec5a	Macrophage_2	0.143252
Clec5a	Macrophage_3	-0.00182766
Clec5a	Macrophage_4	-2.12409
Clec5a	Macrophage_5	-0.707975
Clec5a	Macrophage_6	-0.545941
Clec5a	Macrophage_7	-0.924668
Clec5a	Macrophage_8	-0.74
Clec5a	Whole	-0.814595
Nlrx1	Macrophage_Cxcl10_1	0.061386
Nlrx1	Macrophage_Cxcl10_2	-0.778333
Nlrx1	Macrophage_Cxcl10_3	-0.401338
Nlrx1	Macrophage_1	0.0596673
Nlrx1	Macrophage_2	-0.327156
Nlrx1	Macrophage_3	-0.0979243
Nlrx1	Macrophage_4	0.00907289
Nlrx1	Macrophage_5	-0.160675
Nlrx1	Macrophage_6	0.216909
Nlrx1	Macrophage_7	-0.374435
Nlrx1	Macrophage_8	0.0703764
Nlrx1	Whole	-0.23121
Clec4e	Macrophage_Cxcl10_1	0.409373
Clec4e	Macrophage_Cxcl10_2	0.270852
Clec4e	Macrophage_Cxcl10_3	1.01632
Clec4e	Macrophage_1	0.211669
Clec4e	Macrophage_2	0.699137
Clec4e	Macrophage_3	1.14468
Clec4e	Macrophage_4	0.304828
Clec4e	Macrophage_5	0.672976
Clec4e	Macrophage_6	0.248744
Clec4e	Macrophage_7	0.898834
Clec4e	Macrophage_8	-0.416715
Clec4e	Whole	0.908684
Tlr2	Macrophage_Cxcl10_1	-0.00236603
Tlr2	Macrophage_Cxcl10_2	-0.186199
Tlr2	Macrophage_Cxcl10_3	-0.95925
Tlr2	Macrophage_1	-0.728517
Tlr2	Macrophage_2	0.28222
Tlr2	Macrophage_3	-0.881345
Tlr2	Macrophage_4	-1.69695
Tlr2	Macrophage_5	-0.381032
Tlr2	Macrophage_6	-0.596562
Tlr2	Macrophage_7	-0.831113
Tlr2	Macrophage_8	-0.483498
Tlr2	Whole	-0.597415
Clec4a2	Macrophage_Cxcl10_1	0.195724
Clec4a2	Macrophage_Cxcl10_2	0.189028
Clec4a2	Macrophage_Cxcl10_3	0.512416
Clec4a2	Macrophage_1	0.308268
Clec4a2	Macrophage_2	0.3762
Clec4a2	Macrophage_3	0.224621
Clec4a2	Macrophage_4	-0.306634
Clec4a2	Macrophage_5	0.359974
Clec4a2	Macrophage_6	0.275309
Clec4a2	Macrophage_7	0.601041
Clec4a2	Macrophage_8	-0.154815
Clec4a2	Whole	0.329077
Clec16a	Macrophage_Cxcl10_1	0.28328
Clec16a	Macrophage_Cxcl10_2	0.622768
Clec16a	Macrophage_Cxcl10_3	-0.175998
Clec16a	Macrophage_1	0.269809
Clec16a	Macrophage_2	0.297663
Clec16a	Macrophage_3	0.416235
Clec16a	Macrophage_4	-0.512404
Clec16a	Macrophage_5	-0.240468
Clec16a	Macrophage_6	0.889068
Clec16a	Macrophage_7	0.230162
Clec16a	Macrophage_8	-0.199821
Clec16a	Whole	0.139359
Clec1b	Macrophage_Cxcl10_2	-0.707652
Clec1b	Macrophage_Cxcl10_3	-0.145484
Clec1b	Macrophage_1	0.995169
Clec1b	Macrophage_2	0.491326
Clec1b	Macrophage_3	2.40757
Clec1b	Macrophage_4	0.979342
Clec1b	Macrophage_5	0.77721
Clec1b	Macrophage_6	0.1405
Clec1b	Macrophage_7	0.7214
Clec1b	Macrophage_8	0.406788
Clec1b	Whole	0.209069
Clec9a	Macrophage_Cxcl10_2	2.31414
Clec9a	Macrophage_Cxcl10_3	0.918798
Clec9a	Macrophage_3	0.543921
Clec9a	Macrophage_4	1.5939
Clec9a	Macrophage_5	1.41676
Clec9a	Macrophage_7	2.08072
Clec9a	Whole	1.49894
Tlr11	Macrophage_Cxcl10_2	1.1928
Tlr11	Macrophage_2	2.5
Tlr11	Macrophage_5	1.20775
Tlr5	Macrophage_Cxcl10_2	0.570485
Tlr5	Macrophage_1	0.32095
Tlr5	Macrophage_2	-0.172737
Tlr5	Macrophage_3	2.34036
Tlr5	Macrophage_5	0.530798
Tlr5	Macrophage_8	1.23548
Nlrc3	Macrophage_Cxcl10_3	2.5
Nlrc3	Macrophage_5	-0.28688
Nlrc3	Macrophage_7	-0.0397389
Nlrc3	Macrophage_8	0.670218
Tlr3	Macrophage_5	1.23133
Tlr12	Macrophage_5	0.539021

## Sheet: g
Ifngr1				Tnfrsf1a
gene	Cluster	value		gene	Cluster	value
Naip2	Macrophage_Cxcl10_1	0.703806		Naip1	Macrophage_Cxcl10_1	-2.27777
Naip2	Macrophage_Cxcl10_2	0.0761536		Naip1	Macrophage_3	0.343688
Naip2	Macrophage_Cxcl10_3	0.32031		Naip1	Macrophage_5	-0.34044
Naip2	Macrophage_1	-0.0486206		Naip1	Macrophage_8	-0.337197
Naip2	Macrophage_2	-0.307803		Nlrc4	Macrophage_Cxcl10_1	-0.919873
Naip2	Macrophage_3	0.365816		Nlrc4	Macrophage_Cxcl10_2	0.296213
Naip2	Macrophage_4	0.269365		Nlrc4	Macrophage_Cxcl10_3	-0.288298
Naip2	Macrophage_5	-0.158898		Nlrc4	Macrophage_1	-0.297377
Naip2	Macrophage_6	-0.147433		Nlrc4	Macrophage_2	0.02188
Naip2	Macrophage_7	-0.139906		Nlrc4	Macrophage_3	0.255277
Naip2	Macrophage_8	-0.354537		Nlrc4	Macrophage_4	-0.312975
Naip2	Whole	-0.153187		Nlrc4	Macrophage_5	-0.163677
Gsdmd	Macrophage_Cxcl10_1	-0.458712		Nlrc4	Macrophage_6	-0.175454
Gsdmd	Macrophage_Cxcl10_2	-0.197526		Nlrc4	Macrophage_7	-0.450313
Gsdmd	Macrophage_Cxcl10_3	-0.423915		Nlrc4	Macrophage_8	-0.221
Gsdmd	Macrophage_1	-0.384567		Nlrc4	Whole	-0.23974
Gsdmd	Macrophage_2	-0.0233731		Nek7	Macrophage_Cxcl10_1	0.0115997
Gsdmd	Macrophage_3	-0.399406		Nek7	Macrophage_Cxcl10_2	0.215228
Gsdmd	Macrophage_4	0.0350694		Nek7	Macrophage_Cxcl10_3	0.0636138
Gsdmd	Macrophage_5	-0.0754598		Nek7	Macrophage_1	0.0295922
Gsdmd	Macrophage_6	-0.227485		Nek7	Macrophage_2	-0.205229
Gsdmd	Macrophage_7	-0.40839		Nek7	Macrophage_3	0.298771
Gsdmd	Macrophage_8	-0.30799		Nek7	Macrophage_4	-0.0721403
Gsdmd	Whole	-0.325462		Nek7	Macrophage_5	0.139316
Ciita	Macrophage_Cxcl10_1	-1.51795		Nek7	Macrophage_6	0.17868
Ciita	Macrophage_Cxcl10_2	-2.1627		Nek7	Macrophage_7	-0.0561033
Ciita	Macrophage_Cxcl10_3	-1.39179		Nek7	Macrophage_8	-0.13011
Ciita	Macrophage_1	-2.5		Nek7	Whole	0.0167371
Ciita	Macrophage_2	-1.80483		Mefv	Macrophage_Cxcl10_1	0.854322
Ciita	Macrophage_3	-0.922807		Mefv	Macrophage_Cxcl10_2	-0.479542
Ciita	Macrophage_4	-2.12698		Mefv	Macrophage_Cxcl10_3	0.0138044
Ciita	Macrophage_5	-0.661059		Mefv	Macrophage_1	-0.740567
Ciita	Macrophage_6	-2.02838		Mefv	Macrophage_2	-0.45704
Ciita	Macrophage_7	-1.67131		Mefv	Macrophage_3	-1.11241
Ciita	Macrophage_8	-2.41802		Mefv	Macrophage_4	-0.552224
Ciita	Whole	-2.06778		Mefv	Macrophage_5	-0.430018
Naip1	Macrophage_Cxcl10_1	-1.33667		Mefv	Macrophage_6	-0.437612
Naip1	Macrophage_Cxcl10_3	1.59326		Mefv	Macrophage_7	-0.00268509
Naip1	Macrophage_3	0.85798		Mefv	Macrophage_8	0.0816621
Naip1	Macrophage_5	0.495511		Mefv	Whole	-0.305271
Naip1	Macrophage_6	1.10649		Pycard	Macrophage_Cxcl10_1	-0.347836
Naip1	Macrophage_7	0.351818		Pycard	Macrophage_Cxcl10_2	-0.0615362
Naip1	Macrophage_8	0.388665		Pycard	Macrophage_Cxcl10_3	0.124019
Naip1	Whole	0.841635		Pycard	Macrophage_1	0.212406
Naip5	Macrophage_Cxcl10_1	-1.36702		Pycard	Macrophage_2	0.27754
Naip5	Macrophage_Cxcl10_2	-0.072237		Pycard	Macrophage_3	-0.0998287
Naip5	Macrophage_Cxcl10_3	0.0142375		Pycard	Macrophage_4	0.182217
Naip5	Macrophage_1	-0.066024		Pycard	Macrophage_5	0.192609
Naip5	Macrophage_2	-0.168202		Pycard	Macrophage_6	0.132231
Naip5	Macrophage_3	0.762196		Pycard	Macrophage_7	0.213451
Naip5	Macrophage_4	-0.820483		Pycard	Macrophage_8	0.142391
Naip5	Macrophage_5	0.0757614		Pycard	Whole	0.129936
Naip5	Macrophage_6	0.0395451		Nlrp1a	Macrophage_Cxcl10_1	-0.318478
Naip5	Macrophage_7	-0.0551124		Nlrp1a	Macrophage_Cxcl10_2	0.580436
Naip5	Macrophage_8	-0.101402		Nlrp1a	Macrophage_Cxcl10_3	0.0714486
Naip5	Whole	-0.0423579		Nlrp1a	Macrophage_1	0.0475285
Mefv	Macrophage_Cxcl10_1	1.0757		Nlrp1a	Macrophage_2	0.0289851
Mefv	Macrophage_Cxcl10_2	-0.674225		Nlrp1a	Macrophage_3	-0.155055
Mefv	Macrophage_Cxcl10_3	-0.0604284		Nlrp1a	Macrophage_4	-1.18736
Mefv	Macrophage_1	-1.13036		Nlrp1a	Macrophage_5	-0.229346
Mefv	Macrophage_2	0.339871		Nlrp1a	Macrophage_6	-0.17248
Mefv	Macrophage_3	-0.755901		Nlrp1a	Macrophage_7	-0.0941734
Mefv	Macrophage_4	0.37677		Nlrp1a	Macrophage_8	0.333126
Mefv	Macrophage_5	-0.61164		Nlrp1a	Whole	0.0438616
Mefv	Macrophage_6	-1.18474		Nfkb2	Macrophage_Cxcl10_1	-0.404432
Mefv	Macrophage_7	-0.665306		Nfkb2	Macrophage_Cxcl10_2	-0.141087
Mefv	Macrophage_8	-0.768966		Nfkb2	Macrophage_Cxcl10_3	-0.136665
Mefv	Whole	-0.740272		Nfkb2	Macrophage_1	-0.242739
Nlrp3	Macrophage_Cxcl10_1	0.733305		Nfkb2	Macrophage_2	-0.765756
Nlrp3	Macrophage_Cxcl10_2	0.261554		Nfkb2	Macrophage_3	-0.0709937
Nlrp3	Macrophage_Cxcl10_3	0.859612		Nfkb2	Macrophage_4	-0.558303
Nlrp3	Macrophage_1	0.0462549		Nfkb2	Macrophage_5	-0.165381
Nlrp3	Macrophage_2	-0.643366		Nfkb2	Macrophage_6	-0.0040899
Nlrp3	Macrophage_3	-0.748629		Nfkb2	Macrophage_7	-0.19374
Nlrp3	Macrophage_4	0.830029		Nfkb2	Macrophage_8	0.0296513
Nlrp3	Macrophage_5	-0.125267		Nfkb2	Whole	-0.248228
Nlrp3	Macrophage_6	-0.0831969		Nlrp3	Macrophage_Cxcl10_1	-0.225237
Nlrp3	Macrophage_7	0.244164		Nlrp3	Macrophage_Cxcl10_2	0.207521
Nlrp3	Macrophage_8	0.170388		Nlrp3	Macrophage_Cxcl10_3	-0.517385
Nlrp3	Whole	-0.0373693		Nlrp3	Macrophage_1	-0.242787
Pycard	Macrophage_Cxcl10_1	-0.105597		Nlrp3	Macrophage_2	-0.267029
Pycard	Macrophage_Cxcl10_2	0.118361		Nlrp3	Macrophage_3	-0.202675
Pycard	Macrophage_Cxcl10_3	-0.137645		Nlrp3	Macrophage_4	0.12191
Pycard	Macrophage_1	-0.0929296		Nlrp3	Macrophage_5	-0.278432
Pycard	Macrophage_2	0.160618		Nlrp3	Macrophage_6	-0.0238078
Pycard	Macrophage_3	-0.046386		Nlrp3	Macrophage_7	-0.325215
Pycard	Macrophage_4	0.0601679		Nlrp3	Macrophage_8	-0.256818
Pycard	Macrophage_5	-0.0633699		Nlrp3	Whole	-0.271321
Pycard	Macrophage_6	-0.0521431		Naip6	Macrophage_Cxcl10_1	-0.737669
Pycard	Macrophage_7	-0.138671		Naip6	Macrophage_Cxcl10_2	-0.357404
Pycard	Macrophage_8	-0.111082		Naip6	Macrophage_Cxcl10_3	-0.0327388
Pycard	Whole	-0.061364		Naip6	Macrophage_1	-0.0657093
Casp1	Macrophage_Cxcl10_1	0.19071		Naip6	Macrophage_2	-0.280558
Casp1	Macrophage_Cxcl10_2	-0.372315		Naip6	Macrophage_3	-0.242428
Casp1	Macrophage_Cxcl10_3	-0.0787655		Naip6	Macrophage_4	-0.373457
Casp1	Macrophage_1	-0.211164		Naip6	Macrophage_5	-0.120256
Casp1	Macrophage_2	-0.63283		Naip6	Macrophage_6	0.102911
Casp1	Macrophage_3	-0.295133		Naip6	Macrophage_7	-0.0431692
Casp1	Macrophage_4	-0.381642		Naip6	Macrophage_8	-0.259898
Casp1	Macrophage_5	-0.185247		Naip6	Whole	-0.0918371
Casp1	Macrophage_6	-0.46659		Ciita	Macrophage_Cxcl10_1	-0.100796
Casp1	Macrophage_7	-0.214325		Ciita	Macrophage_Cxcl10_2	0.0962888
Casp1	Macrophage_8	-0.32463		Ciita	Macrophage_Cxcl10_3	-0.184191
Casp1	Whole	-0.295106		Ciita	Macrophage_1	0.0402648
Nek7	Macrophage_Cxcl10_1	-0.0316213		Ciita	Macrophage_2	-0.458608
Nek7	Macrophage_Cxcl10_2	0.228644		Ciita	Macrophage_3	0.836139
Nek7	Macrophage_Cxcl10_3	-0.168048		Ciita	Macrophage_4	-0.203402
Nek7	Macrophage_1	0.0381003		Ciita	Macrophage_5	-0.216457
Nek7	Macrophage_2	-0.270231		Ciita	Macrophage_6	-0.136265
Nek7	Macrophage_3	0.219235		Ciita	Macrophage_7	-0.0339087
Nek7	Macrophage_4	0.754985		Ciita	Macrophage_8	0.235795
Nek7	Macrophage_5	0.125722		Ciita	Whole	-0.0210403
Nek7	Macrophage_6	0.0618227		Nlrp1b	Macrophage_Cxcl10_1	-0.216878
Nek7	Macrophage_7	-0.0530407		Nlrp1b	Macrophage_Cxcl10_2	-0.0539429
Nek7	Macrophage_8	0.124939		Nlrp1b	Macrophage_Cxcl10_3	-0.0378571
Nek7	Whole	0.0732702		Nlrp1b	Macrophage_1	-0.24717
Nlrp1a	Macrophage_Cxcl10_1	0.484683		Nlrp1b	Macrophage_2	-0.232594
Nlrp1a	Macrophage_Cxcl10_2	0.114447		Nlrp1b	Macrophage_3	-0.10381
Nlrp1a	Macrophage_Cxcl10_3	0.150747		Nlrp1b	Macrophage_4	-0.469712
Nlrp1a	Macrophage_1	-0.336609		Nlrp1b	Macrophage_5	-0.1698
Nlrp1a	Macrophage_2	-0.455789		Nlrp1b	Macrophage_6	-0.289374
Nlrp1a	Macrophage_3	-0.46807		Nlrp1b	Macrophage_7	-0.197027
Nlrp1a	Macrophage_4	-0.715517		Nlrp1b	Macrophage_8	-0.311856
Nlrp1a	Macrophage_5	-0.145428		Nlrp1b	Whole	-0.157073
Nlrp1a	Macrophage_6	-0.188114		P2rx7	Macrophage_Cxcl10_1	0.103476
Nlrp1a	Macrophage_7	-0.270618		P2rx7	Macrophage_Cxcl10_2	0.362394
Nlrp1a	Macrophage_8	-0.0030046		P2rx7	Macrophage_Cxcl10_3	0.0502534
Nlrp1a	Whole	-0.25903		P2rx7	Macrophage_1	-0.0919324
P2rx7	Macrophage_Cxcl10_1	-0.201719		P2rx7	Macrophage_2	-0.563438
P2rx7	Macrophage_Cxcl10_2	1.13768		P2rx7	Macrophage_3	-0.285914
P2rx7	Macrophage_Cxcl10_3	-0.0117374		P2rx7	Macrophage_4	0.23179
P2rx7	Macrophage_1	0.340097		P2rx7	Macrophage_5	-0.120738
P2rx7	Macrophage_2	-0.133303		P2rx7	Macrophage_6	-0.0410905
P2rx7	Macrophage_3	-0.0490814		P2rx7	Macrophage_7	-0.271951
P2rx7	Macrophage_4	2.10527		P2rx7	Macrophage_8	0.0581379
P2rx7	Macrophage_5	0.00533484		P2rx7	Whole	-0.125852
P2rx7	Macrophage_6	0.129932		Naip5	Macrophage_Cxcl10_1	-0.591554
P2rx7	Macrophage_7	-0.0174224		Naip5	Macrophage_Cxcl10_2	-0.48973
P2rx7	Macrophage_8	0.402236		Naip5	Macrophage_Cxcl10_3	0.00472071
P2rx7	Whole	0.287576		Naip5	Macrophage_1	0.00215511
Nlrp1b	Macrophage_Cxcl10_1	0.0160052		Naip5	Macrophage_2	-0.308431
Nlrp1b	Macrophage_Cxcl10_2	-0.303647		Naip5	Macrophage_3	0.297288
Nlrp1b	Macrophage_Cxcl10_3	-0.349018		Naip5	Macrophage_4	0.0899609
Nlrp1b	Macrophage_1	-0.573128		Naip5	Macrophage_5	0.0465852
Nlrp1b	Macrophage_2	-0.351119		Naip5	Macrophage_6	0.180637
Nlrp1b	Macrophage_3	0.0204807		Naip5	Macrophage_7	-0.147832
Nlrp1b	Macrophage_4	-0.575537		Naip5	Macrophage_8	-0.000318759
Nlrp1b	Macrophage_5	-0.228802		Naip5	Whole	-0.0278999
Nlrp1b	Macrophage_6	-0.34912		Casp1	Macrophage_Cxcl10_1	-0.247347
Nlrp1b	Macrophage_7	-0.457682		Casp1	Macrophage_Cxcl10_2	-0.0530443
Nlrp1b	Macrophage_8	-0.742521		Casp1	Macrophage_Cxcl10_3	-0.045562
Nlrp1b	Whole	-0.455341		Casp1	Macrophage_1	-0.0575633
Nlrc4	Macrophage_Cxcl10_1	-0.435776		Casp1	Macrophage_2	-0.0372345
Nlrc4	Macrophage_Cxcl10_2	0.332052		Casp1	Macrophage_3	-0.0224731
Nlrc4	Macrophage_Cxcl10_3	0.327551		Casp1	Macrophage_4	-0.618662
Nlrc4	Macrophage_1	-0.0137733		Casp1	Macrophage_5	-0.015441
Nlrc4	Macrophage_2	0.012613		Casp1	Macrophage_6	-0.177805
Nlrc4	Macrophage_3	-0.830566		Casp1	Macrophage_7	-0.0106529
Nlrc4	Macrophage_4	0.262085		Casp1	Macrophage_8	-0.209501
Nlrc4	Macrophage_5	0.036153		Casp1	Whole	-0.0416913
Nlrc4	Macrophage_6	0.0443875		Nfkb1	Macrophage_Cxcl10_1	0.426222
Nlrc4	Macrophage_7	0.192836		Nfkb1	Macrophage_Cxcl10_2	-0.15676
Nlrc4	Macrophage_8	-0.0780509		Nfkb1	Macrophage_Cxcl10_3	-0.131581
Nlrc4	Whole	0.00391652		Nfkb1	Macrophage_1	0.0181177
Nfkb1	Macrophage_Cxcl10_1	0.196277		Nfkb1	Macrophage_2	-0.150083
Nfkb1	Macrophage_Cxcl10_2	-0.209137		Nfkb1	Macrophage_3	-0.00653857
Nfkb1	Macrophage_Cxcl10_3	0.240369		Nfkb1	Macrophage_4	-0.574618
Nfkb1	Macrophage_1	0.105389		Nfkb1	Macrophage_5	-0.133138
Nfkb1	Macrophage_2	-0.0962668		Nfkb1	Macrophage_6	-0.0760391
Nfkb1	Macrophage_3	0.0107281		Nfkb1	Macrophage_7	-0.0463833
Nfkb1	Macrophage_4	0.386707		Nfkb1	Macrophage_8	-0.0336033
Nfkb1	Macrophage_5	-0.010349		Nfkb1	Whole	-0.0445374
Nfkb1	Macrophage_6	0.100851		Il1b	Macrophage_Cxcl10_1	-0.403504
Nfkb1	Macrophage_7	0.0382166		Il1b	Macrophage_Cxcl10_2	-0.941183
Nfkb1	Macrophage_8	0.0546442		Il1b	Macrophage_Cxcl10_3	-0.989308
Nfkb1	Whole	-0.00864011		Il1b	Macrophage_1	-0.514327
Nfkb2	Macrophage_Cxcl10_1	0.0799918		Il1b	Macrophage_2	-0.983
Nfkb2	Macrophage_Cxcl10_2	-0.238501		Il1b	Macrophage_3	-0.463525
Nfkb2	Macrophage_Cxcl10_3	0.254059		Il1b	Macrophage_4	-1.12304
Nfkb2	Macrophage_1	0.157969		Il1b	Macrophage_5	-0.700808
Nfkb2	Macrophage_2	0.0548013		Il1b	Macrophage_6	-0.644517
Nfkb2	Macrophage_3	0.0213253		Il1b	Macrophage_7	-0.132415
Nfkb2	Macrophage_4	0.225142		Il1b	Macrophage_8	-0.580577
Nfkb2	Macrophage_5	0.0253516		Il1b	Whole	-0.706371
Nfkb2	Macrophage_6	0.126146		Naip2	Macrophage_Cxcl10_1	0.261881
Nfkb2	Macrophage_7	0.190767		Naip2	Macrophage_Cxcl10_2	-0.307852
Nfkb2	Macrophage_8	0.109397		Naip2	Macrophage_Cxcl10_3	-0.0533717
Nfkb2	Whole	-0.0110869		Naip2	Macrophage_1	-0.173526
Il18	Macrophage_Cxcl10_1	0.539062		Naip2	Macrophage_2	-0.244948
Il18	Macrophage_Cxcl10_2	-0.392837		Naip2	Macrophage_3	-0.0542074
Il18	Macrophage_Cxcl10_3	-0.32563		Naip2	Macrophage_4	-0.355606
Il18	Macrophage_1	-0.189084		Naip2	Macrophage_5	-0.0525262
Il18	Macrophage_2	0.517947		Naip2	Macrophage_6	-0.217581
Il18	Macrophage_3	0.708857		Naip2	Macrophage_7	-0.259992
Il18	Macrophage_4	0.822318		Naip2	Macrophage_8	-0.12267
Il18	Macrophage_5	0.162084		Naip2	Whole	-0.127434
Il18	Macrophage_6	0.628617		Il18	Macrophage_Cxcl10_1	0.436079
Il18	Macrophage_7	0.384197		Il18	Macrophage_Cxcl10_2	0.0241704
Il18	Macrophage_8	0.426433		Il18	Macrophage_Cxcl10_3	-0.52431
Il18	Whole	0.328972		Il18	Macrophage_1	0.124234
Il1b	Macrophage_Cxcl10_1	-0.688742		Il18	Macrophage_2	-0.0934605
Il1b	Macrophage_Cxcl10_2	-0.370103		Il18	Macrophage_3	-0.101508
Il1b	Macrophage_Cxcl10_3	0.250284		Il18	Macrophage_4	1.18414
Il1b	Macrophage_1	-0.662215		Il18	Macrophage_5	-0.00408127
Il1b	Macrophage_2	-0.862557		Il18	Macrophage_6	-0.311367
Il1b	Macrophage_3	-0.277202		Il18	Macrophage_7	0.00888362
Il1b	Macrophage_4	0.949157		Il18	Macrophage_8	0.0678551
Il1b	Macrophage_5	-0.121657		Il18	Whole	0.00624979
Il1b	Macrophage_6	-0.388417		Myd88	Macrophage_Cxcl10_1	0.097373
Il1b	Macrophage_7	0.0760746		Myd88	Macrophage_Cxcl10_2	0.0808534
Il1b	Macrophage_8	-0.679924		Myd88	Macrophage_Cxcl10_3	-0.139018
Il1b	Whole	-0.639235		Myd88	Macrophage_1	0.107645
Naip6	Macrophage_Cxcl10_1	-0.64043		Myd88	Macrophage_2	-0.158211
Naip6	Macrophage_Cxcl10_2	0.496713		Myd88	Macrophage_3	-0.000338752
Naip6	Macrophage_Cxcl10_3	0.228734		Myd88	Macrophage_4	0.122839
Naip6	Macrophage_1	0.0336234		Myd88	Macrophage_5	-0.218374
Naip6	Macrophage_2	-0.114602		Myd88	Macrophage_6	-0.229773
Naip6	Macrophage_3	0.0986494		Myd88	Macrophage_7	0.0100654
Naip6	Macrophage_4	0.0333451		Myd88	Macrophage_8	0.108597
Naip6	Macrophage_5	0.0484342		Myd88	Whole	0.0222175
Naip6	Macrophage_6	-0.0098061		Aim2	Macrophage_Cxcl10_1	0.149862
Naip6	Macrophage_7	-0.109224		Aim2	Macrophage_Cxcl10_2	-0.162877
Naip6	Macrophage_8	-0.161402		Aim2	Macrophage_Cxcl10_3	-0.19468
Naip6	Whole	0.00346273		Aim2	Macrophage_1	-0.0656836
Myd88	Macrophage_Cxcl10_1	-0.444232		Aim2	Macrophage_2	-0.168059
Myd88	Macrophage_Cxcl10_2	0.325953		Aim2	Macrophage_3	-0.338277
Myd88	Macrophage_Cxcl10_3	0.00772302		Aim2	Macrophage_4	0.0653353
Myd88	Macrophage_1	-0.144253		Aim2	Macrophage_5	-0.0911166
Myd88	Macrophage_2	-0.152875		Aim2	Macrophage_6	-0.268851
Myd88	Macrophage_3	-0.300862		Aim2	Macrophage_7	-0.0795527
Myd88	Macrophage_4	0.148257		Aim2	Macrophage_8	0.0299512
Myd88	Macrophage_5	-0.203403		Aim2	Whole	-0.0571417
Myd88	Macrophage_6	-0.058433		Gsdmd	Macrophage_Cxcl10_1	0.124292
Myd88	Macrophage_7	-0.0259543		Gsdmd	Macrophage_Cxcl10_2	0.0927043
Myd88	Macrophage_8	-0.0326242		Gsdmd	Macrophage_Cxcl10_3	-0.0295118
Myd88	Whole	-0.120411		Gsdmd	Macrophage_1	0.136167
Aim2	Macrophage_Cxcl10_1	-0.156226		Gsdmd	Macrophage_2	-0.0032954
Aim2	Macrophage_Cxcl10_2	0.0170072		Gsdmd	Macrophage_3	-0.189883
Aim2	Macrophage_Cxcl10_3	-0.0188529		Gsdmd	Macrophage_4	0.165994
Aim2	Macrophage_1	-0.276007		Gsdmd	Macrophage_5	-0.0204096
Aim2	Macrophage_2	-0.0856554		Gsdmd	Macrophage_6	0.12744
Aim2	Macrophage_3	-0.335481		Gsdmd	Macrophage_7	0.0564432
Aim2	Macrophage_4	-0.176239		Gsdmd	Macrophage_8	0.112295
Aim2	Macrophage_5	-0.0198565		Gsdmd	Whole	0.107746
Aim2	Macrophage_6	-0.170657
Aim2	Macrophage_7	-0.094686
Aim2	Macrophage_8	-0.0769208
Aim2	Whole	-0.164182

## Sheet: h
Ifngr1				Tnfrsf1a
gene	Cluster	value		gene	Cluster	value
Mmp25	Macrophage_Cxcl10_1	0.601733		Mmp14	Macrophage_Cxcl10_1	-0.456882
Mmp14	Macrophage_Cxcl10_1	0.73143		Mmp14	Macrophage_Cxcl10_2	-0.308159
Mmp14	Macrophage_Cxcl10_2	-0.333555		Mmp14	Macrophage_Cxcl10_3	-0.376782
Mmp14	Macrophage_Cxcl10_3	0.00024343		Mmp14	Macrophage_1	-0.41477
Mmp14	Macrophage_1	-0.324968		Mmp14	Macrophage_2	-0.343712
Mmp14	Macrophage_2	-0.17363		Mmp14	Macrophage_3	-0.644531
Mmp14	Macrophage_3	-0.97972		Mmp14	Macrophage_4	-0.608734
Mmp14	Macrophage_4	-0.0504074		Mmp14	Macrophage_5	-0.31542
Mmp14	Macrophage_5	-0.218699		Mmp14	Macrophage_6	-0.408159
Mmp14	Macrophage_6	-0.356307		Mmp14	Macrophage_7	-0.515295
Mmp14	Macrophage_7	-0.420231		Mmp14	Macrophage_8	-0.2847
Mmp14	Macrophage_8	-0.17223		Mmp14	Whole	-0.395423
Mmp14	Whole	-0.34734		Mmp12	Macrophage_Cxcl10_1	-1.59749
Mmp12	Macrophage_Cxcl10_1	1.15095		Mmp12	Macrophage_Cxcl10_2	-1.80333
Mmp12	Macrophage_Cxcl10_2	-1.82263		Mmp12	Macrophage_Cxcl10_3	-0.703834
Mmp12	Macrophage_Cxcl10_3	-0.0636195		Mmp12	Macrophage_1	-1.4813
Mmp12	Macrophage_1	-0.955397		Mmp12	Macrophage_2	-0.834226
Mmp12	Macrophage_2	-0.528759		Mmp12	Macrophage_3	-2.25777
Mmp12	Macrophage_3	-0.394593		Mmp12	Macrophage_4	-0.976641
Mmp12	Macrophage_4	0.149756		Mmp12	Macrophage_5	-0.655822
Mmp12	Macrophage_5	0.112731		Mmp12	Macrophage_6	-0.782761
Mmp12	Macrophage_6	-1.62753		Mmp12	Macrophage_7	-0.776357
Mmp12	Macrophage_7	-0.498622		Mmp12	Macrophage_8	-1.03104
Mmp12	Macrophage_8	-1.55788		Mmp12	Whole	-1.01507
Mmp12	Whole	-1.02488		Mmp8	Macrophage_Cxcl10_1	-0.398902
Adam9	Macrophage_Cxcl10_1	-0.460024		Mmp8	Macrophage_Cxcl10_2	-0.407845
Adam9	Macrophage_Cxcl10_2	0.225953		Mmp8	Macrophage_Cxcl10_3	-0.724953
Adam9	Macrophage_Cxcl10_3	-0.0687129		Mmp8	Macrophage_1	-0.519623
Adam9	Macrophage_1	0.00870445		Mmp8	Macrophage_2	-0.676179
Adam9	Macrophage_2	-0.123047		Mmp8	Macrophage_3	-0.590803
Adam9	Macrophage_3	0.28394		Mmp8	Macrophage_4	-0.18551
Adam9	Macrophage_4	-0.324744		Mmp8	Macrophage_5	0.0478869
Adam9	Macrophage_5	-0.163135		Mmp8	Macrophage_6	-0.197728
Adam9	Macrophage_6	0.101764		Mmp8	Macrophage_7	-0.525447
Adam9	Macrophage_7	-0.0288822		Mmp8	Macrophage_8	-0.177227
Adam9	Macrophage_8	0.0929207		Mmp8	Whole	-0.447065
Adam9	Whole	-0.0345413		Mmp19	Macrophage_Cxcl10_1	0.899153
Adam15	Macrophage_Cxcl10_1	0.179877		Mmp19	Macrophage_Cxcl10_2	0.199735
Adam15	Macrophage_Cxcl10_2	0.648901		Mmp19	Macrophage_Cxcl10_3	0.14082
Adam15	Macrophage_Cxcl10_3	0.386545		Mmp19	Macrophage_1	0.495473
Adam15	Macrophage_1	0.375266		Mmp19	Macrophage_2	0.0295009
Adam15	Macrophage_2	0.00240556		Mmp19	Macrophage_3	-0.899413
Adam15	Macrophage_3	0.436448		Mmp19	Macrophage_4	-0.223146
Adam15	Macrophage_4	0.39977		Mmp19	Macrophage_5	0.0363233
Adam15	Macrophage_5	0.172854		Mmp19	Macrophage_6	0.214206
Adam15	Macrophage_6	0.372644		Mmp19	Macrophage_7	0.301765
Adam15	Macrophage_7	0.0809253		Mmp19	Macrophage_8	-0.395037
Adam15	Macrophage_8	0.0938029		Mmp19	Whole	0.0740331
Adam15	Whole	0.260863		Adam15	Macrophage_Cxcl10_1	-0.113
Mmp19	Macrophage_Cxcl10_1	0.24603		Adam15	Macrophage_Cxcl10_2	0.438387
Mmp19	Macrophage_Cxcl10_2	0.757058		Adam15	Macrophage_Cxcl10_3	-0.125497
Mmp19	Macrophage_Cxcl10_3	0.169511		Adam15	Macrophage_1	-0.0573189
Mmp19	Macrophage_1	0.49007		Adam15	Macrophage_2	0.0415662
Mmp19	Macrophage_2	-0.125301		Adam15	Macrophage_3	0.3686
Mmp19	Macrophage_3	-0.578832		Adam15	Macrophage_4	-0.407526
Mmp19	Macrophage_4	-0.19316		Adam15	Macrophage_5	-0.0692965
Mmp19	Macrophage_5	0.0850335		Adam15	Macrophage_6	-0.225143
Mmp19	Macrophage_6	0.0895923		Adam15	Macrophage_7	-0.207225
Mmp19	Macrophage_7	0.919196		Adam15	Macrophage_8	-0.0403558
Mmp19	Macrophage_8	0.365405		Adam15	Whole	-0.0497576
Mmp19	Whole	0.324029		Adam9	Macrophage_Cxcl10_1	0.289889
Adam8	Macrophage_Cxcl10_1	0.635615		Adam9	Macrophage_Cxcl10_2	0.633508
Adam8	Macrophage_Cxcl10_2	-1.34211		Adam9	Macrophage_Cxcl10_3	-0.0735583
Adam8	Macrophage_Cxcl10_3	0.421794		Adam9	Macrophage_1	-0.131965
Adam8	Macrophage_1	-0.247333		Adam9	Macrophage_2	-0.0840861
Adam8	Macrophage_2	0.0361435		Adam9	Macrophage_3	-0.365891
Adam8	Macrophage_3	-0.255032		Adam9	Macrophage_4	-0.868221
Adam8	Macrophage_4	0.019629		Adam9	Macrophage_5	-0.164729
Adam8	Macrophage_5	-0.142796		Adam9	Macrophage_6	-0.0518567
Adam8	Macrophage_6	-0.963928		Adam9	Macrophage_7	0.0109828
Adam8	Macrophage_7	-0.315132		Adam9	Macrophage_8	-0.235869
Adam8	Macrophage_8	-0.532899		Adam9	Whole	-0.0982719
Adam8	Whole	-0.344022		Adam8	Macrophage_Cxcl10_1	0.173593
Mmp8	Macrophage_Cxcl10_1	-0.227635		Adam8	Macrophage_Cxcl10_2	-0.571897
Mmp8	Macrophage_Cxcl10_2	-0.785826		Adam8	Macrophage_Cxcl10_3	-0.0779384
Mmp8	Macrophage_Cxcl10_3	-0.401423		Adam8	Macrophage_1	-0.203546
Mmp8	Macrophage_1	-0.404878		Adam8	Macrophage_2	-0.353278
Mmp8	Macrophage_2	-0.483791		Adam8	Macrophage_3	-1.73715
Mmp8	Macrophage_3	-0.05083		Adam8	Macrophage_4	-0.253588
Mmp8	Macrophage_4	-0.812496		Adam8	Macrophage_5	-0.173336
Mmp8	Macrophage_5	-0.14732		Adam8	Macrophage_6	-0.229541
Mmp8	Macrophage_6	-0.982186		Adam8	Macrophage_7	-0.20633
Mmp8	Macrophage_7	-0.702754		Adam8	Macrophage_8	-0.737497
Mmp8	Macrophage_8	-0.325148		Adam8	Whole	-0.369638
Mmp8	Whole	-0.637455

## Sheet: i
Ifngr1				Tnfrsf1a
gene	Cluster	value		gene	Cluster	value
Cd74	Macrophage_Cxcl10_1	-1.978		Ifi30	Macrophage_Cxcl10_1	0.25285
Cd74	Macrophage_Cxcl10_2	-1.89279		Ifi30	Macrophage_Cxcl10_2	0.433746
Cd74	Macrophage_Cxcl10_3	-1.42684		Ifi30	Macrophage_Cxcl10_3	0.32121
Cd74	Macrophage_1	-2.28257		Ifi30	Macrophage_1	0.364022
Cd74	Macrophage_2	-0.707232		Ifi30	Macrophage_2	0.232783
Cd74	Macrophage_3	-1.84099		Ifi30	Macrophage_3	0.137314
Cd74	Macrophage_4	-2.02388		Ifi30	Macrophage_4	-0.208479
Cd74	Macrophage_5	-0.562398		Ifi30	Macrophage_5	0.137072
Cd74	Macrophage_6	-2.21286		Ifi30	Macrophage_6	0.0831899
Cd74	Macrophage_7	-1.7001		Ifi30	Macrophage_7	0.162465
Cd74	Macrophage_8	-2.44266		Ifi30	Macrophage_8	0.275593
Cd74	Whole	-1.89521		Ifi30	Whole	0.270064
H2-DMb1	Macrophage_Cxcl10_1	-1.84858		Pikfyve	Macrophage_Cxcl10_1	-0.36557
H2-DMb1	Macrophage_Cxcl10_2	-0.980955		Pikfyve	Macrophage_Cxcl10_2	0.347509
H2-DMb1	Macrophage_Cxcl10_3	-1.18262		Pikfyve	Macrophage_Cxcl10_3	-0.0470554
H2-DMb1	Macrophage_1	-1.33987		Pikfyve	Macrophage_1	-0.0645488
H2-DMb1	Macrophage_2	-0.57511		Pikfyve	Macrophage_2	-0.396792
H2-DMb1	Macrophage_3	-1.10831		Pikfyve	Macrophage_3	0.791499
H2-DMb1	Macrophage_4	-1.14619		Pikfyve	Macrophage_4	0.0357562
H2-DMb1	Macrophage_5	-0.39022		Pikfyve	Macrophage_5	-0.00219645
H2-DMb1	Macrophage_6	-1.49084		Pikfyve	Macrophage_6	-0.35111
H2-DMb1	Macrophage_7	-1.0102		Pikfyve	Macrophage_7	-0.257984
H2-DMb1	Macrophage_8	-1.36043		Pikfyve	Macrophage_8	0.0675727
H2-DMb1	Whole	-1.31964		Pikfyve	Whole	-0.137123
H2-Eb1	Macrophage_Cxcl10_1	-1.9372		Ciita	Macrophage_Cxcl10_1	-0.100796
H2-Eb1	Macrophage_Cxcl10_2	-2.03295		Ciita	Macrophage_Cxcl10_2	0.0962888
H2-Eb1	Macrophage_Cxcl10_3	-1.60993		Ciita	Macrophage_Cxcl10_3	-0.184191
H2-Eb1	Macrophage_1	-2.4055		Ciita	Macrophage_1	0.0402648
H2-Eb1	Macrophage_2	-0.776358		Ciita	Macrophage_2	-0.458608
H2-Eb1	Macrophage_3	-1.86075		Ciita	Macrophage_3	0.836139
H2-Eb1	Macrophage_4	-2.5		Ciita	Macrophage_4	-0.203402
H2-Eb1	Macrophage_5	-0.476691		Ciita	Macrophage_5	-0.216457
H2-Eb1	Macrophage_6	-2.22864		Ciita	Macrophage_6	-0.136265
H2-Eb1	Macrophage_7	-1.77654		Ciita	Macrophage_7	-0.0339087
H2-Eb1	Macrophage_8	-2.48725		Ciita	Macrophage_8	0.235795
H2-Eb1	Whole	-1.94779		Ciita	Whole	-0.0210403
H2-Ab1	Macrophage_Cxcl10_1	-1.74173		H2-DMb1	Macrophage_Cxcl10_1	0.10554
H2-Ab1	Macrophage_Cxcl10_2	-2.17642		H2-DMb1	Macrophage_Cxcl10_2	0.614967
H2-Ab1	Macrophage_Cxcl10_3	-1.65646		H2-DMb1	Macrophage_Cxcl10_3	0.193305
H2-Ab1	Macrophage_1	-2.33217		H2-DMb1	Macrophage_1	0.444149
H2-Ab1	Macrophage_2	-0.897488		H2-DMb1	Macrophage_2	0.254913
H2-Ab1	Macrophage_3	-2.14655		H2-DMb1	Macrophage_3	-0.17543
H2-Ab1	Macrophage_4	-2.5		H2-DMb1	Macrophage_4	-0.251977
H2-Ab1	Macrophage_5	-0.490575		H2-DMb1	Macrophage_5	0.224163
H2-Ab1	Macrophage_6	-2.20933		H2-DMb1	Macrophage_6	0.180316
H2-Ab1	Macrophage_7	-1.77583		H2-DMb1	Macrophage_7	0.149598
H2-Ab1	Macrophage_8	-2.49657		H2-DMb1	Macrophage_8	0.449235
H2-Ab1	Whole	-1.94761		H2-DMb1	Whole	0.406295
Ciita	Macrophage_Cxcl10_1	-1.51795		Ctss	Macrophage_Cxcl10_1	-0.153934
Ciita	Macrophage_Cxcl10_2	-2.1627		Ctss	Macrophage_Cxcl10_2	-0.0604173
Ciita	Macrophage_Cxcl10_3	-1.39179		Ctss	Macrophage_Cxcl10_3	0.140273
Ciita	Macrophage_1	-2.5		Ctss	Macrophage_1	0.171309
Ciita	Macrophage_2	-1.80483		Ctss	Macrophage_2	0.145744
Ciita	Macrophage_3	-0.922807		Ctss	Macrophage_3	0.123067
Ciita	Macrophage_4	-2.12698		Ctss	Macrophage_4	0.351033
Ciita	Macrophage_5	-0.661059		Ctss	Macrophage_5	0.0619612
Ciita	Macrophage_6	-2.02838		Ctss	Macrophage_6	0.236625
Ciita	Macrophage_7	-1.67131		Ctss	Macrophage_7	0.165829
Ciita	Macrophage_8	-2.41802		Ctss	Macrophage_8	0.124964
Ciita	Whole	-2.06778		Ctss	Whole	0.0606461
H2-Aa	Macrophage_Cxcl10_1	-1.90388		Cd74	Macrophage_Cxcl10_1	-0.122614
H2-Aa	Macrophage_Cxcl10_2	-1.90919		Cd74	Macrophage_Cxcl10_2	0.0829753
H2-Aa	Macrophage_Cxcl10_3	-1.41798		Cd74	Macrophage_Cxcl10_3	0.20447
H2-Aa	Macrophage_1	-2.37737		Cd74	Macrophage_1	0.182106
H2-Aa	Macrophage_2	-0.721826		Cd74	Macrophage_2	0.118788
H2-Aa	Macrophage_3	-2.04365		Cd74	Macrophage_3	0.0983805
H2-Aa	Macrophage_4	-2.5		Cd74	Macrophage_4	0.183903
H2-Aa	Macrophage_5	-0.599015		Cd74	Macrophage_5	0.0809979
H2-Aa	Macrophage_6	-2.17549		Cd74	Macrophage_6	0.255071
H2-Aa	Macrophage_7	-1.83503		Cd74	Macrophage_7	0.206419
H2-Aa	Macrophage_8	-2.5		Cd74	Macrophage_8	0.34204
H2-Aa	Whole	-1.94505		Cd74	Whole	0.261157
Cd86	Macrophage_Cxcl10_1	-0.584333		H2-Ab1	Macrophage_Cxcl10_1	-0.408795
Cd86	Macrophage_Cxcl10_2	-0.834049		H2-Ab1	Macrophage_Cxcl10_2	-0.1751
Cd86	Macrophage_Cxcl10_3	-0.680273		H2-Ab1	Macrophage_Cxcl10_3	0.135458
Cd86	Macrophage_1	-0.860674		H2-Ab1	Macrophage_1	0.241244
Cd86	Macrophage_2	-1.3227		H2-Ab1	Macrophage_2	-0.0527373
Cd86	Macrophage_3	-0.20483		H2-Ab1	Macrophage_3	-0.538137
Cd86	Macrophage_4	-0.367654		H2-Ab1	Macrophage_4	-0.279181
Cd86	Macrophage_5	-0.257592		H2-Ab1	Macrophage_5	0.0579656
Cd86	Macrophage_6	-0.872089		H2-Ab1	Macrophage_6	0.326001
Cd86	Macrophage_7	-0.496363		H2-Ab1	Macrophage_7	0.302996
Cd86	Macrophage_8	-0.830867		H2-Ab1	Macrophage_8	0.362716
Cd86	Whole	-0.733275		H2-Ab1	Whole	0.213725
H2-Oa	Macrophage_Cxcl10_1	-1.04635		H2-Eb1	Macrophage_Cxcl10_1	-0.232208
H2-Oa	Macrophage_Cxcl10_2	-0.6827		H2-Eb1	Macrophage_Cxcl10_2	-0.138893
H2-Oa	Macrophage_Cxcl10_3	-0.574378		H2-Eb1	Macrophage_Cxcl10_3	0.144726
H2-Oa	Macrophage_1	-0.200444		H2-Eb1	Macrophage_1	0.187014
H2-Oa	Macrophage_2	-0.671031		H2-Eb1	Macrophage_2	-0.0250312
H2-Oa	Macrophage_3	-0.536135		H2-Eb1	Macrophage_3	-0.421981
H2-Oa	Macrophage_4	1.76277		H2-Eb1	Macrophage_4	-0.1654
H2-Oa	Macrophage_5	-0.227639		H2-Eb1	Macrophage_5	0.138615
H2-Oa	Macrophage_6	-0.702453		H2-Eb1	Macrophage_6	0.369481
H2-Oa	Macrophage_7	-0.518013		H2-Eb1	Macrophage_7	0.232059
H2-Oa	Macrophage_8	-1.04694		H2-Eb1	Macrophage_8	0.403211
H2-Oa	Whole	-0.793278		H2-Eb1	Whole	0.246441
H2-DMb2	Macrophage_Cxcl10_1	0.579968		H2-Aa	Macrophage_Cxcl10_1	-0.38485
H2-DMb2	Macrophage_Cxcl10_2	-1.06537		H2-Aa	Macrophage_Cxcl10_2	-0.0660235
H2-DMb2	Macrophage_Cxcl10_3	-0.180369		H2-Aa	Macrophage_Cxcl10_3	0.228273
H2-DMb2	Macrophage_1	-0.232916		H2-Aa	Macrophage_1	0.149198
H2-DMb2	Macrophage_2	0.32839		H2-Aa	Macrophage_2	-0.0447664
H2-DMb2	Macrophage_3	-1.25348		H2-Aa	Macrophage_3	-0.433497
H2-DMb2	Macrophage_5	0.0140848		H2-Aa	Macrophage_4	-0.0119737
H2-DMb2	Macrophage_6	0.216539		H2-Aa	Macrophage_5	0.0848869
H2-DMb2	Macrophage_7	-0.431397		H2-Aa	Macrophage_6	0.326207
H2-DMb2	Macrophage_8	-0.363746		H2-Aa	Macrophage_7	0.217639
H2-DMb2	Whole	-0.367153		H2-Aa	Macrophage_8	0.27924
Cd274	Macrophage_Cxcl10_1	-0.563742		H2-Aa	Whole	0.20592
Cd274	Macrophage_Cxcl10_2	-0.476889		H2-DMb2	Macrophage_Cxcl10_1	-0.315577
Cd274	Macrophage_Cxcl10_3	-0.76358		H2-DMb2	Macrophage_Cxcl10_2	-0.41086
Cd274	Macrophage_1	-1.40642		H2-DMb2	Macrophage_Cxcl10_3	0.312463
Cd274	Macrophage_2	-0.713484		H2-DMb2	Macrophage_1	-0.0598968
Cd274	Macrophage_3	-1.33709		H2-DMb2	Macrophage_2	-0.0453335
Cd274	Macrophage_4	-1.24702		H2-DMb2	Macrophage_3	0.74068
Cd274	Macrophage_5	-0.566954		H2-DMb2	Macrophage_4	-0.0168843
Cd274	Macrophage_6	-1.25025		H2-DMb2	Macrophage_5	0.0343586
Cd274	Macrophage_7	-1.09659		H2-DMb2	Macrophage_6	-0.0986262
Cd274	Macrophage_8	-1.25462		H2-DMb2	Macrophage_7	-0.0213856
Cd274	Whole	-1.15637		H2-DMb2	Macrophage_8	0.322067
H2-DMa	Macrophage_Cxcl10_1	-0.474223		H2-DMb2	Whole	0.189637
H2-DMa	Macrophage_Cxcl10_2	-0.645873		Cd80	Macrophage_Cxcl10_1	0.065177
H2-DMa	Macrophage_Cxcl10_3	-0.752669		Cd80	Macrophage_Cxcl10_2	0.234868
H2-DMa	Macrophage_1	-0.918565		Cd80	Macrophage_Cxcl10_3	0.244029
H2-DMa	Macrophage_2	-0.484303		Cd80	Macrophage_1	-0.125234
H2-DMa	Macrophage_3	-0.5826		Cd80	Macrophage_2	-0.140955
H2-DMa	Macrophage_4	-0.802925		Cd80	Macrophage_3	-0.190122
H2-DMa	Macrophage_5	-0.375793		Cd80	Macrophage_4	-0.332463
H2-DMa	Macrophage_6	-0.943471		Cd80	Macrophage_5	0.0964288
H2-DMa	Macrophage_7	-0.909938		Cd80	Macrophage_6	-0.098611
H2-DMa	Macrophage_8	-1.27077		Cd80	Macrophage_7	-0.247962
H2-DMa	Whole	-0.954472		Cd80	Macrophage_8	0.0874917
Ctss	Macrophage_Cxcl10_1	-0.182922		Cd80	Whole	-0.0700225
Ctss	Macrophage_Cxcl10_2	-0.348706		H2-Oa	Macrophage_Cxcl10_1	0.138053
Ctss	Macrophage_Cxcl10_3	-0.621909		H2-Oa	Macrophage_Cxcl10_2	-0.63041
Ctss	Macrophage_1	-0.417757		H2-Oa	Macrophage_Cxcl10_3	0.537903
Ctss	Macrophage_2	-0.22147		H2-Oa	Macrophage_1	0.102434
Ctss	Macrophage_3	-0.0591916		H2-Oa	Macrophage_2	-0.258737
Ctss	Macrophage_4	-0.507788		H2-Oa	Macrophage_3	-0.667825
Ctss	Macrophage_5	-0.171913		H2-Oa	Macrophage_5	-0.146436
Ctss	Macrophage_6	-0.512482		H2-Oa	Macrophage_6	-0.0965462
Ctss	Macrophage_7	-0.413012		H2-Oa	Macrophage_7	-0.764951
Ctss	Macrophage_8	-0.361489		H2-Oa	Macrophage_8	-0.435444
Ctss	Whole	-0.331747		H2-Oa	Whole	-0.0248057
Cd40	Macrophage_Cxcl10_1	-0.656988		Cd86	Macrophage_Cxcl10_1	0.274912
Cd40	Macrophage_Cxcl10_2	-0.781585		Cd86	Macrophage_Cxcl10_2	0.0433058
Cd40	Macrophage_Cxcl10_3	-0.995621		Cd86	Macrophage_Cxcl10_3	-0.28635
Cd40	Macrophage_1	-1.12427		Cd86	Macrophage_1	-0.531648
Cd40	Macrophage_2	-0.791424		Cd86	Macrophage_2	-0.264438
Cd40	Macrophage_3	-1.12974		Cd86	Macrophage_3	-0.412728
Cd40	Macrophage_4	-0.373778		Cd86	Macrophage_4	0.316899
Cd40	Macrophage_5	-0.46085		Cd86	Macrophage_5	-0.256146
Cd40	Macrophage_6	-0.257292		Cd86	Macrophage_6	-0.100385
Cd40	Macrophage_7	-1.22301		Cd86	Macrophage_7	-0.136188
Cd40	Macrophage_8	-1.47307		Cd86	Macrophage_8	-0.380393
Cd40	Whole	-1.33096		Cd86	Whole	-0.260949
Arl8b	Macrophage_Cxcl10_1	-0.553032		Cd40	Macrophage_Cxcl10_1	-0.258208
Arl8b	Macrophage_Cxcl10_2	0.119331		Cd40	Macrophage_Cxcl10_2	-0.542639
Arl8b	Macrophage_Cxcl10_3	-0.393474		Cd40	Macrophage_Cxcl10_3	-0.0815127
Arl8b	Macrophage_1	0.0190617		Cd40	Macrophage_1	-0.494601
Arl8b	Macrophage_2	-0.275542		Cd40	Macrophage_2	-0.581878
Arl8b	Macrophage_3	0.12317		Cd40	Macrophage_3	-0.061303
Arl8b	Macrophage_4	0.113792		Cd40	Macrophage_4	0.310521
Arl8b	Macrophage_5	-0.0760835		Cd40	Macrophage_5	-0.525238
Arl8b	Macrophage_6	-0.0412901		Cd40	Macrophage_6	0.0247754
Arl8b	Macrophage_7	-0.0252003		Cd40	Macrophage_7	-0.238293
Arl8b	Macrophage_8	-0.121145		Cd40	Macrophage_8	-0.189408
Arl8b	Whole	-0.0291982		Cd40	Whole	-0.412008
Ctse	Macrophage_Cxcl10_1	-0.0311005		Cd274	Macrophage_Cxcl10_1	0.571922
Ctse	Macrophage_Cxcl10_2	0.390636		Cd274	Macrophage_Cxcl10_2	0.412827
Ctse	Macrophage_Cxcl10_3	0.803753		Cd274	Macrophage_Cxcl10_3	0.104254
Ctse	Macrophage_1	0.714107		Cd274	Macrophage_1	0.253899
Ctse	Macrophage_2	0.273269		Cd274	Macrophage_2	-0.0352484
Ctse	Macrophage_3	0.68369		Cd274	Macrophage_3	-0.331775
Ctse	Macrophage_4	-0.0986175		Cd274	Macrophage_4	0.5702
Ctse	Macrophage_5	0.393678		Cd274	Macrophage_5	-0.0258664
Ctse	Macrophage_6	0.569161		Cd274	Macrophage_6	0.0441469
Ctse	Macrophage_7	0.413668		Cd274	Macrophage_7	0.272014
Ctse	Macrophage_8	0.348193		Cd274	Macrophage_8	-0.110526
Ctse	Whole	0.529583		Cd274	Whole	0.029047
Cd80	Macrophage_Cxcl10_1	0.100424		H2-DMa	Macrophage_Cxcl10_1	0.0315982
Cd80	Macrophage_Cxcl10_2	-0.401218		H2-DMa	Macrophage_Cxcl10_2	0.116764
Cd80	Macrophage_Cxcl10_3	0.784601		H2-DMa	Macrophage_Cxcl10_3	0.169562
Cd80	Macrophage_1	-0.214684		H2-DMa	Macrophage_1	0.0669191
Cd80	Macrophage_2	-0.187724		H2-DMa	Macrophage_2	-0.0205672
Cd80	Macrophage_3	-0.567325		H2-DMa	Macrophage_3	-0.155028
Cd80	Macrophage_4	1.54125		H2-DMa	Macrophage_4	0.0158134
Cd80	Macrophage_5	0.131619		H2-DMa	Macrophage_5	-0.029893
Cd80	Macrophage_6	-0.560146		H2-DMa	Macrophage_6	-0.0509766
Cd80	Macrophage_7	-0.0152494		H2-DMa	Macrophage_7	0.0460627
Cd80	Macrophage_8	0.428759		H2-DMa	Macrophage_8	0.182584
Cd80	Whole	-0.0510643		H2-DMa	Whole	0.130974
Ifi30	Macrophage_Cxcl10_1	0.0236462		Ctse	Macrophage_Cxcl10_1	-0.21033
Ifi30	Macrophage_Cxcl10_2	0.207813		Ctse	Macrophage_Cxcl10_2	0.93751
Ifi30	Macrophage_Cxcl10_3	-0.0377189		Ctse	Macrophage_Cxcl10_3	0.377092
Ifi30	Macrophage_1	0.238905		Ctse	Macrophage_1	0.569596
Ifi30	Macrophage_2	0.172667		Ctse	Macrophage_2	0.0275878
Ifi30	Macrophage_3	-0.00934542		Ctse	Macrophage_3	0.390581
Ifi30	Macrophage_4	0.0139326		Ctse	Macrophage_4	-1.47501
Ifi30	Macrophage_5	0.125912		Ctse	Macrophage_5	0.292862
Ifi30	Macrophage_6	0.106028		Ctse	Macrophage_6	0.184875
Ifi30	Macrophage_7	0.194023		Ctse	Macrophage_7	0.0719867
Ifi30	Macrophage_8	0.159538		Ctse	Macrophage_8	0.0975489
Ifi30	Whole	0.0886339		Ctse	Whole	0.405079
Pikfyve	Macrophage_Cxcl10_1	0.176897		Arl8b	Macrophage_Cxcl10_1	0.276497
Pikfyve	Macrophage_Cxcl10_2	-0.217646		Arl8b	Macrophage_Cxcl10_2	0.505686
Pikfyve	Macrophage_Cxcl10_3	-0.155647		Arl8b	Macrophage_Cxcl10_3	0.161274
Pikfyve	Macrophage_1	-0.119245		Arl8b	Macrophage_1	0.0797485
Pikfyve	Macrophage_2	0.00170044		Arl8b	Macrophage_2	-0.117888
Pikfyve	Macrophage_3	-0.129984		Arl8b	Macrophage_3	-0.65456
Pikfyve	Macrophage_4	-0.157217		Arl8b	Macrophage_4	0.063367
Pikfyve	Macrophage_5	-0.0189987		Arl8b	Macrophage_5	-0.0474701
Pikfyve	Macrophage_6	-0.0133754		Arl8b	Macrophage_6	-0.0147384
Pikfyve	Macrophage_7	-0.0730207		Arl8b	Macrophage_7	0.182494
Pikfyve	Macrophage_8	-0.0739838		Arl8b	Macrophage_8	-0.1493
Pikfyve	Whole	-0.0638406		Arl8b	Whole	-0.00949422
H2-M2	Macrophage_Cxcl10_2	0.715281		H2-M2	Macrophage_Cxcl10_2	-1.87761
H2-M2	Macrophage_Cxcl10_3	-0.752917		H2-M2	Macrophage_Cxcl10_3	0.269663
H2-M2	Macrophage_5	-0.926801		H2-M2	Macrophage_5	-0.608198
H2-M2	Macrophage_6	-1.38578		H2-M2	Macrophage_6	-0.0451062
H2-M2	Macrophage_7	-0.766024		H2-M2	Macrophage_7	-1.01119
H2-M2	Macrophage_8	-0.786545		H2-M2	Macrophage_8	-1.15629
H2-M2	Whole	-1.13812		H2-M2	Whole	-0.669847
