# Supplementary material for: In vivo CRISPR screen reveals regulation of macrophage states in neuroinflammation
Source: Nat Neurosci. 2025 Dec 4;29(2):493–509. doi: 10.1038/s41593-025-02151-6 (PMC12880918; doi:10.1038/s41593-025-02151-6)
Supplement: Supplementary file 20 — Source data and statistical analysis when applicable. [file 41593_2025_2151_MOESM20_ESM.xlsx]

## Sheet: a
Condition	Signature	value
Hoxb8 vs WT	Lipid signaling	0.787489
Hoxb8 vs WT	Lipid processing	0.878
Hoxb8 vs WT	Tissue remodelling	0.965122
Hoxb8 vs WT	Homeostasis	0.644875
Hoxb8 vs WT	Adhesion.Migration.ECM binding	0.719287
Chimera vs WT	Lipid signaling	0.986958
Chimera vs WT	Lipid processing	0.97633
Chimera vs WT	Tissue remodelling	0.962389
Chimera vs WT	Homeostasis	0.94457
Chimera vs WT	Adhesion.Migration.ECM binding	0.933484
Chimera vs Hoxb8	Lipid signaling	0.821551
Chimera vs Hoxb8	Lipid processing	0.886266
Chimera vs Hoxb8	Tissue remodelling	0.922977
Chimera vs Hoxb8	Homeostasis	0.770661
Chimera vs Hoxb8	Adhesion.Migration.ECM binding	0.763027

## Sheet: b
Cluster_Name	GeneKO_laxCutoff	Signature	avg
Macrophage_1	NT	Lipid processing1	-0.219962
Macrophage_1	NT	Lipid signaling1	-1.16333
Macrophage_1	NT	Tissue remodelling1	-1.22959
Macrophage_1	NT	Homeostasis1	0.847307
Macrophage_2	NT	Lipid processing1	-0.850605
Macrophage_2	NT	Lipid signaling1	-1.50803
Macrophage_2	NT	Tissue remodelling1	-2.0608
Macrophage_2	NT	Homeostasis1	0.728336
Macrophage_3	NT	Lipid processing1	-1.35447
Macrophage_3	NT	Lipid signaling1	-1.18819
Macrophage_3	NT	Tissue remodelling1	0.183428
Macrophage_3	NT	Homeostasis1	0.679531
Macrophage_4	NT	Lipid processing1	-0.49276
Macrophage_4	NT	Lipid signaling1	0.449578
Macrophage_4	NT	Tissue remodelling1	1.17629
Macrophage_4	NT	Homeostasis1	-1.81312
Macrophage_5	NT	Lipid processing1	1.48726
Macrophage_5	NT	Lipid signaling1	0.926802
Macrophage_5	NT	Tissue remodelling1	1.12034
Macrophage_5	NT	Homeostasis1	0.940442
Macrophage_6	NT	Lipid processing1	0.132545
Macrophage_6	NT	Lipid signaling1	-0.290766
Macrophage_6	NT	Tissue remodelling1	-0.0227502
Macrophage_6	NT	Homeostasis1	-0.880845
Macrophage_7	NT	Lipid processing1	0.867205
Macrophage_7	NT	Lipid signaling1	1.25183
Macrophage_7	NT	Tissue remodelling1	1.19431
Macrophage_7	NT	Homeostasis1	0.040152
Macrophage_8	NT	Lipid processing1	1.80164
Macrophage_8	NT	Lipid signaling1	1.25758
Macrophage_8	NT	Tissue remodelling1	0.0451328
Macrophage_8	NT	Homeostasis1	0.977928
Macrophage_Cxcl10_2	NT	Lipid processing1	-0.0241135
Macrophage_Cxcl10_2	NT	Lipid signaling1	-0.342442
Macrophage_Cxcl10_2	NT	Tissue remodelling1	-0.331355
Macrophage_Cxcl10_2	NT	Homeostasis1	0.0537515
Macrophage_Cxcl10_3	NT	Lipid processing1	-0.58455
Macrophage_Cxcl10_3	NT	Lipid signaling1	0.730707
Macrophage_Cxcl10_3	NT	Tissue remodelling1	-0.154055
Macrophage_Cxcl10_3	NT	Homeostasis1	-1.54283
Macrophage_Cxcl10_1	NT	Lipid processing1	-0.762194
Macrophage_Cxcl10_1	NT	Lipid signaling1	-0.12374
Macrophage_Cxcl10_1	NT	Tissue remodelling1	0.0790523
Macrophage_Cxcl10_1	NT	Homeostasis1	-0.0306535

## Sheet: c
Ifngr1				Csf2ra				Tgfbr1
gene	Cluster	value		gene	Cluster	value		gene	Cluster	value
Lamc1	Monocyte_Cxcl10	1.33283		Lamc1	Monocyte_Cxcl10	1.24209		Fn1	Monocyte_Cxcl10	-1.27731
Lamc1	Macrophage_Cxcl10_1	0.562439		Lamc1	Macrophage_Cxcl10_1	0.765772		Fn1	Macrophage_Cxcl10_1	-0.238259
Lamc1	Macrophage_Cxcl10_2	-0.201569		Lamc1	Macrophage_Cxcl10_2	-0.284002		Fn1	Macrophage_Cxcl10_2	-1.08631
Lamc1	Macrophage_1	0.0491248		Lamc1	Macrophage_1	-0.130327		Fn1	Macrophage_1	-1.30151
Lamc1	Macrophage_2	-0.549649		Lamc1	Macrophage_2	-0.174809		Fn1	Macrophage_2	-0.12542
Lamc1	Macrophage_3	0.637601		Lamc1	Macrophage_3	-0.11612		Fn1	Macrophage_3	-1.99379
Lamc1	Macrophage_4	-0.354748		Lamc1	Macrophage_4	0.50522		Fn1	Macrophage_4	-0.834529
Lamc1	Macrophage_5	0.067206		Lamc1	Macrophage_5	0.0456067		Fn1	Macrophage_5	-0.367094
Lamc1	Macrophage_6	-0.0188767		Lamc1	Macrophage_6	-0.00284526		Fn1	Macrophage_6	-0.885456
Lamc1	Macrophage_7	0.354719		Lamc1	Macrophage_7	-0.287574		Fn1	Macrophage_7	-1.42301
Lamc1	Macrophage_8	0.265213		Lamc1	Macrophage_8	0.0580915		Fn1	Macrophage_8	0.151356
Lamc1	Whole	0.129795		Lamc1	Whole	-0.0658319		Fn1	Whole	-0.904291
Col9a3	Monocyte_Cxcl10	-0.491995		Spon1	Monocyte_Cxcl10	-1.37155		Spon1	Monocyte_Cxcl10	-1.20845
Tgm2	Monocyte_Cxcl10	-0.637284		Spon1	Macrophage_Cxcl10_1	0.072812		Spon1	Macrophage_Cxcl10_1	0.922745
Tgm2	Macrophage_Cxcl10_1	-2.26513		Spon1	Macrophage_Cxcl10_2	1.3522		Spon1	Macrophage_1	0.347522
Tgm2	Macrophage_Cxcl10_2	-0.170939		Spon1	Macrophage_3	-0.480028		Spon1	Macrophage_2	1.7386
Tgm2	Macrophage_1	-1.02028		Spon1	Macrophage_4	2.48309		Spon1	Macrophage_3	1.45857
Tgm2	Macrophage_2	-0.503407		Spon1	Macrophage_5	-0.193187		Spon1	Macrophage_5	0.268654
Tgm2	Macrophage_3	-0.192664		Fn1	Monocyte_Cxcl10	-0.452323		Spon1	Whole	0.411835
Tgm2	Macrophage_4	-0.736518		Fn1	Macrophage_Cxcl10_1	-0.247636		Thbs1	Monocyte_Cxcl10	1.31693
Tgm2	Macrophage_5	-0.477271		Fn1	Macrophage_Cxcl10_2	-0.29981		Thbs1	Macrophage_Cxcl10_1	-0.659412
Tgm2	Macrophage_6	-1.07819		Fn1	Macrophage_1	-0.555607		Thbs1	Macrophage_1	0.118973
Tgm2	Macrophage_7	-0.979586		Fn1	Macrophage_2	-0.38094		Thbs1	Macrophage_3	-1.97717
Tgm2	Macrophage_8	-0.9051		Fn1	Macrophage_3	-0.49894		Thbs1	Macrophage_4	2.5
Tgm2	Whole	-0.901226		Fn1	Macrophage_4	0.111546		Thbs1	Macrophage_5	1.07116
F13a1	Monocyte_Cxcl10	0.236425		Fn1	Macrophage_5	-0.377263		Thbs1	Macrophage_7	0.117499
F13a1	Macrophage_Cxcl10_1	-0.509582		Fn1	Macrophage_6	-0.149248		Thbs1	Macrophage_8	0.810036
F13a1	Macrophage_Cxcl10_2	0.152726		Fn1	Macrophage_7	-0.685856		Thbs1	Whole	1.39332
F13a1	Macrophage_1	0.0131489		Fn1	Macrophage_8	-0.605868		Plod3	Monocyte_Cxcl10	0.458604
F13a1	Macrophage_2	-0.561564		Fn1	Whole	-0.475248		Plod3	Macrophage_Cxcl10_1	0.0718746
F13a1	Macrophage_3	0.824385		Plod3	Monocyte_Cxcl10	-0.617152		Plod3	Macrophage_Cxcl10_2	-0.65465
F13a1	Macrophage_4	-0.861661		Plod3	Macrophage_Cxcl10_1	-0.215888		Plod3	Macrophage_1	0.0601204
F13a1	Macrophage_5	-0.156949		Plod3	Macrophage_Cxcl10_2	-0.315027		Plod3	Macrophage_2	0.709361
F13a1	Macrophage_6	-0.381999		Plod3	Macrophage_1	-0.101341		Plod3	Macrophage_3	-0.845116
F13a1	Macrophage_7	-0.114246		Plod3	Macrophage_2	0.151354		Plod3	Macrophage_4	-0.0668724
F13a1	Macrophage_8	0.222681		Plod3	Macrophage_3	-0.175965		Plod3	Macrophage_5	0.0644925
F13a1	Whole	-0.00665698		Plod3	Macrophage_4	0.0334734		Plod3	Macrophage_6	0.208187
Vcan	Monocyte_Cxcl10	1.01081		Plod3	Macrophage_5	-0.0181369		Plod3	Macrophage_7	-0.357119
Vcan	Macrophage_Cxcl10_1	1.14091		Plod3	Macrophage_6	-0.11167		Plod3	Macrophage_8	-0.300555
Vcan	Macrophage_Cxcl10_2	1.71854		Plod3	Macrophage_7	0.00993556		Plod3	Whole	-0.0904161
Vcan	Macrophage_1	0.767849		Plod3	Macrophage_8	-0.157703		Vcan	Monocyte_Cxcl10	1.67967
Vcan	Macrophage_3	0.490565		Plod3	Whole	-0.100097		Vcan	Macrophage_Cxcl10_1	1.5635
Vcan	Macrophage_4	2.00001		Thbs1	Monocyte_Cxcl10	-0.369596		Vcan	Macrophage_1	1.66174
Vcan	Macrophage_5	0.40389		Thbs1	Macrophage_Cxcl10_1	-2.5		Vcan	Macrophage_2	2.5
Vcan	Macrophage_7	1.05888		Thbs1	Macrophage_3	-0.872021		Vcan	Macrophage_3	1.16977
Vcan	Whole	0.86161		Thbs1	Macrophage_4	1.24074		Vcan	Macrophage_4	1.52107
P4ha1	Monocyte_Cxcl10	-0.939019		Thbs1	Macrophage_5	-0.0618329		Vcan	Macrophage_5	0.311803
P4ha1	Macrophage_Cxcl10_1	0.424933		Thbs1	Macrophage_7	-1.61441		Vcan	Macrophage_7	1.3051
P4ha1	Macrophage_Cxcl10_2	0.00651272		Thbs1	Whole	-0.709969		Vcan	Macrophage_8	2.21265
P4ha1	Macrophage_1	-0.226132		P4ha1	Monocyte_Cxcl10	-0.918912		Vcan	Whole	1.47849
P4ha1	Macrophage_2	-0.233256		P4ha1	Macrophage_Cxcl10_1	-0.0919073		P4ha1	Monocyte_Cxcl10	-1.28007
P4ha1	Macrophage_3	-0.183144		P4ha1	Macrophage_Cxcl10_2	-0.0935871		P4ha1	Macrophage_Cxcl10_1	0.176576
P4ha1	Macrophage_4	-0.505924		P4ha1	Macrophage_1	-0.323334		P4ha1	Macrophage_Cxcl10_2	0.11355
P4ha1	Macrophage_5	-0.220929		P4ha1	Macrophage_2	-0.299408		P4ha1	Macrophage_1	-0.303974
P4ha1	Macrophage_6	-0.208936		P4ha1	Macrophage_3	0.121973		P4ha1	Macrophage_2	0.45595
P4ha1	Macrophage_7	-0.292988		P4ha1	Macrophage_4	0.230738		P4ha1	Macrophage_3	-0.234051
P4ha1	Macrophage_8	-0.0267375		P4ha1	Macrophage_5	-0.246994		P4ha1	Macrophage_4	0.621114
P4ha1	Whole	-0.253853		P4ha1	Macrophage_6	0.077499		P4ha1	Macrophage_5	0.0336001
Cd9	Monocyte_Cxcl10	0.152515		P4ha1	Macrophage_7	-0.178384		P4ha1	Macrophage_6	-0.0794534
Cd9	Macrophage_Cxcl10_1	0.27274		P4ha1	Macrophage_8	-0.0815478		P4ha1	Macrophage_7	0.0236029
Cd9	Macrophage_Cxcl10_2	0.327467		P4ha1	Whole	-0.181178		P4ha1	Macrophage_8	0.491918
Cd9	Macrophage_1	0.312359		Vcan	Monocyte_Cxcl10	0.165518		P4ha1	Whole	0.00908171
Cd9	Macrophage_2	0.0664549		Vcan	Macrophage_Cxcl10_1	-0.746829		Ecm1	Monocyte_Cxcl10	-0.52155
Cd9	Macrophage_3	-0.266367		Vcan	Macrophage_1	-0.387624		Ecm1	Macrophage_Cxcl10_1	-0.279656
Cd9	Macrophage_4	0.3761		Vcan	Macrophage_3	-1.3771		Ecm1	Macrophage_Cxcl10_2	-0.891654
Cd9	Macrophage_5	0.192334		Vcan	Macrophage_4	-0.484613		Ecm1	Macrophage_1	-0.732408
Cd9	Macrophage_6	0.591029		Vcan	Macrophage_5	0.0777445		Ecm1	Macrophage_2	0.0643864
Cd9	Macrophage_7	0.527487		Vcan	Whole	-0.503149		Ecm1	Macrophage_3	-0.438553
Cd9	Macrophage_8	0.483298		Cd9	Monocyte_Cxcl10	0.105821		Ecm1	Macrophage_4	-0.994695
Cd9	Whole	0.425113		Cd9	Macrophage_Cxcl10_1	-0.66314		Ecm1	Macrophage_5	-0.532073
Thbs1	Monocyte_Cxcl10	0.153893		Cd9	Macrophage_Cxcl10_2	-0.474392		Ecm1	Macrophage_6	-0.428627
Thbs1	Macrophage_Cxcl10_1	1.24321		Cd9	Macrophage_1	-0.642845		Ecm1	Macrophage_7	-1.13571
Thbs1	Macrophage_Cxcl10_2	2.09744		Cd9	Macrophage_2	-0.325204		Ecm1	Macrophage_8	0.222385
Thbs1	Macrophage_1	-0.268553		Cd9	Macrophage_3	-0.477888		Ecm1	Whole	-0.683047
Thbs1	Macrophage_3	2.13023		Cd9	Macrophage_4	-0.472891		F13a1	Monocyte_Cxcl10	-0.00498801
Thbs1	Macrophage_4	1.85783		Cd9	Macrophage_5	-0.388542		F13a1	Macrophage_Cxcl10_1	-1.13764
Thbs1	Macrophage_5	0.538334		Cd9	Macrophage_6	-0.614184		F13a1	Macrophage_Cxcl10_2	0.0448613
Thbs1	Macrophage_7	0.194474		Cd9	Macrophage_7	-0.512903		F13a1	Macrophage_1	0.132728
Thbs1	Macrophage_8	1.90876		Cd9	Macrophage_8	-0.579396		F13a1	Macrophage_2	-0.165562
Thbs1	Whole	0.709666		Cd9	Whole	-0.530077		F13a1	Macrophage_3	0.31666
Fn1	Monocyte_Cxcl10	0.146364		Spp1	Monocyte_Cxcl10	1.79811		F13a1	Macrophage_4	-1.03312
Fn1	Macrophage_Cxcl10_1	1.02034		Spp1	Macrophage_Cxcl10_1	-1.17755		F13a1	Macrophage_5	-0.0978267
Fn1	Macrophage_Cxcl10_2	0.603699		Spp1	Macrophage_Cxcl10_2	-0.705767		F13a1	Macrophage_6	0.284322
Fn1	Macrophage_1	0.815952		Spp1	Macrophage_1	-2.03789		F13a1	Macrophage_7	-0.169721
Fn1	Macrophage_2	0.722716		Spp1	Macrophage_2	-0.524345		F13a1	Macrophage_8	0.17074
Fn1	Macrophage_3	0.85955		Spp1	Macrophage_3	-1.538		F13a1	Whole	0.0479635
Fn1	Macrophage_4	0.465014		Spp1	Macrophage_4	0.192603		Tgfbi	Monocyte_Cxcl10	-0.27281
Fn1	Macrophage_5	0.11611		Spp1	Macrophage_5	-0.428287		Tgfbi	Macrophage_Cxcl10_1	-0.513945
Fn1	Macrophage_6	0.50662		Spp1	Macrophage_6	-0.698083		Tgfbi	Macrophage_Cxcl10_2	-1.03733
Fn1	Macrophage_7	0.425517		Spp1	Macrophage_7	-0.900348		Tgfbi	Macrophage_1	-0.776455
Fn1	Macrophage_8	0.55612		Spp1	Macrophage_8	0.0867291		Tgfbi	Macrophage_2	-0.00839526
Fn1	Whole	0.558088		Spp1	Whole	-0.480422		Tgfbi	Macrophage_3	-0.899399
Plod1	Monocyte_Cxcl10	0.187537		Tgfbi	Monocyte_Cxcl10	-0.157074		Tgfbi	Macrophage_4	-1.22911
Plod1	Macrophage_Cxcl10_1	0.537103		Tgfbi	Macrophage_Cxcl10_1	0.0999529		Tgfbi	Macrophage_5	-0.414335
Plod1	Macrophage_Cxcl10_2	0.142927		Tgfbi	Macrophage_Cxcl10_2	0.0159495		Tgfbi	Macrophage_6	-0.591802
Plod1	Macrophage_1	0.425962		Tgfbi	Macrophage_1	0.0354554		Tgfbi	Macrophage_7	-1.07874
Plod1	Macrophage_2	0.469984		Tgfbi	Macrophage_2	0.0284987		Tgfbi	Macrophage_8	-0.172147
Plod1	Macrophage_3	0.810766		Tgfbi	Macrophage_3	-0.537495		Tgfbi	Whole	-0.715022
Plod1	Macrophage_4	-0.227268		Tgfbi	Macrophage_4	-0.00314612		Cd9	Monocyte_Cxcl10	-0.684857
Plod1	Macrophage_5	0.290816		Tgfbi	Macrophage_5	0.0458747		Cd9	Macrophage_Cxcl10_1	-1.15174
Plod1	Macrophage_6	0.235091		Tgfbi	Macrophage_6	0.100204		Cd9	Macrophage_Cxcl10_2	-1.2632
Plod1	Macrophage_7	-0.0354905		Tgfbi	Macrophage_7	0.0907196		Cd9	Macrophage_1	-1.52993
Plod1	Macrophage_8	0.147298		Tgfbi	Macrophage_8	0.134897		Cd9	Macrophage_2	-0.469554
Plod1	Whole	0.243347		Tgfbi	Whole	0.0542622		Cd9	Macrophage_3	-1.38713
Tgfbi	Monocyte_Cxcl10	0.0167033		Tgm2	Monocyte_Cxcl10	0.744562		Cd9	Macrophage_4	-0.332761
Tgfbi	Macrophage_Cxcl10_1	0.502573		Tgm2	Macrophage_Cxcl10_1	-0.38841		Cd9	Macrophage_5	-0.645398
Tgfbi	Macrophage_Cxcl10_2	0.0697626		Tgm2	Macrophage_Cxcl10_2	0.324987		Cd9	Macrophage_6	-0.81157
Tgfbi	Macrophage_1	0.183307		Tgm2	Macrophage_1	0.404509		Cd9	Macrophage_7	-1.25875
Tgfbi	Macrophage_2	0.00875627		Tgm2	Macrophage_2	0.153833		Cd9	Macrophage_8	-0.248663
Tgfbi	Macrophage_3	0.0936782		Tgm2	Macrophage_3	0.204179		Cd9	Whole	-1.07615
Tgfbi	Macrophage_4	0.0810443		Tgm2	Macrophage_4	0.433847		Spp1	Monocyte_Cxcl10	-2.5
Tgfbi	Macrophage_5	0.0861362		Tgm2	Macrophage_5	0.0698351		Spp1	Macrophage_Cxcl10_1	-0.700703
Tgfbi	Macrophage_6	0.0562043		Tgm2	Macrophage_6	0.25354		Spp1	Macrophage_Cxcl10_2	-0.280949
Tgfbi	Macrophage_7	0.0500276		Tgm2	Macrophage_7	-0.00760014		Spp1	Macrophage_1	-0.00530469
Tgfbi	Macrophage_8	0.00369456		Tgm2	Macrophage_8	0.362934		Spp1	Macrophage_2	0.855864
Tgfbi	Whole	0.050205		Tgm2	Whole	0.186563		Spp1	Macrophage_3	-1.79095
Plod3	Monocyte_Cxcl10	-0.186646		F13a1	Monocyte_Cxcl10	0.643705		Spp1	Macrophage_4	0.0986946
Plod3	Macrophage_Cxcl10_1	0.203443		F13a1	Macrophage_Cxcl10_1	0.309682		Spp1	Macrophage_5	0.267003
Plod3	Macrophage_Cxcl10_2	-0.309089		F13a1	Macrophage_Cxcl10_2	-0.0307671		Spp1	Macrophage_6	-0.627115
Plod3	Macrophage_1	0.0104034		F13a1	Macrophage_1	0.446591		Spp1	Macrophage_7	-1.06318
Plod3	Macrophage_2	-0.107481		F13a1	Macrophage_2	0.830848		Spp1	Macrophage_8	0.732344
Plod3	Macrophage_3	-0.0314027		F13a1	Macrophage_3	0.764251		Spp1	Whole	-0.219677
Plod3	Macrophage_4	0.19338		F13a1	Macrophage_4	0.412746		Gpnmb	Monocyte_Cxcl10	-1.48478
Plod3	Macrophage_5	-0.10308		F13a1	Macrophage_5	0.153611		Gpnmb	Macrophage_Cxcl10_1	-0.982274
Plod3	Macrophage_6	0.181275		F13a1	Macrophage_6	0.522417		Gpnmb	Macrophage_Cxcl10_2	1.1373
Plod3	Macrophage_7	0.083133		F13a1	Macrophage_7	-0.0796583		Gpnmb	Macrophage_1	0.982546
Plod3	Macrophage_8	-0.021079		F13a1	Macrophage_8	-0.00468349		Gpnmb	Macrophage_2	0.773327
Plod3	Whole	0.0175795		F13a1	Whole	0.237503		Gpnmb	Macrophage_3	0.00359444
Ecm1	Monocyte_Cxcl10	-0.436251		Plod1	Monocyte_Cxcl10	-0.0638188		Gpnmb	Macrophage_4	0.383854
Ecm1	Macrophage_Cxcl10_1	1.00209		Plod1	Macrophage_Cxcl10_1	-0.259999		Gpnmb	Macrophage_5	0.138916
Ecm1	Macrophage_Cxcl10_2	0.595398		Plod1	Macrophage_Cxcl10_2	-0.160843		Gpnmb	Macrophage_6	0.717842
Ecm1	Macrophage_1	0.845997		Plod1	Macrophage_1	0.307847		Gpnmb	Macrophage_7	0.62288
Ecm1	Macrophage_2	0.265214		Plod1	Macrophage_2	0.169392		Gpnmb	Macrophage_8	0.323965
Ecm1	Macrophage_3	0.284318		Plod1	Macrophage_3	0.45197		Gpnmb	Whole	0.625983
Ecm1	Macrophage_4	-0.291673		Plod1	Macrophage_4	-0.541585		Tgm2	Monocyte_Cxcl10	-0.650057
Ecm1	Macrophage_5	0.235468		Plod1	Macrophage_5	0.158995		Tgm2	Macrophage_Cxcl10_1	0.00155733
Ecm1	Macrophage_6	0.37268		Plod1	Macrophage_6	-0.182058		Tgm2	Macrophage_Cxcl10_2	-0.127334
Ecm1	Macrophage_7	0.241775		Plod1	Macrophage_7	-0.0549991		Tgm2	Macrophage_1	-0.381553
Ecm1	Macrophage_8	0.550936		Plod1	Macrophage_8	0.0301608		Tgm2	Macrophage_2	0.0571177
Ecm1	Whole	0.509417		Plod1	Whole	0.0406642		Tgm2	Macrophage_3	-0.204236
Gpnmb	Monocyte_Cxcl10	-0.252752		Ecm1	Monocyte_Cxcl10	-0.0797641		Tgm2	Macrophage_4	-0.944072
Gpnmb	Macrophage_Cxcl10_1	-0.311693		Ecm1	Macrophage_Cxcl10_1	0.501056		Tgm2	Macrophage_5	-0.28881
Gpnmb	Macrophage_Cxcl10_2	-0.629667		Ecm1	Macrophage_Cxcl10_2	0.230497		Tgm2	Macrophage_6	-0.42031
Gpnmb	Macrophage_1	-0.795318		Ecm1	Macrophage_1	0.159597		Tgm2	Macrophage_7	-0.568269
Gpnmb	Macrophage_2	-0.0623304		Ecm1	Macrophage_2	0.214853		Tgm2	Macrophage_8	-0.0770451
Gpnmb	Macrophage_3	-0.198114		Ecm1	Macrophage_3	-0.0527842		Tgm2	Whole	-0.244089
Gpnmb	Macrophage_4	-1.67613		Ecm1	Macrophage_4	-0.386496		Lamc1	Monocyte_Cxcl10	0.0307659
Gpnmb	Macrophage_5	-0.214704		Ecm1	Macrophage_5	-0.0381238		Lamc1	Macrophage_Cxcl10_1	-0.256579
Gpnmb	Macrophage_6	-0.907248		Ecm1	Macrophage_6	0.0884586		Lamc1	Macrophage_Cxcl10_2	0.363435
Gpnmb	Macrophage_7	-0.523502		Ecm1	Macrophage_7	0.00332917		Lamc1	Macrophage_1	-0.764361
Gpnmb	Macrophage_8	-0.322377		Ecm1	Macrophage_8	0.11713		Lamc1	Macrophage_2	-1.62321
Gpnmb	Whole	-0.242405		Ecm1	Whole	0.0930646		Lamc1	Macrophage_3	1.15396
Spon1	Monocyte_Cxcl10	0.273913		Gpnmb	Monocyte_Cxcl10	-0.881671		Lamc1	Macrophage_4	-0.419132
Spon1	Macrophage_Cxcl10_1	0.616225		Gpnmb	Macrophage_Cxcl10_1	0.151437		Lamc1	Macrophage_5	0.0650353
Spon1	Macrophage_Cxcl10_2	0.38564		Gpnmb	Macrophage_Cxcl10_2	1.14264		Lamc1	Macrophage_6	0.0870248
Spon1	Macrophage_3	0.395033		Gpnmb	Macrophage_1	0.669507		Lamc1	Macrophage_7	-0.261514
Spon1	Macrophage_5	-0.161267		Gpnmb	Macrophage_2	-0.0898527		Lamc1	Macrophage_8	1.04164
Spp1	Monocyte_Cxcl10	0.863429		Gpnmb	Macrophage_3	-1.10877		Lamc1	Whole	-0.156089
Spp1	Macrophage_Cxcl10_1	1.04965		Gpnmb	Macrophage_4	0.733836		Plod1	Monocyte_Cxcl10	0.0980869
Spp1	Macrophage_Cxcl10_2	1.67809		Gpnmb	Macrophage_5	0.336699		Plod1	Macrophage_Cxcl10_1	0.181532
Spp1	Macrophage_1	1.08709		Gpnmb	Macrophage_6	0.25899		Plod1	Macrophage_Cxcl10_2	-0.186966
Spp1	Macrophage_2	1.23762		Gpnmb	Macrophage_7	0.637961		Plod1	Macrophage_1	-0.316462
Spp1	Macrophage_3	0.0933354		Gpnmb	Macrophage_8	0.370064		Plod1	Macrophage_2	0.0857336
Spp1	Macrophage_4	-0.123082		Gpnmb	Whole	0.653306		Plod1	Macrophage_3	1.64161
Spp1	Macrophage_5	0.330206		Plod2	Macrophage_Cxcl10_1	-1.99275		Plod1	Macrophage_4	-0.441592
Spp1	Macrophage_6	0.519867		Col15a1	Macrophage_Cxcl10_1	1.82014		Plod1	Macrophage_5	0.00758942
Spp1	Macrophage_7	0.252671		Col15a1	Macrophage_Cxcl10_2	-0.746835		Plod1	Macrophage_6	-0.0671866
Spp1	Macrophage_8	0.633554		Col15a1	Macrophage_5	0.200436		Plod1	Macrophage_7	-0.00539638
Spp1	Whole	0.622543		Col15a1	Macrophage_6	0.283143		Plod1	Macrophage_8	0.0318403
Plod2	Macrophage_Cxcl10_1	-2.2018		Col15a1	Macrophage_7	0.602779		Plod1	Whole	-0.068017
Col15a1	Macrophage_Cxcl10_1	1.25418		Col15a1	Macrophage_8	0.273617		Plod2	Macrophage_Cxcl10_1	-0.552172
Col15a1	Macrophage_Cxcl10_2	0.0221091						Col9a3	Macrophage_Cxcl10_1	1.92926
Col15a1	Macrophage_1	0.765564						Col15a1	Macrophage_Cxcl10_2	0.125106
Col15a1	Macrophage_5	0.406865						Col15a1	Macrophage_2	1.70184
Col15a1	Macrophage_6	-0.003966						Col15a1	Macrophage_5	0.119943
Col15a1	Macrophage_7	-0.0414261						Col15a1	Macrophage_7	0.0259331
Col15a1	Macrophage_8	-0.00565372						Col15a1	Macrophage_8	1.2075
Col15a1	Whole	0.21364						Thbs3	Macrophage_3	2.5
Thbs3	Macrophage_3	1.17224						Lamb3	Macrophage_3	1.91805
Lamb3	Macrophage_3	0.501606						Col20a1	Macrophage_8	2.5
Col11a2	Macrophage_4	0.579377

## Sheet: d
Tgfbr1
gene	Cluster	value
Cx3cr1	Monocyte_Cxcl10	0.445536
Cx3cr1	Macrophage_Cxcl10_1	0.98999
Cx3cr1	Macrophage_Cxcl10_2	0.880412
Cx3cr1	Macrophage_1	0.364441
Cx3cr1	Macrophage_2	0.0407992
Cx3cr1	Macrophage_3	0.121426
Cx3cr1	Macrophage_4	0.869812
Cx3cr1	Macrophage_5	0.0254601
Cx3cr1	Macrophage_6	0.677608
Cx3cr1	Macrophage_7	0.351477
Cx3cr1	Macrophage_8	-0.00748224
Cx3cr1	Whole	0.362423
Selplg	Monocyte_Cxcl10	0.30514
Selplg	Macrophage_Cxcl10_1	0.332135
Selplg	Macrophage_Cxcl10_2	0.338955
Selplg	Macrophage_1	0.186237
Selplg	Macrophage_2	0.10427
Selplg	Macrophage_3	-0.0695653
Selplg	Macrophage_4	0.184087
Selplg	Macrophage_5	0.120867
Selplg	Macrophage_6	0.34151
Selplg	Macrophage_7	0.203469
Selplg	Macrophage_8	0.097107
Selplg	Whole	0.177128
Tmem119	Monocyte_Cxcl10	0.920474
Tmem119	Macrophage_Cxcl10_1	1.32477
Tmem119	Macrophage_Cxcl10_2	1.4091
Tmem119	Macrophage_1	0.227023
Tmem119	Macrophage_2	0.774031
Tmem119	Macrophage_3	0.6207
Tmem119	Macrophage_4	-0.448502
Tmem119	Macrophage_5	-0.045098
Tmem119	Macrophage_6	-0.427996
Tmem119	Macrophage_7	0.0398692
Tmem119	Macrophage_8	0.0706416
Tmem119	Whole	0.125325
P2ry12	Monocyte_Cxcl10	-0.767175
P2ry12	Macrophage_Cxcl10_1	0.453492
P2ry12	Macrophage_Cxcl10_2	0.451292
P2ry12	Macrophage_1	0.616269
P2ry12	Macrophage_2	-0.480198
P2ry12	Macrophage_3	0.418616
P2ry12	Macrophage_4	0.0622806
P2ry12	Macrophage_5	0.162833
P2ry12	Macrophage_6	0.595095
P2ry12	Macrophage_7	0.569285
P2ry12	Macrophage_8	-0.0104722
P2ry12	Whole	0.413267
Olfml3	Monocyte_Cxcl10	-1.3121
Olfml3	Macrophage_Cxcl10_2	1.30406
Olfml3	Macrophage_3	-0.717994
Olfml3	Macrophage_4	-1.03868
Olfml3	Macrophage_5	-0.583478
Olfml3	Macrophage_7	-0.275058
Olfml3	Macrophage_8	-0.719647
Olfml3	Whole	-0.170503
Egr1	Monocyte_Cxcl10	-0.678147
Egr1	Macrophage_Cxcl10_1	0.112296
Egr1	Macrophage_Cxcl10_2	0.0696981
Egr1	Macrophage_1	-0.2415
Egr1	Macrophage_2	0.137699
Egr1	Macrophage_3	-0.412151
Egr1	Macrophage_4	0.702007
Egr1	Macrophage_5	0.0465865
Egr1	Macrophage_6	0.430567
Egr1	Macrophage_7	0.224186
Egr1	Macrophage_8	0.261032
Egr1	Whole	0.0563579
Hexb	Monocyte_Cxcl10	0.236803
Hexb	Macrophage_Cxcl10_1	0.350112
Hexb	Macrophage_Cxcl10_2	0.331006
Hexb	Macrophage_1	0.355209
Hexb	Macrophage_2	0.0805207
Hexb	Macrophage_3	-0.149951
Hexb	Macrophage_4	-0.0332873
Hexb	Macrophage_5	0.340402
Hexb	Macrophage_6	0.378166
Hexb	Macrophage_7	0.162262
Hexb	Macrophage_8	-0.0737149
Hexb	Whole	0.239647
Trem2	Monocyte_Cxcl10	0.112133
Trem2	Macrophage_Cxcl10_1	0.32906
Trem2	Macrophage_Cxcl10_2	0.233082
Trem2	Macrophage_1	0.21621
Trem2	Macrophage_2	0.134399
Trem2	Macrophage_3	-0.0170337
Trem2	Macrophage_4	0.0502998
Trem2	Macrophage_5	0.0380938
Trem2	Macrophage_6	0.185364
Trem2	Macrophage_7	0.0274961
Trem2	Macrophage_8	-0.0152196
Trem2	Whole	0.172611
Tmsb4x	Monocyte_Cxcl10	-0.0592278
Tmsb4x	Macrophage_Cxcl10_1	0.211618
Tmsb4x	Macrophage_Cxcl10_2	0.247399
Tmsb4x	Macrophage_1	0.105844
Tmsb4x	Macrophage_2	0.0343341
Tmsb4x	Macrophage_3	0.049299
Tmsb4x	Macrophage_4	0.281843
Tmsb4x	Macrophage_5	0.0590481
Tmsb4x	Macrophage_6	0.198147
Tmsb4x	Macrophage_7	0.141109
Tmsb4x	Macrophage_8	-0.0201255
Tmsb4x	Whole	0.108198
Mafb	Monocyte_Cxcl10	0.11958
Mafb	Macrophage_Cxcl10_1	-0.742968
Mafb	Macrophage_Cxcl10_2	0.852188
Mafb	Macrophage_1	-0.787436
Mafb	Macrophage_3	1.35367
Mafb	Macrophage_4	-0.214721
Mafb	Macrophage_5	-0.191985
Mafb	Macrophage_6	-0.0579505
Mafb	Macrophage_7	-0.51616
Mafb	Macrophage_8	-0.330186
Mafb	Whole	-0.168134
Mef2a	Monocyte_Cxcl10	0.0187325
Mef2a	Macrophage_Cxcl10_1	0.181016
Mef2a	Macrophage_Cxcl10_2	0.164445
Mef2a	Macrophage_1	0.0930619
Mef2a	Macrophage_2	0.29237
Mef2a	Macrophage_3	-0.0965543
Mef2a	Macrophage_4	0.0843922
Mef2a	Macrophage_5	-0.0937071
Mef2a	Macrophage_6	0.0812954
Mef2a	Macrophage_7	0.0487008
Mef2a	Macrophage_8	0.0727064
Mef2a	Whole	0.0941589

## Sheet: e
Tgfbr1
gene	Cluster	value
Pla2g4a	Monocyte_Cxcl10	-1.18058
Pla2g4a	Macrophage_Cxcl10_1	-0.159265
Pla2g4a	Macrophage_Cxcl10_2	-0.628696
Pla2g4a	Macrophage_1	-0.191811
Pla2g4a	Macrophage_2	-0.385824
Pla2g4a	Macrophage_3	0.280996
Pla2g4a	Macrophage_4	-0.765344
Pla2g4a	Macrophage_5	-0.258098
Pla2g4a	Macrophage_6	-0.0650217
Pla2g4a	Macrophage_7	-0.391525
Pla2g4a	Macrophage_8	-0.278012
Pla2g4a	Whole	-0.335584
Acsl1	Monocyte_Cxcl10	0.0221918
Acsl1	Macrophage_Cxcl10_1	-0.467908
Acsl1	Macrophage_Cxcl10_2	-1.04439
Acsl1	Macrophage_1	-0.0479093
Acsl1	Macrophage_2	0.178525
Acsl1	Macrophage_3	0.185042
Acsl1	Macrophage_4	-0.536942
Acsl1	Macrophage_5	-0.151203
Acsl1	Macrophage_6	-0.148298
Acsl1	Macrophage_7	-0.184639
Acsl1	Macrophage_8	-0.0702874
Acsl1	Whole	-0.27552
Fabp5	Monocyte_Cxcl10	-0.621703
Fabp5	Macrophage_Cxcl10_1	-1.18419
Fabp5	Macrophage_Cxcl10_2	0.0145341
Fabp5	Macrophage_1	-0.492761
Fabp5	Macrophage_2	1.1506
Fabp5	Macrophage_3	0.603866
Fabp5	Macrophage_4	-0.299638
Fabp5	Macrophage_5	-0.123087
Fabp5	Macrophage_6	-0.610344
Fabp5	Macrophage_7	-0.536384
Fabp5	Macrophage_8	-0.229469
Fabp5	Whole	-0.165497
Tfeb	Monocyte_Cxcl10	0.547897
Tfeb	Macrophage_Cxcl10_1	0.664681
Tfeb	Macrophage_Cxcl10_2	-0.104732
Tfeb	Macrophage_1	-0.25325
Tfeb	Macrophage_2	-0.330561
Tfeb	Macrophage_3	-0.103403
Tfeb	Macrophage_4	0.527328
Tfeb	Macrophage_5	0.0190856
Tfeb	Macrophage_6	0.323832
Tfeb	Macrophage_7	-0.0890969
Tfeb	Macrophage_8	0.144681
Tfeb	Whole	0.0797803
Srebf1	Monocyte_Cxcl10	-0.306288
Srebf1	Macrophage_Cxcl10_1	-0.144891
Srebf1	Macrophage_Cxcl10_2	-0.251752
Srebf1	Macrophage_1	0.0126167
Srebf1	Macrophage_2	0.490382
Srebf1	Macrophage_3	-0.818779
Srebf1	Macrophage_4	0.898361
Srebf1	Macrophage_5	0.234571
Srebf1	Macrophage_6	0.0845452
Srebf1	Macrophage_7	-0.0724443
Srebf1	Macrophage_8	-0.197709
Srebf1	Whole	0.00287378
Nr1h3	Monocyte_Cxcl10	0.116796
Nr1h3	Macrophage_Cxcl10_1	-1.108
Nr1h3	Macrophage_Cxcl10_2	-0.0573977
Nr1h3	Macrophage_3	0.563422
Nr1h3	Macrophage_4	1.40477
Nr1h3	Macrophage_5	0.159547
Nr1h3	Macrophage_6	0.986355
Nr1h3	Macrophage_7	-0.283887
Nr1h3	Macrophage_8	0.753911
Nr1h3	Whole	0.0786705
Srebf2	Monocyte_Cxcl10	0.42115
Srebf2	Macrophage_Cxcl10_1	0.16459
Srebf2	Macrophage_Cxcl10_2	0.441736
Srebf2	Macrophage_1	0.382204
Srebf2	Macrophage_2	0.0171164
Srebf2	Macrophage_3	-0.542115
Srebf2	Macrophage_4	0.571543
Srebf2	Macrophage_5	0.376708
Srebf2	Macrophage_6	0.881091
Srebf2	Macrophage_7	0.473487
Srebf2	Macrophage_8	0.588026
Srebf2	Whole	0.429954
Nr1h2	Monocyte_Cxcl10	0.0530082
Nr1h2	Macrophage_Cxcl10_1	-0.382618
Nr1h2	Macrophage_Cxcl10_2	-0.423467
Nr1h2	Macrophage_1	-0.113561
Nr1h2	Macrophage_2	-0.335262
Nr1h2	Macrophage_3	-0.105189
Nr1h2	Macrophage_4	0.0540528
Nr1h2	Macrophage_5	-0.00357699
Nr1h2	Macrophage_6	-0.109175
Nr1h2	Macrophage_7	-0.0603987
Nr1h2	Macrophage_8	-0.243626
Nr1h2	Whole	-0.145085
Pparg	Monocyte_Cxcl10	-1.18158
Pparg	Macrophage_Cxcl10_1	1.87733
Pparg	Macrophage_Cxcl10_2	1.87867
Pparg	Macrophage_1	0.781544
Pparg	Macrophage_2	1.44755
Pparg	Macrophage_4	2.03595
Pparg	Macrophage_5	1.63636
Pparg	Macrophage_6	1.59096
Pparg	Macrophage_7	1.74355
Pparg	Macrophage_8	1.76854
Pparg	Whole	1.52744

## Sheet: f
Tgfbr1
gene	Cluster	value
Apoc1	Monocyte_Cxcl10	0.990662
Apoc1	Macrophage_Cxcl10_1	1.05338
Apoc1	Macrophage_Cxcl10_2	0.630261
Apoc1	Macrophage_1	0.537374
Apoc1	Macrophage_2	1.42163
Apoc1	Macrophage_3	-0.0457392
Apoc1	Macrophage_4	0.90755
Apoc1	Macrophage_5	0.479458
Apoc1	Macrophage_6	-0.0951823
Apoc1	Macrophage_7	0.185231
Apoc1	Macrophage_8	0.536653
Apoc1	Whole	0.615213
Apoc4	Monocyte_Cxcl10	1.45722
Apoc4	Macrophage_Cxcl10_1	1.55601
Apoc4	Macrophage_Cxcl10_2	-0.342152
Apoc4	Macrophage_1	-0.0225026
Apoc4	Macrophage_2	0.588899
Apoc4	Macrophage_3	-0.026626
Apoc4	Macrophage_4	0.0103507
Apoc4	Macrophage_5	0.143976
Apoc4	Macrophage_6	-0.494592
Apoc4	Macrophage_7	0.166062
Apoc4	Macrophage_8	0.182784
Apoc4	Whole	0.263356
Npc2	Monocyte_Cxcl10	-0.16427
Npc2	Macrophage_Cxcl10_1	-0.204153
Npc2	Macrophage_Cxcl10_2	-0.339591
Npc2	Macrophage_1	-0.272022
Npc2	Macrophage_2	-0.143976
Npc2	Macrophage_3	-0.457528
Npc2	Macrophage_4	-0.514139
Npc2	Macrophage_5	-0.134787
Npc2	Macrophage_6	-0.373952
Npc2	Macrophage_7	-0.293406
Npc2	Macrophage_8	-0.366514
Npc2	Whole	-0.280869
Abcg1	Monocyte_Cxcl10	0.0986048
Abcg1	Macrophage_Cxcl10_1	-0.0944244
Abcg1	Macrophage_Cxcl10_2	-0.22086
Abcg1	Macrophage_1	-0.379448
Abcg1	Macrophage_2	0.0478252
Abcg1	Macrophage_3	0.529849
Abcg1	Macrophage_4	0.21013
Abcg1	Macrophage_5	-0.109724
Abcg1	Macrophage_6	0.0582665
Abcg1	Macrophage_7	-0.0616543
Abcg1	Macrophage_8	0.106699
Abcg1	Whole	-0.0269954
Abca7	Monocyte_Cxcl10	0.0253752
Abca7	Macrophage_Cxcl10_1	0.779056
Abca7	Macrophage_Cxcl10_2	0.351621
Abca7	Macrophage_1	0.231091
Abca7	Macrophage_2	-0.254418
Abca7	Macrophage_3	0.225878
Abca7	Macrophage_4	0.796874
Abca7	Macrophage_5	-0.0777821
Abca7	Macrophage_6	0.406339
Abca7	Macrophage_7	0.271187
Abca7	Macrophage_8	0.24776
Abca7	Whole	0.234855
Trem2	Monocyte_Cxcl10	0.112133
Trem2	Macrophage_Cxcl10_1	0.32906
Trem2	Macrophage_Cxcl10_2	0.233082
Trem2	Macrophage_1	0.21621
Trem2	Macrophage_2	0.134399
Trem2	Macrophage_3	-0.0170337
Trem2	Macrophage_4	0.0502998
Trem2	Macrophage_5	0.0380938
Trem2	Macrophage_6	0.185364
Trem2	Macrophage_7	0.0274961
Trem2	Macrophage_8	-0.0152196
Trem2	Whole	0.172611
Nceh1	Monocyte_Cxcl10	0.133394
Nceh1	Macrophage_Cxcl10_1	0.286769
Nceh1	Macrophage_Cxcl10_2	-0.385161
Nceh1	Macrophage_1	0.184243
Nceh1	Macrophage_2	0.119076
Nceh1	Macrophage_3	0.748872
Nceh1	Macrophage_4	-0.0226147
Nceh1	Macrophage_5	-0.0325563
Nceh1	Macrophage_6	0.106479
Nceh1	Macrophage_7	0.010136
Nceh1	Macrophage_8	0.444687
Nceh1	Whole	0.210012
Abca1	Monocyte_Cxcl10	0.0236276
Abca1	Macrophage_Cxcl10_1	-0.0444323
Abca1	Macrophage_Cxcl10_2	-0.053914
Abca1	Macrophage_1	-0.59072
Abca1	Macrophage_2	-0.782346
Abca1	Macrophage_3	0.609465
Abca1	Macrophage_4	-0.0897448
Abca1	Macrophage_5	-0.0866022
Abca1	Macrophage_6	-0.72068
Abca1	Macrophage_7	-0.335163
Abca1	Macrophage_8	-0.020269
Abca1	Whole	-0.284053
Npc1	Monocyte_Cxcl10	0.00494492
Npc1	Macrophage_Cxcl10_1	0.141244
Npc1	Macrophage_Cxcl10_2	-0.0730316
Npc1	Macrophage_1	0.400456
Npc1	Macrophage_2	-0.0482069
Npc1	Macrophage_3	0.032236
Npc1	Macrophage_4	-0.0953696
Npc1	Macrophage_5	0.0717016
Npc1	Macrophage_6	0.383509
Npc1	Macrophage_7	0.046088
Npc1	Macrophage_8	0.188029
Npc1	Whole	0.24611
Apoe	Monocyte_Cxcl10	0.0739738
Apoe	Macrophage_Cxcl10_1	-1.67655
Apoe	Macrophage_Cxcl10_2	1.0518
Apoe	Macrophage_1	-1.69301
Apoe	Macrophage_2	-0.304631
Apoe	Macrophage_3	-1.56132
Apoe	Macrophage_4	-0.816164
Apoe	Macrophage_5	-0.301077
Apoe	Macrophage_6	0.215453
Apoe	Macrophage_7	-0.711964
Apoe	Macrophage_8	-0.346082
Apoe	Whole	-0.26105
Apoc2	Monocyte_Cxcl10	-0.00147746
Apoc2	Macrophage_Cxcl10_1	-0.193569
Apoc2	Macrophage_Cxcl10_2	-0.141601
Apoc2	Macrophage_1	-0.352406
Apoc2	Macrophage_2	-0.247381
Apoc2	Macrophage_3	0.055291
Apoc2	Macrophage_4	-0.313941
Apoc2	Macrophage_5	-0.21487
Apoc2	Macrophage_6	-0.680807
Apoc2	Macrophage_7	-0.460346
Apoc2	Macrophage_8	-0.48943
Apoc2	Whole	-0.346417

## Sheet: g
Control	KO
0.92126	0.625088
0.82927	0.444078
1.49342	0.823119
0.756051	0.328314
Table Analyzed	Tgfbr1 Fn1
Column B	KO
vs.	vs.
Column A	Control
Paired t test
P value	0.0115
P value summary	*
Significantly different (P < 0.05)?	Yes
One- or two-tailed P value?	Two-tailed
t, df	t=5.561 df=3
Number of pairs	4
How big is the difference?
Mean of differences	-0.4449
SD of differences	0.16
SEM of differences	0.07999
95% confidence interval	-0.6994 to -0.1903
R squared (partial eta squared)	0.9116
How effective was the pairing?
Correlation coefficient (r)	0.922
P value (one tailed)	0.039
P value summary	*
Was the pairing significantly effective?	Yes

## Sheet: i
Control	Tgfbr1 KO		Control	Tgfbr1 KO
0.430746	0.518264		3.1537	1.46146
0.760022	0.71817		3.72984	1.35942
1.80923	0.767002		4.11916	1.04818
0.939717	0.19024		2.37286	0.711548
1.12944	0.758643		2.09609	1.0744
0.930847	0.635089		1.75524	0.997706
0.862438	0.172117		2.07042	0.548639
1.52995	0.247055		1.77375	0.36991
0.60761	0.421675		1.15108	0.465224
Table Analyzed	M0 efflux/influx		Table Analyzed	4 Cyt efflux/influx
Column B	Tgfbr1 KO		Column B	Tgfbr1 KO
vs.	vs.		vs.	vs.
Column A	Control		Column A	Control
Unpaired t test			Unpaired t test
P value	0.0076		P value	0.0004
P value summary	**		P value summary	***
Significantly different (P < 0.05)?	Yes		Significantly different (P < 0.05)?	Yes
One- or two-tailed P value?	Two-tailed		One- or two-tailed P value?	Two-tailed
t, df	t=3.053 df=16		t, df	t=4.449 df=16
How big is the difference?			How big is the difference?
Mean ± SEM of column A	1 ± 0.1451, n=9		Mean ± SEM of column A	2.469 ± 0.3295, n=9
Mean ± SEM of column B	0.492 ± 0.08143, n=9		Mean ± SEM of column B	0.8929 ± 0.13, n=9
Difference between means	-0.508 ± 0.1664		Difference between means	-1.576 ± 0.3542
95% confidence interval	-0.8607 to -0.1553		95% confidence interval	-2.327 to -0.8252
R squared (eta squared)	0.3682		R squared (eta squared)	0.553
F test to compare variances			F test to compare variances
F, DFn, Dfd	3.174, 8, 8		F, DFn, Dfd	6.426, 8, 8
P value	0.1226		P value	0.0164
P value summary	ns		P value summary	*
Significantly different (P < 0.05)?	No		Significantly different (P < 0.05)?	Yes
