# Supplementary material for: In vivo CRISPR screen reveals regulation of macrophage states in neuroinflammation
Source: Nat Neurosci. 2025 Dec 4;29(2):493–509. doi: 10.1038/s41593-025-02151-6 (PMC12880918; doi:10.1038/s41593-025-02151-6)
Supplement: Supplementary file 21 — Source data and statistical analysis when applicable. [file 41593_2025_2151_MOESM21_ESM.xlsx]

## Sheet: b
Control	Ifngr1	Tnfrsf1a	Csf2ra	Tgfbr1
30.5	9.9	16.6	27.8	50.9
45.2	54.9	28.1	25.5	8.26
12	30	22.7	15.15
6.45

## Sheet: c
Ifngr1				Tnfrsf1a				Csf2ra				Tgfbr1
iNOS		Arg1		iNOS		Arg1		iNOS		Arg1		iNOS		Arg1
Hoxb8	Chimera	Hoxb8	Chimera	Hoxb8	Chimera	Hoxb8	Chimera	Hoxb8	Chimera	Hoxb8	Chimera	Hoxb8	Chimera	Hoxb8	Chimera
0.153	0.504698	5.612	1.85993	0.381	0.467128	1.075	1.21503	1.008	2.04906	0.451	0.734536	1.233	1.45242	0.5	0.549223
0.129	0.120172	4.041	1.46591	0.454	0.522816	0.873	1.33588	1.23	2.27345	0.291	0.672686	1.172	2.46914	0.336	0.344262
0.11	0.278796	7.873	1.82462	0.342	0.689655	1.238	1.23039	1.135	1.9863	0.568	0.869841	0.883		0.484
0.094		2.084		0.34		1.337		1.201		0.578		1.866		0.365
0.127		2.627		0.915		0.932		3.985		0.388		1.955		0.268
0.679		1.823		0.553		0.97		3.582		0.281		2.052		0.221
0.748		1.26		0.562		0.974		3.887		0.278		2.147		0.397
0.462		1.761		0.536		0.997		3.169		0.263		1.6		0.438
0.697		2.771										1.407		0.604
Table Analyzed	Ifngr1 iNOS	Table Analyzed	Ifngr1 Arg1	Table Analyzed	Tnfrsf1a iNOS	Table Analyzed	Tnfrsf1a Arg1	Table Analyzed	Csf2ra iNOS	Table Analyzed	Csf2ra Arg1	Table Analyzed	Tgfbr1 iNOS	Table Analyzed	Tgfbr1 Arg1
Column B	Chimera	Column B	Chimera	Column B	Chimera	Column B	Chimera	Column B	Chimera	Column B	Chimera	Column B	Chimera	Column B	Chimera
vs.	vs.	vs.	vs.	vs.	vs.	vs.	vs.	vs.	vs.	vs.	vs.	vs.	vs.	vs.	vs.
Column A	Hoxb8	Column A	Hoxb8	Column A	Hoxb8	Column A	Hoxb8	Column A	Hoxb8	Column A	Hoxb8	Column A	Hoxb8	Column A	Hoxb8
Mann Whitney test		Unpaired t test		Unpaired t test		Unpaired t test		Mann Whitney test		Unpaired t test		Unpaired t test		Unpaired t test
P value	>0.9999	P value	0.2454	P value	0.6845	P value	0.0591	P value	>0.9999	P value	0.0018	P value	0.3509	P value	0.6485
Exact or approximate P value?	Exact	P value summary	ns	P value summary	ns	P value summary	ns	Exact or approximate P value?	Exact	P value summary	**	P value summary	ns	P value summary	ns
P value summary	ns	Significantly different (P < 0.05)?	No	Significantly different (P < 0.05)?	No	Significantly different (P < 0.05)?	No	P value summary	ns	Significantly different (P < 0.05)?	Yes	Significantly different (P < 0.05)?	No	Significantly different (P < 0.05)?	No
Significantly different (P < 0.05)?	No	One- or two-tailed P value?	Two-tailed	One- or two-tailed P value?	Two-tailed	One- or two-tailed P value?	Two-tailed	Significantly different (P < 0.05)?	No	One- or two-tailed P value?	Two-tailed	One- or two-tailed P value?	Two-tailed	One- or two-tailed P value?	Two-tailed
One- or two-tailed P value?	Two-tailed	t, df	t=1.234, df=10	t, df	t=0.4198, df=9	t, df	t=2.160, df=9	One- or two-tailed P value?	Two-tailed	t, df	t=4.381, df=9	t, df	t=0.9838, df=9	t, df	t=0.4716, df=9
Sum of ranks in column A,B	59 , 19							Sum of ranks in column A,B	48 , 18
Mann-Whitney U	13	How big is the difference?		How big is the difference?		How big is the difference?		Mann-Whitney U	12	How big is the difference?		How big is the difference?		How big is the difference?
		Mean of column A	3.317	Mean of column A	0.5104	Mean of column A	1.05			Mean of column A	0.3873	Mean of column A	1.591	Mean of column A	0.4014
Difference between medians		Mean of column B	1.717	Mean of column B	0.5599	Mean of column B	1.26	Difference between medians		Mean of column B	0.759	Mean of column B	1.961	Mean of column B	0.4467
Median of column A	0.1530, n=9	Difference between means (B - A) ± SEM	-1.600 ± 1.297	Difference between means (B - A) ± SEM	0.04949 ± 0.1179	Difference between means (B - A) ± SEM	0.2109 ± 0.09765	Median of column A	2.200, n=8	Difference between means (B - A) ± SEM	0.3718 ± 0.08485	Difference between means (B - A) ± SEM	0.3702 ± 0.3763	Difference between means (B - A) ± SEM	0.04530 ± 0.09606
Median of column B	0.2788, n=3	95% confidence interval	-4.489 to 1.289	95% confidence interval	-0.2172 to 0.3162	95% confidence interval	-0.009958 to 0.4318	Median of column B	2.049, n=3	95% confidence interval	0.1798 to 0.5637	95% confidence interval	-0.4811 to 1.222	95% confidence interval	-0.1720 to 0.2626
Difference: Actual	0.1258	R squared (eta squared)	0.1322	R squared (eta squared)	0.0192	R squared (eta squared)	0.3414	Difference: Actual	-0.1504	R squared (eta squared)	0.6808	R squared (eta squared)	0.0971	R squared (eta squared)	0.02411
Difference: Hodges-Lehmann	-0.006828							Difference: Hodges-Lehmann	-0.06962
		F test to compare variances		F test to compare variances		F test to compare variances				F test to compare variances		F test to compare variances		F test to compare variances
		F, DFn, Dfd	99.22, 8, 2	F, DFn, Dfd	2.622, 7, 2	F, DFn, Dfd	5.894, 7, 2			F, DFn, Dfd	1.701, 7, 2	F, DFn, Dfd		F, DFn, Dfd
		P value	0.02	P value	0.6074	P value	0.3053			P value	0.8386	P value		P value
		P value summary	*	P value summary	ns	P value summary	ns			P value summary	ns	P value summary		P value summary
		Significantly different (P < 0.05)?	Yes	Significantly different (P < 0.05)?	No	Significantly different (P < 0.05)?	No			Significantly different (P < 0.05)?	No	Significantly different (P < 0.05)?		Significantly different (P < 0.05)?
		Data analyzed		Data analyzed		Data analyzed				Data analyzed		Data analyzed		Data analyzed
		Sample size, column A	9	Sample size, column A	8	Sample size, column A	8			Sample size, column A	8	Sample size, column A	9	Sample size, column A	9
		Sample size, column B	3	Sample size, column B	3	Sample size, column B	3			Sample size, column B	3	Sample size, column B	2	Sample size, column B	2

## Sheet: d
Cluster_Name	GeneKO_laxCutoff	Signature	avg
Macrophage_1	NT	Chemokines1	-0.967492
Macrophage_1	NT	Pro-Inf Cytokines1	-1.1448
Macrophage_1	NT	Pattern recognition receptors1	-0.179343
Macrophage_1	NT	Inflammasome1	0.0956274
Macrophage_1	NT	Tissue disruption1	-1.41621
Macrophage_1	NT	Antigen presentation1	-0.396852
Macrophage_2	NT	Chemokines1	-1.18842
Macrophage_2	NT	Pro-Inf Cytokines1	-1.08436
Macrophage_2	NT	Pattern recognition receptors1	-0.260001
Macrophage_2	NT	Inflammasome1	0.129929
Macrophage_2	NT	Tissue disruption1	-0.55877
Macrophage_2	NT	Antigen presentation1	2.1009
Macrophage_3	NT	Chemokines1	-0.0649608
Macrophage_3	NT	Pro-Inf Cytokines1	-0.0109772
Macrophage_3	NT	Pattern recognition receptors1	-0.36717
Macrophage_3	NT	Inflammasome1	-0.0523151
Macrophage_3	NT	Tissue disruption1	-0.471361
Macrophage_3	NT	Antigen presentation1	-0.323001
Macrophage_4	NT	Chemokines1	1.96906
Macrophage_4	NT	Pro-Inf Cytokines1	0.845919
Macrophage_4	NT	Pattern recognition receptors1	0.762806
Macrophage_4	NT	Inflammasome1	-0.563992
Macrophage_4	NT	Tissue disruption1	1.27576
Macrophage_4	NT	Antigen presentation1	-0.888511
Macrophage_5	NT	Chemokines1	0.452035
Macrophage_5	NT	Pro-Inf Cytokines1	0.519058
Macrophage_5	NT	Pattern recognition receptors1	0.426326
Macrophage_5	NT	Inflammasome1	0.388675
Macrophage_5	NT	Tissue disruption1	1.29594
Macrophage_5	NT	Antigen presentation1	0.798837
Macrophage_6	NT	Chemokines1	-0.875856
Macrophage_6	NT	Pro-Inf Cytokines1	-1.06384
Macrophage_6	NT	Pattern recognition receptors1	-0.406054
Macrophage_6	NT	Inflammasome1	-0.965579
Macrophage_6	NT	Tissue disruption1	0.898986
Macrophage_6	NT	Antigen presentation1	0.699788
Macrophage_7	NT	Chemokines1	0.0217518
Macrophage_7	NT	Pro-Inf Cytokines1	-0.415641
Macrophage_7	NT	Pattern recognition receptors1	-0.919338
Macrophage_7	NT	Inflammasome1	-1.29472
Macrophage_7	NT	Tissue disruption1	1.155
Macrophage_7	NT	Antigen presentation1	-0.434406
Macrophage_8	NT	Chemokines1	-1.19581
Macrophage_8	NT	Pro-Inf Cytokines1	-0.877256
Macrophage_8	NT	Pattern recognition receptors1	-1.68126
Macrophage_8	NT	Inflammasome1	-1.30449
Macrophage_8	NT	Tissue disruption1	-0.993321
Macrophage_8	NT	Antigen presentation1	0.0300422
Macrophage_Cxcl10_2	NT	Chemokines1	0.484194
Macrophage_Cxcl10_2	NT	Pro-Inf Cytokines1	0.418148
Macrophage_Cxcl10_2	NT	Pattern recognition receptors1	0.0129202
Macrophage_Cxcl10_2	NT	Inflammasome1	0.553889
Macrophage_Cxcl10_2	NT	Tissue disruption1	-0.929068
Macrophage_Cxcl10_2	NT	Antigen presentation1	-0.403728
Macrophage_Cxcl10_3	NT	Chemokines1	1.0002
Macrophage_Cxcl10_3	NT	Pro-Inf Cytokines1	1.80747
Macrophage_Cxcl10_3	NT	Pattern recognition receptors1	2.24257
Macrophage_Cxcl10_3	NT	Inflammasome1	1.09056
Macrophage_Cxcl10_3	NT	Tissue disruption1	0.124363
Macrophage_Cxcl10_3	NT	Antigen presentation1	0.493521
Macrophage_Cxcl10_1	NT	Chemokines1	0.365294
Macrophage_Cxcl10_1	NT	Pro-Inf Cytokines1	1.00628
Macrophage_Cxcl10_1	NT	Pattern recognition receptors1	0.368549
Macrophage_Cxcl10_1	NT	Inflammasome1	1.92241
Macrophage_Cxcl10_1	NT	Tissue disruption1	-0.38131
Macrophage_Cxcl10_1	NT	Antigen presentation1	-1.67659

## Sheet: e
Cluster_Name	GeneKO_laxCutoff	Signature	avg
Macrophage_1	NT	Lipid processing1	-0.466714
Macrophage_1	NT	Lipid signaling1	-0.83346
Macrophage_1	NT	Tissue remodelling1	-0.757888
Macrophage_1	NT	Homeostasis1	0.360715
Macrophage_2	NT	Lipid processing1	-0.949419
Macrophage_2	NT	Lipid signaling1	-1.13826
Macrophage_2	NT	Tissue remodelling1	-1.9538
Macrophage_2	NT	Homeostasis1	-0.129908
Macrophage_3	NT	Lipid processing1	-0.725553
Macrophage_3	NT	Lipid signaling1	-1.1182
Macrophage_3	NT	Tissue remodelling1	0.586668
Macrophage_3	NT	Homeostasis1	0.270522
Macrophage_4	NT	Lipid processing1	0.0222293
Macrophage_4	NT	Lipid signaling1	0.198486
Macrophage_4	NT	Tissue remodelling1	1.32454
Macrophage_4	NT	Homeostasis1	-0.469117
Macrophage_5	NT	Lipid processing1	0.886203
Macrophage_5	NT	Lipid signaling1	0.992018
Macrophage_5	NT	Tissue remodelling1	1.03766
Macrophage_5	NT	Homeostasis1	1.28387
Macrophage_6	NT	Lipid processing1	0.667929
Macrophage_6	NT	Lipid signaling1	0.804921
Macrophage_6	NT	Tissue remodelling1	-0.222371
Macrophage_6	NT	Homeostasis1	-0.37647
Macrophage_7	NT	Lipid processing1	1.04068
Macrophage_7	NT	Lipid signaling1	1.36066
Macrophage_7	NT	Tissue remodelling1	1.17542
Macrophage_7	NT	Homeostasis1	0.485176
Macrophage_8	NT	Lipid processing1	1.66894
Macrophage_8	NT	Lipid signaling1	1.27655
Macrophage_8	NT	Tissue remodelling1	0.153564
Macrophage_8	NT	Homeostasis1	1.40419
Macrophage_Cxcl10_2	NT	Lipid processing1	0.21347
Macrophage_Cxcl10_2	NT	Lipid signaling1	-0.164297
Macrophage_Cxcl10_2	NT	Tissue remodelling1	0.0515075
Macrophage_Cxcl10_2	NT	Homeostasis1	0.0699367
Macrophage_Cxcl10_3	NT	Lipid processing1	-0.71581
Macrophage_Cxcl10_3	NT	Lipid signaling1	-0.127988
Macrophage_Cxcl10_3	NT	Tissue remodelling1	-0.664324
Macrophage_Cxcl10_3	NT	Homeostasis1	-2.27281
Macrophage_Cxcl10_1	NT	Lipid processing1	-1.64196
Macrophage_Cxcl10_1	NT	Lipid signaling1	-1.25043
Macrophage_Cxcl10_1	NT	Tissue remodelling1	-0.730983
Macrophage_Cxcl10_1	NT	Homeostasis1	-0.62611

## Sheet: f
Ifngr1			Tnfrsf1a			Csf2ra			Tgfbr1
gene	Hoxb8	Chimera	gene	Hoxb8	Chimera	gene	Hoxb8	Chimera	gene	Hoxb8	Chimera
AW112010	-1.84	-1.60418	Gapdh	-0.444714	-0.166549	Ccl6	-1.28026	-1.13031	Apoc2	-1.17298	-1.16007
Ly6a	-1.68758	-1.2612	Ass1	-0.953831	-0.489691	Clec4n	-1.32773	-0.493737	AU020206	-1.14864	-1.02144
Stat1	-1.58562	-0.888382	C3	-0.667039	-0.273418	Csf2ra	-0.561411	-0.622597	Cd9	-1.07358	-0.667185
Psmb8	-0.813295	-0.659895	Cxcl16	-0.69437	-0.338182	Bcl2a1b	-0.871119	-0.471326	Sell	2.45224	1.35108
H2-K1	-0.565684	-0.452117	Aldoa	-0.310634	-0.274074	Rpl41	-0.374023	-0.176543	F11r	-1.15809	-0.67457
H2-T23	-0.948008	-0.558217	Clec4d	-0.719171	-0.31789	Dab2	-1.02564	-0.586589	Tgfbi	-0.730277	-0.440499
Cd74	-1.86948	-1.45864	Rps29	-0.311944	0.0519343	Gapdh	-0.454278	-0.0179047	Cyp4f18	-0.77894	-0.259559
Itgb7	-1.28488	-1.12417	AY036118	-0.812068	0.093895	Lpp	-0.965188	-0.383233	Clec4a1	1.42905	1.3155
H2-Q7	-1.09473	-0.73011	mt-Atp8	-0.414911	-0.14045	mt-Atp6	0.451848	-0.177217	Ifitm3	0.961629	0.685441
Tap1	-1.12882	-0.777919	Hexb	0.383649	-0.0344072	Rps28	-0.379841	-0.158669	Rgl1	2.99835	1.17693
B2m	-0.427454	-0.342661	Lpcat2	-0.611578	-0.116566	Rps29	-0.395563	-0.154687	Adgre5	1.07645	0.49374
H2-Q4	-0.975433	-0.769274	H3f3b	0.298728	0.250906	Bcl2a1d	-1.2228	-1.05161	Slc11a1	1.18677	0.413263
H2-Ab1	-1.93441	-1.41915	Eno1	-0.415198	-0.16446	Ccl9	-0.934231	-0.800569	AA467197	-1.20446	-0.279582
Psme1	-0.69519	-0.560245	Smpdl3b	-0.808111	-0.546324	Ifitm3	0.556648	0.367941	Nrros	0.802455	0.45437
Psme2	-0.805697	-0.670378	Cfb	-0.615315	-0.489917	Cd9	-0.527387	-0.733052	Ccl6	1.20681	0.394406
H2-Aa	-1.92812	-1.4162	Cmss1	-0.512834	0.14614	Eps8	-0.802878	-0.304762	Tgfbr1	-0.9953	-1.11407
Psmb9	-0.833961	-0.642495	Rbm3	0.297526	0.0443794	Atrnl1	-0.790502	-0.34402	Itgb5	-0.945142	-0.905932
Ly6i	-1.46718	-1.45128	Il1r2	1.30474	0.585701	Rpl38	-0.34148	-0.149906	Trem2	-0.680001	-0.707823
H2-Eb1	-1.94468	-1.32586	Cybb	-0.371459	-0.24231	Cd37	0.503914	0.154923	B4galt1	-0.798357	-0.896311
Gbp2	-1.7604	-1.43147	Lyz2	-0.269794	-0.27629	Bcl2a1a	-0.967285	-0.760866	Ifitm6	2.01829	1.40089
Cfb	-1.34924	-1.14472	Rpl8	0.186263	0.0889398	Actg1	-0.391405	-0.215245	H2-T23	0.606373	0.497533
Irf1	-1.48264	-1.25423	Rps28	-0.252301	0.0231429	Tcf7l2	-0.71881	-0.34226	Cxcl16	-0.927532	-0.703609
Slamf7	-1.16633	-0.781261	Ly6i	-0.514075	-0.903751	Tbxas1	-0.653292	-0.50504	Skil	-0.890366	-0.357907
H2-Q6	-1.12245	-0.88121	Ly6a	0.47755	0.396787	Tfec	-1.16844	-0.741289	Cd300a	0.916669	-0.0731867
Ltc4s	1.54243	0.621739	H2-T23	0.32231	0.365482	Src	-1.47172	-1.10728	Sgk1	-0.839158	-0.832263
Fgl2	-1.68314	-0.942356	Anpep	-1.10081	-0.470812	Rps21	-0.315692	-0.138467	Ypel3	-0.634991	-0.745567
Acod1	-2.17679	-1.38659	Naaa	0.537317	0.433505	Rpl35	-0.290188	-0.186545	Apobec1	0.745249	0.0760888
H2-T22	-0.84737	-0.41144	Ldlrad4	-1.00455	-0.231011	Rps27	-0.327975	-0.0173887	Clec4a3	0.913548	0.951157
H2-DMa	-0.943147	-0.929416	mt-Atp6	0.282723	-0.0963896	Tuba1b	-0.549641	-0.1314	Gsn	-0.611772	-0.466371
H2-D1	-0.336873	-0.302351	Filip1l	-0.689651	0.13311	AY036118	-0.772814	-0.102167	1600014C10Rik	-0.795287	-0.162501
Tapbp	-0.642818	-0.507143	Chchd2	-0.364314	-0.150932	Eva1b	-1.32503	-1.23132	Rps26	-0.384768	-0.15519
Slamf8	-1.73144	-1.4174	Pgk1	-0.364202	-0.18516	Lyz2	-0.309065	-0.339504	Ccl4	2.07503	1.38739
Il18bp	-1.72232	-0.97016	Msrb1	0.242502	0.0673448	Uba52	-0.382183	-0.104574	Rpl37a	-0.427495	-0.119143
Ifngr1	-0.781092	-1.23778	Lgmn	0.374187	0.0438773	Rpl37	-0.284384	-0.143867	St3gal5	1.81551	1.44542
Fcgr4	-0.909768	-0.460326	Zc3h7a	-0.456504	0.11566	Lgmn	0.418508	0.183703	Hk3	1.11052	0.532484
Ifi47	-1.3419	-0.930184	Mbd2	0.494248	0.271948	Rpl37a	-0.275295	-0.170133	Fn1	-0.916793	-0.658298
Tap2	-0.866891	-0.74697	Rps3	0.154788	0.0705257	Rpl39	-0.273296	-0.120609	Slamf8	1.31329	0.910111
H2-DMb1	-1.29557	-1.02272	Mmp14	-0.400192	-0.424751	Wfdc17	-0.566751	-0.523851	Rpl41	-0.393974	-0.119082
Ly6c2	-1.20998	-0.811095	Cfp	-0.47172	-0.00371465	Saa3	1.50493	1.27927	Luzp1	-0.926888	-0.691393
Flt1	-1.15778	-1.36283	Sod2	-0.553363	-0.418651	Eno1	-0.394287	-0.153246	Cnn3	1.89089	1.45955
Calhm6	-1.68614	-1.20699	Ndufa4	0.604289	0.214817	Anxa3	-0.542563	-0.699977	Rps21	-0.456973	-0.17451
Creb5	-1.07721	-0.553665	Lars2	-0.423359	0.0248117	Gpr171	-1.20242	-0.868845	Hexb	-0.56388	-0.424731
Cd274	-1.15019	-0.874324	Rnaset2a	-0.511053	0.0649295	Ndufb1-ps	-0.356338	-0.0972665	Ppcdc	-1.11543	-1.05752
Plaat3	-1.50531	-1.25985	Aoah	-0.555284	-0.0926603	Socs2	-1.21762	-1.44712	Actn1	-1.14319	-0.932052
Psmb10	-0.636585	-0.601849	Fth1	-0.283785	-0.463434	Chchd2	-0.399367	-0.106713	Pirb	0.628487	0.717673
Ly6e	-0.422922	-0.0832024	Acod1	-0.843017	-0.179651	St7	-1.01377	-0.80969	Metrnl	1.07105	0.614197
Lair1	-0.837775	-0.698609	Rps27	-0.234466	0.122114	Pla2g7	0.968402	0.697411	Cpd	-0.750542	-0.943636
Prdx5	-0.429927	-0.602907	Spint1	0.653149	0.625386	Hexb	0.396494	-0.0192235	Rpl39	-0.410242	-0.0608295
Tns3	-0.811684	-0.605951	Cd9	-0.335187	-0.314635	Lilrb4a	-0.371071	-0.12087	Pbxip1	-0.770592	-0.547147
Gbp6	-1.72698	-1.00383	Rps7	0.200735	0.0778383	Trem2	0.309522	-0.250769	Pald1	-1.40474	-1.66879
Cxcl16	-0.874732	-0.569604	Rpl38	-0.209707	0.028206	Irf7	0.67288	0.321238	Lpl	2.27853	0.692546
Entpd1	-0.732934	-0.565129	Rpl13	0.173093	0.0745019	Atp5e	-0.25048	-0.182392	Junos	-1.13055	-0.94304
Klra2	-0.787237	-1.08071	Hp	-0.52024	-0.463418	Npc2	0.207634	0.189119	Naip2	-0.715301	-0.587605
Ciita	-2.08192	-1.44048	Hopx	0.545278	0.210483	Rpl36	-0.244082	-0.179748	Rpl37	-0.394292	-0.178599
Il7r	-1.49663	-0.611558	Rpl19	0.141888	0.0377802	Mmp12	-1.01326	-0.831925	Spint1	-1.14267	-0.780888
Irgm1	-1.06991	-0.62412	Ifitm3	0.297766	0.313015	Cd1d1	-1.29219	-0.358826	Rps28	-0.412017	-0.134226
Sp140	-0.774834	-0.416306	Tnfrsf1b	-0.299056	-0.185627	Pltp	1.23298	0.539805	Phf11b	1.09199	0.600196
Hk3	-1.10377	-0.809437	Sat1	0.277642	0.0715324	Gm43305	0.614236	-0.151849	Ncf1	-0.543879	-0.466757
Nlrc5	-1.11387	-0.867098	Uba52	-0.250265	0.0206417	Csf2rb	-0.437706	-0.244787	Tmem106a	0.713084	0.33306
Rplp0	0.328893	-0.0234063	Rpl37a	-0.186147	0.00487101	Spint1	-0.675173	-0.62739	Rpl35	-0.388541	-0.104797
Sat1	0.570611	0.172283	Abca1	-0.423481	-0.221716	Arhgap31	-0.599644	-0.557785	Mtus1	-0.828905	-0.74845
Cd81	1.31431	0.544119	Rps21	-0.196195	0.072622	Ms4a7	0.666488	0.771074	Ucp2	-0.386569	-0.223165
Gbp8	-1.92057	-1.09875	Ftl1-ps1	0.401806	-0.186783	Cd200r1	-0.710561	-0.596715	Rps27	-0.426427	0.0384172
Zbp1	-0.861127	-0.481538	Sdc4	-0.481263	-0.0467329	Cish	-1.78898	-1.55658	Litaf	0.711249	0.344358
Ccr5	-0.762089	-0.451822	Fpr2	-0.604908	-0.394938	Crip1	-0.343326	-0.372903	Cd33	-0.607873	-0.15886
Clec12a	-0.648327	-0.812213	Mif	-0.248745	-0.263943	Sulf2	-0.874323	-0.931314	Extl3	-0.935117	-0.994254
Igtp	-1.32727	-0.907179	Mmp12	-1.01781	-0.347836	Rpl36a	-0.253396	-0.269704	Gbp2	0.916649	1.32398
Tapbpl	-1.03161	-0.903495	Gm2000	0.678859	-0.00235233	Arg1	-0.809655	-0.385828	Rps18	-0.346744	-0.0600412
Tgtp2	-1.97156	-1.44436	Lrmda	-0.270983	-0.158276	Psmb8	0.212115	0.229584	Hmox1	0.807148	0.163945
Rps27a	0.287134	0.0158901	Atp5k	-0.384319	-0.0676224	Rnasel	-0.753399	-0.614449	Grina	-0.623514	-0.366912
Ccr2	0.891186	-0.230702	Gm42418	-0.353709	0.0585579	mt-Atp8	-0.326442	-0.151575	Rpl35a	-0.302028	-0.101976
Aif1	-1.09383	-0.687507	Il2rg	-0.284799	-0.158274	Rplp2	-0.163181	-0.149977	Ctla2b	-1.34517	-1.67405
Npc2	-0.278507	-0.0702307	Csf1r	-0.24235	-0.118576	Atp5k	-0.437061	-0.0480756	Rplp0	-0.292484	0.100346
S100a4	0.698687	0.143969	Scand1	0.225491	0.117663	Filip1l	-0.543412	-0.0350844	Rps29	-0.40279	-0.116112
Myof	-0.598105	-0.271654	Coro1a	0.248232	0.263992	Rps26	-0.189074	-0.17575	Rpl36a	-0.403778	-0.270647
Gbp3	-1.47347	-1.00251	Vim	-0.23007	-0.00874593	Cfp	-0.391647	-0.327029	Clec5a	-0.830874	0.00694726
Gbp4	-1.98299	-1.54151	Rpl18	0.150463	0.0659503	Il1rn	-0.519831	0.100164	Gas7	1.55949	0.673457
Ccl9	0.796149	0.90293	Sdc1	-0.937894	-0.182031	Ftl1-ps1	0.477561	-0.0334184	Rpl28	-0.293145	-0.0972262
Tgm2	-0.890363	-0.761695	Rpl41	-0.162906	0.0328584	Fcor	-0.641496	-0.331047	Rpl6	-0.288594	-0.0571005
Samhd1	-0.659616	-0.679643	Tpi1	-0.241137	-0.203079	Trf	-0.692917	-1.15749	Psme2	0.460529	0.299705
mt-Atp6	0.407399	-0.000591165	Marcksl1	-0.788969	-0.435409	Ptpn12	-0.499048	-0.154475	Myo1e	-1.0021	-0.610473
Pkm	-0.368911	-0.300458	Cst3	0.19836	0.0246224	Rnaset2a	-0.453236	0.130419	Ndufa4	0.858777	0.438564
Scpep1	-0.52553	-0.207814	Ifi27l2a	0.420651	0.397504	Jarid2	-0.443709	0.0534376	Maf	1.42295	0.527936
Smpdl3b	-1.07107	-0.964859	Dram1	-0.5041	-0.105834	Sh3bgrl3	0.183769	-0.077444	Ms4a8a	0.991421	0.746539
Gapdh	-0.391621	-0.0783841	Rnf149	-0.297031	-0.233719	Selenom	0.666133	0.659952	Ctsb	0.667107	-0.0634574
Gpr141	-0.793873	-0.820191	Slfn1	0.424994	0.266399	Sh3bgrl	-0.332122	-0.370849	Ltc4s	-0.956884	-1.32399
Mif	-0.447695	-0.0424135	Rpl10a	0.181369	0.0681256	Tnfaip2	-0.460662	0.198287	Wfdc17	0.70742	0.520341
Rps19	0.278793	0.0891372	Gm11808	0.588094	0.118942	Ctsc	-0.22408	0.158652	Cx3cr1	-0.887182	-1.8648
AA467197	-0.842917	-0.733156	Rpl9	0.140995	0.0756998	Mgat4a	-0.506112	-0.384039	Ski	-0.79569	-0.732818
Rpl10a	0.313444	0.0852616	Fpr1	-0.837785	-0.681717	Fgl2	0.551766	0.718778	Grb2	0.502105	0.264972
Fcgr2b	0.462552	-0.0314129	Tnip1	-0.494329	-0.346547	Mbd2	0.451094	0.20778	Efhd2	0.476445	0.417449
Gm4070	-1.20234	-0.324834	Csf2rb2	-0.32913	-0.100585	Cmss1	-0.451697	0.0394658	Sephs2	-0.845813	-0.806892
Rpl13	0.273147	0.0317159	Tuba1b	-0.319254	0.0395324	Gbp8	-0.637604	0.026744	Pdlim7	-1.22593	-0.833573
Rps18	0.343239	0.0626779	Flt1	0.412802	0.877453	AB124611	0.285375	0.278429	Pfn1	0.286072	0.0853779
Ctsc	-0.365018	-0.429982	Ifi30	0.254951	0.0173088	Fcer1g	0.128231	0.0500918	Rplp1	-0.294743	-0.165595
Irgm2	-1.24958	-0.680985	Lsp1	0.208205	0.214809	Itm2b	0.147307	0.0770057	Rpl27	-0.271715	-0.0296583
Hacd2	0.713036	-0.0886244	Ndufb1-ps	-0.214481	0.103229	Slc11a1	0.559145	0.360028	Pla2g7	0.998031	0.295821
Acp5	1.33094	0.979985	Hnrnpa0	0.366692	-0.00826643	Ctsh	0.18021	0.107359	Rplp2	-0.274525	-0.0883821
Rpsa	0.283824	-0.0441956	Nfe2l2	-0.344119	-0.0670738	Gm32089	-1.33583	-0.605677	Rap1b	0.384691	0.46952
Batf2	-1.59318	-0.80334	Arhgdib	0.187679	0.0476245	Pilra	-0.322262	-0.193039	Calhm6	1.18217	1.08834
Rps8	0.24286	0.0921904	Rpsa	0.168427	0.115038	Dok2	-0.712235	-0.339749	Pde4d	-0.988484	-1.04548
Ramp1	0.855783	0.352475	Cox7c	-0.178408	-0.0397175	Il1a	-0.755042	-0.81252	Eef1a1	-0.254769	-0.0870944
Pgk1	-0.467053	-0.212148	Adam17	-0.327391	-0.210988	H2-K1	0.129745	0.184838	Ptgs1	-0.701378	-1.12429
Arid5b	-0.618024	-0.28948	Rps5	0.165327	0.0684934	Cd33	-0.304838	-0.381318	Rpl14	-0.326247	-0.117044
Gm4951	-1.955	-1.63465	Cebpb	0.210197	0.189063	Il1b	-0.71754	-0.107212	Rps12	-0.29311	-0.126939
Trafd1	-0.551733	-0.40361	Rpl35	-0.155789	0.0235148	Nedd9	-0.356136	-0.29397	Cd300ld	1.13673	0.482146
Trf	0.795814	0.284762	Irf2bp2	0.274826	0.17335	Msrb1	0.220795	0.0907662	Rpl30	-0.270017	-0.120043
F7	0.874392	1.01726	Ikbke	-0.427628	-0.116484	Cdc42ep2	-0.901136	-0.0370418	Rnh1	0.620573	0.337318
Gbp5	-1.73322	-1.35045	Cebpa	0.353791	-0.0421052	Prkcd	-0.264165	-0.340638	Rpl27a	-0.267124	-0.108119
Ifitm3	-0.489938	-0.151191	Sema4d	-0.263738	-0.236768	Tmcc3	-0.449179	-0.655667	Ctsh	-0.275835	-0.202839
Rpl8	0.218168	-0.00062811	Il1a	-0.793506	-0.0793033	Cox8a	-0.152934	-0.207815	Rpl36	-0.34382	-0.0774027
Osbpl3	-0.835818	-0.33933	Gpr84	-0.88059	-0.875235	Denr	-0.510482	-0.208259	Ifitm2	0.719755	0.611986
Rpl14	0.288472	0.0287248	Aprt	0.221523	-0.0935992	Atp5mpl	-0.232332	-0.107363	Vav3	0.769546	0.677484
Slco3a1	-1.62063	-1.10447	Hnrnpd	0.294323	0.0547129	Clec4a2	-0.366014	-0.145804	Actr3	0.387994	0.343289
Rrbp1	-0.32334	-0.149793	Cyp4f18	0.204796	0.228255	Basp1	-0.362979	-0.122625	Slamf9	-0.990566	-0.977053
Rpl32	0.283866	0.0424619	Trps1	-0.320106	0.111204	Ndufa3	-0.257755	-0.102374	Ssh2	-0.588576	-0.53913
Rpl29	0.216902	-0.00120638	Fcer1g	0.110289	-0.0373928	Irf2bp2	0.335926	-0.0634574	Rps16	-0.255112	-0.0423809
Gbp7	-1.1217	-0.541284	Rpl29	0.128057	-0.00154875	Zc3h7a	-0.308224	-0.0615575	Pygl	-0.492292	-0.552295
Slfn4	1.38057	0.745174	AA467197	-0.378732	0.198454	Calhm6	0.544697	1.14304	Cd274	0.915347	0.620731
Slc31a1	-0.672451	-0.424302	Tnfaip2	-0.44538	0.0812882	Cox7c	-0.189178	-0.0636481	Prdx6	-0.52462	-0.171572
Mrc1	1.7074	1.10754	Atox1	-0.169732	-0.104525	Atp6v0d2	-1.57413	-1.35188	Psmb8	0.321332	0.24242
Aldoa	-0.272633	-0.0961265	Cdc42ep2	-0.891403	-0.0821421	Dram1	-0.443874	-0.0500514	Tmsb4x	-0.28285	-0.32487
Ass1	-0.682616	-0.679793	Bloc1s1	-0.334613	0.0189855	Uqcr11	-0.266612	-0.195212	Fmnl3	-0.956516	-0.857343
Tpi1	-0.373671	-0.153029	Egln3	-0.660999	-0.444877	H2-D1	0.111736	0.0901856	Rpl18a	-0.292647	0.0129359
Ifi27l2a	0.712181	0.169679	Eps8	0.401542	0.213609	Rpl34	-0.132129	-0.0916479	Slfn2	0.440372	0.372167
Aplp2	0.564526	0.227641	Rbpms	-0.390887	-0.371299	Lars2	-0.253074	0.0277815	Lilr4b	0.631294	0.684953
Gstm1	0.973494	0.704756	Ccl9	-0.439022	0.130296	Cd164	-0.517891	-0.324066	Rps13	-0.249692	-0.033889
Camk1	0.670871	0.390895	Sell	0.937338	0.963804	Fn1	-0.482273	-0.618163	Rpl32	-0.274086	-0.0631853
C1ra	-0.961796	-0.673236	Dock7	-0.459467	-0.23937	Plek	-0.375481	0.109178	Gsto1	-0.713916	-0.4542
Nos2	-1.9337	-1.61433	Laptm5	0.129082	0.117869	Rnf180	-0.485837	-0.546585	Rpl38	-0.350704	-0.088648
Tspan32	1.16223	0.26492	Slc16a3	-0.323369	-0.0897155	Tes	-0.652292	-0.646378	Klf6	0.635755	0.403438
Il2rg	-0.43982	-0.275635	Hint1	0.159715	0.038083	Uck2	-0.597857	-0.691523	Man2b1	-0.367764	-0.149766
Gbp9	-1.17717	-0.900129	Tlr2	-0.400067	-0.341947	Unc93b1	0.159833	0.0419859	Rpl11	-0.235649	-0.101639
Fyb	-0.450353	-0.155405	Psmb8	0.15416	0.18522	Actb	-0.141219	-0.0560272	Cux1	-0.518124	-0.183833
Lst1	-0.434828	0.107999	Il18bp	0.503566	0.447465	Colgalt1	-0.310829	-0.330125	Lamp1	0.275078	-0.105339
Nt5e	2.04424	0.691334	Kynu	0.600191	0.533871	Ly6a	0.338435	0.732201	Rpl26	-0.257128	-0.0907317
Tnfsf13b	-1.40449	-1.29432	Klf13	0.207987	0.0753874	Gm4258	-0.811367	-0.859693	Ldlrad4	-1.22045	-1.27723
Ctss	-0.321091	-0.143603	Gpi1	-0.170808	-0.175341	Shtn1	-0.665687	-0.303546	Atp6v0c	0.33882	0.234122
Gpx1	0.236688	0.162361	Arpc2	0.138679	0.114785	S100a10	-0.24167	-0.16919	Rap1a	0.450539	0.228419
Alox5ap	0.265758	-0.0476876	Carmil1	-0.870023	-0.271999	Net1	-0.634402	-0.811745	Fgl2	1.01314	1.14586
Cox4i1	0.180028	0.0677265	Gpx1	0.134292	-0.0808874	Ifitm6	0.777568	0.525382	Uba52	-0.411288	0.062761
CAAA01147332.1	0.360123	-0.0253861	Crlf2	0.25429	0.1015	Egr2	-1.97843	-0.943227	Rps8	-0.236233	-0.0748733
C3	-0.530331	-0.410172	Ccr2	0.456205	0.718725	Lilr4b	-0.275074	0.0301687	Cd93	0.704389	0.357816
Apobec3	-0.678788	-0.300744	Ssr4	0.171277	0.00575353	CAAA01147332.1	0.2501	-0.186833	Pnpla7	-0.615725	-0.67868
Prkcb	0.771941	-0.02354	Cd300lf	0.240296	0.106052	Clic1	0.15888	0.0914182	Pde7b	0.846558	0.437618
Rpl9	0.214912	0.00391786	Rps13	0.123211	0.0610921	Cttnbp2nl	0.469603	0.273849	Plac8	0.974218	0.812133
Fn1	0.541407	0.176089	Jund	0.23402	0.363087	Gm48099	1.07937	0.0675265	Rpl22	-0.281519	-0.170495
Rps3	0.184885	0.0129689	H2-D1	0.111248	0.00243645	Mmp8	-0.426609	0.159722	Rpl15	-0.258459	-0.112778
Mmp12	-0.987233	-1.08931	Csnk2a2	0.460064	0.0252352	mt-Nd2	0.219722	-0.15955	Rnf180	-1.077	-1.14721
Ecm1	0.516317	0.317802	Rpl7	0.118445	0.0768617	Tlr2	-0.268478	0.0694244	Spsb1	-1.12715	-1.41029
Gng2	-0.474907	-0.212039	Slc16a10	-0.492148	-0.302878	Fosb	-0.644354	-0.375611	Psmb10	0.447275	0.453164
Rps7	0.247383	-0.0480461	Id1	0.712174	0.0524414	Serinc3	0.233836	0.0358462	Cd180	0.749998	0.710482
Sh3bgrl3	0.22704	0.0146507	Rps4x	0.125877	0.0705129	Csnk2a2	0.630997	0.0705134	Fxyd5	-0.278586	0.0303332
Rpl12	0.289688	0.0876723	Ppt1	0.264907	0.120906	Mcl1	0.190424	0.181843	Tlr2	-0.619604	-0.306118
Abcd2	0.719981	0.599929	Irf7	0.49056	0.233615	Ncf1	-0.223338	-0.16447	Myh9	-0.428387	-0.358469
Pparg	1.5699	1.16641	Jarid2	-0.42622	0.244224	Siglece	-0.425317	-0.569672	Pla2g4a	0.936578	0.381158
Trpm2	-1.0829	-0.388913	Gpr171	0.628387	0.835199	Acly	-0.341719	-0.448723	Cav2	-0.811877	-1.25147
H3f3a	0.203	0.143424	Fn1	-0.415604	-0.0485387	Ifi203	-0.345696	-0.0198969	Fam49a	1.03495	0.790565
Ifi205	-1.45616	-0.761087	Lst1	-0.235122	0.224945	Bloc1s1	-0.325025	-0.0325628	Mgat4a	-0.84933	-0.488145
Ctsa	0.259389	0.254941	Rpl11	0.122606	0.00455976	Mdfic	-0.415518	0.212913	Arhgap24	-0.461381	-0.300545
Lpin2	-0.581368	-0.292688	Rpl12	0.185566	0.0023105	Myo1e	-0.401318	0.00085076	Klf2	0.933348	0.206012
Rps5	0.226813	-0.0443545	Ccdc50	-0.347491	-0.20914	Morrbid	-0.44564	-0.20995	Rps19	-0.235649	-0.100155
Apoc2	-0.360065	0.239633	Ms4a4c	0.483181	0.441211	Sox4	-1.50455	-1.09994	Rps15a	-0.247629	-0.0711135
Rpl21	0.195467	0.0117756	Rpl37	-0.142914	0.0321878	Tns3	0.337424	0.555589	Bri3	0.467726	0.152481
Gm2a	-0.266121	-0.273674	Rps2	0.120052	-0.0408434	Zfp36l2	0.278787	0.225461	Evl	0.64104	0.556889
Anxa1	0.456682	0.438556	AB124611	0.208899	0.195539	Pla2g15	-0.334113	-0.14742	Rpl23	-0.236462	-0.093203
Arpc1b	0.17011	0.0169327	Clec4n	-0.366902	-0.265909	Fcgr3	-0.179043	-0.327979	Rps27a	-0.239341	0.0132662
Nampt	-0.552241	-0.379963	Pgam1	-0.191527	-0.243591	Klf4	-0.401736	-0.210056	Rps14	-0.241525	0.00890285
Rnaset2a	-0.58665	-0.194157	Ndufa3	-0.208188	-0.0779975	Hcar2	-0.92882	0.0485516	Rps25	-0.255124	-0.00921051
Ndufa4	0.629118	0.227677	mt-Co1	-0.136988	-0.104544	Sirpa	-0.176192	-0.0837513	Id2	0.566774	0.44686
Cd180	-0.652363	-0.36009	Ccnd3	0.27251	0.0514157	Ms4a8a	-0.267354	0.16468	Irak2	-0.409504	-0.237644
Cd9	0.447494	0.292231	Fkbp5	0.424556	0.054807	Apobec1	0.337887	0.281755	Rps23	-0.228576	-0.00697889
Vegfa	-0.670549	0.0792192	Gsap	-0.314416	-0.0344853	Fry	-0.317201	-0.302926	Rpl34	-0.234499	-0.0351906
Rpl11	0.190666	-0.0125587	Relb	-0.458268	-0.0496095	Ass1	-0.333344	0.178095	Phlpp1	1.45544	0.414407
Tmbim6	-0.241563	-0.1962	Ero1l	-0.376088	-0.180774	Slc7a2	-0.996978	-0.74411	Calm1	0.336661	0.248359
Atrnl1	0.617577	0.255426	Arl5c	-0.668796	-0.284938	Scimp	-0.38321	-0.2925	Lgals3	0.524471	0.193344
Rpl13a	0.21057	0.0110427	Atp5md	-0.19569	-0.0386904	Ell2	-0.59596	0.304656	Gng2	0.812627	0.411033
Socs1	-1.56036	-1.30463	Atrnl1	-0.363043	-0.0455946	Gphn	-0.246985	-0.0145412	Ptpn6	0.371262	0.187672
Irf2	-0.397974	-0.327946	Chil3	0.383534	-0.103586	BC028528	0.3156	0.43467	Dok2	1.21144	0.771422
Rps3a1	0.172842	0.00549166	Icam1	-0.624846	-0.0427879	Abtb2	-0.563408	-0.182265	Runx1	-0.460731	-0.464247
Klhdc4	0.756985	0.715654	Rps16	0.113542	0.0836376	Prr5l	-0.46347	-0.280555	Tmcc3	-0.648921	-0.934591
Ccl5	-1.3434	-1.20443	Fxyd5	0.135686	0.0591271	Sec61g	-0.193282	-0.0534777	Agfg2	-0.735646	-0.56265
Mtdh	0.366119	0.0828368	Ccl5	-0.232578	-0.356011	Mt1	-0.234946	-0.46914	Plekho2	0.734712	0.581807
Plp2	0.439774	-0.0259671	Hip1	0.405477	0.307591	Gm10076	-0.404039	-0.134132	Rps24	-0.212758	-0.0800039
Grina	-0.448772	-0.437017	Cd302	-0.264173	-0.40638	Man2a2	-0.673829	-0.599985	Hopx	-0.724545	-0.414048
Rps2	0.197422	0.114468	Alox5ap	0.137968	-0.00271221	Pfn1	0.133701	0.0328853	Irf7	0.780669	0.43405
Sdc3	-0.504711	0.0330378	Pvt1	0.639431	0.462227	Ccr1	-0.239042	-0.000298619	Trafd1	0.566853	0.593122
Rps24	0.199278	-0.00294916	Clec4e	-0.632363	-0.456622	Mitf	-0.260345	-0.16922	Dusp1	0.845143	0.512519
Selenom	-0.89781	-0.980817	Rhoq	-0.387415	-0.0626885	Pacsin2	-0.335171	-0.171237	Tubb2a	1.09126	0.791975
Rgs10	0.349291	0.175665	Pfkl	-0.226473	-0.250409	Rabep1	-0.295663	-0.0117517	Man2a1	0.681816	0.160061
B4galnt1	0.398437	0.19296	Agap1	-0.586794	-0.665712	H2-T23	0.202185	0.359004	Dmxl2	-1.09051	-0.681226
Sort1	0.920524	0.692936	Ahnak	-0.243719	-0.0063201	Kynu	-0.713197	-0.306958	Svbp	-0.557086	-0.489521
Ttc39b	-0.800924	-0.498228	Rnh1	0.237695	-0.0307228	Hipk2	-0.372989	-0.472743	Mrc1	1.86523	0.879245
Cd86	-0.729467	-0.382211	Selplg	0.225671	0.134444	Pcbp2	-0.222077	-0.0853899	Rpl4	-0.279205	0.0407314
Rpl19	0.164675	-0.0154692	Taf10	0.151862	0.0169215	Ly6e	0.150406	0.0907	Rpl24	-0.25075	-0.0864849
Pon2	0.380185	0.243778	Rps6	0.137932	0.0812184	Ltc4s	-0.319161	-0.406073	Trim30c	1.57682	0.513069
Gltp	0.372858	0.130915	Clec4a2	-0.314492	-0.061812	Runx1	-0.25022	-0.372933	Ms4a4a	0.934372	0.384356
Tmem140	-1.20999	-0.497087	Atp6v1g1	0.192496	0.00292097	Dusp1	0.478311	0.179921	Hmga1	0.64766	0.26511
Fcgrt	0.846764	0.24644	Cmklr1	-0.337304	0.0039432	2210408F21Rik	-0.67994	-0.217311	Rps20	-0.23793	-0.138532
Fkbp5	0.621934	0.169184	Rps18	0.165407	0.0477561	Fyb	0.260144	0.507234	Fau	-0.216684	0.0356865
Bin2	0.405258	-0.119903	Rps27a	0.119892	0.109878	Ucp2	0.166179	-0.287091	Rpl21	-0.235999	-0.0745947
Ftl1-ps1	0.541129	0.319138	Ninj1	-0.322324	-0.23023	Grn	0.19126	0.140063	Gna15	-0.780313	-0.93277
Lrmda	-0.319291	0.0076343	Rps3a1	0.106416	0.0682571	Atp5md	-0.196486	-0.0316662	Gm36161	1.57802	0.312234
Rps4x	0.194918	-0.0140374	Serp1	0.258642	0.0872601	Rpl35a	-0.114723	-0.126291	Rpl13a	-0.23581	-0.0503601
Fcgr1	-0.363528	-0.0844159	Gng10	0.295684	-0.098333	Gm9733	-0.172829	-0.168601	Atp6v1g1	0.34532	0.205609
Irf2bp2	0.383025	-0.00805554	Creb5	-0.312537	0.135796	Tmem154	-0.916652	-0.583149	Cd53	0.333655	0.359852
Slc11a1	-0.604661	-0.151915	Osbpl3	-0.361732	-0.363872	Pet100	-0.327021	-0.0789381	Plp2	-0.538246	-0.035897
Tmem106a	-0.394965	0.076416	Ssbp4	0.328123	0.0920828	Tgfb1	-0.221	-0.248479	Pira2	0.551058	0.803812
Aldh2	0.392097	0.335416	Gphn	-0.232773	0.0650455	Card19	0.299616	0.287053	Rps5	-0.243816	-0.0331992
Rps11	0.199736	-0.0134865	Gm48099	0.749765	0.060384	Pdia3	0.234978	0.199582	Rps11	-0.22321	-0.084688
Ndufb1-ps	-0.305308	-0.119636	Psmb3	0.17093	-0.0296301	Adora2b	-1.02142	-0.371482	B4galnt1	-0.459034	-0.187544
Plac8	-0.968732	-0.770893	Bcl2a1b	-0.312422	-0.0743252	Gm46224	-0.404333	-0.191498	Otulinl	-0.451136	-0.225202
Slc31a2	-0.464003	-0.376994	Plaur	0.222215	0.31106	Ctsd	-0.196752	-0.350718	Aoah	0.806739	0.652523
Parp10	-0.828617	-0.594328	Rplp0	0.129003	0.12101	Ptprs	-0.502089	-0.579459	Cycs	0.494783	0.317375
Ctsh	-0.181391	-0.208248	Ube2m	0.271849	-0.0596768	Ptpn7	-0.339979	-0.214275	Fcgr4	0.519859	0.492527
Tent5c	-1.01464	-0.441562	Rpl3	0.118044	-0.010774	Stk40	-0.386509	-0.250826	Lyz2	-0.29654	-0.453816
Comt	0.410528	0.350921	Ptpn6	0.181632	0.0993034	Il13ra1	-0.225396	-0.0666928	Psmb6	0.493247	0.0656453
H2-M3	-0.40194	-0.477	Abcc1	-0.605973	-0.328781	Mrc1	-1.17678	-0.56729	Lrrc25	0.609634	0.704985
Klf4	0.607049	0.358598	Gm9844	0.788559	0.203717	Sat1	0.255083	0.021005	Tln1	0.422187	0.234093
Cd101	0.853092	-0.0465145	Rpl15	0.121036	0.00934314	Card9	-0.283743	-0.0965927	Aif1	0.834188	0.461989
Lgals1	0.381947	0.390346	Mdfic	-0.363491	0.0851681	Rhog	0.171919	0.157633	Agap1	-0.983041	-1.21271
Gpx4	0.231	0.201497	P2rx4	-0.250718	-0.0586109	Pid1	-0.511438	0.331888	Arpc5	0.33104	0.242156
Tmbim4	-0.307692	-0.380952	Bcl2a1d	-0.491341	-0.0111007	Srgn	-0.165993	-0.494243	Gcnt1	-0.79491	-0.450445
Cnn3	-1.85444	-1.32769	Rpl39	-0.122049	0.111726	Tomm7	-0.194092	-0.10153	Cndp2	0.476639	0.310898
Dmxl2	0.720234	0.110518	Ldha	-0.184234	-0.270919	Pld1	-0.425748	-0.148836	Zfhx3	-0.655723	-0.477521
Aprt	0.289271	0.147266	Cd300c2	0.131935	-0.0470904	Pik3r6	-0.319611	-0.195452	Gas5	-0.435401	-0.106407
Id2	-0.408227	-0.207851	Pim1	0.243002	0.603427	Runx2	-0.38984	-0.356553	Il21r	-0.78915	-0.41808
Itgb5	0.403611	0.102849	Rpl17	0.103269	0.0353951	Ccr2	-0.327908	-0.00929764	Calm2	0.471529	0.319015
Nme2	0.21949	0.133384	Rpl18a	0.133547	0.112855	Gm2000	0.683534	-0.195075	G430095P16Rik	-0.851829	-0.811615
Mcemp1	0.325557	0.233494	Nos2	-0.806913	-0.175992	Hif1a	-0.204589	-0.104745	Spata13	-0.871492	-0.518362
Sp110	-0.432154	-0.223998	Psme2b	0.591495	0.110243	Ldlrad4	-0.341095	0.156577	Rpl10a	-0.249794	-0.0837115
Rps6	0.215496	-0.0158704	Grina	-0.252005	-0.198117	Gsap	-0.235758	0.0978377	Ecm1	-0.696453	-0.487376
4930430E12Rik	-0.734078	-0.116827	Bin2	0.251297	0.166091	Erh	-0.36823	-0.0985592	Ly6c2	-0.674483	-0.0102899
Siglece	0.609003	-0.156983	Erh	-0.421898	-0.122697	Adipor1	0.187957	0.0878709	Msrb1	-0.271976	-0.0422969
Slc25a37	-0.737323	-0.538293	N4bp1	-0.265021	-0.0861988	Ppp1r21	-0.329028	-0.181683	Eif3f	-0.26623	0.0189236
Cytip	0.561959	-0.29932	Pid1	-0.757719	-0.0850188	Jdp2	0.594067	0.397872	Adam10	-0.494126	-0.365822
Clec4a1	-0.624967	-0.0985619	Tsc22d3	0.209444	0.0350012	Cd24a	-0.455085	-0.231308	Ms4a4c	0.837857	0.733972
Pde4d	0.651368	0.621561	Man1a	-0.714153	-0.173852	Gda	-0.216462	-0.117207	Mef2a	-0.360304	-0.203567
Akt3	-0.685925	-0.426723	Zfp703	0.429421	0.651979	P2ry14	-0.296048	-0.468045	Ass1	-0.606357	-0.171454
Ypel3	0.297993	-0.0680527	Ndufv3	-0.194051	-0.168429	Rpl31	-0.145611	-0.119635	Pold4	-0.456839	-0.150525
Cd63	0.494292	0.82909	Slfn4	0.577596	0.875224	Camk1d	-0.222715	0.0230256	Mvb12b	-0.750458	-0.741947
Ift172	-0.582877	-0.484332	Pira2	-0.280185	-0.0608457	Vdr	-0.656658	-0.961062	Cd38	0.755982	0.476057
Psap	-0.211403	0.0715864	Sla	0.227426	0.179006	Rabac1	0.191072	0.136508	Arg1	-0.802661	-0.386112
Rps14	0.181755	-0.0424806	Coro1b	0.134627	0.0788309	Plekho1	0.318019	0.120807	Rilpl2	1.40164	0.218542
Rpl7	0.16718	-0.0358623	Susd6	-0.292537	0.103715	Pilrb1	-0.409242	-0.0630416	Pmepa1	-1.2944	-1.74165
mt-Nd2	0.271544	0.185881	Srgn	0.286908	0.513028	Rbm3	0.16564	-0.132613	Creg1	-0.309747	-0.395529
Rps10	0.156221	0.0020252	Rpl32	0.14097	0.0669848	Slc38a2	-0.315017	-0.0955874	Sirpb1c	-0.309384	0.215652
Pld3	0.39271	0.407456	Selenop	-0.320701	-0.3113	Bhlhe40	-0.277677	-0.406857	Samhd1	0.448853	0.793458
Chchd2	-0.31739	0.0836411	Sys1	0.245356	0.208287	St8sia4	-0.353033	-0.424221	Npc2	-0.181046	0.0501689
Add3	0.600216	0.0579074	Soat1	-0.160101	-0.180207	St3gal5	0.691657	0.61614	Rps7	-0.221583	-0.0898623
Idnk	-0.456747	-0.454873	Slc25a37	-0.367961	-0.263238	C1ra	-0.312997	-0.312722	Atp6v1b2	0.429992	0.176382
Rnase6	-0.761851	-0.839182	Ogfrl1	0.268934	0.0428212	Tle3	-0.410495	-0.2178	Rassf3	-0.471911	-0.444898
Cd24a	0.746598	0.132928	Rps24	0.103662	0.0817924	Pilrb2	-0.266945	-0.0999671	Laptm5	-0.207995	-0.0636619
Aoah	-0.584175	-0.243627	Camk1d	-0.218422	0.0804667	Hnrnpa0	0.347034	-0.0445419	Ifit2	1.01002	0.743679
Abhd12	0.351716	0.243224	Pdia3	0.175965	-0.0159686	Rpl23a	-0.139113	-0.132502	Slc28a2	1.49424	1.23608
Ptprs	0.719064	0.946325	Tmem119	-0.489975	-0.645067	Sort1	-0.60721	-0.543591	Rpl7	-0.216886	-0.0273953
Cd40	-1.3018	-1.04971	Ptafr	-0.306313	-0.0582321	Mycbp2	-0.241457	-0.156062	Cxcr4	-0.59308	-0.526543
Ptk2b	-0.360142	-0.403316	Lipa	-0.243299	-0.23126	Hmgn2	-0.240341	-0.388895	Fabp5	1.5976	0.327845
Rps16	0.153579	-0.0200541	Atp5mpl	-0.171324	-0.0749283	Lrp12	-0.500393	-0.534738	Rps10	-0.180442	-0.030217
Cers6	-0.482019	-0.47018	Rpl14	0.140143	-0.0286575	Olr1	-0.628909	-0.504773	Sdc3	0.626581	0.46919
Lpcat2	-0.427727	-0.378859	Eea1	-0.28839	-0.116348	Nek6	-0.277496	-0.183187	2310022A10Rik	1.01851	0.514769
Colgalt1	0.329325	0.166804	Serinc3	0.177568	-0.00176736	AU022793	-0.811966	-0.790182	Rpl13	-0.211555	-0.0529256
Anxa3	0.362437	0.256438	Prtn3	0.362563	0.596748	Ptgs1	-0.247267	-1.02191	Ifi207	0.570813	0.40395
Adipor2	0.476756	0.123929	Nfkbie	-0.556236	-0.0981534	Ifnar2	0.201533	0.0989968	Plbd1	1.02597	0.878455
Aig1	-1.09472	-0.536429	M6pr	-0.184094	-0.182594	Mob3b	-0.308625	-0.473839	Fyb	0.4396	0.216843
Zc3h7a	-0.414122	-0.0850168	Il1rn	-0.530621	0.14808	Arhgdib	0.142576	0.0701933	Rpl9	-0.192755	-0.0081231
Arsg	0.845717	0.978341	Prdx5	-0.135394	-0.0954009	Tra2a	-0.249218	0.0682627	Slamf7	0.666609	0.679726
Btg1	-0.280875	-0.378242	Cav2	-0.36264	-0.539593	1810013L24Rik	-0.332508	0.138295	Vgll4	-0.594462	-0.451507
Lsp1	0.235881	-0.313946	Cox6c	-0.130104	-0.12849	Tlr4	-0.308881	-0.351434	Frmd4b	0.739097	0.402594
Rpl18	0.168511	-0.0808301	Mrpl52	-0.172733	0.0620577	Tmem258	-0.1891	-0.100958	Lbr	0.813877	0.637263
Erap1	-0.469879	-0.419899	Dubr	-0.357091	-0.136414	Atp5j2	-0.150364	-0.129828	Chd7	-0.439068	-0.139378
Slc15a3	-0.523114	-0.142356	Slc44a1	-0.589327	-0.0138596	Serpinb8	1.53375	0.720041	Alox5ap	-0.239512	0.0624688
mt-Cytb	0.244475	0.107704	Hvcn1	-0.39088	-0.327361	Inhba	-0.620171	-0.54145	Lrpap1	-0.434743	-0.407999
Pygl	0.282987	-0.109668	Ehd1	-0.505224	0.0827538	Kctd12	-0.251452	-0.371132	Lhfpl2	-0.58914	-0.508183
Fmnl2	-0.916329	-0.405518	Atp13a2	-0.199942	-0.25462	Gstp1	-0.215633	-0.0703083	Hspa5	0.488813	0.377633
Golm1	0.536761	-0.0366297	Snrpb	0.178371	0.0267441	Cst3	-0.161838	-0.329894	Cebpa	-0.544981	-0.493243
Hopx	0.497479	-0.412879	Cyba	0.0878405	-0.0842113	Lair1	0.252281	0.363025	Ier5	0.653125	0.641123
Mapk3	0.293742	0.0171165	P4ha1	-0.202558	-0.0668589	Alas1	-0.336757	-0.292662	Elk3	-0.51736	-0.373277
Nmi	-0.517887	-0.415827	Bcl2a1a	-0.408188	0.0502918	Atf4	-0.269633	0.0824414	Gm21188	1.21183	0.296467
Clic4	-0.633282	-0.508669	Pilrb2	-0.295562	-0.0657498	Slc25a4	-0.534951	-0.508203	Zbp1	0.730194	0.655197
Gsto1	0.396164	0.218813	Ctsa	0.14015	-0.0961553	Cdk8	0.144381	0.0764182	Tmem51	0.713296	0.201609
Ap1s2	0.530007	-0.197376	Gpr132	-0.368091	0.0541875	Tnfrsf13b	-0.271464	-0.517039	Capg	0.295714	0.0338971
Mmp14	-0.337632	-0.0744754	Plekho1	0.251737	0.0729218	Tmem273	-0.680745	-0.40319	Scarb2	-0.352878	-0.504461
Ms4a6b	-0.449464	-0.152869	Ier2	0.273831	0.498463	Trps1	-0.190048	0.180788	Mrpl52	-0.297646	0.134335
Bri3bp	0.429873	-0.0855704	Gm34084	0.359355	0.586642	Hacd2	-0.254052	0.266437	Lst1	0.454742	0.269387
Tnfaip2	-0.516598	-0.32109	Ptprj	-0.321403	-0.00801936	Pira2	-0.264707	0.0638091	H2-D1	0.167275	0.0291542
Emp1	1.09499	0.788324	Pdk1	-0.306717	-0.21272	Msr1	-0.266894	-0.049983	Rack1	-0.201377	-0.0513349
Gm2000	0.712975	0.110767	Bnip3	-0.309927	-0.324988	Ctss	0.200152	0.0589715	Slfn1	0.604037	0.515842
Gatm	-0.796914	-0.815479	Cox8a	-0.0971204	-0.0515452	Rffl	-0.286118	-0.112928	Capza2	0.301662	0.337685
Sdc1	-0.885404	-0.381813	Osbpl8	-0.256105	-0.163491	Gm2a	-0.144438	-0.21791	Cyba	0.193472	-0.0176161
Smpdl3a	0.575833	0.0281309	Rps10	0.0966926	0.054122	Ywhaq	-0.282284	-0.034289	Eef1b2	-0.242661	0.00520856
Rnf180	0.619637	0.199709	Fmnl2	-0.632063	-0.175432	Samsn1	-0.259827	0.0483721	Zeb2	0.383606	0.157551
Atf3	-0.655193	-0.47074	Atp5e	-0.118669	-0.0692715	Clec2d	-0.311166	0.216869	Itgal	-0.470039	-0.237058
Sppl2a	-0.347893	-0.258187	Btg1	-0.17124	0.0947653	Msn	0.185127	0.12665	Eef2	-0.221156	-0.057154
Tmem154	0.948242	0.740591	Uqcr11	-0.169934	-0.1588	Clec5a	-0.262753	-0.165792	Kcna3	-1.34397	-0.574327
Dtx3l	-0.513759	-0.327683	Apoc2	-0.185424	-0.390543	Aif1	0.421871	0.29947	Cst3	-0.254497	-0.164594
Gsdmd	-0.329503	-0.385952	Ccdc86	0.294912	0.0043922	Hspe1	-0.169373	-0.0684016	Uqcrh	-0.284505	-0.122244
Cd52	-0.158847	-0.240667	Itgb1	-0.183558	-0.100191	Cd300lb	-0.263893	-0.211647	Gng10	-0.393199	-0.746326
Eif1	0.178803	0.0440217	Tomm7	-0.158841	-0.0429074	Eif2s2	-0.193375	-0.0378587	Ccl9	0.757756	0.24446
Arhgap26	0.566205	0.0251898	Hk2	-0.305205	0.100432	Psen2	0.249242	0.443611	Tmsb10	0.477195	0.391411
Olfm1	0.676883	0.439549	Ptms	-0.181522	-0.156936	Rap2a	-0.314012	-0.371661	Cd24a	-1.15121	-0.505414
Cpq	-0.774778	-0.254262	Pet100	-0.268871	-0.109659	Idh1	-0.280898	-0.39546	Rps9	-0.211017	0.0666677
Gnas	0.20165	0.0504585	Dusp1	0.140229	0.384095	Hk2	-0.27087	-0.0599244	Phf11a	1.2693	0.610667
Abca1	-0.31018	0.369514	Efhd2	0.18465	0.0726709	Snx2	-0.213386	-0.0915273	Npm1	-0.252894	-0.174749
Nav1	0.74286	0.266863	Bola2	-0.244084	-0.118433	Adcy7	-0.242672	-0.454829	Rps4x	-0.194595	-0.067234
Gpcpd1	0.492872	0.180402	Ppp1r18	0.181793	0.179952	Ifitm2	0.302783	0.105404	Plin2	0.516452	-0.298408
AY036118	-0.412266	-0.0337916	Cytip	0.340219	0.677503	Ninj1	0.389177	0.289328	Tax1bp1	0.404792	0.243489
Rpl17	0.143062	-0.0725778	Scimp	0.41394	0.819013	Hacd4	-0.223548	-0.234419	Map4k3	-0.758259	-0.428549
Parp11	-0.793085	-0.393984	Srsf5	0.204392	0.250056	Hist1h1e	0.46529	0.287906	Arl4c	-0.454501	-0.361948
Tle5	0.231359	0.128924	C1ra	-0.362044	-0.134391	Clec4a1	0.443818	0.488945	Lgmn	0.417608	0.023417
Tnfsf13	0.408803	0.121886	Gm2a	-0.120354	0.0532717	Cd14	-0.220799	-0.0949794	Anxa4	0.50309	0.379344
Tmsb10	-0.297044	-0.0696034	Bsg	-0.149994	-0.2103	Btg1	-0.150812	-0.134619	Psap	0.278742	-0.103327
Cd33	0.3022	-0.160335	Mitf	-0.230653	-0.0653667	Man1a	-0.467394	0.0281109	H2-T24	0.981971	0.432853
Stk10	0.396546	0.0703974	Mmp8	-0.429567	-0.285266	Fndc3b	-0.248482	-0.101878	Rpl17	-0.17965	-0.0040789
Iigp1	-1.50188	-1.42251	Cd177	0.840701	0.724616	Cdk6	-0.446686	-0.0659989	Eif3e	-0.33064	0.0335159
Dbi	0.296118	0.31008	Cd14	-0.335827	-0.174372	Aplp2	-0.25676	-0.37203	Cd68	0.354077	0.0152607
Pla2g7	-0.922437	-0.554729	Adgre1	-0.240122	-0.0745861	Rgs10	0.234588	-0.196216	Ehd4	0.495123	0.376948
P2ry14	-0.533537	-0.26893	Pik3r5	-0.242448	-0.222548	Susd6	-0.258324	0.0943192	Rps3	-0.161696	0.026541
Idh2	0.654583	0.489636	Pon3	-0.391003	-0.285771	Susd3	0.428436	-0.0734496	Mmp14	-0.35109	-0.18416
Cenpb	0.452637	0.265638	Zeb2	-0.162382	0.0209722	Ctsb	0.282744	0.321476	Tlr13	0.636147	0.337606
Ppcdc	0.476849	0.154446	Nadk	-0.25248	-0.10426	Rnaset2b	-0.248106	0.00217755	Ptprj	0.634042	0.318249
F10	-0.327158	-0.490879	Fcor	-0.398517	-0.265812	F7	-0.467	-0.307142	Napsa	-0.248895	0.142074
Shtn1	0.740006	-0.0731388	Sirpa	-0.121359	0.0163676	Plgrkt	-0.241966	-0.207682	Vasp	-0.35363	-0.0958935
Cd48	0.352137	0.22403	Arhgap10	-0.570107	-0.234934	Slirp	-0.232366	-0.108504	Psmd8	0.44086	0.229904
H3f3b	0.194982	0.0865198	Traf3	-0.394432	-0.0429975	Bst1	-0.188768	0.000843244	Tpt1	-0.163992	0.0266919
Eef2	0.19272	-0.0490955	Ly6e	0.129653	0.0596669	Fpr1	-0.310923	0.513711	Rpl23a	-0.244386	-0.0517287
Srsf9	0.25894	-0.058554	Brd1	0.340328	-0.0480775	Tnfrsf23	-0.368768	-0.232855	Ssr4	-0.268375	-0.150453
Cybb	-0.263703	-0.323952	Gpx3	0.570126	0.200918	Cd53	-0.147404	-0.102375	Bmf	-0.739193	-0.785054
Pafah1b3	-0.604462	-0.21866	Tmcc3	-0.289771	-0.172166	Rps15	-0.123158	-0.0875051	Rpl31	-0.245304	-0.138635
mt-Nd1	0.230276	0.0716701	Abi3	0.251574	0.0815964	Ksr1	-0.481734	-0.590067	Hcar2	1.68547	1.04268
Otulinl	0.273131	-0.0239137	Jaml	0.518711	0.591506	Atp6v0b	0.130772	0.0634766	Gdi2	-0.26777	-0.132758
H2afz	0.204437	-0.0892378	Ftl1	-0.136165	-0.183373	Gm5150	-0.232614	0.0854505	Trem1	-0.688627	-0.0193852
Plxnd1	0.403312	0.301797	Nrros	0.200871	0.103747	Baz2b	-0.181555	-0.0665498	Cfp	0.60473	0.0572067
Prkcd	0.30607	0.031694	Slc11a1	-0.245893	0.0365543	Gpx1	0.130817	0.0422867	Tmem140	1.0633	0.419043
Rpl18a	0.176289	-0.0817758	Traf1	-1.16268	-0.43719	Rps17	-0.125292	-0.146203	Scpep1	0.361088	0.1766
Msrb1	0.180313	0.0485204	Sh3bgrl3	0.102046	-0.196827	Cebpa	0.33136	-0.126232	Tes	-0.773677	-0.384005
Ciao2a	0.282162	0.113157	Clec2d	-0.388167	0.156785	Mpeg1	0.148761	0.231043	Atp2b1	0.430123	0.239428
Hexb	0.252323	-0.129393	1600014C10Rik	0.232835	0.203239	Ncoa4	-0.303728	-0.406141	Cdc42	0.195848	0.0888276
Oasl2	-0.231973	-0.0936653	Ptpn12	-0.280524	-0.0633726	mt-Co2	0.120439	-0.17141	Plau	1.59644	0.398495
Ifi27	-0.331278	-0.149663	Eif3k	0.123965	0.0622285	Slc44a1	-0.43906	0.0345601	Socs2	-0.850181	-1.26214
Rpl15	0.151045	-0.011999	Vdac1	-0.1854	-0.134029	mt-Co3	0.123659	-0.14956	Arhgap45	-0.367701	-0.350218
Pfkp	-0.451919	-0.590609	Pilra	-0.194687	-0.15098	Tbc1d2	-0.398533	-0.137514	Dnmt3a	1.21486	-0.0430466
Mdfic	-0.459471	0.0133922	Cd1d1	-0.700172	-0.346398	Hnrnpd	0.266892	0.084112	Lpxn	0.578585	0.337282
Hck	-0.244574	-0.294618	Lpp	-0.289278	0.147597	Gm9844	1.15305	0.0722305	Hgsnat	1.46378	-0.0299476
Slc29a1	0.468824	0.36291	Cfl1	0.0936125	-0.0593072	Relt	-0.251352	-0.430238	Themis2	0.659167	0.542235
Stat2	-0.38025	-0.266488	Txn1	-0.119072	-0.0893913	Ndufv3	-0.172428	-0.168174	Naca	-0.204441	-0.0862891
Dhrs3	0.347815	0.316442	Psmb9	0.144726	0.25001	Gm19951	0.307489	-0.0920471	Sestd1	0.833964	0.394914
Rnf19b	-0.574885	-0.213834	Sh3pxd2b	-0.245321	-0.0998888	Ebi3	-0.21677	-0.433449	Atp1b3	0.434167	0.275107
Pnkp	0.42175	-0.0169232	Idh1	-0.297891	-0.265808	Pot1b	-0.290285	-0.0585826	Rpl12	-0.22233	-0.157415
Ptafr	-0.447141	-0.237586	Ltc4s	0.388047	-0.334803	Iscu	0.186921	0.0243785	Tbc1d9	-0.448025	-0.174548
Mrpl33	0.262803	0.0979506	Plac8	0.275059	0.694473	Tmem170b	-0.331578	-0.123386	Slc30a1	1.31161	0.788114
Fcer1g	-0.110308	-0.128364	H13	0.200332	0.174843	Ptpre	-0.219217	0.00349595	Gatm	-0.778336	-0.953606
Atp5k	-0.366579	0.118321	Birc3	-0.282813	0.016329	Ly6i	0.312464	0.856618	Fam111a	0.54775	0.540129
St18	0.934099	1.59725	Zmynd15	-0.649776	-0.439287	Rc3h2	-0.317395	0.0404508	Ptafr	0.710959	0.529779
Mpeg1	-0.183037	-0.123297	Fam162a	-0.281883	-0.194951	Hpgds	0.557642	0.0935239	Rps15	-0.243852	-0.0897929
Camkk2	0.541204	0.140774	Lcn2	0.679823	0.411771	Pygl	-0.184788	-0.326953	Rpl5	-0.206025	-0.14152
Cxcl9	-1.64469	-1.5832	Rpl10-ps3	0.428012	0.0932867	Arhgap26	-0.289915	-0.24986	Psmb9	0.286739	0.22784
Acvrl1	-0.655086	-0.591811	Tpt1	0.082109	0.0775496	Malt1	-0.327332	0.0275117	Rpsa	-0.182177	0.0865031
Unc93b1	-0.161154	-0.171676	Gnptg	0.431163	0.0477607	Dpep2	-0.222228	0.0558907	Bin2	-0.365851	-0.23075
Nlrp1b	-0.458137	-0.429817	H2-DMb1	0.370709	0.607316	Pald1	-0.286958	-0.662593	Rsad2	1.27781	0.51475
Mxd4	0.642	0.202189	Rnaset2b	-0.22348	0.0891833	Ier3ip1	-0.185444	-0.180202	Ivns1abp	-0.625347	-0.40487
Dab2	0.459528	0.302191	Gng12	-0.222129	-0.0818075	Ifi205	-0.467803	0.214145	Ifi205	0.820378	0.616862
Cmss1	-0.394389	-0.0254961	Rbpj	-0.285807	0.0528211	S100a11	-0.17603	-0.0469176	Impa2	-0.639421	-0.364591
Chil3	0.608177	0.0443224	Pnp	0.229594	0.280497	Slc16a7	-0.625533	-0.176296	Vat1	0.897561	0.0956185
Csf2ra	0.220076	-0.0629326	Acp2	-0.296553	-0.332461	Fxyd5	0.12672	0.00305703	Ctnnb1	-0.389485	-0.458971
Ostf1	0.196248	0.0645651	Zfp36l2	0.168555	0.116897	Klhl2	-0.232035	-0.187774	Rpl18	-0.175026	0.00607532
Tpst1	-0.655796	-0.476169	Rassf4	-0.16631	0.0664833	Neat1	-0.180485	0.0341051	Lcp2	0.525683	0.304296
Taldo1	0.212735	0.00710413	Slc27a1	-0.295025	-0.39719	Rnh1	0.246478	0.347818	Ccl3	0.977215	0.64902
Ppdpf	0.344527	0.316543	Son	-0.148298	0.0772533	Gpnmb	0.652771	0.267895	Ralgds	0.931224	0.550372
Rpl27a	0.130313	0.0113447	Sdf2l1	0.303085	0.0123446	Tmem123	-0.18678	-0.0994955	Slc36a2	-1.43093	-1.90154
Wars	-0.660744	-0.365795	Orai1	0.218112	0.255947	Ero1l	-0.208582	-0.05522	AI504432	-0.906017	-0.667754
Ralgds	-0.921716	-0.439269	Trio	0.396456	0.0984879	Yipf5	-0.240469	-0.038084	Plekhg1	1.25278	0.180247
Cbx4	0.464104	0.0880578	Tmbim1	-0.295411	-0.0322391	Tnfsf14	-0.419037	-0.364011	Tmem119	-0.877001	-1.36889
Ptprc	-0.234389	-0.28774	Ly86	0.173663	0.371663	Adgre5	0.230396	-0.0866326	Rps17	-0.237106	-0.109241
Parp8	-0.476169	-0.112948	Rab21	0.257595	-0.0530355	Mcfd2	-0.197828	0.0819293	Abr	-0.321414	-0.122829
Rps12	0.154167	0.0615172	Lacc1	-0.511238	-0.188708	Gstm1	-0.418677	-0.384536	Arl11	-0.318542	-0.518853
Cox6c	-0.17685	0.0695386	Irak3	-0.335213	-0.23279	Apoe	-1.27245	-0.423316	Vhl	-0.771647	-0.426319
Scimp	-0.578919	-0.627249	Fas	-0.605071	-0.060239	Atp13a3	-0.235128	-0.0792366	Mgst3	-0.618573	-0.595935
Lars2	-0.271468	-0.0215989	Cirbp	0.338883	0.146905	Cox6c	-0.112162	-0.173005	Rtcb	-0.439268	-0.56867
Lrch1	-0.319379	-0.307688	Psme1	0.128544	0.186658	Hnrnpl	0.185856	0.0230584	Phf21a	-0.364074	-0.366252
Ifitm1	-1.1001	-1.11851	Ndufc1	-0.186762	-0.210729	Ctsa	0.152215	0.0826417	1700017B05Rik	-0.45765	-0.457931
Pgam1	-0.215615	-0.0849671	Arf5	0.12491	0.128168	Spp1	-0.483686	-0.624517	H2afz	-0.261022	-0.0820508
Klf9	0.866016	0.0583652	Tmem256	-0.164498	-0.13361	Wwp1	-0.380069	-0.419453	Lilrb4a	0.341019	0.429273
B3gnt7	0.707712	0.645128	Ramp1	0.366694	0.119708	Dapk1	-0.940462	-0.541439	Ninj1	0.708363	0.282482
Sdc4	-0.391325	-0.0717288	Hif1a	-0.185684	0.247245	Sidt2	-0.274584	-0.1655	Src	-1.10798	-1.399
Sla	0.26749	-0.0709126	Ifi213	0.500934	0.432222	Cd274	-0.249733	0.214358	Gpi1	-0.23196	-0.196079
Sh3bgrl	0.267462	0.258782	Myo5a	-0.245534	-0.104403	Rps6ka3	-0.255833	-0.143716	Specc1	-0.475534	-0.982388
Clcn7	-0.432289	-0.333063	Rplp2	-0.079429	0.0226706	Rab3d	-0.270629	-0.172101	2410006H16Rik	-0.403965	-0.132174
Smyd3	0.384276	0.283345	Ncoa4	-0.255017	-0.257971	Smox	-0.101014	-0.234323	Basp1	0.841729	-0.0105481
Ccdc88a	0.409261	-0.146731	Ddost	0.172487	-0.0234996	Cd300c2	0.139391	0.0417857	Il12rb1	1.14831	1.20356
Asb13	-0.86248	-0.355781	Cuta	0.17082	0.0180711	Coro2a	-0.313271	-0.0741063	Isg15	0.870651	0.608327
Rasa4	-0.286548	-0.11137	Rab32	-0.207039	-0.165858	Svil	-0.441043	-0.169819	Gabarap	0.192044	0.0703347
Serp1	0.262922	-0.0212662	Cyb5a	-0.245278	-0.438472	Reep5	0.133562	0.0795631	Retreg1	-0.378481	0.0126451
Gpi1	-0.179611	-0.199552	Slpi	-0.337366	-0.0999559	Anpep	-0.306724	0.0358898	Fam129a	-0.451887	0.0418363
Hsd3b7	-0.561688	-0.333639	Iqgap2	-0.305087	-0.0304844	Rsrp1	-0.1347	0.226107	Rpl7a	-0.17431	-0.118946
Btf3	0.141505	-0.0189291	Ifitm6	0.441138	0.9042	Rpl28	-0.0909799	-0.119152	Blvrb	0.657634	0.547327
Reep3	0.372754	0.148343	Irf8	0.161952	0.291807	Psme2b	0.664619	0.129773	Sla	-0.340059	-0.288006
Peli1	-0.388653	-0.269416	B230219D22Rik	-0.218139	-0.0105455	Coro1b	0.134443	0.071099	Trps1	-0.343564	0.014971
Gnai2	0.121809	-0.0560586	Anapc13	-0.260168	-0.120208	Rab8b	-0.187232	0.108051	F10	0.451761	0.522784
Tuba1b	-0.32418	0.108258	Tbc1d14	0.289174	0.143208	Mcemp1	-0.14197	-0.033447	Ifngr1	0.383968	0.23255
Herc6	-0.560211	-0.34973	Myof	-0.152877	-0.0214916	Pstpip2	-0.241738	0.251317	Il17ra	-0.500146	-0.30518
Pald1	0.507491	-0.318296	Lpcat3	-0.260495	-0.170215	Tspo	0.180384	0.105388	Naaa	0.597497	0.776632
Shisa5	0.192672	0.0336977	CAAA01147332.1	0.141304	-0.14988	Tmbim1	-0.220447	-0.0875331	Pdxk	0.9213	0.493371
Eef1a1	0.130323	-0.0170513	Lcp1	-0.11524	-0.072778	Grk5	-0.282375	-0.147325	Ccni	-0.340032	-0.194642
Dusp7	0.660169	0.207583	Crip1	-0.148268	0.143563	Dgat1	-0.472637	-0.326709	Cfl1	0.188732	0.0977456
Dgat2	0.807831	0.0268738	F11r	0.260516	0.336316	Socs1	-0.480597	0.458899	Capzb	0.228871	0.0802644
Mmp8	-0.646436	-0.46084	Dpep2	-0.256403	-0.188661	mt-Nd3	-0.281029	-0.161438	Zbtb20	-0.503544	-0.567758
Parp14	-0.383392	-0.28197	Slc7a2	-0.69614	-0.70212	Mfhas1	-0.531407	-0.618478	Ramp1	-0.594029	-0.466813
Cox7c	-0.177782	0.0277783	Plxnd1	-0.250951	-0.320423	Nrip1	-0.251744	-0.141257	Ifi47	0.582642	0.603575
Rps27	-0.176572	-0.0624944	Rpl27a	0.0896982	0.0277242	Ube2m	0.260963	0.0257694	Eif4b	-0.313806	-0.155379
Naca	0.154141	0.00672307	Rnase6	0.327626	0.759949	Clcn5	-0.421512	0.0990801	Bach2os	-1.13167	-0.993102
Ube2l6	-0.409699	-0.0995346	Samsn1	-0.232281	-0.0499936	Rplp1	-0.0977287	-0.204708	Atp5b	0.24555	0.0766578
Basp1	-0.46137	-0.202347	Trem2	0.128355	-0.200087	Rpl19	0.0805663	-0.0553629	Fry	-0.421666	-0.349097
Vat1	0.502615	0.599746	Actg1	-0.117839	0.284863	Psmb9	0.161872	0.226187	Atp5e	-0.206518	-0.207968
Itgam	-0.228032	-0.128785	Scd2	-0.26208	-0.370766	Vps13d	-0.282271	0.00739674	Dhrs3	-0.366078	-0.487296
Cebpd	0.383284	0.036656	Srgap2	-0.23553	0.117883	Sertad2	-0.2976	-0.200268	Ccrl2	1.137	0.459732
Eif4e3	-0.364978	-0.428167	Myo1e	-0.322945	-0.0378089	Tax1bp1	0.208199	0.285902	Psma3	0.311807	0.16724
Pitpna	0.190894	-0.0914552	Gm43305	0.236562	-0.47801	Xylt1	-0.681543	0.352376	Nedd9	-0.36828	-0.432633
M6pr	-0.239219	-0.106827	Cdk2ap2	0.186014	0.183145	Cd302	-0.172514	-0.13919	Il4ra	-0.398488	0.00675075
Ldha	-0.21454	-0.00362277	Rac2	0.125544	0.148838	Ndufc1	-0.184757	-0.160527	Csf1r	-0.226547	-0.231593
Ifi211	-0.496124	-0.207564	Sox4	-1.10057	-0.360388	Cops9	-0.19018	-0.165978	Ntpcr	-0.578044	-0.358427
C3ar1	-0.291872	-0.0314035	Trafd1	0.227096	0.356453	BC051226	-0.383139	-0.107217	Mapkapk3	-0.374171	-0.287632
Gpx3	0.885981	0.620085	H2afy	0.194731	0.265024	Nfkbid	-0.339161	-0.0246418	Tsc22d4	-0.337033	-0.225617
mt-Co3	0.156297	-0.004336	Ap1s2	0.335344	-0.0545991	Bet1l	-0.224334	0.0703507	Rpl29	-0.16246	-0.10029
Rps15a	0.139588	0.0116584	Pabpn1	0.224887	0.0160084	Tent5a	-0.211861	-0.052283	Pim1	0.385556	0.513683
Phf11b	-0.386108	0.0370126	Prkcd	-0.148351	0.0279787	Mfge8	-0.617468	-0.807659	Cd101	-0.841374	-1.57552
Timp2	0.541121	1.07464	mt-Nd3	-0.263724	-0.152345	Mrtfa	-0.209973	-0.0458321	Itgax	-0.819737	-0.156885
Atp6v0d2	1.12184	0.87246	Naca	0.0952758	0.0327677	Dpp9	-0.230759	-0.02514	Irgm1	0.500682	0.596292
Tfec	0.634088	0.235631	Ell2	-0.529431	0.172102	Abcc1	-0.338382	0.0177514	Scand1	0.264468	0.269828
Eef1b2	0.186281	-0.0284938	Tmem123	-0.205468	-0.0654099	P4ha1	-0.184549	0.0974226	Cox7a2l	-0.271436	-0.135723
Gm12185	-0.582799	-0.387102	Srsf9	0.167507	0.0733671	Cybb	-0.147542	0.100031	Lpcat1	-0.728145	-0.244306
Actn1	0.429604	0.604339	St8sia4	-0.310914	-0.152512	H3f3b	0.131082	0.00453892	Csnk1g3	-0.547971	-0.474875
Tmcc3	0.405071	0.837697	Adgb	-0.532401	-0.678098	Znrf2	0.400604	0.0638806	Rtp4	0.648035	0.411952
Abr	-0.242794	-0.224554	Ptp4a3	0.370581	0.1569	Dubr	-0.243824	-0.196483	Tmbim6	0.201191	0.29153
Ctla2b	-0.571874	-0.115772	Rgs10	0.170716	0.0109701	Sdhb	0.174329	0.0287535	Myof	0.398116	0.188484
St6gal1	0.919482	0.815037	Dennd6a	-0.329644	-0.132661	Pycard	-0.149785	-0.230325	Tpcn1	-0.902067	-0.261244
Gsr	0.252564	-0.0984765	Csf2ra	0.130448	0.122995	Nab2	-0.291042	-0.082579	Abcd2	-0.531585	-0.732641
Itga4	-0.426451	0.026828	Axl	0.404337	0.158246	Tmed10	0.133579	0.0226229	Ctsk	1.18417	-0.479489
Tifa	-0.334266	-0.328721	H2-K1	0.0810079	-0.0659284	Ifitm1	0.816731	1.02323	Hacd2	-0.35088	-0.207866
Clec4n	0.349835	0.222562	Ptprs	-0.344876	-0.117659	Cd200r4	-0.228016	-0.120723	Rai14	-0.410471	-0.449374
Rack1	0.158079	0.00525389	Il7r	-0.29325	-0.222861	Gm11808	0.474354	-0.0755635	Nod1	1.04616	0.622245
Dcxr	0.492555	0.315166	Slc36a2	-0.579107	-0.558597	Gng12	0.280374	0.262315	Slc25a37	-0.547894	-0.322055
Cebpa	0.305259	0.138858	Higd1a	-0.174491	-0.122838	Gabarapl1	-0.296459	-0.0834775	Rab5c	0.292689	0.291455
Evl	-0.315156	-0.253882	F13a1	-0.240581	-0.371311	Ubc	0.147315	0.102652	Trf	-0.440355	-1.09113
Gpr137b	0.485572	0.204601	H2-T22	0.165702	0.186865	Celf1	-0.214245	0.0430928	Ndufa6	-0.24306	-0.00831094
Eif3f	0.163501	-0.0817436	Ywhaq	-0.290607	-0.22028	Glrx	-0.217969	0.236837	Carmil1	-0.801842	-0.944274
Sec61g	-0.195042	0.0738858	Ppp1r12b	-0.345366	-0.513854	Uqcrh	-0.122317	-0.080888	Marcksl1	0.778071	0.652608
Net1	0.761121	0.49214	2510009E07Rik	-0.528531	-0.308381	Pgk1	-0.139869	0.00688785	Oxct1	0.59882	0.419163
Ier2	0.333442	0.182883	Map4	-0.190932	-0.0324098	Ogt	-0.155358	-0.0738938	Osbpl8	0.578401	0.105319
Laptm5	0.117424	-0.0603401	Il1b	-0.718573	0.552625	Tyk2	-0.18088	-0.0551704	Fbxo32	-1.08463	-1.37089
Glud1	0.210776	-0.0609884	Abcc5	-0.419278	-0.445283	Psma2	0.168991	0.0516523	Sema4a	-0.332902	-0.0776668
Mt1	0.278145	0.566205	Cenpb	0.273027	0.00368909	Rps3	0.0825773	-0.0769426	Rps6	-0.173832	0.104502
Tpp1	0.242039	0.404609	mt-Nd5	-0.143289	-0.0904741	Lhfpl2	-0.238675	0.132989	Plk3	-0.839995	-0.179166
Rpl28	0.127139	0.0358982	Ptpn1	0.180735	0.189297	Rnf166	-0.198342	-0.28515	Rab1a	0.391026	0.32631
Eno1	-0.222737	0.0622098	Mt1	-0.17428	-0.103855	Ramp1	-0.278163	-0.998735	Cd302	-0.336537	-0.348209
Iscu	0.222819	0.141004	Foxn3	0.23973	0.224907	Nlrc4	-0.329206	0.169847	Irf2	0.331252	0.344481
Parp9	-0.417595	-0.265184	Tyrobp	0.0771867	0.0172028	Kif13a	-0.287545	-0.26167	Snrpg	-0.25698	-0.109894
Gda	0.279301	0.169315	Pik3r6	-0.266284	-0.0855985	Srek1ip1	-0.295334	0.133836	Tcf4	-0.58749	-0.207293
Pgls	0.216077	0.0733891	Stab1	-0.298311	-0.135316	Snrpg	-0.136422	-0.0775607	Cept1	0.508744	0.503074
Gng12	-0.321307	-0.204192	Isoc1	-0.286717	-0.052237	Cmtm7	0.146769	-0.0197178	Acp2	0.633006	0.092445
Jund	0.245238	0.0869564	Arpc3	0.090496	0.00315761	Efhd2	0.182596	0.275798	Ppp2r5a	0.427404	0.172423
Gm11808	0.545568	0.00606877	Lhfpl2	-0.266722	-0.207965	Smarca2	-0.260969	-0.116494	B3gnt8	-0.415625	-0.348141
Trem2	0.172866	0.243387	Arid5b	-0.174768	0.0410695	Acer3	0.231656	0.176502	BC005537	0.570735	0.465508
Slc16a3	-0.274206	-0.376353	Rer1	0.163868	0.106254	Xdh	0.210456	0.237638	Rpl3	-0.157974	-0.258693
Atp5md	-0.209322	0.0719033	Klf2	0.246323	0.284339	Lrpap1	-0.1711	-0.0545627	Bcl2a1b	-0.321635	-0.217402
Xdh	-0.272134	0.0143866	Rpl36a	-0.10444	-0.00433525	Vat1	-0.166317	-0.25221	Gpr84	-0.852287	-0.708261
Rps9	0.139124	-0.0505206	Rps14	0.0813309	0.0816804	Eif3j1	-0.216523	-0.0341949	Ftl1	0.187692	-0.00654729
Isoc1	-0.458998	-0.237425	Alyref	0.168303	-0.0203285	Ric1	-0.254113	0.0132105	Gab2	-0.276575	-0.0453461
Icam1	-0.573755	-0.538051	Tank	-0.26532	-0.0697395	Sf3b2	0.187028	0.0716884	Fkbp2	0.414368	0.0227496
Prr5l	-0.685723	-0.604963	Atp6v0b	0.095122	-0.090417	Tmem106a	0.241355	0.317534	Pgd	-0.230585	-0.142828
Dstn	0.424711	0.0597761	Ifi27	-0.166476	-0.409054	Kpna4	-0.12522	0.171219	Gsr	0.346467	0.310464
Bloc1s1	-0.306429	-0.0148963	Tmem86a	0.207674	-0.037721	Slc4a7	-0.17387	-0.015507	Tgtp2	0.599977	0.890007
Clta	0.141092	0.165319	Mpeg1	-0.0921871	-0.0532567	Gbp7	-0.151753	0.167384	Rpl10	-0.137806	0.0314641
Pik3ap1	-0.309029	-0.10027	Gpr65	-0.500178	0.146761	Csf2rb2	-0.183958	0.0037276	Ccpg1	-0.433181	-0.382752
Nrm	0.701376	-0.136244	Cmtm7	0.136976	0.00219723	Comt	-0.168884	-0.250687	Mcemp1	-0.245104	0.0617919
Ssbp4	0.334182	0.0465848	Aurkaip1	0.166971	0.0627058	Litaf	-0.145468	0.0482676	Inpp5d	-0.314956	-0.240454
AB124611	-0.208063	-0.142245	Nrp2	-0.588979	-0.408288	Rgs1	0.400674	0.432917	Pik3cg	-0.3823	-0.446756
Myadm	0.29441	-0.00137232	Ier5	0.313651	0.618798	Tap2	0.198826	0.358241	Rab7b	0.641544	0.561151
Abtb1	0.551097	0.104868	Sgpl1	-0.199159	-0.0665906	I830077J02Rik	-0.23489	-0.0224769	Kynu	-1.00305	-0.275522
Maml2	-0.381109	-0.113421	Psmb10	0.143269	0.175069	Rnf130	0.116614	0.0413286	Tnfrsf23	-1.0279	-0.214634
Sirpb1c	-0.191074	-0.386437	S100a11	-0.149596	0.0637064	Tet2	-0.230996	-0.201729	Erp29	-0.227474	-0.174428
Ssr4	0.174497	0.0255609	Inhba	-0.547049	-0.260374	Abcd2	-0.264739	-0.652099	Mmp8	-0.392234	0.154012
Slc35c2	0.355708	0.21138	Fmnl1	0.174606	0.207909	Chmp4b	0.163928	0.0865495	Havcr2	-0.488846	-0.209158
Vim	-0.177642	-0.154109	Eif4g2	-0.141124	-0.105007	Ets2	-0.279373	0.0200571	Selplg	-0.259285	-0.0515558
Il1rl2	1.55377	0.376999	Samhd1	0.164957	0.641693	Tuba1c	-0.20011	0.0193662	Slc27a1	-0.548907	-0.824318
Lgals9	0.304193	0.25238	H2-T24	0.40842	0.122275	Ndufa2	-0.141487	-0.110386	Gbp4	0.813008	1.17982
Rplp1	0.134886	0.0800213	Unc93b1	0.0951737	0.117462	Synrg	-0.254694	0.120849	Gbp5	0.632679	0.697679
Lgals3	-0.190303	-0.128142	Cd244a	0.4999	0.743135	Eif1	-0.0862556	0.017643	Rpl19	-0.128696	0.00312428
Slc38a1	0.445751	0.0767675	Slamf9	0.27624	0.23693	Arhgef2	-0.155092	0.0692142	Tbca	-0.255137	-0.180812
Gna13	-0.324188	-0.320512	Sdc3	-0.158807	0.109252	Acox1	-0.278822	-0.0899702	Osbpl3	-0.371739	-0.861047
Tmsb4x	0.112009	-0.00728401	Ptprc	-0.127608	0.208292	Atp6v0a1	-0.293114	-0.397221	Cdc42se2	0.469334	0.260021
Hk2	-0.402158	-0.300116	Lgals9	0.215245	0.0553868	Slc31a2	-0.1879	0.217106	Pgap1	1.258	0.847856
Selenof	0.179169	0.20091	Sec61g	-0.110723	0.160151	Slc36a1	-0.231475	-0.234592	Tpd52	0.299779	0.270484
Fth1	-0.181476	0.0568952	Pde3b	-0.454332	0.0642721	Gm16286	0.331783	0.01369	Arpc2	0.160649	0.206879
Il17ra	0.419259	-0.0693453	Grn	0.115904	-0.139477	Rpl8	0.0840366	-0.0996953	Dock4	-0.291357	0.0640242
Gclm	0.368645	-0.052103	Ctnnb1	-0.159765	-0.137857	Mapkapk3	-0.164308	-0.112071	Nrp1	0.614357	0.867498
Brd1	0.430671	0.0249999	Tcirg1	0.129035	0.00431792	Dazap2	0.13808	0.0574319	Itga5	-0.457898	-0.281386
Usb1	-0.446138	-0.294539	Tnfrsf1a	-0.118289	0.189257	Slc25a5	-0.113987	-0.0854147	Gbp7	0.644658	0.630337
Nptn	0.234843	0.0166087	Cpd	-0.215485	-0.365902	Ppp3ca	-0.137649	0.0390115	Sod2	0.515069	0.412421
Hint1	0.151763	0.147515	Pfn1	0.0770475	-0.115813	App	-0.734086	0.0942803	Nf1	-0.412527	0.00245448
Rasgrp2	0.505574	0.140788	Shisa5	0.107821	0.0235242	Csnk1g3	-0.200488	0.0460957	Aldoa	-0.186187	-0.340222
Psma5	-0.216704	-0.231519	Krtcap2	0.172909	0.136191	Ppargc1b	-0.27935	-0.38048	Mctp1	-0.554857	-0.447954
Gdi2	0.168554	0.0307144	Epb41l2	-0.210649	0.0220894	Prdx1	0.146934	0.216447	H2-T22	0.344927	0.320087
Ms4a6d	-0.198218	-0.0220049	Gm20559	-0.252169	0.129662	C3	-0.14464	0.303468	Il15	0.938741	0.128068
Dbnl	-0.240743	-0.206949	Hspe1	-0.137496	-0.0594186	Notch1	-0.238757	-0.093699	Itpr2	-0.515532	-0.478203
Tnf	-0.961403	-0.733224	Ccr1	0.19688	0.374662	Trafd1	0.27126	0.30359	Ctsz	0.208883	-0.00012914
Prdx2	0.212688	0.211273	Rogdi	0.321715	0.209386	Sfxn1	-0.306849	-0.215578	Hnrnpa3	0.229458	0.187922
Dusp22	0.388656	0.0598057	Sdf4	0.146876	0.00500013	Aup1	0.141065	0.0867246	Ly9	0.70435	-0.108381
Sod2	-0.458239	-0.348255	Itga4	-0.263824	0.23118	Rplp0	-0.0835141	-0.137646	Paqr7	-0.681828	-0.692763
Rps13	0.115313	-0.0205732	Ctsz	-0.100604	-0.177205	Wipi1	-0.442996	-0.0740041	Gm34084	0.614659	0.465436
Ndufv3	-0.211107	0.0145308	Pkm	-0.0935063	-0.102054	Esyt2	-0.238895	-0.0624952	Gpr171	-0.672218	-0.677119
Fpr1	0.54901	0.205718	Hbp1	-0.187524	-0.30248	Slco3a1	-0.377803	0.266904	Golm1	-0.610036	-0.471447
Eif5a	0.205165	0.0595391	Ehd4	0.215549	0.271753	Rpl10-ps3	0.574491	-0.0980841	Irf1	0.447064	0.624722
Idh1	0.330344	0.29639	Glipr1	-0.220418	-0.173797	Id1	-0.607287	-0.437026	Xdh	0.398319	0.199963
Etv6	-0.2829	-0.165811	Rps12	0.0894916	0.0528318	Syngr2	0.156478	0.0369404	Atp6v0d1	0.320412	0.111456
Filip1l	-0.384655	-0.103932	EGFP	-0.18811	0.144501	Tspan32	-0.310336	-0.242371	Tmem205	-0.399066	-0.554624
Cox7a2	-0.178176	-0.0258004	S100a4	-0.209838	-0.186448	Clk1	-0.203656	0.0396962	Smad7	-0.714163	-0.629595
Ncor2	0.382676	0.139027	Rhou	0.707638	0.411075	Ypel3	0.150239	-0.129018	Ube2d3	0.195679	0.281028
Lonrf1	0.557967	0.306106	Pot1b	-0.316601	-0.287089	AI413582	0.225635	0.187662	Tnfsf13b	-0.846906	-0.545148
Ybx1	0.154097	0.145891	Peak1	-0.411508	0.0369609	Fosl2	-0.203501	-0.145779	Def6	-0.400343	-0.240334
Fam49a	-0.46302	-0.703928	Fyb	-0.161166	-0.00509439	Mki67	-0.372845	-0.488324	Rgs10	-0.309878	-0.379735
Svil	0.519206	-0.00474949	Eif3f	0.0997194	0.0870351	Pdpn	-0.734589	0.181873	Tm2d2	-0.344462	-0.232678
Tbca	-0.201559	0.0722169	Ciao2a	0.134041	-0.0596556	Ms4a6d	0.16026	0.289622	Nsa2	-0.220336	0.00552433
Ms4a7	-0.44631	-0.0450967	Eif3h	0.104242	0.0544044	Itga4	-0.213134	-0.0786097	Tcn2	-0.256453	-0.35849
Cblb	-0.474721	-0.0953125	Kpna1	-0.408822	0.0796823	Kpna1	-0.262777	-0.022225	Olr1	-1.14063	-0.246162
Slc2a1	-0.294732	-0.404387	Itga5	-0.257972	0.00949352	B4galt1	-0.137016	-0.217266	Egln3	-0.814683	-0.581019
Clec2d	-0.432521	-0.320099	Rabep1	-0.187295	0.0222402	Ccnd2	-0.852222	-0.54822	Zyx	0.511097	0.697389
Rpl3	0.122649	0.0473001	Cops9	-0.173193	-0.0733554	Pdk3	-0.245866	-0.0622287	Rps3a1	-0.12768	-0.0121114
Cycs	-0.229953	-0.0840644	Slc35c2	0.242222	0.0282735	Anxa5	0.165717	0.17871	Ubb	0.136246	0.0820702
Dipk1a	0.364596	-0.017576	Gpr146	0.333641	0.210781	Cyp4v3	-0.359448	0.35052	Csf2rb2	-0.30358	-0.135757
Ppp1r14b	0.287444	0.191021	Rps8	0.07287	0.0283889	AU020206	-0.142581	-0.106535	Psme1	0.21692	0.307796
Gphn	-0.225	-0.0449616	Tap2	0.175238	0.313343	Iqgap1	-0.117049	0.0191475	Smim3	-0.368288	-0.152457
Rnaset2b	-0.33211	-0.0300318	Bst2	0.15295	0.0448305	Atp6v1g1	0.172943	0.135141	Atp5g2	-0.178414	-0.252996
Cdk6	0.648507	0.248377	Gm16286	0.264181	0.000282845	Cd86	-0.157239	0.198879	Net1	-0.944955	-0.781536
Mvd	0.690316	0.255953	Gdpd1	-0.444386	-0.569042	Ccnt1	-0.215902	-0.12561	Bax	0.286777	0.185732
Pabpn1	0.298515	-0.0661688	Vegfa	-0.257148	0.323007	Furin	-0.227689	-0.235452	Dok3	-0.256863	-0.0618722
Pmepa1	0.75459	0.202922	Calm1	0.106367	-0.00239926	Psmb3	0.137323	0.0134843	Mthfd2	0.66155	0.649894
Rhou	1.27737	0.381979	Tmem173	0.218436	0.423791	St13	-0.1531	0.0478145	Ccr5	0.425963	0.551837
mt-Nd4	0.228316	0.147867	Mga	-0.251925	0.0574015	Btf3l4	-0.232402	-0.115224	Gnb1	0.244198	0.132908
Rab14	0.18414	0.0883744	Pilrb1	-0.336517	-0.077162	Tpd52	0.159974	0.15302	Rpl8	-0.129405	0.0407967
Rps23	0.121413	-0.0168461	Xbp1	0.18058	0.18079	Nsd2	-0.236581	-0.00532854	Zfp609	-0.52234	-0.316214
Rpl26	0.119319	0.00345345	Hacd2	0.210015	-0.058411	Mrpl52	-0.131419	0.0877985	Pomp	0.237091	0.195726
Akr7a5	0.466628	0.272988	Rsrp1	-0.11668	0.0268634	Rpl22	-0.076989	-0.146781	Hint1	0.206898	0.170972
Apbb1ip	0.179315	0.0133678	Arrb1	-0.264779	0.0479901	Scyl2	-0.155398	-0.0752744	Dnajc15	0.360949	0.0390011
Rpl4	0.144401	-0.0244462	P2ry12	0.304564	0.375932	Marcks	-0.635701	0.220215	Nek6	-0.363335	-0.28884
Arpc2	0.117384	-0.0460899	Gna13	-0.191113	0.142341	Lpcat1	-0.235184	-0.261042	Ifi204	0.516249	0.51217
Rps29	-0.132539	0.0864993	Acsl1	-0.390944	-0.41613	Gtf3c6	-0.181505	-0.048834	Tpm4	0.462358	0.113926
Znfx1	-0.243673	-0.0216593	Fam49b	0.112004	0.185467	Cemip2	-0.390396	-0.168805	Mcl1	0.198415	0.17379
Drap1	0.274472	0.114068	Ptpro	-0.256425	0.208844	Sla	-0.153134	-0.350674	Ftl1-ps1	0.368078	0.00460789
Zfp281	-0.516224	-0.407767	Ppargc1b	-0.346747	-0.0463913	Stat5b	-0.180487	0.113386	Dram2	0.429136	0.486306
Acat1	0.432393	0.0646385	Malt1	-0.348345	0.0123249	Gm4070	-0.171373	0.193648	Arhgap22	-0.396291	-1.12209
Rab27a	-0.537075	-0.43899	Rps15a	0.0837755	0.0642845	Aprt	0.147302	-0.101453	Lamp2	0.240561	0.147701
Tmem173	-0.332331	-0.618936	Adam8	-0.348059	-0.075496	Mfsd7a	-0.284791	-0.0798624	Fbxl20	-0.444157	-0.456795
Rnf213	-0.191751	-0.0781653	Aup1	0.116099	0.0412333	Creb5	-0.144555	0.0606672	Cdk14	1.03848	0.36363
Ptgs1	0.275408	0.274757	Atg4c	-0.246479	-0.216312	Tmem63a	-0.234593	-0.221588	Kcnk13	-0.510803	0.224391
Pvt1	0.673117	0.222759	Vat1	-0.183544	-0.324624	Tcf25	-0.116181	0.0308838	2210408F21Rik	-0.825075	-0.402218
Gtf3a	0.417681	0.171215	Psenen	0.171247	0.0824718	Brd1	0.436755	0.0229808	P2ry12	-0.633418	-0.0956957
Lrrc8c	-0.59686	-0.39522	Fcgr4	0.180331	0.37803	Cdc42	0.087432	0.0887268	B430306N03Rik	0.65021	0.391826
Rnasek	0.180118	0.0984846	Cxcl9	-0.792554	-0.16316	Dpm3	-0.14521	-0.0739917	Epsti1	0.353763	0.319484
Qk	0.295648	0.0369146	Akt3	-0.295446	0.242425	Isca1	-0.187878	0.0318704	Amdhd2	0.480726	0.0868361
Frmd4b	-0.407753	0.267631	Fcgr2b	0.136832	0.00334968	Rarg	-0.269542	-0.257365	Parp1	-0.41997	-0.504857
Pde3b	-0.688975	-0.183825	Cd37	-0.114968	-0.26722	Tusc3	-0.236507	-0.51954	Ell2	-0.652964	-0.349716
Skap2	-0.183273	-0.115187	Nme2	0.0825469	0.000582452	Mtss1	-0.209145	-0.178335	Coro1a	-0.17282	0.25276
Pim1	-0.278102	-0.35401	Plekhb2	-0.193623	0.0473287	Tmem30a	-0.143389	-0.0106202	Mt1	-0.281991	0.0792224
Tnfrsf1b	-0.179018	-0.235493	Slco3a1	-0.448116	0.587437	Fam133b	-0.172024	-0.0250268	Gpnmb	0.625398	-0.642661
Olr1	0.580424	0.0269768	Coro2a	0.277236	0.299523	Tuba1a	-0.291334	-0.16841	Syk	0.294996	0.0644503
Ptbp3	0.198551	-0.00649547	Rps11	0.0786148	0.0967899	Fam162a	-0.194914	-0.179934	Itgb1	0.300756	0.00785957
Elob	-0.144794	0.0385107	Clybl	-0.22337	-0.283534	Mef2c	-0.313709	-0.12305	Gmfg	0.316836	0.404357
Itm2b	-0.106611	-0.043256	Arih1	-0.168784	0.0818169	Ddx18	-0.212813	-0.0773826	Picalm	-0.243523	0.0384858
Glrx3	0.223636	0.15903	Jun	0.236266	0.446908	Cox17	-0.150115	0.00866814	Ccdc86	-0.278748	-0.17975
Carmil1	-0.569065	-0.269532	Ptpn18	0.108169	0.224142	Bach2	-0.619561	-0.216675	Rnf130	0.18857	0.119431
Ttc7b	0.626515	0.463546	Creg2	-0.468979	-0.64426	Bola2	-0.19637	0.0500936	Spi1	0.204769	0.231911
Trim21	-0.597233	-0.303537	Rhog	0.102514	0.0604307	Umad1	-0.154742	0.180064	Lrch1	-0.243693	-0.0474543
Hcar2	-1.07781	-0.988583	Cd200r1	-0.292903	0.102874	Mefv	0.628072	0.600931	Tnrc6b	-0.323146	-0.324759
Prdx3	0.313101	0.080712	St13	-0.162005	-0.150403	Cast	-0.150097	-0.0761027	Sulf2	-0.723235	-0.647151
Ctsd	0.255968	0.533617	Nfil3	0.221598	0.3331	Rab14	-0.113715	-0.139025	Ncor2	-0.380994	-0.3022
Itgal	-0.292616	-0.868829	Ndufa1	-0.125209	-0.109918	Sec61b	-0.12069	-0.160543	Ptpn1	0.394841	0.223312
Lrg1	1.53726	0.281638	Gatad1	0.259415	0.0144984	Mitd1	-0.266204	0.163853	Atp1a3	-0.367113	-0.170536
Lap3	-0.510405	-0.287106	Mctp1	-0.233451	-0.483754	Mob3c	-0.243107	0.084878	Gda	0.372963	0.504495
Pomp	-0.180967	-0.182256	Uqcrh	-0.0985643	-0.0152053	Tsc22d3	0.255389	0.119498	Msr1	0.540112	0.50454
Tkt	0.16567	-0.0371819	Kmt5a	-0.210163	-0.300665	Crtc3	-0.185488	-0.145071	Anxa3	-0.308028	-0.714241
Lbh	-0.607432	-0.165497	H3f3a	0.0666397	0.0359547	Pdrg1	-0.164418	0.0782109	Dna2	-0.439501	0.334248
Rpl23	0.103394	0.0326472	Sptlc2	0.153317	0.0169727	Impdh1	-0.328342	-0.123523	Cln8	0.647331	0.296162
P4ha1	-0.24558	-0.186343	Pla2g7	-0.45255	-0.163047	Grb2	0.15881	0.169084	Sirpa	0.2673	0.105521
Lgals8	-0.325135	-0.0722487	Slc25a4	-0.425646	-0.127057	Fam136a	-0.2263	-0.190206	Map3k5	-0.357109	-0.368254
Mefv	-0.762318	-0.418507	Pld4	0.102043	0.249642	Tapt1	-0.250928	-0.285641	Smim14	-0.292918	-0.14801
Gns	-0.184507	0.0286977	Eef1b2	0.111062	0.103965	Abhd18	-0.273594	-0.142519	Hvcn1	-0.476889	-0.557522
Stx3	-0.321392	-0.229716	Tcf25	-0.118122	0.101408	Rhoh	-0.216473	-0.292988	Arf5	0.211632	0.177577
Ptov1	0.378622	0.21013	Adgre5	-0.199991	0.210426	Ankrd37	-0.173701	-0.102525	Csnk1e	-0.423638	-0.368657
Uck2	0.491108	0.0643564	Hspa5	0.176716	0.027059	Appl1	-0.207438	-0.0657096	Jpt1	0.329278	0.238483
Cmklr1	-0.280934	-0.0895251	Mrps24	0.152522	-0.0588362	Add3	-0.225967	-0.279371	Nupr1	0.685711	0.452378
Dennd4a	0.355549	0.363561	Anxa5	-0.104977	-0.274587	Napsa	0.126567	-0.0921833	Notch1	-0.472743	-0.183258
Spsb1	0.438058	0.054661	Emilin2	0.130318	0.188257	Stx3	-0.173283	0.364254	Tbxas1	-0.2921	-0.151441
Rap1b	0.143888	-0.00332924	Slc15a3	-0.211985	0.295946	Neurl3	0.243028	0.109173	Vcan	1.45905	0.831908
Mfhas1	0.792347	0.769622	Src	-0.402255	0.102651	Ece1	-0.373023	-0.023683	Fcgr2b	-0.214572	-0.189427
Vav3	-0.301189	-0.0216482	Atp2b1	-0.141516	0.0806546	Fas	-0.239964	0.35486	Fam129b	-0.364212	-0.117574
Fbxw17	-0.46747	-0.170016	Cstb	-0.142791	-0.227445	Bri3	0.131397	0.0634727	Rasa4	0.368896	0.267365
Fmnl1	0.212579	-0.259878	Hivep2	-0.326137	0.275507	Lcp2	-0.128224	0.177875	Il18bp	0.627169	0.43922
Arg1	0.140527	0.320315	Pou2f2	0.236334	0.510584	Sorl1	0.297594	0.159231	Ywhah	-0.229764	-0.122802
Tmem273	1.09162	0.784993	Snrpb2	-0.2002	-0.0411546	Gsr	0.178555	0.0201307	Rac1	0.152464	0.17147
Adamtsl4	0.543199	0.0221551	Gabarapl1	-0.41883	-0.261925	Camk2d	-0.141897	0.163859	Ugt1a7c	-0.357533	0.102854
Apoc1	0.587322	0.336551	Ahsa1	0.200958	-0.0610111	Ccdc50	-0.190997	0.131263	P2rx4	0.381049	0.109764
Atp5mpl	-0.182819	0.1758	Cd86	-0.259528	0.563084	B230219D22Rik	-0.162606	0.0626834	Dnajb14	-0.41489	-0.131011
Bst2	-0.0719018	0.219161	Nfkb2	-0.27059	0.0346821	Herpud1	-0.218194	-0.147792	Gsap	-0.263976	-0.0287137
Abhd5	0.456723	0.250561	Msn	0.111479	0.0403786	Lrrc58	-0.215921	-0.160335	Stom	0.447198	0.231836
Tgif1	-0.240578	-0.124168	Jdp2	0.339868	-0.0317378	Itsn2	-0.142684	0.068393	Dennd4a	-0.337216	-0.120838
Rnasel	0.465308	0.0890628	Ostc	0.171346	-0.00137351	Ldlr	-0.185119	-0.0104182	Macrod1	-0.832678	-0.966341
Wfdc17	-0.269101	0.139682	Ubc	0.096407	0.168033	Csde1	-0.123934	-0.0674585	Skap2	0.248941	0.33601
Gm5431	-0.509626	-0.416616	Tuba1c	-0.208049	0.106431	Gclm	0.315777	-0.0252388	Aopep	-0.287613	-0.0285773
Cmtm7	-0.167942	-0.193038	Ankrd37	-0.281215	-0.133525	Gm20559	-0.143512	0.268964	Flt1	-0.313714	0.340194
Etfb	0.295109	0.322813	Ost4	-0.100076	-0.0984525	Ptpn1	-0.157201	-0.0338803	Dusp6	-0.418411	-0.46585
Man2a1	-0.284487	-0.0821901	Chmp4b	0.106926	0.0990298	Tnf	-0.325878	0.335836	Rpl22l1	-0.270302	-0.23062
Plekhf2	-0.312198	-0.409872	Mob3b	-0.362696	-0.273485	Lgals3	0.202909	0.252267	BC028528	0.3909	0.628099
Herpud1	0.490095	0.0730219	Npc2	0.0744672	0.118302	Praf2	-0.323668	0.163851	Fmnl2	-0.407877	-0.158056
Pabpc1	0.132093	-0.0042604	Lrrc58	-0.236019	-0.187889	Hivep2	-0.198354	-0.0249414	Lamtor1	0.241259	0.0416747
Dnase2a	0.263004	0.314945	Lgals3bp	-0.139137	-0.239318	H2-Ab1	0.221687	0.387727	Ddhd1	0.558041	0.0547562
Hpse	-0.32251	-0.00819991	Hpgds	0.310303	0.0873098	Cmklr1	-0.153126	0.131234	Ric1	0.523305	0.255708
Itgb2	-0.171629	-0.337557	Rfc2	0.259611	-0.033004	Hilpda	-0.664918	-0.423289	Mapkapk2	0.349236	0.254398
Ndufa3	-0.191213	0.0421667	Dnajb11	0.181822	-0.00625527	Plekhf2	0.260449	0.272823	Lrrfip1	-0.240537	-0.11201
Magohb	-0.492861	-0.504802	Cd74	0.232455	0.470353	Cd3eap	-0.220035	-0.181539	Slc15a3	0.547899	0.503988
Psmg4	-0.291143	-0.0711328	Ppib	0.0953976	-0.0566822	Bfar	-0.16245	-0.0899317	Fhod1	-0.462818	-0.351229
Cd164	0.382562	0.149881	Ebp	0.230418	0.029404	Nln	-0.202076	-0.198252	Ndufb1-ps	-0.218968	-0.00632241
Higd2a	0.224548	-0.0886141	Rpn2	0.154022	-0.0711903	Tmem86a	0.198646	0.0649073	Gcnt2	-0.358817	-0.210425
Lpp	-0.347867	-0.055047	Cox7a2	-0.103533	-0.125704	Clcn4	-0.00183035	-0.230277	Fcor	-0.536398	-0.609382
Polr2e	0.306192	0.148077	Rack1	0.0865405	0.0229048	Camkk2	-0.241312	-0.313256	Borcs8	-0.416864	-0.329002
Rac2	0.16489	-0.0700954	Fbxo32	-0.411765	-0.340897	Nr4a2	-0.600315	-0.336019	Gde1	-0.218671	-0.435538
Rhov	-0.842849	-0.936103	Parp8	-0.218257	0.130901	Gpr137b	0.442437	0.380468	Rap1gap2	0.592556	-0.0574978
Rbm3	0.158156	-0.260814	Zbp1	0.246518	0.417346	Kat14	-0.311491	-0.052508	Cers2	0.328229	0.267584
Akr1a1	0.1242	0.0944236	Aarsd1	0.301675	-0.0791846	Gys1	-0.224926	-0.106863	Tent5c	-0.454812	-0.730464
Mlkl	-0.566577	-0.330968	Slc16a7	-0.593646	0.0754804	Fis1	0.144826	0.0523521	mt-Atp8	-0.207618	-0.181813
Gm16867	-0.676573	-0.594063	Sf3b6	0.139424	-0.00514683	Alkbh1	-0.234082	0.0260259	Atg3	0.281953	0.277372
Cox7b	-0.181604	0.0990724	Ggta1	-0.174626	-0.119129	Ccl3	-0.29407	-0.253885	Grcc10	-0.22253	-0.226966
Mrps24	0.191645	0.116121	Sirpb1a	0.19818	0.230595	Ccdc88a	-0.205992	-0.278531	Tbcb	0.343259	0.346188
Mbd2	0.301664	-0.204977	Emp3	-0.100847	-0.186345	Dgat2	-0.401378	-0.363149	Chd9	-0.283159	-0.0937058
Uba7	-0.394351	-0.28381	Lmo2	0.307859	0.23756	St6gal1	-0.572229	-0.467988	Cd81	-0.641292	-0.352144
Akr1b10	-0.436449	-0.321938	Ms4a6b	0.24563	0.209591	Map3k8	-0.168646	0.0910827	Vmp1	0.29475	0.133457
AU020206	-0.186566	-0.594672	Oasl1	0.76949	0.595514	Rbbp8	-0.153525	0.112564	Tap1	0.263451	0.526929
Erp29	0.135612	0.15798	Cep170	-0.19824	0.0676294	Pi4ka	-0.213014	-0.0698387	Ak2	0.332891	0.184318
Sfxn3	0.36834	-0.0223349	Bnip3l	-0.137249	-0.257017	Ifngr1	0.182527	-0.192684	Nme2	-0.16621	-0.0246423
Gm48099	0.704636	-0.0650304	Spag9	-0.145592	0.185286	Atp6ap1	0.113195	0.0720017	Oxa1l	-0.369072	-0.139781
Rhob	0.475335	-0.00265885	Lrpap1	-0.121948	-0.0218839	Agl	-0.194714	-0.0745747	Fnbp1	-0.267406	-0.0812418
Hnrnpa0	0.276863	-0.0188316	Hnrnpf	0.0937734	0.0164671	Rmdn1	-0.167397	-0.0962789	Runx2	-0.528024	-0.649495
Ctsb	-0.14785	0.200313	Usp18	0.478742	0.317974	Akr1a1	0.108786	0.0081087	Cebpb	0.216444	0.055984
Rpl38	-0.123467	0.0482042	Map4k3	-0.273141	-0.131472	Ier3	-0.297177	-0.175589	Fosb	-0.67125	-0.153093
Pfkl	-0.19098	0.0863965	Dmxl2	-0.268407	-0.193813	Mir142hg	-0.1175	-0.018117	Rnase4	-0.643146	-0.638757
Bzw2	0.642682	0.180571	Otulinl	0.137694	0.0217442	Rin2	-0.200389	0.10236	Mefv	0.963842	0.648042
Tgfb1	0.187685	-0.0276117	Ms4a6d	0.11287	0.0589745	Fig4	-0.196825	0.0231873	Pde3b	-0.801188	-0.528864
Ifit2	-0.293827	-0.0763366	Tnfsf9	-0.268432	-0.080055	Vmp1	-0.128	0.142559	Bnip3l	-0.216531	-0.242169
Ube2m	0.271149	-0.00331941	Ran	0.138781	-0.0934616	Acadsb	-0.193657	-0.139764	Hsp90ab1	-0.130167	-0.0683799
Ninj1	-0.313284	0.00632111	Fcgr1	0.210634	0.321991	Cds2	-0.18518	-0.0842312	Bri3bp	-0.28355	0.187991
Gnpda1	0.291469	0.361251	Vsir	0.136131	0.158301	Homer1	-0.209358	-0.20597	Ppp1r12b	-0.510352	-0.815751
Ifi203	-0.306989	-0.174205	Neat1	-0.168544	0.0540297	Pi4k2a	-0.163143	0.00768035	Cnn2	0.58253	0.0941965
Fkbp4	0.324561	0.210126	Nudc	0.178387	-0.0852738	Hnrnpc	-0.149941	-0.0740584	Eps8	0.385942	0.383152
Casp1	-0.303483	-0.360403	Csf2rb	-0.159491	0.0525558	Casp7	-0.229082	0.0916242	Asph	0.577237	0.173782
Egln3	-0.469043	-0.456625	Irf5	0.138083	0.315454	St3gal1	-0.152904	-0.0398115	Furin	-0.301875	-0.0852599
Inhba	-0.85397	-1.45893	Atp5j2	-0.094977	-0.0907168	Ptk2b	0.211678	0.304394	Igtp	0.475858	0.678371
Rps21	-0.129544	0.0294269	Rap1b	0.107938	0.18599	Itpripl2	-0.187005	0.115229	Lmnb1	-0.479526	0.0088512
Tpt1	0.0802981	0.107492	Fcf1	0.244677	-0.0381321	Nf1	-0.13534	-0.0480415	Ran	0.25003	0.0873213
Tomm7	-0.167624	0.125421	Pdia6	0.169522	0.035423	Nupr1	-0.190548	0.299719	mt-Co1	-0.15382	-0.0474404
Il15ra	-0.470454	-0.336517	Rps6ka3	-0.284898	0.111508	Tifab	-0.143287	-0.077645	Rragc	0.386769	0.1851
Csnk1e	0.343705	0.00847049	Cd40	-0.424201	0.268374	Slc35a3	-0.267409	-0.0687233	Hnrnpab	0.241057	0.158886
Gramd1a	0.450056	0.0442066	Ube2d3	0.0918665	0.137475	AI504432	-0.269142	-0.00229205	Vim	0.184283	0.131781
Vamp4	0.228234	0.0766862	Rpl13a	0.0754204	0.025153	mt-Nd1	0.120364	-0.242982	Parl	0.431748	0.0586245
Hacd4	0.262002	0.240615	Mrpl30	0.12439	0.0330155	Selenbp1	-0.233483	-0.412807	Gm14548	0.592741	1.17211
Lcp1	0.131357	0.0469365	C130050O18Rik	0.275336	0.381497	Mthfsl	0.275635	0.134064	Hmgn2	-0.285706	-0.0885397
Rcbtb2	-0.254096	-0.0605155	Nrm	0.406451	0.133854	Gns	0.156509	0.11389	Epb41l4aos	-0.372743	-0.119805
Rab24	0.256137	0.0476444	Nek6	0.244477	0.101859	Vasp	-0.135571	-0.138074	AY036118	-0.433233	-0.0101271
Mylip	-0.357277	-0.103607	Fau	0.0659554	0.121684	Cav2	-0.174113	-0.199736	Alcam	0.720675	0.5824
Slc38a2	0.353156	-0.0200195	Rnasek	0.101132	-0.0496582	Rnf149	0.181892	0.21899	Dgat2	-0.777313	-0.532354
Brk1	0.161131	-0.0595526	H2-Eb1	0.218186	0.582181	Mpp6	-0.224361	-0.0464762	Zfp608	-0.450597	-0.224419
Ltbp3	0.53254	0.709958	Rab10	-0.151534	-0.155302	9930111J21Rik2	-0.195712	0.109596	Phf11d	0.927101	0.732911
Hfe	0.399478	0.205466	Mcl1	0.0914807	0.0937669	Impa2	-0.165794	-0.21212	Pltp	0.535541	-0.328111
Rac1	0.120761	-0.0990594	Slc12a9	0.292242	0.210827	Flna	-0.11451	-0.0663839	Selenom	0.634244	0.286285
Siva1	-0.22537	-0.110967	Irgm1	0.244274	0.41322	Zcchc9	-0.166233	-0.0870897	Nmt1	-0.284433	-0.0981234
Mfge8	0.624599	-0.574524	D8Ertd738e	0.127713	0.0459168	Plekhb2	-0.167455	0.118308	Smyd3	-0.269334	-0.129576
Cd38	-0.327274	-0.0619652	Ddit4	0.436111	-0.279421	Uxs1	-0.245745	-0.31262	H2-K1	0.13515	-0.0946385
Gm7030	-0.563672	-0.46997	Rap1gds1	-0.140199	0.0222621	Sf3b5	0.161302	0.0437007	Clec12a	0.270774	0.471089
Il1b	-0.636013	-0.723406	Drap1	0.181277	-0.0329282	Nt5c	0.204011	0.000509999	Pcnx	-0.383536	-0.473763
Ubr5	0.238621	-0.0293371	Txnip	0.141939	0.0683132	St3gal4	-0.164964	-0.104064	Pdgfa	-0.759387	-1.39592
Atp5d	0.127826	0.0291339	Eif4b	-0.132683	-0.0011279	Chtop	-0.131603	-0.125037	Bmyc	-0.680649	-1.34473
Lnpep	-0.183849	-0.116596	Zyx	0.214357	0.324701	Rheb	0.194756	-0.0180707	Csf2ra	-0.188248	0.219421
Hist1h1c	0.591056	0.988041	Btg2	0.209317	0.719443	Cox7b	-0.109079	-0.132452	Eef1d	-0.176104	-0.0911026
Rab11fip5	0.505033	0.225865	Rb1	-0.177438	0.0226517	Ahsa1	0.241268	0.148123	Atp13a2	-0.271319	-0.103399
Srsf5	0.203602	0.0951494	Fbl	0.179074	0.00682311	Pdk1	-0.157134	-0.0802642	Atp5g3	0.179314	-0.064448
Inf2	0.409083	0.0646132	Zfp654	-0.302318	0.0244904	Samd8	-0.192089	0.071996	Card19	0.337753	0.328794
Ero1l	-0.352188	-0.208454	Clic4	-0.237728	0.466994	Cpd	-0.142353	0.0266883	Tap2	0.307608	0.352714
Spp1	0.619819	1.32442	Csde1	-0.106772	0.00130549	Rap1gds1	-0.126612	0.0633693	Mpp1	0.326088	0.172494
Man1c1	0.34896	0.377769	Sipa1	0.222432	0.0661902	Mctp1	-0.204815	0.0513606	Rasgef1b	1.03088	0.410645
Selplg	0.182573	-0.142377	Myc	0.499124	0.337577	Pcyox1	-0.138369	-0.0564333	Ticam2	0.787289	0.10874
Epn1	0.213259	-0.130633	Psmd1	-0.200775	-0.220714	Polr2i	-0.178374	0.0279485	Rab43	0.568321	0.714719
Tprgl	0.240798	-0.0859146	Rara	0.225232	0.446645	Zfp703	-0.327212	-0.274031	Kdsr	-0.51959	-0.3068
Rnf169	0.285976	0.126514	B4galnt1	0.169503	0.070279	Rpl30	-0.068608	-0.157148	Hpse	0.554832	0.387582
Gtf2h2	0.37641	0.217048	Rest	-0.180641	-0.0887555	Zdhhc20	-0.118394	0.00980351	Naip5	-0.547068	-0.376545
Pts	0.354525	0.194222	Dok3	0.16108	0.0457388	Gusb	0.151594	0.00479731	Plek	0.308466	0.305418
Tusc1	0.416153	0.0378368	Dusp7	0.355944	0.186868	Rpl17	0.0765922	-0.0905007	Epb41l2	-0.333535	-0.221906
Rmdn3	-0.558646	-0.486061	Arhgap15	0.153093	0.483032	H2-Eb1	0.252274	0.403205	Arf6	0.355909	0.268813
Arhgap45	0.217347	-0.0545085	Exosc8	0.281415	-0.0983434	Dock8	-0.12599	-0.0254079	H2afv	-0.378534	-0.605794
Cyp4f16	0.345656	0.0511897	Tmed9	0.132474	-0.0755933	Gm47283	-0.146717	-1.12308	Lyst	-0.256826	0.116867
Adgre5	-0.266691	0.0780068	Rnf180	0.269198	0.299758	Qk	0.226462	-0.111213	Maml2	-0.307188	-0.341838
S100a8	-0.497098	-0.368007	Dpysl2	-0.222329	0.0693349	2009-09-01	-0.124546	-0.206645	Bcl2l1	0.612675	0.301651
Snrpb2	-0.264774	-0.0613723	Tnfsf13	0.202934	-0.184375	Dock7	-0.161598	-0.123931	Csf2rb	-0.230365	-0.0408975
Dok3	0.217477	-0.14057	Tpst2	0.209184	0.00790645	Htr7	-0.499819	0.0558612	Spg21	0.293203	0.107551
Ddit4	0.585679	0.233861	Ccnd1	0.525701	0.995148	Bri3bp	-0.103776	-0.335305	Pwwp2b	-0.61427	-0.359324
Arhgap31	0.310635	-0.0177256	Gnai2	0.0577444	0.0031768	Sumo2	0.115303	0.00789671	Pld4	-0.189088	0.153533
Lipa	0.278841	0.212621	Ctsh	0.0884768	-0.0877436	Slc36a2	-0.403471	-1.36687	Abi3	-0.244003	-0.381894
Gabarap	0.113413	0.182543	Eef1g	0.113603	0.0268626	Fpr2	-0.143089	0.555907	Ergic3	-0.239051	-0.216255
Cox5b	-0.127133	-0.0367787	Ago3	-0.233257	-0.0985709	Ift172	0.370097	0.233514	H3f3a	0.142255	0.202682
Nrp1	-0.423939	0.165922	Kdm5b	-0.313967	-0.146097	Nlk	-0.315104	-0.143113	Rnf149	-0.234564	-0.08285
Tmem141	0.491694	0.349482	Tnfaip8	-0.141529	-0.113433	Rassf8	-0.389319	-0.281113	Ahnak	0.331433	0.11161
Bcl2l1	-0.332542	-0.157008	Clec4a3	0.162457	0.251142	Upf2	-0.21832	0.0288872	Hgf	-0.533139	-0.923176
Guca1a	-0.305952	-0.274991	Cx3cr1	-0.200402	-0.052564	Kidins220	-0.220842	-0.0239317	Igsf6	0.279183	0.261793
Cdkn2d	0.413086	-0.079983	Pdpn	-0.935879	-0.567303	Fam20c	-0.112944	-0.0910528	Wdr91	0.855885	-0.0769003
Ptp4a3	0.423599	0.0785426	Pkib	0.258576	0.0802193	Hspbap1	-0.239814	-0.189475	Arf1	0.192327	0.186709
Ppp2cb	0.331342	-0.0695136	Npm1	-0.0869223	-0.0955476	Klf7	-0.199434	0.0440442	Synj1	0.385067	0.446959
Sharpin	-0.222764	-0.286939	Arfgef1	-0.152106	-0.1591	Eif2ak4	-0.145795	-0.146625	Max	0.438623	0.380759
Eif3h	0.130316	-0.0706179	Tap1	0.125815	0.37734	Ptms	0.184623	0.0454278	Snx18	-0.224308	0.157774
BC028528	-0.252106	-0.375849	Ppp2cb	0.18892	-0.0829653	Cd81	-0.261107	-0.474341	Nav2	-0.394333	-0.843452
Ssh2	0.237038	-0.09968	Lyl1	0.206203	0.191277	Ccnl1	-0.144224	0.0519392	Spp1	-0.219302	-0.867608
R3hdm4	0.263879	-0.0207301	Nosip	0.24956	-0.0408146	Arhgap22	0.260924	0.279613	Sptssa	-0.266194	-0.304961
Praf2	-0.655233	-0.0881322	Ndufb10	0.131863	-0.040976	Arfgap3	-0.137222	0.0099761	Fbxl5	0.483161	0.443216
Eif4ebp2	0.252654	0.000593086	Ndufa2	-0.104857	-0.0735231	Ogfrl1	0.228612	0.222307	Dab2	-0.22642	0.0841641
Hagh	0.328799	0.185352	Med13	-0.232203	0.0346414	Dock10	-0.107125	0.148285	Zmynd15	-0.817842	-1.09046
Psenen	0.162409	0.0564528	Mxd1	0.501133	0.851117	Emilin2	-0.145671	-0.118412	Rbm3	0.198303	0.448701
Rpl6	0.114623	-0.016476	Mthfd1l	-0.27809	-0.138979	Gripap1	-0.15342	0.00531631	Usp2	-0.648581	-0.814204
Tbxas1	0.270228	0.298694	Cpeb4	-0.271531	-0.152826	Arpp19	-0.120065	-0.0311219	Fuca1	-0.208023	-0.139872
Rap1gap2	-0.41873	-0.237743	Ankib1	-0.257314	0.039438	Myl12b	0.0761765	-0.0541821	Pon3	-0.450835	-1.03437
Zmynd15	-0.779169	-0.544846	Cflar	-0.195692	0.00945153	Wdr1	-0.118753	-0.108278	Pfdn5	-0.164068	-0.106619
Cyth4	0.179147	0.0390253	Pld2	-0.277001	-0.265243	Gm26740	-0.110375	-0.00291895	Igbp1	-0.313211	-0.109025
Nmt1	0.241942	-0.00523053	Cerk	-0.160344	-0.148109	Sem1	-0.0795475	-0.0303364	Lgals8	0.406936	0.219908
Cast	0.21642	-0.0172815	Rtp4	0.252686	0.184268	Tnfsf9	-0.223224	0.461884	Gm9844	1.13378	0.417824
Cox17	-0.185536	0.038812	Maml2	-0.161854	0.0692945	Pusl1	-0.246115	-0.230666	Cyth4	-0.188702	-0.0498738
Susd6	-0.284636	-0.176098	Olfm1	0.31894	0.370767	Fam129b	-0.119258	0.145962	Mapk3	-0.207431	-0.205968
Idh3g	0.253622	0.0188804	Tbcb	0.162695	-0.0100883	Clec4d	-0.104523	0.372771	Wipf1	-0.22183	-0.107757
Adam15	0.263956	-0.0921534	Unc119	0.21202	0.18515	Hivep3	-0.146114	0.0922227	Arrb2	-0.246187	0.0421271
Tmem229b	-0.483754	-0.300637	Napsa	0.089292	0.104069	Fndc3a	-0.179363	-0.260897	Dcakd	-0.43103	-0.436235
Plau	-1.06716	-0.867374	Cox17	-0.108529	0.0670213	Odf2	-0.140265	0.00306421	Snx5	0.25653	0.208784
Txnip	0.19591	-0.279811	Romo1	-0.155875	-0.187894	Xiap	-0.130583	-0.00173896	Magohb	0.650076	0.604334
D8Ertd738e	0.174224	0.106356	Htra1	-0.614201	-0.514299	Borcs8	-0.115888	-0.0987605	Myl12b	-0.123623	-0.0984985
Ccdc88b	-0.336764	-0.429453	Pdk3	-0.296033	0.0768098	Mfsd11	-0.166779	0.061422	Anapc13	-0.323958	-0.291169
Cx3cr1	0.345305	-0.20012	Gm10282	0.304197	-0.176413	Shoc2	-0.166153	0.0519171	AI413582	0.268089	0.121471
Ero1lb	-0.365278	-0.314401	Rpl26	0.0672085	0.0375992	Clk4	-0.158189	0.019491	Papss2	0.870466	-0.198083
Cd300a	-0.211168	0.265346	Ift57	-0.306031	-0.414859	Klhl9	-0.105976	-0.0661841	Tra2a	-0.294034	0.115114
Arrb2	0.202992	-0.00319959	Psmd8	0.161553	-0.0809765	P2ry6	0.170566	0.0999035	Gtf2h2	-0.465501	-0.39296
Calm2	0.195827	0.355103	Arhgef2	-0.160418	0.077214	Sfxn3	-0.105818	-0.281403	Brd3	-0.357207	-0.177591
Hip1	0.252023	0.120469	Kctd12	-0.233098	0.25588	Tmem229b	-0.171155	-0.174687	Klhdc4	-0.618834	-0.511741
Cuta	0.183653	0.230143	Nlrp3	-0.270486	0.248937	Mlf2	0.186898	0.116916	Map2k3	-0.316506	-0.106661
Atp6v0a1	0.402117	0.207469	Ifitm1	0.418429	0.707351	Dennd6a	-0.14247	0.101832	Rgs2	-0.300959	-0.267105
Rps28	-0.101356	0.0491223	Kdm3a	-0.253635	-0.0857504	Eml4	-0.138068	-0.0818408	Eif4g2	0.261475	-0.00212916
Tmem14c	0.150861	0.146748	S100a8	-0.299869	0.116119	Slc43a2	0.195804	0.159508	Ap5s1	-0.395768	-0.24623
Zup1	-0.252226	-0.177919	Cbx4	0.256512	0.106781	Ppia	0.0690251	-0.0681101	Chmp4b	0.198014	0.236288
2610507I01Rik	0.5294	0.0678769	Khk	0.253181	0.188286	Ms4a6c	0.135873	0.270993	Lpcat2	-0.251167	0.132066
Tsc22d3	0.208468	0.195339	Anxa2	-0.138947	-0.00387094	Atp5l	-0.072899	-0.165289	Fam217b	-0.721646	-0.17251
Gtf2i	0.426025	0.194776	Slc50a1	0.208295	-0.0636887	Hebp1	-0.529034	-0.357431	AC149090.1	-0.360072	-0.33555
Sptlc2	0.194051	-0.0675723	Rcbtb2	-0.152752	-0.0892185	Gdi2	-0.0991564	-0.14443	5031439G07Rik	0.374584	0.262451
Oaz1	0.104219	0.060199	Pgm1	-0.198573	-0.15005	Emsy	-0.156375	0.0683936	Eif3h	-0.157976	-0.0440549
Tax1bp1	-0.160463	-0.194228	Tmem14c	0.0978532	-0.0608893	H3f3a	0.0667087	-0.0135205	Ifit3	0.934054	0.310178
Nme1	0.264625	0.250583	Mvb12a	0.166966	0.0117518	Myadm	-0.134748	-0.041143	Arl8a	0.301697	0.275659
B3gnt8	0.287876	0.0158615	Creg1	-0.110812	-0.233308	Nars	-0.125768	0.00951346	S100a1	-0.213919	-0.646953
Osbpl8	-0.247883	-0.0328115	Srp9	0.100029	0.0470957	Rab21	0.282447	0.0571757	Glrx	-0.203392	0.0742738
Malt1	-0.518733	-0.393417	Ttyh3	0.198115	0.0926616	Gm36172	-0.392503	-0.181466	Ebi3	0.378251	-0.289739
Man2a2	0.578976	0.375598	Tmem170b	-0.27266	-0.0401804	Gm15283	-0.217958	-0.297713	Wbp2	0.305149	0.114148
Tmco4	-0.517119	-0.317768	Foxn2	-0.212682	-0.162358	Rusc2	-0.537997	0.285989	2510009E07Rik	-0.713944	-0.163878
P2ry12	0.417605	0.137662	Sav1	0.238185	0.0478204	Reep3	-0.133915	-0.124271	1110038B12Rik	-0.313784	-0.0446036
Ly9	-0.246113	0.381659	Mrps16	0.186804	0.102839	Syf2	0.251234	0.160165	Anxa5	0.22022	-0.174077
Hmox2	0.204559	0.330544	Itgam	-0.111235	0.0754991	Mfn2	-0.258205	0.0135284	Fam110a	-0.706021	-0.652508
Plekho2	-0.31299	-0.0661418	Fosb	-0.40288	0.371046	Egln3	-0.0969017	-0.300807	Il10rb	0.298037	0.104086
Adam8	-0.327224	0.343875	Smox	-0.150938	0.82288	Snrpb	0.158271	0.0655679	Snhg20	-0.544332	-0.185888
Map4	-0.235428	-0.159496	Tmem160	0.142188	-0.105881	Acsl4	-0.198387	0.0284917	Hsp90b1	0.218812	0.0946564
Birc3	-0.302751	-0.091798	Ogt	-0.15994	-0.0747528	1600014C10Rik	-0.125982	-0.0819599	Siglece	-0.25858	0.489191
Cd37	-0.145297	-0.00265275	Usp9x	-0.13312	-0.0163117	Camk2g	-0.170304	-0.147738	Atad2	-0.393597	-0.681086
Bst1	-0.19202	-0.0867608	Rex1bd	0.206441	-0.0968693	Zc3h12a	-0.118624	0.0166085	Polr2e	-0.228393	-0.306606
Vkorc1	0.293434	0.229783	Psma7	0.105714	0.115997	Mllt10	-0.123001	0.0443451	Por	0.632578	0.379826
Myc	0.826738	0.266703	Gm10076	-0.203485	-0.00348685	Luc7l3	-0.145822	0.15751	Gapdh	-0.160091	-0.137316
Kdm3a	-0.314293	-0.298576	AI504432	-0.346279	0.184426	Trmt1l	-0.103253	0.132376	Cyth1	-0.272469	-0.396468
Zfp704	0.702457	0.697232	Basp1	-0.119096	0.303005	Ldha	-0.101276	-0.0912975	Grsf1	-0.254445	0.104713
Cebpb	0.147547	-0.0769391	Cope	0.119194	0.0284083	Rpl6	-0.0720851	-0.108478	Cstb	0.327356	0.12863
Fpr2	-0.425264	-0.600036	Mthfsl	0.202705	-0.0358432	mt-Cytb	0.103442	-0.0797886	Dennd1a	0.412431	0.365472
Csf2rb2	-0.210617	-0.133771	Fgl2	0.225756	0.794757	Alcam	-0.205383	0.0605901	Rbbp8	0.518261	0.427971
Mrpl52	-0.160713	-0.0481253	Pigs	0.180687	-0.0870171	Stk38	-0.160655	0.0793631	Lmf1	-0.436715	-0.454559
Tcn2	0.215822	0.196655	Fgd2	0.494077	0.574725	AA467197	-0.0694337	-0.118393	Pgls	-0.200888	-0.217903
Arl11	0.185811	0.181891	Scamp2	0.150382	0.097	Nav2	0.221937	0.129874	Dtnbp1	0.369931	0.0819226
Rpl5	0.110569	0.0353472	Cop1	-0.154797	-0.161187	Atp11b	-0.104745	0.146686	Rogdi	-0.394383	-0.00181786
Cept1	-0.263226	-0.301767	Tpm4	-0.129581	0.070851	C5ar1	0.255539	0.286336	Vamp8	0.174589	0.146689
Ugt1a7c	0.295769	0.0234166	Arsg	0.358298	0.231344	Capn15	-0.2265	0.0767241	Azin1	0.571034	0.267441
Cask	0.349481	0.120138	Ssr3	-0.101858	0.0894162	1810037I17Rik	-0.144545	-0.145547	Card9	-0.276739	0.00547763
Nfic	0.335133	0.165477	Sowahc	-0.206238	-0.00940217	Rap1b	0.132439	0.145344	Ppp1r15b	0.430198	0.347085
Stk3	-0.303705	-0.093891	Ano6	-0.159166	-0.126843	Zdhhc5	-0.170745	0.0335897	Tpm3	0.198397	0.265281
Prdx4	-0.244911	0.0788632	Ddx6	-0.138999	0.107055	Ctdp1	-0.171245	0.00252276	Actn4	0.373864	0.0932161
Pcgf5	-0.261643	-0.377727	Btf3	0.0629507	0.0150739	Nlrp3	-0.167992	0.059687	Cmpk2	1.1092	0.310977
Calr	-0.201175	0.0222118	Dyrk2	-0.658742	-0.153762	Tnfsf12	0.193255	0.0672533	Abca1	-0.235294	-0.684565
Acaa2	0.319909	0.22352	Ifi35	0.231539	0.1917	Mvd	-0.310565	-0.693059	Diaph2	-0.188821	-0.130437
Fnbp1	-0.207871	-0.0617164	Actb	0.0645007	0.0786763	Pcmtd1	-0.155598	0.061068	Acer3	0.329749	0.371066
Relt	0.399667	-0.253474	Plbd1	0.320133	0.488396	Gm42418	-0.148645	0.0174795	Spink2	-1.45845	-0.708963
Jak2	-0.254371	-0.484601	Gbe1	-0.372687	-0.252467	Dnase1l1	0.191634	0.299768	Rtraf	-0.186813	-0.0145746
Nsf	0.285781	0.0891088	Hcls1	-0.120846	-0.0221264	Ndst1	-0.149737	-0.203167	Spred1	0.683375	0.428048
Csnk2a2	0.368412	-0.0658373	Bmf	0.257828	0.202982	Traf2	-0.198092	0.164039	Slc25a33	-0.687908	-0.0503835
Purb	0.358186	-0.0357902	Ccnt1	-0.153435	0.0179984	Usp32	-0.104188	0.20605	Rab32	-0.235496	-0.0260644
Tpcn1	0.427844	-0.0913493	Arf6	0.184916	0.119153	Cxcr4	0.213079	0.124675	Adgb	-0.546425	-0.672566
Nars2	0.497699	0.0967958	Tnfaip3	-0.322207	-0.183187	Slc37a4	-0.222129	-0.124854	Lysmd4	-0.469563	-0.235083
Baz2b	0.207371	0.145745	Fxr1	-0.1363	0.0117707	Snhg8	-0.173006	0.00886145	Prkx	0.536933	0.344839
Acads	0.344133	0.154145	Rab4b	0.185689	0.0641602	Npepps	-0.135063	-0.0440775	Tomm7	-0.188956	-0.24894
Rxra	0.607588	0.379773	Eef1a1	0.0638216	0.0229173	Raf1	-0.144578	0.0798655	H6pd	-0.355994	-0.577164
Dram1	-0.371749	-0.40925	Ifi47	0.24144	0.431869	Wipf2	-0.184359	0.195794	Fcer1g	0.0917903	0.0116236
Gnb2	0.118433	-0.0186985	Lypla2	0.204119	0.00111416	Zfp950	-0.156453	-0.0338538	Blvra	0.312423	0.119559
Ndfip1	0.192407	-0.0221112	Ndufb11	0.119983	0.0271532	Gngt2	0.154648	-0.0134148	Akr1b10	-0.399372	-0.566198
mt-Atp8	-0.136937	-0.035848	Cd44	-0.108503	0.356199	Cers6	-0.12124	0.413552	Ptprs	-0.335924	-0.376352
Epsti1	-0.20003	0.162941	Arpc1b	0.0443788	-0.0247148	Naa40	-0.14546	-0.0942429	Csnk1g2	-0.298836	0.00782974
Zfp703	0.314831	-0.0221051	Rab8b	-0.127349	0.0854763	Sema4a	-0.124004	-0.0259011	Zfand5	0.403479	0.177731
Vapa	0.152836	0.0231643	Spi1	0.0754881	0.0441439	Zfp120	-0.18285	0.026639	Fem1c	0.512697	0.351809
Gucd1	0.497859	0.0835747	Csk	0.169925	0.211625	Bnip3l	-0.120391	-0.14354	Ppfia4	-0.316637	-0.880053
Deptor	0.419584	0.104199	Dync1li2	-0.292008	-0.217417	Mndal	-0.128682	-0.0201132	Itga4	0.286726	0.515701
Fam174a	-0.185904	-0.129001	Cyhr1	0.247377	-0.175646	Scp2	0.168261	0.0889814	Rxylt1	-0.498301	-0.0589314
Ifi204	-0.320273	-0.0204813	Calhm6	0.196589	0.470452	Arg2	-0.14885	0.170165	Syngr1	-0.430017	-0.967938
1110038F14Rik	-0.356513	-0.385743	Rps26	-0.0542869	0.0178572	Klf13	0.136825	0.106756	Arhgdia	0.1623	0.258133
Scarb1	0.361624	-0.0437176	Npepps	-0.141154	-0.28562	Rpl23	-0.0662119	-0.112597	Prr5l	-0.51004	-0.279304
Sephs2	0.283613	0.17775	Denr	-0.188237	-0.0826791	Plac8	0.258158	0.471004	Lacc1	0.711666	0.378742
Rpl30	0.0937769	-0.00257683	Ms4a6c	0.100359	0.19507	Ttc19	-0.295827	0.0421237	Mfsd1	0.28761	0.215386
Ndrg1	-0.424181	-0.577133	Slc25a28	0.204689	0.177685	Golga1	-0.106981	0.0958108	Riok3	0.302495	0.297504
Pla2g15	0.26625	0.186489	Ifit2	0.313563	0.564438	Hmox1	0.248358	0.381206	Ubn2	-0.273535	-0.112384
Mpc1	0.184815	-0.00326027	Olr1	-0.536668	0.275449	Nktr	-0.106999	0.0484021	Baz2b	-0.20933	-0.0680661
Acly	0.277373	-0.179897	Ndufb7	0.1088	-0.0651445	Kdm6b	-0.142682	-0.0585352	Ttc39b	-0.39649	-0.0727165
Rsu1	0.241319	0.0288819	Pgd	-0.108016	-0.115963	Pja1	-0.276121	0.197132	Map3k8	0.587989	0.142722
mt-Co2	0.104374	-0.0518275	Il12rb1	0.478052	0.712994	Foxo1	-0.175494	-0.265935	Slc25a4	-0.596603	-0.36612
Senp2	0.266502	0.0393155	Cdkn2d	0.345226	0.0417457	Rbms1	-0.104155	-0.0517193	Cap1	0.203617	0.268327
Morrbid	0.368431	-0.184238	Hist1h1e	0.262154	0.355475	Ppan	-0.0680593	-0.0245656	Kmt5a	0.423644	0.0622603
Spop	-0.173401	-0.206679	Pfdn5	0.0734494	0.0101268	Rprd1b	-0.121881	0.120013	Mmgt2	-0.464989	-0.577795
Sirpb1a	-0.248451	-0.527319	Sub1	0.128078	0.185532	Cd74	0.171176	0.283772	Gltp	0.268604	0.0433207
Cerk	0.25509	0.21109	Igsf6	-0.114031	-0.156968	Kansl1	-0.140858	0.0241558	Atxn10	-0.263052	-0.23497
Plin2	-0.175628	0.183007	Ugt1a7c	0.200391	0.132103	Selenop	-0.0869427	-0.63572	Zfas1	-0.378528	-0.0806894
Coa5	-0.265283	-0.212505	AW112010	-0.1468	-0.215819	Adgre1	-0.128827	-0.0110058	Tmem86a	-0.19972	-0.361356
Eif5	0.189172	0.00581751	H2-Ab1	0.178115	0.453082	Sp140	-0.114654	0.341909	Cryzl1	0.386227	0.332373
Reep5	0.123361	0.0371638	Egr2	-0.844847	0.641114	Gpi1	-0.0790006	-0.0540947	Chp1	-0.241315	-0.0348813
Pdcd4	0.432978	0.334215	Banf1	0.136611	-0.140688	Def6	-0.147406	-0.153311	Cebpg	-0.254263	-0.166646
Ethe1	0.25852	0.225706	Rreb1	-0.146524	0.0291526	Gm15943	-0.41392	-0.522925	Mdh1	-0.220237	-0.288699
Ptms	-0.161627	-0.0534429	Rexo2	-0.113003	-0.210965	Hmga1	0.242999	0.186414	Lpcat3	-0.25493	-0.252921
Os9	0.191563	0.0696905	Itm2c	0.154626	0.0108105	Mpp7	-0.282309	-0.30361	Pctp	-0.501609	-0.00151817
Akr1b3	0.22359	0.188196	Plekhm3	-0.129364	-0.0743572	Rinl	-0.197001	-0.0641062	Adamtsl4	-0.460405	-0.312594
Nupr1	0.386641	0.156072	Zcchc17	0.231021	-0.0326465	Xbp1	-0.120262	-0.169698	Fgd2	0.816145	0.773838
Slc25a3	0.114834	0.0525208	Pcbp2	-0.121886	0.0134033	Golga2	-0.119014	0.00967093	Evi2a	0.511119	0.505013
Glul	0.270085	0.332357	Eif3c	-0.0832025	-0.098302	Kdm7a	-0.0884291	-0.0803539	Ifit1	0.777848	0.301925
Tmem50b	-0.261108	-0.383497	Sema4a	-0.109097	0.0536102	Pts	-0.110183	-0.327712	Stard9	-0.27494	-0.124877
Rnf145	-0.314162	-0.228114	Gramd1b	-0.248758	-0.252196	Rspry1	-0.0786169	0.0910684	Gm10076	-0.351305	-0.140203
Tnpo1	-0.22992	-0.253636	Blvrb	-0.145814	-0.161648	B4galt6	-0.436762	-0.151117	Axl	-0.509386	-0.694713
Ptpn18	-0.140402	-0.209412	Limd2	0.140967	0.0974952	Carnmt1	-0.175968	-0.111696	Nxpe5	0.953039	1.33267
Chd4	0.210174	0.181019	Gyg	0.153052	0.207313	Samd9l	-0.0962276	0.224224	Rnaset2a	-0.281863	0.0893492
Dctpp1	0.355462	0.162618	Hp1bp3	-0.150332	-0.117581	Chil3	-0.0775671	-0.276988	Mcub	0.338169	0.509753
Tmem243	-0.224929	-0.455216	Taok1	-0.129573	0.0448294	Idh2	-0.160135	-0.327536	Dtx2	0.81146	0.645568
Atp6v1b2	0.15014	0.109929	Ormdl2	0.210661	0.00130027	Klhdc4	-0.169788	-0.122229	Man1a2	-0.326496	-0.280293
Higd1a	-0.194285	-0.063894	Sgms1	-0.216124	-0.0794036	Sh3tc1	-0.176482	-0.166635	Nucb1	-0.237381	-0.35903
Phf20	-0.29538	-0.0815727	Dazap2	0.109897	0.0345591	Sec62	-0.110625	-0.0141954	AW112010	-0.177713	-0.0852512
C1rl	-0.427346	-0.276713	Cd300lb	-0.224999	0.0253307	Egln1	0.319159	-0.0852646	Cmpk1	0.231181	0.197225
Cnbp	0.144347	0.0692589	Grk2	0.173621	0.119518	Sh3pxd2b	-0.171418	-0.101848	Pag1	-0.230441	-0.157916
Rragc	0.249717	0.214123	Mgst1	0.208308	0.0294776	2410006H16Rik	-0.0653887	-0.117531	Btf3	-0.129882	0.00828668
Anxa2	0.253027	0.16721	Clk1	-0.150037	0.199795	Scand1	0.120685	0.0264946	Yipf4	-0.263601	-0.119044
Ndufc1	-0.182335	0.139453	Ypel3	0.111387	0.00497269	Stxbp5	0.784237	0.622374	Lair1	-0.213148	0.164737
Cav2	0.324366	0.146599	Rps27rt	0.226394	0.117905	Slc16a3	-0.0969504	0.113797	Sdcbp	0.181442	0.111669
Cd93	0.307749	0.447897	Raf1	-0.130128	-0.0502823	Rbmxl1	-0.149393	0.0570869	Pabpc1	-0.124608	-0.0283355
Mrfap1	0.175672	0.0939361	Ranbp9	0.211119	-0.0405059	Ikbke	-0.149522	0.13823	Nlrp1b	-0.255729	-0.222965
Ndufa1	-0.166445	0.0433221	Slirp	-0.127842	0.00505375	Eif4b	-0.115369	-0.0135228	Arap1	0.387945	0.0145141
Wfdc21	1.04858	0.522866	Arl4c	-0.138276	0.101605	Strip1	-0.120355	0.0917469	Mob3b	-0.388262	-0.582602
Myh9	0.168084	-0.0300398	Cep350	-0.102913	-0.0329991	Pomp	0.12333	0.0740916	Dpysl2	-0.36942	-0.152179
Macrod1	0.495985	-0.138154	Smarcc2	-0.144089	-0.102719	Necap1	-0.173969	0.0141987	Ndufv3	-0.200713	-0.352097
Cpne2	-0.360879	-0.168122	Agl	-0.280399	-0.0788743	Foxn3	-0.115016	-0.44294	Tctex1d2	-0.208692	-0.150804
Btg2	0.211354	0.294615	Rbm7	-0.105263	-0.0229387	Rsrc2	-0.133225	0.0351971	Clec4e	0.927551	0.476751
Mycbp2	-0.201531	-0.292487	Mtmr6	-0.169796	0.00203704	Anapc15	-0.167872	-0.125378	Clec2d	0.301944	0.313943
Ech1	0.238788	0.241629	Ensa	-0.130128	-0.127068	Smim13	-0.201569	0.0372951	Stab1	-0.377382	-0.552218
Wwc2	0.456249	0.135303	Ppp1r15b	0.204714	0.201089	Dock4	0.244733	0.534134	Dock8	-0.208089	-0.326642
Mri1	0.445689	0.109255	Clec12a	-0.122907	-0.0772401	Cyp4f18	0.123706	-0.0302434	1110008P14Rik	-0.276859	-0.12403
Ap2a2	0.311535	0.275821	Plek	-0.168659	0.0911359	Polr1d	0.124883	-0.0447206	Bckdha	-0.400896	-0.393189
Fam111a	-0.328604	-0.242144	AI506816	0.44646	-0.0234859	Mthfd1l	-0.150553	0.0635324	Hcls1	0.213188	0.218227
Capg	-0.122302	0.0185532	Gpsm3	0.0964969	0.059864	Sh3kbp1	0.171465	0.156756	Gns	0.274742	-0.0523344
C1qbp	0.241921	0.159288	Ms4a7	-0.232852	-0.302349	Baiap2	-0.139441	-0.295837	Atp5mpl	-0.175878	-0.144882
Ifitm2	-0.142712	-0.104318	Map11	0.229674	0.0867192	Parp14	-0.103163	0.367333	Serf2	-0.118095	-0.198655
Tmem38b	0.284312	0.0142617	Isg15	0.379856	0.61178	Prkcsh	-0.106954	-0.0217483	Gnb2	0.139804	0.224252
Slpi	0.499853	0.301687	Actn1	-0.147456	-0.518484	Hmgb2	0.180837	0.0725736	Hspa8	-0.120486	0.218469
Prtn3	-0.343777	-0.0899622	Mettl6	-0.206415	-0.121032	Map4k3	0.358927	0.539969	Tnfrsf21	-0.264174	-0.310617
Def6	0.282109	0.00403725	Colgalt1	-0.141114	-0.183183	Aff1	-0.118757	0.115892	Uap1l1	0.427583	-0.0189754
Asnsd1	0.456698	-0.0301277	1110008P14Rik	0.13485	-0.14167	Alpk1	-0.0871428	0.108486	Pip4k2b	-0.527277	-0.177973
H2-Ke6	0.342795	0.212731	Traf2	-0.289206	0.0627949	Slc35c1	-0.153188	0.126293	Eif4e	0.346835	0.186059
Unc119	0.311448	-0.0969089	Junb	0.130377	0.439572	Chd9	0.17078	0.0468876	Fgd4	0.425398	0.344593
Emc6	0.240868	0.0603479	Serf2	-0.0643862	-0.0515873	Itgb7	0.130619	0.532676	Tmem234	-0.198108	-0.0438571
Cflar	-0.29727	-0.278737	Mllt6	-0.302065	0.00928364	Cfl1	0.0725034	-0.055287	Nbeal2	-0.544113	-0.20635
Adam17	-0.204031	-0.0980254	E230029C05Rik	0.386477	0.574578	Retreg1	0.183131	0.0594532	Hnrnpd	0.284987	0.270539
Tlr1	-0.507661	0.226617	Fundc1	0.219252	0.0641649	Gnaq	-0.10065	0.156911	Il15ra	0.639701	0.513139
Slfn8	-0.298271	-0.1347	Sharpin	0.181353	0.0877309	Cyb5a	-0.123619	-0.169499	Fmnl1	-0.194282	0.0369046
Raet1e	0.226799	0.0707302	Phf21a	-0.132755	-0.0428457	Tma7	-0.0927151	-0.148221	Foxo1	-0.417662	-0.536085
Zdhhc21	-0.365218	-0.257765	Xylt1	-0.592387	0.115824	Prkaca	-0.134186	-0.244337	C1ra	-0.448679	-0.483104
Hebp1	0.979751	0.813317	Arhgap31	-0.173741	-0.092866	Cd47	-0.116524	-0.125651	Cfap410	-0.507067	-0.227886
Htr7	-0.907553	-0.59556	Nedd4l	-0.248959	0.00628869	Trpv2	-0.153226	-0.0458668	Arg2	-0.329308	-0.169267
Bbx	-0.268053	-0.194947	Ube2f	-0.144194	-0.139025	Rhbdf2	-0.169633	0.166548	Cited2	0.209694	0.418214
C5ar1	0.229029	0.0172898	Atp5d	0.0662662	-0.04693	Rab3il1	-0.228263	0.163229	Klf3	0.398445	0.249966
Camk1d	-0.179141	-0.143813	Ifngr1	0.0995337	0.0721888	Calu	-0.155493	-0.147925	Chchd10	-0.303607	-0.643715
Bri3	0.141528	0.202148	Gcnt2	0.223823	0.200714	Uck1	-0.202733	-0.0823117	Pcbp1	0.150042	0.168
Snx2	0.224925	0.179322	Ndufa12	0.182338	-0.142448	Btbd9	-0.174018	0.0233155	Ms4a6b	0.489352	0.37018
Cd302	-0.187163	-0.100016	Fis1	0.0883816	0.023937	Trem1	-0.203071	-0.233119	Gm5150	0.500468	0.749479
C1qb	-0.600321	-0.273444	Eif3j1	-0.218873	-0.123814	Uqcc1	-0.156873	0.0323351	Tmpo	0.429595	0.456651
Ckap4	0.376007	0.23247	Diaph2	-0.107717	-0.131409	Gtf2h1	-0.154188	0.147196	Tlr1	0.751176	0.507786
Ccnd3	0.205814	0.0516007	Fndc3b	-0.127861	0.0813871	Icam1	-0.260878	0.256964	Vkorc1	-0.267742	-0.877522
Slfn1	-0.10788	-0.140895	Nab1	-0.131463	0.123991	Deptor	-0.213222	-0.548845	Akr7a5	-0.366835	-0.556045
Dock4	-0.186948	-0.265365	Ufsp2	-0.143753	-0.0996838	Mapk6	-0.133712	0.0102777	Il2rg	0.221918	0.0851066
Acap2	0.234134	-0.0775194	Tpm1	-0.385284	-0.251698	S100a4	-0.0972926	-0.4002	Eif3l	-0.199023	-0.0667902
Fam98c	0.403929	-0.0424078	Arhgef1	0.143909	0.0819073	Psmb10	0.145863	0.217438	Morf4l2	0.331437	0.234228
Wrn	-0.339721	-0.271746	Naip2	-0.135085	-0.0372319	Mtm1	-0.136742	0.161489	Jdp2	0.596419	0.35376
Themis2	-0.290313	-0.243368	H2-Aa	0.178138	0.51772	Ptbp3	-0.104013	0.0232137	mt-Nd5	-0.173262	-0.154246
B4galt1	0.199497	0.16676	Pum2	-0.0964582	0.00963799	Ccnt2	-0.146563	-0.0055074	Cox6a1	0.156905	-0.146302
Nhp2	0.281349	0.173726	Exosc5	0.242956	-0.00744793	Uqcrq	-0.0847449	-0.0678377	Bach2	-0.944905	-0.758218
Pon3	0.345528	0.375137	Ifi206	0.368207	0.353114	Klc1	-0.154127	-0.0602186	Eif4a1	0.201409	0.281609
Gmfg	0.167529	-0.295403	Apoe	-0.752971	-0.0842001	Ccdc90b	-0.199596	-0.127711	Atp6v1e1	0.244203	0.00302961
Sys1	0.223573	-0.0245496	Zdhhc14	-0.533768	-0.522609	Abcc5	-0.162242	0.257212	Aifm2	-0.254815	-0.0840259
Trim12c	-0.321079	-0.111314	Acot9	-0.203831	-0.115503	Clic4	-0.109272	0.121683	Arl5a	0.478675	-0.000437073
Tomm20	0.147109	0.046916	Shoc2	-0.237634	0.0409234	Fnta	-0.11689	-0.0978928	Ptprc	0.235739	0.394233
Ilk	0.180595	0.0628007	Specc1l	-0.258842	0.113567	Tardbp	-0.122869	0.0927321	Ifitm1	0.955969	1.20414
mt-Nd4l	0.134275	0.019894	Pdgfa	-0.469909	-0.227567	Nfe2l1	-0.134618	0.137256	Supt4a	-0.191448	-0.251818
Hivep1	-0.40681	-0.1415	Ctsd	-0.090722	-0.278455	Otud6b	-0.16752	0.0736103	Rin3	-0.221602	0.0287497
Bmyc	0.480435	0.0708423	Aven	0.338758	0.0930882	Zfp217	-0.151113	-0.0400158	Cblb	0.535667	0.135474
Ezr	0.255298	0.107391	Arl5a	-0.186026	-0.249829	Pnpla2	0.199963	-0.0362917	Slc3a2	0.326282	0.341605
Emilin2	0.192805	-0.114448	Hnrnph1	-0.159736	-0.0650828	Hspa4l	-0.155453	0.0622065	Ywhaz	0.170189	0.265007
Ubxn4	0.210033	0.0207765	Iigp1	0.126422	0.79456	Ctsz	0.101526	0.101234	Psmb2	0.189774	0.122034
Gatd3a	0.384837	0.123178	Mydgf	0.146257	0.0139482	Plbd1	0.442074	0.425629	Plgrkt	0.46619	0.167388
Plod1	0.253358	0.305271	Phf11b	0.253413	0.389302	Sephs2	0.272909	0.0887048	Nfil3	0.388577	0.356252
Bsg	-0.137806	0.00578029	Adora2b	-0.620823	0.0119529	Nfat5	-0.185698	-0.138792	Slc25a39	-0.182544	-0.175873
Cd14	0.236408	-0.00153629	Snrpc	0.161562	-0.0457316	Ago3	-0.170053	-0.0851958	Ptpro	0.443673	0.731673
Lhfpl2	-0.311338	-0.119956	Tmem179b	0.10588	-0.000152004	Upf3b	-0.164627	-0.0253532	S100a8	-0.172379	0.528938
Ppp1ca	0.121155	-0.0370705	Fam210a	-0.264663	-0.203303	Bsdc1	-0.138138	-0.0406529	Sh3bgrl	0.213095	0.0465977
Aurkaip1	0.163096	0.115713	Snx17	0.173628	-0.0471446	Fcho2	-0.113764	-0.0379439	Spcs2	0.269581	0.175736
Rnf115	-0.196148	-0.194143	Rasal3	0.271158	0.0269642	Snhg6	-0.112732	-0.066757	Upf3b	-0.455747	-0.238132
Cds2	0.394037	0.169235	Stat3	0.135161	0.270169	Ccnd3	0.19551	-0.0430242	Crybg1	0.383557	0.35065
Osm	0.636139	0.273902	Mertk	-0.263368	-0.085137	Grcc10	0.113682	0.0507901	Hnrnpa1	-0.177998	-0.190767
Slc1a5	0.336013	-0.0919499	Ahcyl1	-0.178414	-0.176478	Emc10	0.180512	-0.0548267	Sh3bp2	-0.257457	-0.172167
Bag1	0.160172	0.100397	Rbm42	0.140186	0.0992085	Ndufa5	-0.122738	-0.159218	Sirpb1b	-0.175225	0.126573
Larp1b	0.497222	0.158798	Blnk	-0.437728	-0.168055	Myo9a	-0.145779	0.150145	Inf2	-0.293743	-0.300116
Ms4a4c	-0.14794	-0.0421456	Cltc	-0.0824531	0.0241805	Abca7	-0.144051	-0.115145	Wars	0.52631	0.552181
Cfl1	0.092389	0.0715923	Amdhd2	0.191303	-0.0586154	Mat2b	0.249637	0.0533146	Mtln	-0.304496	-0.315723
Cd177	0.542139	-0.401162	U2af1	0.147427	0.0267353	Prtn3	0.403611	0.00836732	Cers5	-0.160079	-0.120567
Gm42418	-0.17697	-0.00976213	Ube2q2	-0.178806	-0.259892	Foxn2	-0.197729	0.088793	Hmgn1	-0.319688	-0.513715
Rin3	0.198371	0.174534	Klhl6	0.174111	-0.193105	Ppard	-0.150892	0.0448901	B4galt5	0.439363	0.297733
Snx3	0.142699	0.122824	Ly9	-0.177519	-0.150994	Vps37b	-0.107829	-0.154417	Pik3ap1	0.34628	0.333398
Med25	0.366576	0.0898946	mt-Co3	-0.0835236	-0.165975	Plin2	0.151608	0.0374844	Hspa9	0.399894	0.205078
Eif4ebp1	0.139927	-0.0141224	Gm39556	0.241124	0.283852	Impa1	-0.13888	0.126176	Tmem123	-0.244723	0.0131931
Tpcn2	0.52609	0.230079	Slc35b1	0.233156	0.0837963	Impact	-0.142733	0.0993167	Ubl5	-0.129706	-0.143881
Mapk9	-0.371948	-0.235837	Mllt10	-0.115017	-0.00460174	Psme1	0.102081	0.238734	Abcc3	-0.440692	-0.804988
Ms4a8a	0.226161	-0.095358	Lcp2	-0.146227	0.144899	Trib1	-0.13489	0.153209	Zfp36l1	-0.201106	0.194593
Mrpl43	0.167417	0.0139172	Alkbh5	-0.154125	-0.0939135	Drap1	0.227285	-0.0992971	Klc4	-0.366445	-0.344587
Chst12	0.252754	0.0452319	Ubap2l	-0.12171	-0.0023966	Tmed5	-0.116085	-0.104609	Hddc2	-0.47226	-0.325408
Cyp4v3	-0.628766	-0.279897	Ifi205	-0.478249	0.187398	Arf6	0.192794	0.289897	Aldoc	-0.44119	-0.83711
Mogs	0.381136	0.0375734	C1galt1c1	0.252779	0.0997727	Itm2c	0.191089	0.00905417	Tfeb	0.40664	0.131067
Iqsec2	-0.435722	-0.377049	B3gnt8	0.180374	-0.0533737	Gtf2i	-0.164152	-0.219306	Fpr1	0.814121	0.465584
Uhrf1bp1	-0.581824	-0.281949	Galc	-0.224502	-0.250962	Ms4a6b	0.277922	0.504942	Soat1	0.273555	0.0510138
Arhgap9	0.210799	0.0809112	Slc2a1	-0.126477	0.0968993	Tbp	-0.160593	0.0217784	Acap2	0.31742	0.145728
Vcan	0.860181	0.148483	Plekho2	-0.131788	0.228374	Tnrc6b	-0.106694	-0.020283	Ptma	-0.119392	-0.142496
Nxn	-0.696981	-0.711771	Tmsb4x	0.0672697	0.00849846	Prkab1	-0.0992762	0.0247225	Iqgap1	0.160778	0.086935
Map2k2	0.165505	0.0154842	Capzb	0.0746123	0.0317015	Tmcc1	-0.116411	0.0132063	Pqlc1	-0.315101	-0.0952127
Casp7	-0.395993	-0.201386	Sumo2	0.0812268	-0.0755511	Mgst3	-0.132117	-0.194702	Surf4	0.287608	0.274148
Nr2f6	0.373726	-0.0218041	Syk	-0.0751089	-0.0762569	AC149090.1	-0.157673	-0.0814041	Qars	-0.250829	-0.174878
Atp8b4	-0.162871	-0.151336	Rac1	0.0775617	0.107999	Fcgr2b	-0.11918	-0.383122	Raph1	0.556558	0.106685
Ndufb10	0.152482	0.00947042	Mta1	0.269297	-0.171644	Ly6c2	-0.2435	0.522141	Washc2	0.327667	0.0398948
Ubxn1	0.142683	0.0523061	Slc31a1	-0.121864	-0.0419617	mt-Co1	0.0735804	-0.143195	Diaph1	0.259569	0.207967
Alpk1	-0.224637	-0.547195	Ik	-0.142222	-0.0208749	Rai14	-0.100291	-0.185142	Drap1	0.258641	0.0212984
Mrto4	0.303125	0.10782	Arg2	-0.185791	-0.269299	C1rl	-0.19472	-0.163333	Sypl	-0.211699	-0.179841
Alyref	0.205938	-0.00451999	Pcbp1	0.0716663	0.0324128	Ipo4	-0.317546	-0.028187	Plcl2	0.429317	0.235635
Eif2b2	0.304579	-0.00867085	Ppp4r3b	-0.120724	0.0805419	Alox5ap	0.0889631	0.0269212	Snrpb	0.198679	0.0599468
Bcl2a1d	-0.338528	-0.0877128	Sestd1	-0.133461	0.0198825	Sptlc2	0.169666	0.11962	Snx10	-0.167215	0.106377
Adrb2	0.336888	0.391435	Atf7	-0.184551	-0.102027	Dnaja1	0.228596	0.176633	Hk2	-0.211175	-0.212862
Ncf2	0.132855	-0.0789895	Iah1	-0.149603	-0.273402	Elf4	-0.105933	0.186804	Adam15	-0.224679	-0.403804
Txn1	-0.10829	-0.0124138	Oas1a	0.240725	0.122202	Samd1	-0.142216	-0.0547503	P2ry13	-0.437522	0.0984268
Tcirg1	-0.122226	-0.0576672	Nfkbid	-0.287794	0.398667	Tent4b	-0.123728	0.112224	Hadh	-0.388557	-0.385866
Spata13	-0.32637	-0.648702	Cox6b1	-0.0638988	-0.106422	Ppp4r3b	-0.0728492	0.031914	Pdia3	0.16406	0.0677249
Sft2d2	0.416665	-0.0419661	Bnip2	-0.0939146	-0.0425743	Rps6kb1	-0.134037	-0.0309679	Acox3	-0.166743	-0.162746
Nagpa	0.285705	0.208113	Il6st	-0.140639	-0.0948575	Rara	-0.189738	-0.386571	Rgs1	0.452571	-0.315691
Bhlhe40	0.261831	0.0165079	Hnrnpc	-0.128396	0.0189124	Yaf2	-0.204893	-0.18811	Clcn4	-0.288358	-0.157396
Psma3	-0.144709	-0.0136641	Klf9	0.380122	0.0616625	Nbeal2	-0.0966951	0.0375016	Tpr	0.192966	0.0812639
Arpc3	0.0894243	0.102968	Igsf8	0.118707	-0.0936683	Acp5	-0.525131	-0.665488	Reep5	0.161734	0.12296
Ly86	-0.157086	-0.118271	Psmd9	0.258685	-0.0438	Cyba	0.0646072	0.00209946	Gbp8	0.553479	1.01839
Csf1r	-0.132599	-0.312249	Kpnb1	-0.131023	-0.0364386	Nfkb2	-0.151698	0.129447	Plcb1	0.939215	0.463328
Atraid	0.225614	0.171853	Tmem258	-0.0889786	0.016489	Ube3b	-0.0918542	-0.0446074	Zmynd11	-0.411008	-0.19028
Cox5a	0.106654	0.0960434	Cln5	-0.176847	-0.184684	Ocrl	-0.157026	0.0550014	Orai2	-0.334848	-0.0394343
Gngt2	0.144264	0.223553	Mbp	-0.12401	-0.215036	Nek7	-0.137871	-0.0446397	Lipa	0.399433	-0.0119722
Pla2g4a	-0.339005	-0.390208	Bcl3	-0.197569	0.199781	Rbx1	0.121962	0.0209717	Dok1	0.389254	0.315523
Rps6ka1	0.208562	-0.0733714	Pggt1b	-0.164149	0.0458755	Rpl27	-0.0541744	-0.107919	Arid5a	0.536118	0.564869
Lig1	-0.444471	-0.166172	9530068E07Rik	-0.104712	-0.0667358	Fbrsl1	-0.0563119	-0.0323012	Snx14	-0.385218	-0.295398
9930111J21Rik2	-0.321799	-0.191758	Uhrf2	-0.182217	0.00379527	Cdca4	-0.170901	0.0442633	Mef2c	-0.493172	-0.367605
Mat2a	0.22285	-0.0218441	Pycard	0.140718	0.108081	Slc28a2	0.732077	1.3522	Herc6	0.446179	0.249248
Fkbp1a	0.15797	0.0559758	Zmiz2	-0.129147	-0.139288	Ptprc	0.0937072	0.359323	Hipk1	-0.254164	0.0321779
Atp6v0d1	0.160979	0.193966	Tmem30a	-0.0710474	0.102985	Cd84	-0.0923524	-0.0879792	Cd37	-0.149328	-0.252031
Tspan5	0.360281	0.026896	Slamf8	-0.153546	0.240383	Cnot11	-0.160791	0.105959	Hsp90aa1	0.30854	0.145581
Rap2a	0.308195	-0.0318046	Csrnp1	0.270961	0.551462	Ivns1abp	-0.11984	-0.108138	Sptlc2	-0.18765	-0.116846
Mertk	0.309949	0.472774	Nrip1	-0.177482	0.201288	Cfb	0.380518	0.778998	Mylip	-0.338487	-0.181
Ak2	-0.210015	-0.0443576	Cept1	-0.0911228	0.123607	Mfsd5	0.19532	0.0959158	Atrnl1	-0.192436	-0.305631
Parl	0.265435	0.0697906	2900097C17Rik	-0.211803	0.0166801	Zeb2	-0.109461	0.18829	Bid	0.569941	0.479176
Bcl3	-0.253875	-0.264939	Tnfaip8l2	0.0886396	-0.015573	Rassf4	-0.106543	0.0785928	Naga	-0.190615	0.0280196
Glrx	-0.226603	-0.264052	Acbd5	-0.186216	-0.102725	Rnase4	-0.194646	-0.251215	H2-M3	0.298075	0.0405794
Tmem128	-0.200065	-0.317504	Klf7	-0.317996	-0.0805924	Glipr2	-0.162439	-0.07394	Rapgef2	0.528618	0.427429
Plbd1	-0.571078	-0.788265	Sppl2a	-0.112274	0.152225	Mapk14	-0.14012	-0.0364414	H13	-0.178641	0.12819
Aldh9a1	0.266393	0.35771	Eif3i	0.105408	-0.0244377	P4hb	-0.09487	-0.0323157	Sox4	-1.27166	-1.85395
Plekha2	-0.209771	-0.222427	Gramd1a	0.272623	-0.0159422	Rgs2	-0.0958735	-0.270175	Ptp4a1.1	-0.279957	-0.0627872
Tes	0.340365	-0.0538775	Tbxas1	-0.109158	0.2899	Sirpb1c	-0.0951131	-0.0255736	Ywhag	0.258892	0.232659
Atp5g2	0.0809232	0.0820603	Ltb4r1	0.278042	0.643369	Snapc3	-0.183628	0.190762	Eif2a	-0.283923	-0.188064
Mapk1ip1l	-0.270392	-0.174982	Egr1	0.0606372	0.754461	Sars	-0.128118	0.00129914	Rhov	-0.769325	-0.365367
Scd2	-0.240288	0.0251605	Cyb5r3	-0.156567	-0.261383	Spink2	-0.30359	-0.0671189	Il6st	0.683208	0.110911
Gm16286	0.245677	-0.0120362	Mtdh	0.0813149	-0.0994305	Hhex	-0.196592	-0.458479	Gm16867	-0.538957	-0.343783
Pkib	0.300116	0.0683079	Npm3	0.202716	-0.0596558	Ttf1	-0.149809	0.116603	Gramd1a	-0.440384	-0.299055
Pdk1	-0.276378	-0.0173012	Tubb6	-0.218106	0.156736	2810004N23Rik	-0.126438	-0.0844897	Lamtor3	0.303727	0.00816518
Srebf2	0.451027	-0.0922148	Tmem164	-0.159966	0.0116208	Arrb1	-0.109033	-0.210321	Sigmar1	-0.34629	-0.331528
Rapgef2	-0.376652	-0.287782	Samd9l	-0.215491	0.231567	Sqor	-0.107699	0.0716937	Akap8l	-0.336648	-0.233246
Pa2g4	0.247823	0.0879898	Ndufa8	0.11196	-0.104614	Fam98b	-0.160479	-0.0108268	Tmem59	-0.167707	-0.254441
Capzb	0.106373	0.0444517	Ndufs8	0.145239	-0.0247497	Rps15a	-0.0567241	-0.131273	Itsn1	0.728785	0.392393
Ppp1r18	0.157327	-0.130765	Dpy19l1	0.282935	0.24169	Ogfr	0.208803	0.189236	Morrbid	-0.363307	-0.302758
Bnip3	-0.242262	-0.310266	Slc6a8	-0.478129	-0.599958	Smim15	-0.150385	0.0234291	Gyg	-0.2481	0.160367
Slc9a9	0.293986	0.426984	Rnf169	0.143647	0.0542193	Gpat3	-0.159481	-0.231307	Ifi30	-0.153845	-0.0700302
Metrnl	0.314595	0.245381	Hk1	-0.151567	-0.126054	Plk3	-0.164564	0.083407	Tor3a	0.319237	0.230916
Pdcd10	-0.167957	-0.187492	Ogfr	0.138084	0.240651	Gla	0.343624	0.409693	Mir142hg	-0.182926	0.301757
Pdia3	-0.127998	-0.0382117	Fam20c	-0.120353	-0.165159	Cd68	0.154108	0.136843	Tapbp	0.213343	0.317173
Malat1	-0.133024	0.142828	Tlr13	0.197559	0.121285	Cyth4	-0.0973337	-0.123427	Inhba	0.918495	-0.0587272
Lrrk2	-0.738616	-0.429549	Psma1	0.116992	-1.39976e-06	Cd44	-0.0973573	-0.120464	Synj2	-0.423999	-0.334875
Acadl	-0.205627	-0.11829	Micos10	-0.09848	-0.145212	Ticam2	-0.079319	0.36347	Gpat3	-0.60409	-0.295294
Klhl2	0.384724	0.0170944	Slc7a8	-0.288131	0.0337881	Tbc1d13	-0.134734	0.167701	Mvp	0.281182	0.353771
Bax	0.144073	0.0544593	Sik1	0.211387	0.336182	Unc45a	-0.179346	-0.345705	Fam32a	-0.215211	0.159691
Ucp2	0.0722734	-0.02694	Zfp516	-0.213273	0.00885022	Carhsp1	-0.0732737	-0.0714908	Paip2	-0.225143	-0.179816
Dgat1	0.538833	0.610663	Ccl6	0.250604	0.163672	Tspan5	-0.151029	-0.0792382	Htra2	0.375175	0.197159
Cirbp	0.31591	-0.132894	Vps4b	-0.123902	-0.0122385	Tmem256	-0.0970681	-0.0999423	Gbp6	0.508354	0.574042
Dcps	0.370646	0.0853709	Zmynd8	-0.100434	0.0194643	Kin	-0.12517	0.109432	Creld2	0.481882	0.45847
Eif3k	0.102641	-0.0329382	Hilpda	-0.450015	-0.078088	Etv3	-0.163657	0.0262713	Eif1a	0.448721	0.277562
Sestd1	-0.299347	-0.0767286	Elob	-0.0687519	-0.0745873	Sec24a	-0.132221	0.0619587	Jak1	0.263127	0.155306
Ccni	0.166129	-0.128441	Isca1	-0.207965	-0.023316	Ppp2cb	0.267489	-0.211375	Nrip1	-0.206184	-0.246729
Nfam1	0.155976	-0.0963364	Rufy3	-0.247878	0.0272684	Slc38a7	-0.157393	0.132719	Casd1	-0.257641	-0.405379
Rnf13	0.199046	0.0342219	Clip1	-0.160445	-0.112396	Kdsr	-0.105031	-0.0327464	Ifi27l2a	0.381005	0.0279564
Stub1	0.228336	0.196426	Rnf7	-0.0769415	-0.116347	Tnfsf13b	0.453689	0.20124	Mxd4	-0.382662	-0.533666
Cd200r4	-0.179073	-0.0876778	Ap2a2	0.198693	0.0711514	Pkib	-0.137845	0.0100768	Atp1a1	0.22264	0.186959
Pnp	-0.125091	-0.282128	Iqgap1	-0.0786856	0.0559791	Prr14l	-0.106686	-0.0438554	Klhl24	-0.184979	-0.492883
Gm9844	0.603486	-0.0826589	Ccdc90b	-0.237313	-0.169364	3110082I17Rik	-0.148306	-0.309786	Clec4a2	0.341287	0.73247
Sord	0.490323	0.199461	Atp8b4	-0.0996922	-0.0602566	Lmbrd2	-0.239119	0.0540925	Mxi1	-0.277259	-0.305968
Mta1	0.389288	-0.0705285	Nab2	-0.165163	0.381884	Coro1a	0.104493	0.0753584	Znrf3	-0.476895	-1.16586
Psen2	-0.184893	-0.217733	Mettl9	-0.0999095	-0.0534239	Maea	-0.104112	-0.0322476	Casp1	0.3788	0.362986
Exosc5	0.264175	0.0861871	Ppfia4	0.255691	0.206482	Slc49a4	-0.156777	-0.295593	Atp6v1a	0.292958	0.0895814
Capns1	0.109902	0.084272	Clic1	0.0494222	-0.0104643	Mboat7	-0.104321	0.0575946	Tbrg1	-0.22507	-0.130972
Trio	0.395283	0.0691261	Rhbdf2	-0.164356	0.181946	Higd1a	-0.109433	0.0629551	Snhg8	-0.259687	0.107068
Ibtk	0.377579	0.0549229	Smg7	-0.168114	0.00551078	Trnt1	-0.0933736	-0.0930015	Gse1	-0.355815	-0.431742
6430548M08Rik	0.408523	0.204763	Tubb4b	0.154392	-0.0264754	Alg9	-0.174324	-0.0170187	Plec	-0.230967	-0.202227
Kcnk13	0.299534	0.338761	Gnptab	-0.202031	-0.120087	Epsti1	0.216447	0.0706796	Pink1	-0.316481	-0.44574
Card9	0.278247	-0.0771332	Ccng2	-0.252832	-0.286386	Rpl7	0.066283	-0.0968309	Ext1	0.515795	0.368275
Tbk1	-0.271987	-0.125602	Gm35154	0.236333	0.473581	Dnm1l	-0.123815	0.0314191	Hspe1	-0.14775	-0.201142
Pgm1	-0.248104	-0.215332	Nedd8	0.083602	-0.0747893	Tecpr1	-0.207	-0.161764	Fosl2	-0.299755	0.0540442
Znrf2	0.266953	-0.11112	Anxa1	-0.114455	-0.121471	Shprh	-0.13616	0.104118	Deptor	-0.488758	-0.445581
Baz1a	0.182613	-0.0725904	Pald1	0.255037	0.0229149	Cdk19	-0.186757	0.0895513	Ddt	-0.215115	-0.0814447
Bhlhe41	0.627505	0.624287	Odc1	0.301388	0.149349	B4galt3	-0.104134	0.114474	Arl8b	0.396044	0.0705724
Steap3	0.390163	0.555343	Sar1a	-0.124619	0.0852079	Gamt	-0.202522	-0.199997	Apbb1ip	0.184806	0.316461
Asap1	0.204813	0.19108	Ccl2	0.419135	0.504346	Cgas	-0.224486	0.00436838	Fis1	0.169534	0.136465
Iqgap2	-0.317984	0.119198	Raph1	-0.215064	-0.122153	Klhl20	-0.13019	-0.140218	Ttyh3	0.245164	0.245725
Mrps15	0.207271	0.179274	H2-DMa	0.109801	0.543107	Setd1b	-0.085808	-0.0654859	Rap2b	0.315627	0.115708
Slc39a14	0.585341	0.0386677	Tmco1	-0.121321	-0.136534	Ubr1	-0.102054	-0.0720596	Fnip2	0.447125	0.181093
Slc44a2	0.334146	-0.183429	Galnt7	-0.148889	-0.0668576	Arid5b	0.218068	0.442741	Glipr1	-0.15326	-0.446493
Fyn	-0.479386	-0.9935	Larp4b	-0.110335	0.0287238	Grk2	0.183519	0.158111	Mbp	-0.194565	-0.450282
Ensa	-0.164175	-0.279259	Camta2	-0.148413	-0.135684	Amfr	-0.128369	-0.0736242	Ctnnbip1	-0.320622	-0.0109899
Pcmtd1	-0.255991	-0.0853237	Bcl2l11	-0.189106	0.0439747	Emp1	-0.355321	0.00870036	Dhdds	-0.29271	-0.0219179
Mfsd13a	0.362928	-0.139521	Phf5a	0.188729	-0.0535494	Nkiras2	-0.0878715	-0.0782311	Gbp3	0.454141	0.661029
Clic1	-0.082297	-0.158489	Rere	-0.167304	-0.039233	Homer3	-0.125559	-0.16871	Iigp1	0.333825	1.04709
Rhoa	0.0797895	-0.00188464	Psma6	0.124066	-0.0236899	Abcg1	-0.130727	0.0250163	Sdf2l1	0.339688	0.360239
Capza2	0.11103	-0.0199077	Zbtb20	-0.152868	0.0206735	Tcf4	-0.116034	0.122555	Bak1	0.288728	0.377958
Cdk9	0.196918	-0.0643863	Zfp710	-0.106621	-0.093959	Ap1g2	-0.155639	-0.0124577	Xaf1	0.389693	0.211359
Eef1d	0.127055	0.160284	Tmem50a	0.0691949	-0.050975	Timm8b	-0.106411	-0.0906988	Rab7	0.197815	0.229075
Ranbp9	0.258053	0.0164887	Gse1	-0.174809	0.0276099	Parp3	-0.0918378	0.0934148	Pcbp2	-0.209263	-0.0476226
2011-09-01	0.394199	0.14052	Cycs	0.125864	0.145282	Rbpj	-0.161681	-0.134487	Pnrc1	-0.1771	0.0605646
Arhgef1	0.165483	-0.0765181	Rps23	0.0596405	0.065782	Arhgap4	-0.110032	0.0734279	Hnrnpf	0.124455	0.205015
Klc4	0.298283	0.0152012	Brd7	-0.143924	-0.0333467	Stambpl1	-0.137777	-0.016114	Snx1	-0.190273	0.0247339
Zfhx3	-0.227746	-0.162274	Arhgap9	0.169721	0.116702	Pde3b	-0.23519	-0.112698	Cox4i1	-0.0905884	-0.113174
D1Ertd622e	0.220556	0.0876099	Selenoh	0.242259	-0.129826	Terf2ip	-0.108019	0.0637564	Hmgb1	-0.14977	-0.00470336
Tent2	-0.181951	-0.0764214	Cltb	0.246085	0.175063	Lamtor3	-0.100225	0.0282508	Rab22a	0.422751	0.242146
1700037H04Rik	0.344121	0.318428	Ywhag	-0.0915271	-0.00445183	Hira	-0.165295	0.0574161	Arhgef10l	0.466086	0.431215
Gab3	0.43481	0.573382	Reep5	0.0763549	-0.124654	Hs1bp3	-0.198233	0.051539	Baz1a	-0.203317	-0.0593372
Sap30	0.240555	0.226831	Fam241a	0.22284	0.287343	Iars	-0.153502	-0.213062	Cope	0.175529	0.0950664
Itga6	0.443555	0.839648	Rbck1	0.151768	0.130917	Atf2	-0.17824	0.0577827	Rab14	-0.159984	-0.0193916
Pou2f2	0.250742	0.219784	Adam9	-0.0962949	-0.100403	Rab11fip1	-0.130255	-0.041078	Tbc1d17	-0.232613	-0.301396
Cd1d1	-0.616654	-0.723559	Cd33	0.126676	-0.0258912	Anapc13	-0.131843	-0.195142	Vps4b	0.243166	0.148611
Phf14	0.251738	0.0696965	Lpin2	-0.14256	0.0377264	Sowahc	-0.11361	0.161986	Mthfsl	0.357958	0.118365
AI506816	0.607401	0.457416	Rapgef2	-0.236616	0.0521853	Rc3h1	-0.122794	0.0701201	Tuba4a	-0.243546	0.113976
Ldlr	0.42336	-0.354806	Elk3	-0.146333	-0.0870149	Gdi1	-0.103121	0.0114123	Eno1	-0.161498	-0.291754
Rsl1d1	0.249249	0.00170758	Lrrc25	0.135522	0.205821	Irgm1	0.265781	0.427138	Prex1	-0.193122	-0.269022
Peak1	-0.411368	-0.106356	Cd47	0.0841581	0.0896896	Pnpla7	-0.0933969	-0.301365	Imp3	-0.205216	-0.0956486
Nin	0.226665	-0.063003	Gnb2	0.0710754	0.0896254	Lcor	-0.119571	-0.0198396	Cd177	-0.653035	0.986168
Prmt3	0.422636	0.238132	Phf11d	0.431969	0.405577	Cfh	-0.115456	-0.359202	Hnrnph1	-0.265729	-0.195139
Asah1	0.105274	0.101343	Brox	-0.189028	-0.0351021	Smim11	-0.124781	-0.086879	Dstyk	-0.35507	-0.396471
Atp5a1	0.102898	0.06001	Atxn3	-0.180071	-0.00529527	C1galt1	-0.205724	0.187094	Snap29	0.367903	0.39508
Cd2ap	-0.231719	-0.181864	Tspo	0.106087	0.106466	Akt3	-0.119317	0.423003	Akr1a1	0.166953	0.106341
Hadh	0.376092	0.188764	Mapk6	-0.180785	-0.108267	Epb41l4aos	-0.0339075	-0.0965772	Cdk4	0.249659	0.005221
Gna12	0.346554	0.244818	Dapk1	-0.645179	-0.179751	Sms	-0.172863	0.139291	Bhlhe40	-0.164286	-0.179044
Cox8a	-0.0817072	-0.0287285	Atp8a1	0.188228	0.372064	Ntpcr	0.287504	0.00473845	Eif2ak4	-0.266566	-0.533653
Mrpl17	0.199073	0.220705	Tmem259	0.259896	-0.225462	Zdhhc16	-0.0947926	0.0263223	Cebpzos	-0.311419	-0.740765
Stk17b	0.239474	-0.0105262	Fam102b	-0.204502	-0.2004	Sh3bp5	-0.0493684	0.0838435	H2-Ke6	-0.303306	-0.242238
Galnt7	-0.256151	-0.0455187	Cas9	-0.371904	-0.0795168	Atg4d	-0.110834	0.0370689	Kif13b	-0.282229	-0.398849
Fam129a	0.226113	-0.272994	BC005537	-0.103276	0.122304	Dock2	-0.0997684	0.109084	Resf1	0.402312	0.418706
Phactr2	-0.414262	0.0403564	Hnrnpdl	0.147786	0.00612927	Jund	0.159029	0.0504612	Ranbp1	0.227285	0.128048
Ptpn1	0.185194	-0.137177	Ubxn4	0.142136	0.031185	Snd1	-0.121579	-0.125899	Arf2	0.430666	0.405811
Sdhaf1	0.42023	0.337811	Mefv	-0.297918	0.374703	Synj2	-0.147833	0.00337446	Vps37b	0.549374	0.283624
Sar1a	-0.184094	0.0411036	Ifi204	0.236572	0.446756	Clip2	-0.156328	0.0197342	Ndufb5	-0.163631	-0.231873
Gm43305	0.163222	-0.582775	Scarb2	-0.0846221	-0.077931	Mob1b	-0.172396	0.22335	Itga6	-0.516306	-1.24297
Myl12b	0.0688712	-0.0491318	Nabp2	0.197748	-0.0150322	Gk	-0.156629	0.243859	Smurf2	-0.173207	-0.238565
AI504432	-0.39505	-0.37397	Prdx1	-0.142154	-0.249426	Bicd2	-0.178316	0.0425949	Rxrb	-0.25428	-0.350741
Slk	0.211815	-0.0920689	Ssrp1	0.147455	-0.0524546	Ubn2	-0.116773	0.0166364	Tmx4	-0.377283	-0.517041
Chd9	0.162893	-0.054811	Eif5a	0.0901013	0.0131505	Opa3	-0.108695	-0.0428621	Cks2	-0.195155	-0.395225
Snhg20	0.330512	-0.0738831	Gabarap	0.053438	-0.0253719	Zmynd8	-0.101045	-0.159962	Rhoa	0.116568	0.0966801
Arhgap4	0.232471	0.0981212	Usp2	0.241531	0.0268748	Phc2	0.225222	0.214093	Cacybp	0.282591	0.155616
Ccpg1	0.246127	0.0205245	Stk19	0.223225	0.243459	Ms4a4c	0.272334	0.478249	Dag1	-0.480472	-0.054328
Eps8	0.230755	-0.00108755	Metap2	-0.117311	-0.0356873	Bax	0.139009	0.14915	Casp2	-0.40653	-0.254066
Gpr65	-0.420238	0.0687634	Gys1	-0.21948	-0.197548	Ppp1cc	0.15005	0.0250764	Rab3gap2	0.64773	0.0131609
Nedd9	0.166174	0.101379	Psmc3	0.143276	-0.0510521	Edc3	-0.176051	-0.055159	Ripk3	0.632176	0.276282
Atxn10	0.218534	0.0336989	Lpgat1	-0.169527	0.0717715	Aig1	-0.0416257	0.350508	Adss	-0.249268	-0.462974
Elmsan1	-0.247878	-0.083311	Gns	0.131126	-0.0225312	Ncor2	-0.0860506	-0.117573	Ciao2a	-0.184449	-0.103915
Smc5	-0.221909	-0.173751	Ddx17	-0.101219	0.182953	Kdm4b	-0.159737	0.121495	Tusc1	0.478003	0.144623
Ncf4	0.149515	-0.00137068	Nlrp1b	-0.166283	0.189715	Urgcp	-0.129405	-0.090124	Fam234a	0.266109	-0.0145933
Tmem147	0.252743	0.118956	Eif1	-0.0496371	0.14314	Romo1	-0.143043	-0.162892	Ddx39	0.359977	0.249262
Dubr	-0.255561	-0.271713	P2ry6	0.107918	0.0435311	Calm2	0.144003	-0.0223494	Rab3d	-0.255268	-0.0464559
Hnrnpul1	0.199276	-0.0120835	Wdfy3	-0.0983503	-0.0596199	Slc12a4	-0.22009	-0.114819	Dctpp1	-0.268832	-0.516256
Mcrip1	0.226359	0.0798171	Cpt1a	-0.11745	-0.12529	Ppp2r2d	-0.111149	0.137405	1110038F14Rik	0.443335	0.347269
Tcp11l2	0.371297	0.0562312	Nfat5	-0.21134	0.0336554	Lgals1	-0.103925	-0.107635	Kdelr1	-0.203992	-0.0987709
Csf3r	-0.14288	-0.425168	Cdk8	0.0805046	0.110896	Selenof	0.0981146	-0.126234	C1rl	-0.411815	0.0137225
Bnip3l	0.151608	0.0606654	Emb	-0.0746338	-0.0334349	Wsb1	-0.096739	0.146475	Gsdmd	0.202231	0.290592
St3gal5	-0.353434	-0.000119583	Furin	0.0995447	0.166212	Smurf1	-0.156959	-0.176321	Ccng2	-0.288111	-0.545708
Snx18	-0.137061	-0.2029	Lmna	-0.237368	-0.133348	2011-09-01	-0.206631	-0.0559265	Slc6a6	0.241052	0.183258
mt-Nd5	0.168961	0.136929	Gm9733	0.149542	0.769339	Tmem135	-0.119188	-0.0327654	Pcyt1a	0.491561	0.277238
2510009E07Rik	0.475077	0.072491	Gsn	-0.0957012	-0.170647	Fcgr1	0.196491	0.278043	Jun	0.284976	0.321616
Stard3nl	-0.197062	-0.150747	Igtp	0.177825	0.451241	Sf3b4	0.224518	0.0955682	Rps2	-0.09043	-0.128401
Arpc4	0.0991264	-0.0239947	Purb	0.207653	0.0850714	Tirap	-0.147359	0.0320225	Pycard	-0.162976	0.0114362
Traf3	-0.332853	-0.278395	Ppm1b	-0.178577	-0.0616335	Sec61a1	-0.106975	-0.0797064	Lmbrd1	0.21179	0.169289
Mt2	0.57313	1.22336	Huwe1	-0.121433	0.0182211	Dmtf1	-0.133717	0.304535	Ctdnep1	0.331866	0.118889
Chp1	0.191407	0.0225935	Cdc5l	-0.128339	-0.00707992	Lrrk2	-0.219898	0.137995	Zc3hav1	0.31062	0.165487
C130050O18Rik	0.244623	0.0866335	Clta	0.0521505	-0.00927626	Zdhhc14	-0.358558	-0.702389	Ehd1	0.443665	0.297643
Ifi206	-0.307125	-0.102632	Eif4ebp2	0.131546	-0.0447686	Mroh1	-0.120577	-0.0179264	Mapk14	-0.15467	-0.139801
Ing4	0.255552	0.292483	H2-Q7	0.11607	-0.0684153	Mpc1	0.182001	-0.0724781	Pdpn	-1.11846	-0.80544
Phlpp1	-0.394319	-0.325297	Lmnb1	0.2346	0.579608	Rbpms	-0.0751305	-0.0591357	Pitpnm1	-0.278881	-0.133628
Aff1	-0.18352	-0.0891093	Tm2d3	0.211839	-0.223298	Adamtsl4	-0.0733521	-0.0471664	Ddit3	0.792892	0.696807
Grn	-0.0892763	0.0471657	Rabggtb	-0.117554	-0.0848872	Clec4e	-0.0362857	0.57511	Saa3	0.77699	0.475537
Ndufa5	-0.165487	0.116356	Klra2	0.139741	0.526322	Resf1	-0.0316259	0.135128	Ndufs2	-0.175694	-0.176402
Fgd6	-0.438222	-0.248263	Mob1a	-0.103295	-0.0200263	Csnk1g1	-0.117193	0.114311	Dtx3	-0.22739	-0.247798
Bphl	0.335256	0.306384	Malat1	-0.087085	0.0861394	Mrps2	-0.108586	0.135911	Oip5os1	-0.183523	-0.0982403
1810058I24Rik	0.155472	0.0484532	Usp8	-0.120293	-0.0149835	Ift20	-0.118684	-0.0762621	Nudt8	-0.286695	-0.316874
Zfand5	0.211934	0.172476	Psmb2	0.0947627	-0.0096296	Stk10	-0.0836888	-0.149123	Atf5	0.695243	0.526656
Prmt1	0.24277	0.0101743	Etv3	-0.217259	0.0815502	Taok1	-0.110984	0.00359012	Myl6	0.125477	-0.0540667
Lmna	0.369898	0.4111	Ppp6r3	-0.124195	0.0763913	9930021J03Rik	-0.208237	0.189547	Tmem50b	-0.232801	0.0761735
Lbr	-0.444019	-0.358784	Rab24	0.151209	-0.0201314	Ski	-0.118305	-0.112611	Tnfrsf1a	0.238116	0.346459
Ppp2r5c	0.177246	0.0560463	Vamp4	-0.115846	0.0115783	Acbd5	-0.148751	-0.134619	Zfp277	-0.206263	-0.00386799
Prpf38a	-0.291395	-0.272068	Txnrd1	-0.176551	0.0127904	Tmsb4x	-0.0602839	-0.273292	Tnfrsf13b	-0.312918	0.00530637
Eef1g	0.138836	0.153205	Eif2s2	-0.0846156	0.0958771	Atg2a	-0.18147	0.113606	Uck2	-0.324982	0.115133
Zmiz1	0.15234	0.0407323	Alpk1	-0.0706442	0.250977	Casp2	-0.0860308	0.000492141	Tor4a	-0.287476	-0.134553
Rpl10-ps3	0.38156	-0.223631	Dcps	0.264886	-0.0284216	Pttg1ip	-0.0976868	-0.0998313	Fgd3	-0.310402	-0.373411
Klf6	-0.136765	-0.216018	Setd5	-0.113454	0.0467993	Slc8b1	-0.0459384	0.0165945	Pilrb1	0.60291	0.428005
Tmem259	0.307226	-0.229221	Ppp1ca	0.0823254	-0.00351299	Gclc	-0.184457	0.0830288	Spata5l1	-0.499732	-0.351711
Fbxo9	0.388906	0.00335689	Hnrnpl	0.105684	-0.0505589	Atpaf1	-0.114067	-0.28521	Trim28	-0.225741	-0.148662
Cxcl10	-1.20127	-0.745006	Rhov	0.334265	-0.0821712	Pip4k2b	-0.0624153	-0.00753207	Emilin2	-0.124816	-0.0291201
Wdfy3	0.23326	0.175118	Wdr83os	0.134857	-0.0470788	Asxl1	-0.0943152	0.0139741	Gla	0.484087	0.165318
Tyrobp	0.0593782	0.0338374	Gripap1	-0.144952	0.0317857	Snx25	-0.274672	-0.0442171	Acbd6	-0.262044	-0.564275
Ctdspl	0.93734	-0.0476951	Gorasp2	0.159116	0.0268377	2010-09-01	-0.185925	0.0935771	Pfkp	0.316884	0.325702
Ankrd37	-0.357263	-0.449183	Fosl2	-0.186464	0.317732	Emb	-0.0638907	-0.0837453	Nudt14	-0.232523	-0.243997
Ypel2	0.517172	0.184537	Gpnmb	0.295361	-0.387379	Ccdc58	-0.123457	-0.162345	Higd2a	-0.18199	-0.244181
Dusp1	0.186208	0.386803	Tmem154	0.328511	0.148636	Tln1	0.0978318	0.0460111	Mycbp	-0.330552	-0.455091
Triobp	-0.23662	-0.301441	Ccrl2	-0.193803	0.159321	Etf1	-0.0881437	0.113124	Brd2	0.306145	0.189145
P2ry6	0.151487	0.0363047	Siglece	0.198438	0.308823	Trip4	-0.139199	-0.06942	Tgif1	-0.196533	-0.16035
Etfa	0.182219	0.113564	Slfn2	0.0908114	0.0732811	Syngr1	0.452596	-0.145251	Polr1d	-0.154105	-0.142946
Nod1	-0.538127	-0.569982	Rnf13	-0.0798314	-0.0797888	Ddhd1	-0.0972484	-0.23646	Plcg2	-0.103925	-0.0503858
Noa1	0.268967	0.156545	Cnn2	0.287903	0.313672	Vapa	0.131453	0.085696	Sft2d2	-0.345744	-0.219357
Arel1	-0.374185	-0.361566	Nampt	-0.106629	0.212374	Abcd3	-0.135098	-0.105128	Impdh2	-0.226772	-0.0926666
Alkbh5	-0.225113	-0.175279	Slamf6	-0.23366	0.0537178	Tgif1	0.240187	0.280487	Lrrfip2	0.335786	0.237873
Pepd	0.23919	0.230207	Mrto4	0.163012	-0.0379964	Lmna	-0.177688	-0.187261	Pacs2	0.438784	0.15478
Ssr3	-0.15832	-0.125565	Mplkip	-0.156147	-0.110756	Frmd4b	0.258084	0.4006	Gm9733	-0.312704	0.795818
St6galnac6	0.376073	0.497425	Bicd2	-0.224119	-0.256691	Pim1	-0.14276	-0.092612	Srp14	-0.159558	-0.137499
Sptssa	0.185364	0.209414	Canx	-0.0739309	-0.0740505	Gbp9	-0.0124741	-0.0603194	Selenoh	-0.184133	-0.278542
Cryl1	0.334846	0.119108	Psmd10	-0.179825	-0.283296	Desi2	-0.113888	-0.0129845	Glb1	-0.259711	-0.386664
Pigs	0.22548	0.0442547	Il31ra	-0.0499292	0.0566182	Fgr	-0.0941413	0.0341238	Ube2n	0.214529	0.21373
Lrrfip1	0.166877	-0.0678301	Glg1	-0.0924001	-0.0251334	Mtif2	-0.115508	-0.0914013	Plcb2	-0.286353	-0.247135
Fbxl2	0.754972	-0.0135614	Uhrf1bp1l	-0.151156	-0.0264243	Zfp131	-0.0949728	0.0373032	Cib2	-0.601202	-0.265049
Slc16a6	0.407249	0.408152	Runx2	-0.245255	0.12665	Lamtor4	0.144008	-0.0494919	Gabarapl1	-0.256896	-0.157823
Rassf1	0.264405	-0.163426	Appl2	-0.157609	-0.190019	Hvcn1	-0.165078	-0.132401	Acot7	-0.262117	-0.256323
Acaa1a	0.169494	0.0782958	Pdlim7	-0.185436	-0.174116	Rgcc	-0.302563	-0.429659	Malt1	0.659726	0.203083
Rab29	0.318215	0.21002	Gmip	0.150364	0.148471	Fance	-0.128933	-0.132775	Ube2d2a	0.151403	0.129492
Uqcrc1	0.141663	-0.0127292	Man2a1	-0.0943053	-0.00512682	Mycbp	-0.12512	-0.155069	Rbms1	0.176132	0.30362
Ric1	-0.247682	0.0245014	Psma2	0.0897684	-0.0341186	Fam91a1	-0.152981	-0.11365	Anp32e	0.429159	0.225171
Rxrb	0.301709	-0.181545	Prkaa1	-0.193433	-0.075747	Lgals9	-0.115404	-0.1101	Ltb4r1	0.538897	0.721464
Jmjd1c	0.215154	0.0859485	Nlrc4	-0.225986	-0.314888	Arid2	-0.100938	0.0289715	Mdp1	-0.282073	-0.377217
Erh	-0.259212	-0.0192903	Impdh1	-0.426235	-0.177034	Tubb6	-0.121306	-0.166367	Hdac9	0.847036	-0.314254
Sel1l	0.246626	-0.0452847	Adss	-0.149399	-0.178588	Ube2g2	-0.0818009	0.107737	Vdr	-0.581667	-0.0289155
Kcnq1ot1	0.480264	0.340527	Ctps2	-0.13791	-0.14378	Plekhm3	-0.0810933	0.265956	Psma2	0.157225	0.156602
Golim4	0.356297	0.117615	Sf3b5	0.0944294	-0.0398726	F11r	-0.0649398	-0.0894317	Atp6ap1	0.131791	-0.058321
Flna	0.168312	0.00630822	Hipk2	-0.177535	0.06434	Cotl1	-0.0967178	-0.252761	Chchd5	-0.397129	-0.355357
H2-T24	-0.291243	-0.126435	BC004004	0.145322	-0.0149389	Mthfd2	-0.121812	0.274399	Cd40	0.723166	0.67738
Hnrnpl	0.137291	0.0454995	1700017B05Rik	0.173046	-0.18065	Trim14	-0.0579805	-0.0549195	Gapvd1	0.262247	0.118069
Calm3	0.141321	0.112204	Pafah1b3	-0.172743	0.00812146	Sap18	-0.105752	0.0453665	Abhd5	-0.313893	-0.15664
Soat1	-0.108304	-0.0681419	Sap18	-0.0979589	0.0187913	Ripk2	-0.147279	0.0151393	Tk2	-0.182138	-0.0429782
Klhdc2	0.352045	0.171373	1810013L24Rik	-0.147675	0.211818	Armc10	-0.08223	-0.0694913	Bcl2a1d	0.361849	0.0680845
C1qc	-0.483974	-0.254338	Phlpp1	-0.223545	0.0668551	Myc	-0.473603	-0.313464	Fam107b	-0.283489	-0.423959
Npc1	0.244015	0.137631	AI413582	0.114077	0.0186601	Gpd2	-0.153355	0.140284	Nfatc1	-0.260733	-0.117761
Oxa1l	0.225119	0.0801824	Snx29	-0.113266	-0.120822	Nudc	0.178284	0.0564223	Impad1	-0.40212	0.0775141
Vdac2	-0.0938718	-0.103289	Arg1	-0.287208	0.109821	Selenos	-0.0949672	-0.0521482	Rasal3	-0.43677	-0.425908
Xylt2	0.490503	0.442731	Ube2q1	0.201819	-0.0578425	Rapgef1	-0.126403	0.0962395	Snx3	0.168666	0.0728465
Pet100	-0.193054	0.0849553	Nuak2	0.192096	0.333218	Naaa	-0.100227	-0.107978	Cpeb2	-0.42182	-0.35727
Tecr	0.152212	0.0111347	Lman2	0.116301	0.0625993	Fam53c	-0.176444	0.242669	Maml3	-0.258975	-0.247904
Hint2	0.280503	0.307164	Tnfsf12	0.158543	-0.196934	Lrrfip2	-0.0955561	0.28943	Nsd2	-0.260151	-0.327345
Bcl6	-0.244244	-0.406995	Hmgb2	0.12297	0.0870882	Bcl2l12	-0.042636	-0.0563486	H3f3b	0.146315	0.19805
Pstpip2	-0.257835	-0.342032	Ier3ip1	-0.0944422	-0.0744958	Lnpep	0.121568	0.148112	Naa60	-0.156346	-0.0922468
Fam162a	-0.24282	0.0974001	Eva1b	-0.272363	-0.0726428	Ddx58	-0.129009	0.077119	Malat1	0.178682	0.0318415
Ifnar2	-0.106346	0.0238541	Rpl7a	0.0447475	-0.0144062	St3gal3	-0.0535973	-0.24644	Cdk19	-0.252055	-0.168143
Cyhr1	0.26865	-0.0850424	Gm5150	-0.229851	0.336853	Uqcrb	-0.0859785	-0.0787969	Hp	-0.146714	0.116735
Rab20	-0.213115	0.0332649	Map2k1	-0.0817152	-0.00871289	Slamf7	0.192687	0.61908	Il13ra1	-0.181584	0.207597
Mfsd14b	0.191072	-0.0255901	Calu	-0.136325	-0.18103	Lysmd3	-0.167769	0.210229	Nfkbia	0.301542	0.211099
Hvcn1	0.228362	0.0230588	Nsmce4a	0.153855	-0.0354111	Snapc1	-0.101566	-0.0292703	Crtap	-0.363337	-0.46671
Necap2	0.191332	-0.0413582	Ndufc2	-0.0751556	-0.18811	Tpp1	-0.0710641	0.0145164	Ap2m1	0.154885	0.154154
Fnip2	-0.17482	0.0675074	Adamtsl4	0.299561	-0.0905536	Ell	-0.0891388	-0.168599	Ap3s1	0.320924	0.0345117
Ubb	-0.0486057	0.0281954	Hmga1	0.15061	0.0138639	Gbp6	-0.163055	0.407676	Manf	0.299842	0.41224
Dcakd	0.304701	0.08668	Tmcc1	-0.172922	-0.084417	Camta1	-0.126065	0.000998065	Ube2l6	0.360288	0.450336
Maf	-0.315372	0.377154	Palm	0.241507	0.105441	Hccs	-0.139113	0.0167734	B4galt7	-0.414548	-0.348267
Rbfa	0.242256	-0.0454064	Cask	0.19616	0.0980773	Ltb4r1	-0.00561176	-0.239471	Ifi35	0.356124	0.335384
Wdr26	0.162159	-0.0567699	Ankrd13a	-0.126645	-0.15937	Wdr82	-0.121244	0.127244	Tmed10	0.121033	-0.0665849
Slirp	-0.208348	0.0699265	Oip5os1	-0.112359	-0.0268284	Hnrnpll	-0.1159	-0.0839117	Dpy19l4	-0.342656	-0.366902
Serpinb6a	0.407457	0.675168	Txnl4a	0.262913	0.00393007	Ddx6	-0.112069	0.000893946	Mbd2	0.274747	0.441193
Gtpbp2	-0.228971	-0.320821	Lsm4	0.118876	0.0158282	Nr4a1	-0.0047043	-0.138778	Chchd2	-0.133555	-0.152513
Fam117b	0.225431	-0.131434	Pus10	-0.214725	-0.0550447	Aar2	-0.0752729	0.0997167	Fus	0.240251	0.213138
Ptpn6	-0.111319	-0.219226	Gclm	0.193208	-0.280982	Dgcr2	-0.0932023	-0.0132189	Tnfaip8l2	-0.174315	-0.106912
Ncstn	0.13935	0.0125095	Zmym2	-0.166807	-0.148757	Adipor2	-0.119623	-0.2308	Lig1	-0.497612	-0.750682
Mbd3	0.242041	0.169656	Slc1a5	0.205031	-0.0238092	Armc7	-0.134452	0.0487074	Tmem42	-0.41434	-0.212053
Sik3	0.19573	-0.192087	Tgfbr1	-0.116161	-0.0567049	Snhg3	-0.0991545	-0.0666066	Srpk1	-0.214324	-0.310378
Mgst3	0.264064	0.106752	Aff4	-0.117681	0.0922357	Rab11b	0.154505	0.0208308	Ing4	-0.294873	-0.300589
Cd68	-0.103466	0.214301	Cdyl2	-0.337827	0.0704111	Rnf187	0.159092	-0.0598496	Ndrg1	0.57407	0.718187
Mov10	-0.398553	-0.0294317	Lap3	0.208497	0.325422	Fbxl2	-0.52875	-0.0149065	Ebpl	-0.391711	-0.641536
Ppp1r12b	-0.280576	-0.066058	Hexa	-0.0542051	-0.131774	Med13l	-0.128907	0.00439996	Gga1	0.304385	0.270196
Clec5a	0.194824	-0.404139	Wsb2	-0.117008	-0.162874	Maml2	-0.128163	-0.115417	Tnfaip8	-0.197552	-0.171226
Ptpro	-0.263297	-0.34146	Got2	0.195466	-0.0126296	Fam234a	-0.13851	-0.000510676	Qdpr	-0.227729	-0.321405
Txn2	0.157564	0.0270164	Tcea1	-0.096588	-0.0410914	C1qa	-0.312825	0.138382	Mrps34	-0.218665	-0.170788
0610012G03Rik	0.229077	0.0729383	Irf2bpl	0.265057	-0.066229	Far1	-0.0872112	0.0392415	Haghl	-0.250947	0.177718
Atf1	0.200718	0.0026002	Atf4	-0.125508	0.1933	C1qc	-0.332278	0.087799	Parvg	-0.210774	-0.151071
Dap	0.224877	0.145827	Ifi208	0.314447	0.710965	Wdr45b	-0.129213	0.0653684	Pdcd10	0.217696	0.117013
Rnf149	-0.140864	-0.0192687	Fbxl3	-0.164981	-0.0911406	Rnf215	-0.156146	0.06213	Zfyve19	-0.375726	0.0029452
Xrn2	0.192918	0.00162523	2002-03-01	0.137898	-0.149983	Galnt6	-0.0989572	0.036129	Ier3ip1	-0.156992	-0.0881438
Ifi30	0.104096	-0.0203425	Asxl2	-0.136682	-0.12364	M6pr	0.109151	0.19581	Nmi	0.299901	0.328285
Pacs1	0.282344	0.141533	Ebna1bp2	0.180812	-0.0146367	Rad9a	-0.165107	0.102675	Rhoq	-0.235521	-0.363533
Pigt	0.19698	0.0715528	P2ry13	0.301763	0.262841	Tbc1d5	-0.0816483	-0.109979	Ctsa	0.117681	-0.149347
Rilpl2	0.237369	0.541902	Vps13b	-0.122993	-0.041421	Cacna1d	-0.555524	-0.0807967	Ppia	0.0769367	-0.101139
Ctdnep1	0.2114	-0.0105824	Ino80e	0.208602	0.0396146	Mga	-0.0603185	0.085638	Ccl2	1.01584	0.528699
BC051226	0.569673	0.0414853	Rassf8	-0.476019	-0.278359	Impad1	-0.19255	0.00920421	Alyref	0.22496	0.127642
Atp6v0e	0.0950179	0.115831	Ifit3	0.576194	0.419807	Ptma	0.0606299	-0.13993	Senp2	-0.196188	0.00904851
Tspan4	-0.194734	0.0284249	Ifnar1	-0.165594	-0.104988	Kcnq1ot1	-0.235434	-0.0680526	Taldo1	-0.104732	-0.0435055
H13	0.154335	-0.089	Rftn1	-0.0827269	-0.00474372	Tmem87a	-0.147022	0.21719	BC031181	0.227415	0.0513757
Ptpn12	0.232222	-0.0210936	Atp5l	-0.0557439	-0.0269591	Rpa3	-0.0865397	-0.0852773	Fcgrt	-0.238741	-0.640944
Zfp292	-0.157624	-0.128463	Maff	-0.317417	0.0283746	Yars	-0.137583	-0.10339	H2-Q4	0.200684	0.207082
Csrp1	-0.290186	-0.154642	Rbm47	-0.102757	0.0628284	Phkb	-0.131703	-0.0758595	Dennd4c	0.537653	0.0567992
Fmnl3	0.309004	-0.122122	Stk17b	0.122354	0.315064	Gsto1	-0.085565	-0.309448	Fbxo4	0.431722	0.298202
Lrrk1	-0.259437	-0.128969	Atp1b3	-0.0747848	0.0285392	Dip2b	-0.12474	-0.161699	Slc9a3r1	0.285399	0.203503
Tgfbr2	0.241178	0.230087	Dctn3	0.0970379	-0.0753268	Washc2	0.212761	0.113872	Lta4h	-0.282783	-0.158711
Snx10	-0.138285	-0.235483	R3hdm4	0.151533	0.000619183	1600002K03Rik	-0.160636	0.023388	Arhgap27	-0.353267	-0.256704
Uchl3	0.353952	0.417405	Dhx58	0.332749	0.16086	Igsf8	0.183199	0.238057	Ap1s2	-0.281276	-0.286995
Dock5	0.23545	-0.0761038	Clec4a1	-0.170251	0.110448	Smim12	0.220077	-0.0136715	Haus8	-0.209632	-0.187549
Tmem50a	0.0840076	0.0667626	Pfdn6	0.166526	-0.0258178	Tcea1	-0.0961798	0.0349467	Srd5a3	0.303854	0.104529
Rab3d	0.231387	0.104813	Dynlt3	-0.159853	-0.232745	Capn2	-0.127874	-0.0354067	Coq9	-0.304547	-0.178573
Rpl24	0.0757821	-0.107283	Snrpd3	0.111444	-0.082849	Vkorc1l1	-0.112877	0.01638	Fam114a1	0.594131	0.564846
Yipf3	0.20547	-0.0102237	Daxx	0.241003	0.484845	Vps28	0.154371	0.0145491	Gpsm3	-0.131459	0.0714192
Pkn2	-0.18351	-0.229077	Golga7	-0.106379	0.0188419	Vcl	0.705466	0.24497	S100a11	-0.124565	0.227045
Npepl1	0.326555	0.100727	Oasl2	0.230401	0.19792	Flvcr1	-0.17697	0.25246	Naip6	-0.279687	0.0343305
Dpep2	-0.172312	-0.161979	Ubap1	-0.0992172	-0.227747	Fam217b	-0.108416	-0.100464	Uhrf1bp1l	-0.252898	-0.111454
Scly	-0.243551	0.0901981	Ezr	0.153717	0.0429656	Lpxn	0.275058	0.259134	Smg1	0.337349	0.121408
Capn2	0.24012	0.255922	Fkbp4	0.189852	-0.280752	Adam9	-0.0998242	0.0711382	Ssr3	0.255884	0.194896
Ppp2r5a	0.164671	-0.00131288	Plekha1	-0.163439	-0.22627	Dido1	-0.106684	0.00339792	Suclg2	-0.401922	-0.337107
Ctso	-0.30649	-0.123244	Pura	0.145948	-0.0220639	Gas5	-0.094464	-0.021707	Usp34	-0.163839	0.0357252
Eepd1	0.298268	0.367278	Mtpn	-0.064131	-0.132393	Cybc1	-0.111548	0.125506	Cttnbp2nl	-0.248488	-0.102044
Mob3a	0.218728	-0.122418	Mcfd2	-0.124885	-0.0767298	Rif1	-0.12803	-0.0294445	P2ry6	-0.219968	-0.384896
Adcy7	0.183591	-0.0779733	Coro7	0.185888	0.0130269	Cpeb4	-0.11626	0.307533	Kctd2	-0.301354	-0.20055
Nceh1	0.21206	0.177997	Gm4951	0.162107	0.561603	Maff	-0.187838	0.0597969	Abhd12	-0.134945	-0.579388
Chuk	-0.219971	-0.178601	Tgfbi	0.0596586	-0.0253205	Chst11	-0.0383833	-0.210694	Usf1	-0.187478	-0.189432
Emsy	0.310776	0.130572	Mettl23	0.14548	0.0698383	Ascc3	-0.110321	0.135541	Psma7	0.146495	0.233725
Borcs6	0.303143	-0.0852243	Emc10	0.118565	-0.212714	Rab32	-0.0843313	0.242141	Camk1d	-0.12275	0.0564533
Ppargc1b	-0.298548	0.104085	Msl3	-0.230955	-0.141852	Pdlim5	-0.0865401	-0.010927	Sp110	0.330881	0.440913
Wdr46	0.363082	0.126207	Pmf1	0.320587	0.176181	Srsf5	0.152672	-0.121684	Wnk1	0.311209	0.138731
Isg15	0.0614956	-0.0591594	Yif1b	0.132016	-0.0753188	Trio	-0.114205	-0.136785	Crip1	0.265608	0.360181
Nob1	0.367957	-0.0372294	Zfp593	0.245915	0.176562	Sun1	-0.156648	-0.00761936	Casp6	-0.1655	-0.0396148
Spi1	0.0628913	-0.0683926	Sfpq	0.112003	0.0947536	Junos	-0.141622	-0.070347	Cdk5	-0.258269	-0.141955
Hist1h1e	0.2754	0.239357	Luc7l3	-0.0816551	0.0444865	Mark4	-0.084032	0.0361471	Adipor2	-0.222345	-0.248886
Selenoh	0.25701	0.195008	Mrtfb	-0.213765	-0.138848	Nmd3	-0.205734	0.110775	Lsp1	0.188502	0.435301
Cpsf6	0.219871	-0.0531459	Wdtc1	-0.183299	0.024525	Rnaseh2b	-0.14528	-0.156127	Psma6	0.182914	0.0756947
Serbp1	0.12987	0.0455353	Hmox1	-0.0538206	-0.374632	Arhgef11	-0.115094	-0.00881855	Cmc1	-0.194152	-0.00904204
Tmem223	0.255174	-0.0919581	Lyn	0.0765953	0.315176	Rbmx	-0.124291	-0.117621	Cebpd	-0.180724	0.166361
Aven	0.4343	0.197999	Vps28	0.128003	-0.0472709	Kmt2e	-0.0816175	0.0318974	Rpl36al	-0.111931	0.00568207
Chchd10	-0.232403	-0.141354	Gna15	0.179554	0.0241231	Trmt112	0.116337	0.058933	Mfge8	-0.599142	-1.38853
Glrx5	0.231391	0.0226206	Smim20	0.210174	0.034664	Asap1	-0.074818	-0.0499856	Acp5	-0.659678	-1.1204
Rev3l	0.329751	0.0798077	Snrpg	-0.0606184	-0.0418723	Tmbim6	0.0724251	0.182996	Znrf1	0.447209	0.134281
Emc8	0.221154	0.227796	St3gal1	-0.179328	0.103653	Arhgap15	-0.0614582	-0.0782606	Nudt5	-0.314645	-0.404624
Hs6st1	0.34544	0.203895	Slc39a1	-0.113359	-0.102548	Setd7	-0.155865	-0.0539275	Magt1	0.3006	0.195058
Mgat4b	0.253828	0.231198	Agps	-0.110055	0.0524016	Dnajc1	-0.103256	0.0113698	Ankrd11	-0.133423	-0.047003
Plekho1	0.165758	-0.0223788	Ccdc82	-0.132804	0.0120198	Actn1	-0.0841925	-0.0714958	Ppard	-0.28347	-0.137734
Ppt1	-0.140278	-0.0569602	Egln1	0.180677	-0.13331	Uvrag	0.17935	0.277531	Tma7	-0.136264	-0.0875904
Adk	0.359047	0.552873	Jmjd6	-0.155765	-0.129705	Cdk17	-0.104972	-0.0838469	AU022252	-0.435862	-0.245526
Samd9l	-0.196011	-0.0220902	Prkar1a	-0.0763623	-0.0210801	Taok2	-0.109434	0.135016	Siglec1	0.414833	-0.433805
Bcap29	0.305683	0.017875	Zmym5	-0.146746	-0.133853	Trerf1	-0.161061	-0.388961	Lmna	-0.350142	-0.303129
Tmed2	0.117797	-0.0111361	Selenbp1	-0.203208	-0.176883	Ddhd2	-0.107927	0.0102233	Psme2b	0.615282	0.301749
Itch	0.200989	-0.00724902	Sh3glb1	-0.0621975	-0.0451118	Ppfia1	-0.130476	0.0335989	Wipi1	-0.404756	-0.38971
Bcl2a1a	-0.313678	0.168359	Cnbp	0.0935467	0.00497432	Pou2f1	-0.129369	-0.0671028	Cggbp1	0.289753	0.274372
Cul3	0.201021	0.0764812	Epn1	0.115126	-0.0505044	Cramp1l	-0.130737	-0.0343989	Tm7sf3	-0.30421	-0.471916
Sh3pxd2b	-0.169352	0.0410172	Tmed3	0.139035	0.07744	Crkl	-0.143434	0.249992	Napa	0.220849	0.220598
Myo7a	0.290553	0.379869	Mroh1	-0.124487	-0.0543037	Ppp1r37	-0.067527	0.0196863	Gadd45b	0.865611	0.449836
Max	-0.161345	-0.241665	Cep85	-0.110666	-0.406869	Ern1	-0.122158	-0.0608808	Aplp2	-0.20408	-0.306982
Trps1	-0.177984	-0.376405	Park7	0.109931	-0.146267	Ctsl	-0.128867	-0.139118	Cxcl2	1.14642	0.380112
Rab5if	0.137615	0.0528236	Fam98c	0.283447	0.00169	Manba	-0.0660397	-0.143027	Gmds	-0.32914	0.02909
Lamp1	0.0829366	0.258653	Exoc2	-0.146924	-0.100473	Dag1	-0.179309	0.0787695	Ggta1	-0.183894	-0.141617
Dock10	-0.124517	-0.0724773	Oaz1	0.0475889	-0.0688727	Fam126a	-0.161692	-0.0034856	Sppl2a	0.221943	0.314943
Pml	-0.274397	-0.0237796	Slc29a3	0.171936	0.264221	Plod3	-0.0932542	-0.022117	Fam174a	0.197861	0.101042
Bach2os	0.501186	0.782468	Anp32b	0.0754916	-0.0167411	Zfp260	-0.0511656	-0.00616637	Ptdss1	-0.30789	0.0980493
C2cd2l	0.458016	0.0934223	Tor4a	-0.15191	-0.0647915	Tia1	-0.125309	-0.13391	Lbh	0.584794	0.702596
Fkbp8	0.143719	0.11812	Dhx15	-0.12863	-0.0528216	C1qb	-0.294354	0.143104	Ube2m	0.26338	0.0943416
Kat2b	-0.294906	-0.223006	Pigt	0.156866	-0.0608046	Bcas3	-0.132295	0.165266	Tbc1d2b	0.516965	0.349103
Copz1	0.152207	-0.0128805	Ngdn	0.240761	0.0481634	Csnk2b	0.122551	0.062045	Dpep2	-0.216233	0.0139398
Srp9	0.107678	-0.0465466	Spopl	-0.244479	-0.106768	Cars	-0.120263	0.193811	Ccnd2	0.698263	0.202507
Flot1	0.258209	-0.145787	0610040J01Rik	0.417626	0.258685	Zfp992	-0.177437	-0.216887	Fam168a	-0.162114	-0.120431
Suclg2	0.414866	0.245663	Ccni	-0.0908665	-0.0361495	Gnpda2	-0.0874375	-0.0278746	Atp5k	-0.182382	-0.156394
Vasp	0.126125	-0.280718	Rab5c	0.0973392	0.166394	Ganab	-0.109817	0.0218499	Hnrnpll	-0.164999	0.134717
Tra2a	-0.164101	-0.106625	S100a6	-0.110044	-0.0348665	Hmbox1	-0.130384	-0.00788298	Osm	-0.468379	-0.0920606
Cdc37	0.14701	0.0095531	Timm50	0.226489	-0.0732796	Peli2	-0.223153	-0.0295527	Emilin1	-0.263364	-0.401646
Stk24	0.178186	0.0101688	Laptm4a	0.0653639	0.0893063	Fbxo6	0.216652	0.188314	Gars	0.35513	0.211821
Fbxo6	-0.175211	-0.0604347	Ccdc124	0.15051	0.0103686	Tpt1	0.0546416	-0.0241617	Samsn1	0.323867	0.308016
Mdm2	-0.141233	-0.246123	Otud6b	-0.20022	0.0126289	Vps52	-0.102154	0.0165585	Vps54	-0.182019	0.110776
Psmb4	-0.105051	-0.0384309	Lsm6	0.168453	-0.00598669	Gpr160	-0.135058	-0.252675	Sdhb	0.171341	0.0591368
Kif13a	0.206387	0.146166	Gpx4	0.0633871	-0.146432	Fxr1	-0.0914602	0.0818014	Parp10	-0.234632	0.00376768
Smap1	0.143139	-0.0100875	Gpat4	-0.172815	-0.129512	Tkt	-0.0769819	-0.162177	Mrps21	-0.163426	-0.183184
Sipa1	0.219596	-0.0178633	Btf3l4	-0.109931	-0.0826493	Nkap	-0.0495539	-0.15674	Pilrb2	0.372521	0.271104
Cct2	0.125267	-0.0260992	Ech1	0.156401	-0.0493416	Ndufa8	0.117947	-0.051181	Tnf	0.870041	0.459767
Ranbp1	0.157799	0.138466	Phf11a	0.348591	0.455979	Paqr7	-0.0925381	-0.334241	Kmt5c	-0.315415	-0.320245
Yaf2	0.254604	-0.0713367	Wipf1	0.131511	0.149671	Pcgf3	-0.122083	0.0973844	Ppp1cc	-0.108425	-0.0480174
Prrc1	0.222546	-0.00712262	Sf3b2	0.08067	-0.0544632	Agpat5	-0.0891398	-0.0233723	Mif	-0.130375	-0.381217
Nfe2l2	-0.147484	-0.14819	Hnrnpab	0.0909615	-0.0670187	Trappc11	-0.0469295	0.0280474	Jaml	0.604048	0.354032
Slc17a5	0.293549	0.191429	Rab20	-0.157404	0.0962417	Fau	-0.0414703	-0.0174649	Cdc42ep2	0.39736	0.260246
Src	0.441284	-0.297427	Plod3	-0.0932328	0.00268593	Ado	-0.148248	-0.192812	2007-09-01	0.212945	0.144142
Snx17	0.183861	-0.0311544	Nsd1	-0.104068	-0.0104495	Hspa5	0.186833	0.273967	Cd300lb	0.485242	0.107858
Atp11b	-0.175293	-0.311989	Nbeal2	-0.196139	-0.0171268	Aktip	-0.0959077	-0.0899332	Prcp	0.181926	0.0013441
Ubl5	-0.0849335	0.0463198	Txn2	0.114544	-0.0521987	Slc30a9	-0.0802286	-0.132753	Esyt1	-0.156651	-0.0798552
Cib2	0.403675	-0.271623	Noa1	0.238893	-0.104458	2008-09-01	-0.236068	-0.24987	Ahsa2	-0.204625	-0.147599
Agtrap	-0.219722	-0.212455	Snx18	-0.0898539	0.163598	Extl3	0.243087	0.260214	Creg2	-0.603146	-0.585158
Smchd1	-0.160393	-0.0938503	Pik3cg	-0.143581	-0.0119947	Slc25a45	-0.124924	-0.0726775	Aim2	-0.188938	-0.170575
Ahnak	0.132912	0.167404	Dcxr	0.220446	0.0545005	Kpnb1	-0.138288	0.0625811	Shtn1	-0.398891	-0.15448
Tbc1d9	-0.149172	-0.252789	Cox14	0.126034	0.115099	Dcp2	-0.107474	0.134379	Kifap3	-0.432775	-0.267655
Metap1d	0.317901	0.128364	Ifi207	0.131106	0.248582	Snrpf	-0.0877482	-0.142636	Cep57	-0.341151	-0.104677
Efr3a	-0.189504	-0.157523	Il4ra	0.163539	0.201074	P2ry13	-0.110053	-0.137553	Csnk2a2	0.41153	0.0500575
Fibp	0.193085	0.0747465	Zdhhc20	-0.0942225	-0.0885618	Aamdc	-0.137591	-0.264909	Capza1	0.19381	0.104272
Rgs1	-0.376368	0.7895	Mndal	0.147399	0.419049	Oaz1	0.0630393	-0.0398983	Fkbp1b	-0.252832	-0.0902804
Atp13a3	0.251261	0.00110305	Mdh1	0.11245	-0.150337	Cox19	-0.0837165	0.111296	Ptp4a2	0.169334	0.10056
Pde8a	0.365635	0.215136	Ecsit	0.300015	-0.0500032	Rnf41	-0.104768	0.122202	Lypla2	0.231144	0.161516
Ndufs4	-0.13765	-0.0191206	Rpl23	0.0457885	0.0371879	Sltm	-0.0861472	-0.0558899	Mkrn1	0.200307	0.238207
Rex1bd	0.191692	0.172263	Parp10	-0.149621	0.185334	Kri1	-0.100207	0.130722	Tmed3	-0.205793	-0.0194986
Mndal	-0.148185	-0.111335	Psap	0.101027	-0.105506	Wdr5	-0.117354	0.0181178	Gk	-0.126564	0.357725
Naip2	-0.146364	-0.202047	Ube3c	-0.11459	0.0427984	Nlrc5	-0.104113	0.243644	Mrps18a	0.266596	0.0141978
Insr	0.244919	0.195689	Cul3	0.137362	0.00466876	Cdadc1	-0.215014	-0.289114	Mfsd11	0.511774	-0.174618
Fam53b	0.40075	0.243629	Afg3l2	-0.182511	-0.162409	Slc29a3	0.234206	0.283978	Clic4	0.409944	0.550214
Gadd45b	-0.446167	0.291983	Lmo4	-0.190404	-0.133491	Jkamp	-0.120931	0.0144114	Kdm2a	-0.181345	-0.136523
Pilra	0.148484	-0.0517613	Samd8	-0.132686	-0.0456222	Slc27a4	-0.0763325	0.0809642	Man2a2	-0.393929	-0.432317
Aim2	-0.17205	-0.248776	C9orf72	-0.104706	0.00250287	Gbe1	-0.119242	-0.00806946	Cd44	-0.120805	-0.0302095
Slc30a7	-0.21481	-0.229413	Vmp1	-0.0855016	-0.0476161	Zfp280d	-0.0765924	-0.0386184	Lfng	0.336893	-0.119547
Nck1	0.250671	0.120948	Rlf	-0.126265	0.0608024	Alg14	-0.11407	-0.092403	Sipa1l2	-0.282276	-0.180215
Btbd2	0.307702	0.137464	Srek1ip1	-0.195007	0.058131	Crlf2	0.141557	0.136859	Mapre2	0.369418	0.122324
Fbxo31	0.412173	0.0373574	Arhgap45	0.104426	0.00183447	Spopl	-0.142408	0.0191555	Mpeg1	0.179533	0.0608296
Fblim1	-0.126963	0.544153	Cbx3	-0.127852	-0.196931	Hibadh	-0.110868	-0.0524309	Hmces	-0.366279	-0.217111
Irf2bpl	-0.245658	-0.291192	Svbp	0.131159	-0.0278778	Lcp1	-0.0677184	-0.0577952	Bmp2k	-0.193026	-0.0582878
Rere	-0.196642	-0.117356	Cacybp	0.1274	-0.0333341	Herc1	-0.0895311	0.0196256	Nampt	0.312487	0.297334
Tm7sf3	0.295199	0.273524	Aff1	-0.0805433	0.119739	Ccni	-0.0768344	-0.220235	Set	0.167617	0.0557727
Adam10	0.16803	-0.0481264	Clk4	-0.124843	0.176364	Rab40c	-0.0780538	-0.0718755	Pitpnc1	-0.3889	-0.549653
Syngr1	0.357659	0.607946	Osbp	0.239983	0.00688508	Isoc1	-0.138553	0.0493468	Lsm5	-0.19554	-0.0846154
Kif5b	0.126868	-0.0285315	Dna2	0.253085	0.65275	Cct2	0.120934	-0.0695956	Sirpb1a	0.403428	0.167388
Psma2	-0.0997921	-0.0788691	Ap3s1	-0.0814407	-0.145196	Rhoq	-0.0838241	-0.0379087	Ybx3	0.423306	0.105198
Tnfsf9	-0.28448	-0.0970263	Raet1e	-0.0907886	0.0808725	Cd80	-0.107309	-0.227311	Ift57	-0.260043	-0.0696395
Ccdc125	0.288116	0.0952884	Cyfip1	-0.0653199	-0.0613729	Huwe1	-0.110881	0.00948881	Aldh2	-0.133412	-0.294304
Tma7	0.105666	0.196655	Znrf2	0.138195	-0.103703	Ak6	-0.11969	0.124569	Atf4	0.3882	0.396765
Ivns1abp	0.216287	-0.176543	Hmg20b	-0.118695	-0.100342	Tcirg1	0.105995	0.0988047	1600002K03Rik	-0.38201	-0.435558
Hspa8	0.0913488	-0.15323	Phc3	-0.146977	-0.192702	Tm7sf3	-0.15806	-0.44902	Sdad1	0.407001	0.502801
Fndc3a	0.188115	0.151886	Nme1	0.130589	-0.106427	Kcna3	-0.176418	-0.063114	Isyna1	-0.193473	-0.180519
Qdpr	0.174439	0.218964	Sqstm1	-0.086963	-0.0169413	Dck	-0.128571	0.0447878	Rock1	0.187962	0.153318
Trem1	0.188209	-0.306796	Add1	-0.116538	-0.118907	Zbp1	0.268808	0.412874	Ccdc71l	0.39024	0.00129931
Il6ra	0.189487	-0.116255	Rnf19b	-0.136781	0.256756	Utp6	-0.136447	0.00106385	Rell1	0.481055	-0.0729781
Itpr2	0.207795	0.162271	Brk1	0.072479	0.0251397	Tacc1	-0.0871849	0.0754643	Dcaf5	-0.264729	0.00975705
Pgap2	-0.159514	-0.000852057	Shmt2	0.260464	-0.00678499	Ncbp2	-0.0900763	-0.0114196	Rhbdf2	-0.185345	0.160943
Jmjd6	-0.244854	-0.213625	Slc2a6	-0.27937	-0.250486	Map3k14	-0.0967876	-0.237776	Hip1	0.31446	0.543603
Cd200r1	0.272952	0.0772515	Smim7	-0.0963398	-0.0477366	Cry1	-0.110238	-0.034699	Snx8	0.504542	0.386602
Orai1	0.172738	-0.281972	Ganab	-0.127886	-0.11148	Apoc2	0.0780577	-0.238427	C3	-0.139577	-0.220927
Prkag2	0.300326	0.111978	Naga	0.142099	-0.00689355	Slc26a2	-0.156002	0.142612	Rabggtb	-0.236534	-0.0456219
Csk	0.155715	-0.0344672	Marcks	-0.588563	0.181595	Tbc1d8	-0.0904922	-0.324335	Mcfd2	-0.060537	-0.138633
Pop5	0.297027	0.0215626	Hipk3	-0.123764	0.0170369	Hars	-0.074907	-0.02795	Kcnn4	-0.23378	-0.379322
Myl12a	0.0988258	0.0330041	Rasgrp2	0.248335	0.144082	Bbip1	-0.0651445	-0.0780986	Plekhm1	0.402239	-0.00107292
Akap9	-0.173558	-0.181285	Klc1	-0.219214	-0.0368412	Gmcl1	-0.143716	-0.0241342	Bahd1	0.664919	0.442473
Swap70	0.282371	0.160813	Slc30a9	-0.136687	0.0681514	Armh3	-0.115603	0.0842022	Hbp1	-0.143957	-0.407498
Lrp1	0.127197	0.0703258	I830077J02Rik	0.23324	0.622583	Pon3	-0.088706	-0.4723	Bcas3	-0.248826	-0.2835
Zfp598	0.32863	0.0179483	Pcnx	-0.155864	-0.146496	Dipk1a	-0.079321	-0.047008	Ppp1r2	0.276644	0.246992
I830077J02Rik	0.232404	-0.0700148	Kpna3	-0.120274	-0.279114	Swi5	0.133121	-0.0901704	Arfgef1	-0.120952	-0.172319
2005-03-01	-0.1569	-0.149324	Ly6c2	-0.195118	-0.225478	Cytip	-0.0792614	-0.324641	Hnrnpu	0.140448	0.0194228
Fbxl5	-0.170195	-0.250017	Ripor2	0.307012	0.393635	Ctns	-0.10461	0.15505	Med10	0.329661	0.0933314
Hnrnpa3	-0.0749239	0.00769949	Arf1	0.0814131	-0.0218217	Smim24	-0.13551	-0.0706988	Tle5	-0.134501	-0.322756
Smim24	-0.225044	0.0936735	Smim13	-0.21254	-0.0924766	Exoc6b	-0.127077	0.17768	Thbs1	1.39698	0.338172
Tnrc6b	-0.176229	-0.147549	Itpkb	-0.14397	0.195603	Nbdy	-0.123642	-0.176605	Nr4a2	-0.878051	0.0331638
Eif4g2	0.105567	0.0177457	Akap9	-0.110459	0.0275703	Ahsa2	-0.0609624	0.137381	Tmem30a	-0.168952	0.0413557
Aida	-0.234438	-0.191312	Npc1	-0.0888926	-0.148589	Gpbp1l1	-0.140234	0.0320899	Metap1d	-0.409851	-0.464718
Atp2a2	0.207714	0.102283	Ugp2	-0.0852255	0.0620922	Gse1	-0.111093	-0.0442745	Med21	-0.193166	-0.0567993
Vsir	0.111344	0.0241831	Vps26b	-0.15338	-0.0752095	Psmb2	0.115693	0.0892058	Hps4	-0.357498	-0.140968
Plekhn1	-0.274129	-0.0441624	Gas2l3	-0.144501	-0.152407	Egr1	-0.379674	-0.140056	Etf1	0.219051	0.302017
Pld1	0.294653	0.306927	Gar1	0.330986	0.0631942	Stk24	-0.0859104	-0.112738	Sik2	-0.17107	-0.029308
Gm20559	-0.189955	0.118912	Med30	0.200393	-0.0631917	Fbxo28	-0.101495	0.0344348	Nr1h3	1.32164	-0.323844
Rcc2	0.196475	-0.0251526	Sypl	-0.0954233	-0.149458	Map2k3	-0.105867	0.0080375	Nagk	0.307834	-0.0339292
Pacs2	0.24604	0.0738941	Rbfa	0.140562	-0.0304775	Arpc1b	0.0482719	-0.0738086	Hpcal1	0.194725	0.168816
Ifi209	-0.114949	-0.0106399	Slc9a3r1	0.156678	-0.0334819	Sdhaf2	-0.118039	-0.0793722	Rtn4	0.141891	0.0884905
Atp5c1	0.0891035	0.0121295	Snx10	-0.0715117	0.0269587	Crem	-0.123188	-0.19913	Ap2a2	0.337735	0.418663
Epb41l1	0.404822	0.399925	Mcub	-0.153792	0.148726	Pdpk1	-0.0998351	0.104209	Lamc1	-0.145577	-0.0330738
Puf60	0.185096	0.0158184	Ccl4	0.359757	0.82632	Mertk	-0.0744589	-0.105959	Gm19951	0.24348	0.18308
Gm15943	0.415846	1.43211	Rgs2	0.150214	0.247759	Mtmr3	-0.0943106	-0.0286947	Flna	0.215122	0.151072
Htt	-0.213521	-0.0578808	Nr2f6	0.241057	-0.119218	Rbm26	-0.0515875	-0.0117487	Ints12	-0.246665	-0.130235
Lrrc8b	0.355605	0.305111	Chchd10	-0.142259	-0.508414	Arhgap12	-0.116259	0.247287	Pex6	-0.275761	-0.326257
Socs2	0.352485	0.439749	Sms	-0.221522	-0.351573	Nfam1	-0.074901	-0.0109308	Glo1	-0.29898	-0.17889
Cnot6l	0.227	-0.0364228	Plscr3	0.21057	-0.0807509	Pnkp	-0.0862453	0.00461239	Atf3	0.30126	0.322932
Il16	0.270334	0.195338	Bmt2	-0.105706	-0.0752882	Rabggtb	-0.0215812	-0.0352387	Glipr2	0.36219	0.277806
Vhl	-0.247551	-0.526876	Smpdl3a	0.129591	-0.0039953	Slc45a4	-0.112844	0.239112	Dock5	-0.214954	-0.470524
Agap1	0.263438	-0.0480968	Med25	0.203944	-0.0583377	Gabarapl2	0.147302	0.0706904	Nus1	0.357681	0.0894134
AC149090.1	0.200063	0.0403089	Rasa1	-0.137388	-0.0218368	Pprc1	-0.133564	-0.0022945	Psmc5	0.248687	0.174615
Cmpk1	0.117871	0.00662268	Csnk1g3	-0.128933	-0.0830045	Pim3	-0.134027	-0.190976	Nudt9	0.303053	0.105535
Use1	0.172721	-0.0117399	Kars	0.224326	0.107928	Gsdmd	0.144835	0.145329	Sgpl1	0.220257	0.0948946
Hnrnpab	0.103276	0.0451429	Ssh2	0.111371	-0.00764062	Pgam1	-0.0736414	-0.160276	Guk1	-0.265836	-0.235921
Rab21	0.184071	-0.0333867	Sltm	-0.110295	-0.142608	Dhrs3	-0.096454	-0.305123	Paics	-0.167525	-0.182684
Crlf2	-0.132397	-0.139548	Zcchc2	0.355186	0.3637	Rasa4	0.187076	0.166305	Aimp1	-0.172918	-0.0364528
Stmn1	0.612442	0.777973	Mapkapk3	-0.0889941	-0.0137228	Syvn1	-0.161398	0.162226	Ptov1	-0.260801	-0.27939
Stk25	0.300415	-0.0417548	Nckap1l	-0.10252	0.0437433	Adam10	-0.078901	-0.188597	Ets2	0.488127	0.361609
Pfdn2	0.157377	0.121004	2610001J05Rik	0.173153	-0.00838449	Nod1	-0.164548	0.582646	Tpgs1	-0.255527	0.0554596
Gamt	0.278041	0.316931	Nudcd3	-0.0971368	-0.00676577	Tma16	-0.194262	0.0108031	Jmy	-0.391963	-0.455235
Atpif1	0.133301	0.226491	Hmg20a	-0.173288	-0.0414949	Nek9	-0.0806332	0.0180873	Dnajc13	0.273031	0.0554103
Gnptab	-0.224232	0.0182356	Tex264	-0.0967	-0.159887	Tcn2	-0.0843984	-0.021943	Bag1	-0.130237	-0.124454
Rgs2	0.199423	0.417058	Rasa4	-0.045017	0.0299828	Tbcb	0.162403	0.103624	Map3k1	0.263589	0.28671
Nop16	0.303519	-0.0440354	Ddx18	-0.14861	-0.125776	Nomo1	-0.134602	-0.243124	Palm	0.472157	0.336857
Zswim6	0.213515	0.0412681	Znhit2	0.220775	-0.148299	Slfn5	0.189727	0.170529	Trmt1	-0.270529	-0.0834009
Tagln2	-0.082978	-0.0439392	Abca3	-0.130984	-0.161444	Mzt1	-0.0860174	-0.143441	Ncapg2	-0.249616	-0.248443
Uba52	-0.0659828	0.030291	Ets2	-0.187763	0.293729	Pias4	-0.13542	0.196596	Mafg	-0.148834	-0.0532285
Urm1	0.251667	-0.142646	Ncapg2	-0.31142	0.0690705	Kctd10	-0.0691485	0.113199	Yipf3	-0.152624	-0.00650958
Cox7a2l	0.108008	-0.0708184	Fkbp1a	-0.0830428	-0.211643	Cfl2	-0.0997914	-0.0789892	Ifi211	0.386385	0.436583
Rab43	-0.252618	-0.287082	Csnk1g1	-0.13147	0.130426	Mat2a	-0.0934006	0.0390886	Rnf213	0.223441	0.211859
Lrch4	0.17966	-0.104232	Lcorl	-0.149675	-0.0384068	Ube2i	0.115141	-0.0108223	Cltc	0.231049	0.32765
Sh3glb1	0.0841133	0.165544	Tcof1	0.169892	-0.0753135	Wdfy2	-0.0905195	0.184217	Sec24b	0.335383	0.272563
Psmd8	0.115996	-0.00614638	Lrrc8c	-0.218022	0.26577	Psd4	-0.0871971	0.050763	Kif21b	-0.204617	-0.510678
Mrpl4	0.1961	-0.0259035	Bcl2l1	0.177366	0.101246	Aebp2	-0.131164	0.0203936	Cdk8	0.229923	0.216055
Gm26917	0.150598	0.270998	Gps2	0.114157	0.00129252	Galnt10	-0.0912757	0.0697237	Ergic1	0.371936	0.192592
Rab4b	0.176469	-0.0285287	Morf4l1	-0.0507688	0.0453033	Zfp410	-0.140043	-0.0339908	Rapgef6	0.351781	0.167736
2007-03-01	0.239821	-0.0559538	Msr1	-0.100703	0.0546688	Mrpl33	-0.083145	-0.11192	Bola2	-0.18241	-0.25828
Ddx5	0.0767742	0.0589956	Zfp260	-0.145533	-0.319075	Polr3a	-0.175953	0.199793	U2af1	0.222593	0.167701
Ywhaq	-0.241684	0.0424352	Klhl24	-0.102825	-0.201719	Arfip1	-0.0860608	0.134192	Rsu1	0.243378	0.036901
Lamtor1	0.116395	0.201033	Arl3	-0.20015	-0.111194	Fbxo22	-0.0637154	0.228454	Rnf138	-0.200132	0.0382353
Ppa1	-0.306518	-0.147679	Ostf1	0.073004	0.0243926	Rps19bp1	-0.0906481	0.029128	Wasf2	0.181914	0.0752969
Sulf2	0.340923	-0.0719755	Cttnbp2nl	0.156236	0.0258006	Naip2	-0.0942084	0.0559767	Ppp1r3b	-0.371561	-0.347673
Shmt2	0.36591	0.251804	Timm8b	-0.0852435	0.0125138	Rpl11	0.0573358	-0.161936	Larp1	0.24141	0.336716
A930015D03Rik	-0.459108	-0.230842	Pnrc1	-0.0745571	0.118092	Ap3b1	-0.0892052	0.0662139	Banf1	0.208651	-0.0527031
Ms4a6c	-0.0960122	-0.0609268	Mtln	-0.151537	-0.158476	Gmds	-0.172857	0.013631	Iqgap2	0.316823	-0.0664328
Pigp	0.345593	0.35863	Actr3	0.0834967	0.145609	Cnot6	-0.0748876	0.00194971	Surf1	-0.222781	-0.0490547
Ccny	0.182414	-0.00501416	Ctnnbl1	0.187618	0.0877256	Diaph2	-0.0762531	0.0713635	Upf2	-0.118729	-0.0705335
Thbs1	0.716295	0.778214	Rad21	-0.0837849	-0.0708128	Tnpo3	-0.102495	0.0625429	Pcgf3	-0.397929	-0.172258
Taf10	0.093147	0.0819521	Selenof	0.0469653	-0.120952	Eif3e	-0.0650274	-0.164659	Il1r2	0.789958	1.55736
Arpc5	0.0841015	0.0108694	Atf3	-0.218796	0.502893	Ugcg	-0.0365375	0.31645	Hspb11	-0.279086	0.0658766
Tiparp	-0.260812	-0.149334	Necap1	-0.215895	-0.071099	Gm4951	-0.200759	0.489648	Lrp10	-0.0963904	0.0382149
Gm36172	0.5021	0.364328	Cyp4v3	-0.389315	-0.160287	Uqcr10	-0.0809501	-0.11642	St6galnac4	0.727641	0.140542
H2afy	0.117707	0.0143449	Rps17	-0.0545202	-0.0112986	Marf1	-0.0895039	0.0517015	Mnat1	-0.345664	-0.393284
Psma4	-0.114234	-0.0620764	Ppp4c	0.0996371	0.0527184	Rabep2	-0.10096	-0.0106653	Ppp2ca	0.216621	0.225116
Slc38a10	0.237375	-0.0102565	Sap30l	0.240935	0.0251997	Tcf12	-0.116137	0.0114758	Ncl	-0.121557	0.0415288
2510039O18Rik	0.180977	0.064005	4932438A13Rik	-0.144186	0.0680655	Dnaja2	0.151562	0.130015	Cd14	-0.131463	-0.0993148
Zcchc24	-0.383923	-0.404018	Psmc4	0.121759	-0.05864	Eea1	-0.0726913	0.0640634	Hmox2	0.21613	0.0491139
Bak1	-0.139639	-0.223843	Hebp1	-0.42473	-0.258403	Rhoa	0.0686679	0.0430296	Eea1	0.27091	0.093585
Arf1	0.0960352	-0.0276321	4833439L19Rik	-0.0788469	-0.0521732	Lrrc8c	0.0186571	0.253731	Hint3	-0.266927	-0.216755
Ftl1	0.111156	0.349245	Saa3	-0.548362	-0.699006	Wdr26	-0.0872173	-0.0284194	G6pdx	0.280763	0.284419
Arhgap18	0.266162	0.353795	Tmod3	-0.106118	0.120268	Ndel1	-0.137842	-0.0246646	Rufy3	0.295613	0.340665
Lcp2	-0.19213	-0.169006	Psmb6	0.0949082	-0.110321	Fnip2	0.239276	0.386266	Rgl2	-0.302689	-0.323333
Fcrlb	0.605847	0.826904	Agpat5	-0.120572	-0.292953	Tob2	-0.0967836	0.0226286	Kras	0.40458	0.364751
Pcyt1a	0.242941	0.159977	Atp1a1	0.0882633	0.12682	Psma7	0.0979876	0.0372184	Fdx2	-0.200208	-0.228183
Hnrnph2	-0.146765	-0.126874	Rnf19a	-0.272401	-0.0891892	Rhbdd1	-0.0994942	-0.00170623	Gm43305	0.398544	-0.280087
Got1	-0.264682	-0.100332	Pstpip2	-0.162905	0.0808866	Nasp	-0.0582054	-0.0490069	Lsm6	-0.203945	-0.167139
Snx5	-0.0911494	-0.00193411	Snx4	-0.0961519	-0.0747809	Mlkl	-0.070865	0.0843476	Klf4	-0.19112	0.0657503
Gmds	0.319621	0.103917	Sp140	-0.0912657	0.362374	Rps8	-0.0476245	-0.175101	Sdhaf1	0.494159	0.0220552
Mrpl28	0.223064	0.183985	Gmds	0.244602	0.0170608	Nagpa	-0.0721165	-0.0722509	Nsf	0.28923	0.262984
Mvp	-0.140904	-0.181067	Glul	-0.133226	-0.29376	Qrich1	-0.0819662	0.021966	Mgat5	-0.109255	-0.290658
Parp12	-0.125084	-0.129329	Ghitm	-0.0704267	0.0458788	Fadd	0.00587869	-0.0417525	Actg1	0.132743	0.277466
Sec14l1	0.222722	0.298153	Hmbs	0.218226	-0.188893	Rbbp5	-0.12482	0.0691367	Mbd5	-0.14505	-0.0119348
Apoc4	0.243163	1.26061	Pdlim5	-0.112629	0.0816667	Cox16	-0.0757718	-0.095995	Smap1	-0.184283	0.0509956
Tmc6	0.300592	0.0852888	A430005L14Rik	0.221788	-0.0914173	Mtln	-0.112025	-0.205473	Marcks	0.446137	0.708422
Junb	0.146513	0.167885	Mtm1	-0.124035	-0.143693	Nop2	-0.150882	0.0911312	Atf6	0.300068	0.253341
Aarsd1	0.280759	0.0775932	Tra2a	-0.0979311	0.258005	Dhdds	-0.090247	-0.0420283	Rnf150	0.835065	-0.108291
Hacd3	0.335339	0.0844885	Sgk1	-0.0887803	-0.225569	Srprb	-0.027823	-0.0451062	Bzw1	0.182056	0.111504
Ndufv2	0.12102	0.0544069	St3gal5	0.271603	0.35157	Inpp5b	-0.123283	0.473543	Tent2	0.22555	0.214218
Ubl4a	0.292783	0.1134	Borcs6	0.18482	0.145036	Rps2	0.0427213	-0.163823	Calcoco1	-0.36965	-0.592543
Lilr4b	-0.0794758	-0.211528	Foxj2	-0.183263	0.0124926	Oip5os1	-0.0509465	-0.0684367	Egln2	0.379131	0.131575
Rasgef1b	-0.579641	0.397327	Nedd9	-0.106362	0.140232	Comtd1	-0.0745807	-0.0880268	Traf3	-0.172997	-0.0558662
N4bp1	-0.134073	-0.0708579	Atp1a3	0.140099	0.0884255	Pdcd11	-0.103648	-0.00833237	Casp4	0.289469	0.670569
Clybl	-0.197434	-0.171615	Tnks	-0.159601	-0.0107554	Bmt2	-0.0451342	-0.0886889	Neurl3	-0.106947	-0.0922101
Park7	0.130877	0.248514	Ncf4	0.0893078	0.0713043	Scamp1	-0.0555493	-0.157466	Cep120	-0.203014	-0.178324
Extl3	-0.179232	-0.600715	Per1	0.114687	0.178253	Nxf1	-0.0882831	0.0424203	Tnfaip3	0.530653	0.213063
Lamtor4	0.110485	0.193339	Mrpl43	0.103642	-0.00288171	Nup93	-0.0770777	-0.156071	Gpx4	-0.120359	-0.368325
Ddhd1	0.176704	0.286576	Dnase2a	0.122168	-0.0471282	Ankrd39	-0.150014	-0.207081	Ankrd44	-0.129302	-0.13491
Elof1	0.178628	0.0587934	Akt1	0.131878	-0.014038	Rapgef6	-0.0746936	-0.0380516	Osgep	-0.177768	-0.227269
Rock2	0.182663	0.0562681	Wasf2	-0.0706621	0.0221638	Ccdc85b	-0.0945588	-0.0791745	Galns	-0.197021	-0.322468
Actb	0.0814475	0.00401714	Zfp292	-0.0608461	0.0205569	Pirb	0.13085	0.36335	Gpr141	0.260721	0.684078
Ints6l	0.289187	0.0161359	Plec	-0.144158	-0.0872144	Mbtd1	-0.0488099	-0.164718	B3gnt2	0.331203	0.0943302
Prkag1	0.257096	-0.0504732	Ms4a8a	0.159872	0.130303	Lamc1	-0.0672407	-0.13479	Cfb	-0.0724685	-0.179573
Tec	-0.178757	-0.28301	Rpl36	-0.0431517	0.0872014	Foxp1	0.172318	0.162912	Stx7	0.155675	0.118534
Pitpnm1	-0.178845	-0.385839	Use1	0.104151	0.0500822	Mettl16	-0.123395	0.0617105	Tmem219	-0.104136	0.056785
Dcp2	-0.140166	-0.197077	Mycbp	-0.190419	-0.268697	Aim2	-0.0587466	0.0352989	Arhgap19	-0.241246	-0.553387
Eef1akmt4	0.27585	-0.154996	Cdkn1a	0.164449	0.638696	Aldoa	-0.0435136	0.0983028	Fbxw4	-0.236836	-0.139355
Met	-0.407933	-0.349425	Top1	-0.0931029	0.0344749	Nop56	-0.0977596	0.00175419	Dtx4	-0.234917	-0.749014
Fdps	0.360243	-0.242972	Atp6v1c1	-0.0528055	-0.125592	Pfkp	-0.0786318	0.00687048	Eif3i	-0.111879	0.00612679
Abhd16a	-0.206573	-0.265315	Treml2	0.30188	0.461299	Psmd2	0.173269	0.0413816	Acadm	-0.189064	-0.248395
Ripk3	-0.48024	-0.137845	Gstm1	-0.188506	-0.339049	Pdss2	-0.174775	0.0805456	Atad2b	-0.199486	-0.123375
Nln	0.237231	0.220543	Rap1gap2	0.179722	0.395757	Abhd5	-0.105469	-0.0792129	Ubxn7	-0.129858	-0.036092
Spns1	0.298235	0.107115	Appl1	-0.13022	-0.0894066	Nudt19	-0.0421444	-0.131195	Ms4a6d	0.16636	0.182626
Pfdn5	0.079915	-0.000602818	Itsn2	-0.0712043	0.120376	Dcaf5	-0.112949	0.155057	Rac2	0.141036	0.130373
Phb2	0.147884	-0.0154509	Srsf10	-0.0727115	-0.0130868	Mif	-0.0848627	-0.0959793	Pdia6	0.198447	0.198713
Srsf2	0.157917	-0.0256867	Mfsd7a	-0.263803	-0.184336	Sik2	-0.0143226	0.133786	Cox5b	0.109799	-0.0295186
Slc25a24	0.290788	0.0135848	Anxa3	-0.0929667	-0.031341	Arih1	-0.0749634	0.074774	Atrn	-0.286805	-0.14915
Nr1h2	-0.145935	-0.207818	Rai14	-0.128551	0.122037	Rabgef1	-0.0748398	0.15236	Snrpc	0.219279	0.132788
Tnfaip8l2	0.102016	-0.0942315	Rcc2	0.182034	-0.00646193	Ubl3	0.123284	-0.0551243	Clip2	-0.468757	-0.110663
Ctsl	0.132239	0.4567	Gm16867	-0.299108	-0.5262	Carmil1	-0.120363	0.237129	Psen2	0.215036	0.235809
H2afx	0.290118	0.0353397	Stom	-0.122974	-0.0362523	Lst1	-0.10191	0.300181	Arl6ip1	0.150957	0.00452962
Kcna3	-0.335221	-0.410124	Ranbp1	0.103569	-0.0693972	Pptc7	-0.139202	-0.0213775	Cep250	-0.275371	-0.259233
Phyh	0.230925	0.300069	Cct8	0.103967	-0.0775939	Ankrd16	-0.192902	-0.0608931	Psmd12	0.266162	0.139971
Runx2	0.245534	0.122178	Dpm3	-0.0700613	-0.0208738	Zfyve21	-0.128109	-0.088586	Hsd17b11	-0.155312	-0.146553
Rab5c	-0.115255	-0.124436	Dnm2	0.0953587	0.00892362	Mrpl21	-0.0898826	-0.0642248	H2afj	-0.0957159	0.184113
Ap5s1	0.240453	0.298098	Rpl28	0.0454862	0.0850432	Lrp1	-0.0966	-0.00641369	Nup50	0.428577	-0.00603781
Lage3	0.249646	0.0661152	Mrpl28	0.171267	-0.0761639	Bub3	0.178248	0.0621388	Psmb1	-0.111285	0.0442959
Nudt3	0.214825	-0.0115134	Prkd3	0.18952	0.246925	Acvr1b	-0.0368534	0.202432	Acbd3	0.276756	0.186298
Lrrfip2	0.182233	0.0572369	Casd1	-0.14921	-0.126785	Htt	-0.0626615	0.111463	A330040F15Rik	0.587366	0.50481
0610040J01Rik	0.381886	0.0893311	Guca1a	-0.121202	-0.0365348	Ankrd17	-0.06451	0.0529781	Coro1b	0.0917745	0.082704
Aopep	0.2122	0.103005	Galnt2	-0.0808984	-0.110964	Slc9a9	-0.161687	-0.165471	Mtm1	0.413952	0.142699
Rnaseh2c	0.169285	-0.0155748	Galns	0.167731	-0.106624	Stt3b	-0.119188	-0.0418935	H1f0	0.410261	0.193384
Uvrag	-0.1264	-0.103389	Plcl2	-0.133276	0.0602479	Mapk7	-0.0357907	0.0251242	Snx17	0.243268	0.174624
Tagap	-0.419373	-0.189773	Mapk1ip1l	-0.122519	0.102026	Nfkbia	0.176952	0.205497	Pex5	-0.228906	0.107278
Ndufa8	0.126724	0.0572541	Hook3	-0.14098	-0.0233444	Ankib1	-0.0991267	0.000462142	Sp100	0.196367	0.276372
Jarid2	-0.174649	-0.083429	Tmem106b	-0.0884096	-0.105203	Bcor	-0.119783	-0.0934919	Cox7a2	0.101626	-0.0251741
Rogdi	0.27159	-0.224959	Mrpl22	0.167409	-0.0583616	Cd63	0.305653	-0.232023	Ctsd	-0.209806	-0.653274
Gadd45g	0.413833	0.0255716	Nbeal1	-0.134545	0.0507839	Vps13a	-0.124986	0.0667978	Psma5	0.154904	0.225618
Elovl5	0.206173	0.211925	Trpc4ap	-0.116394	0.138645	Rap1a	0.0936559	0.0231443	Usp40	-0.27474	0.1674
Cd300lf	-0.129285	-0.129209	Fdps	0.105791	-0.127273	Lta4h	-0.115382	-0.134872	Gamt	-0.377093	-0.695171
Ankle2	0.287497	0.083348	R3hdm1	-0.106624	-0.152056	Rbm33	-0.08969	0.105855	Reps1	-0.257437	0.0333903
Rmdn1	0.252282	0.180661	Adipor2	0.147078	0.0232767	Stom	-0.0763803	0.150876	Mri1	-0.171863	-0.218031
Cd53	-0.0644399	0.0130115	Poldip3	-0.138542	-0.0729061	Socs4	-0.0790656	0.142901	Map1lc3a	-0.231847	-0.125095
Inpp5b	-0.289851	-0.271071	Atf2	-0.171542	0.10924	Cul3	0.253868	0.155828	Tmbim1	-0.210231	-0.441825
Timm17b	0.23478	0.131612	Lpxn	0.150697	0.002021	Zc3h4	-0.0703644	-0.139308	Smim15	-0.198575	0.0819648
Arl5c	-0.281886	-0.132929	Cdk19	-0.17221	-0.046816	Fam49b	0.096121	0.148155	Irf5	0.175914	0.406128
Mia2	0.126238	-0.025787	mt-Nd2	0.0648922	-0.155423	Vamp3	-0.0480757	-0.05488	1700123O20Rik	-0.206875	0.0666096
Ndufa10	0.173673	0.0325998	Sec24b	-0.105699	0.291663	Ipmk	-0.156947	-0.00842427	Endog	-0.403025	-0.34274
Cbr1	0.362062	0.526206	Scpep1	-0.0664321	0.0635074	Mknk2	0.182546	0.110956	Cmtm7	-0.131026	-0.121874
Trp53	0.211105	-0.0267376	Rab12	-0.166189	-0.230891	Cdip1	-0.0604974	-0.00225119	Pygo2	-0.328446	-0.0596602
Noc2l	0.202398	0.0667828	Gmfg	-0.0870988	0.0629056	Tbpl1	-0.043165	0.0494168	Plekhf2	-0.15344	-0.0209713
Pla2g12a	0.486401	0.0533469	Epc2	-0.122093	-0.0722792	Pam16	-0.0215494	-0.0266669	Gpr132	0.292162	0.413215
Emilin1	0.272765	0.141731	Ndufs4	0.111986	0.0633164	Lias	-0.0888616	-0.115378	Ube2g1	-0.136113	-0.151481
Pnpla8	0.269505	0.0185913	Adam10	-0.0647785	0.104323	Usp24	-0.077718	0.0482598	Pdss1	0.536928	0.342437
Yy1	0.154522	-0.129469	Gngt2	0.0794852	-0.095637	Kmt2d	-0.107755	0.0419018	Chek2	-0.283996	-0.727226
Rpl35a	0.0521598	-0.0236453	Chd7	0.13101	0.264976	H2-Aa	0.160244	0.307673	Rnf216	-0.201991	-0.098272
Cyld	-0.161881	-0.332321	Pafah1b1	-0.0839485	0.0782622	Golga7	-0.0964804	-0.0159092	Sipa1	-0.193813	-0.184584
Rhbdf2	-0.17892	-0.281815	Pdcd2	0.217089	-0.0887347	Pop4	-0.0800632	-0.122333	Lonrf1	-0.29661	0.0500891
Eml4	-0.165477	-0.235257	Rabac1	0.0771963	-0.177036	Stx16	-0.0544668	-0.0484084	Ostc	0.227451	0.163719
Akt1	0.148783	-0.0979312	Psmc2	0.130507	-0.0641744	Smc5	-0.0210117	0.198775	Kctd20	-0.142647	-0.0465389
Ccdc85b	0.225152	0.104215	Foxp4	-0.296893	-0.331117	Matr3	-0.092819	0.027732	Cacfd1	-0.31994	0.0453095
Smpd1	0.359174	-0.0477248	Nr4a2	-0.514978	0.608281	Lamp2	0.0834965	0.101828	Zfand6	-0.125004	-0.0710601
Galns	0.196163	0.195457	Gba	0.148364	0.00238603	Esf1	-0.118972	-0.0232364	Tcp11l2	-0.195331	-0.543752
Mettl6	-0.334892	-0.101971	AW549877	-0.235463	-0.0545985	Med23	-0.0799332	0.044493	Dse	0.390846	0.244321
Gpr160	0.467445	-0.0165287	Tnrc6b	-0.105152	0.0455604	Exoc2	-0.0798054	0.0912061	Kctd12	0.345185	0.49144
Plscr1	-0.179629	-0.0785823	Parp14	-0.145605	0.346228	Vezf1	-0.123411	0.240273	Nlrc4	-0.322389	-0.294174
Sirpb1b	-0.126286	-0.564126	Cdk9	0.124172	-0.0230655	Pabpn1	0.227298	-0.0123765	Mlf2	0.181035	0.0194495
Arg2	0.243861	0.218045	Fam173a	0.124901	-0.0220008	Slc15a3	-0.0842507	0.201953	Snx6	0.232639	0.389189
Fgr	0.113756	-0.0231692	Mgat4b	-0.10325	-0.158664	Gas7	-0.0259591	-0.320101	Map4k1	0.403328	0.519237
Fbxo7	-0.270679	-0.192807	Cep83	0.200008	0.116834	Scfd2	-0.0805738	-0.17088	Chst12	-0.103191	0.0173874
Ccdc107	0.330718	0.0514349	Abhd17a	0.111344	-0.0699085	Rpl32	-0.0582289	-0.206058	Prelid1	0.112025	0.026649
Gpsm3	0.0926456	-0.14321	Myo9a	-0.187459	0.111429	Dyrk2	-0.28106	0.127526	Pdcd6ip	0.186886	0.0832233
Zcchc17	0.195961	0.132729	Naa38	-0.085267	-0.0995451	Cyhr1	0.291054	-0.0910189	Tmem184b	-0.149775	-0.175005
Wdr83os	0.128181	0.139171	S100a1	-0.0545524	-0.288332	Rmnd5b	-0.031222	-0.17033	Zc3h12a	-0.080126	-0.0707354
Ldlrad4	-0.227288	-0.229095	Sik2	-0.0973582	0.175847	Rapgef2	-0.109679	0.482914	Ppp1r14b	0.162749	-0.0892678
Myl6	0.0773813	0.113753	Usp24	-0.144871	-0.12728	Nucb1	-0.0687419	-0.164749	Tnpo1	-0.138069	-0.00818773
Dennd1a	-0.129978	-0.135371	Alas1	-0.165374	-0.157502	Pcbp1	0.0802431	0.102528	Ogfod3	-0.363616	-0.37381
Sec11c	0.137935	0.211128	Ripk3	0.260085	0.166995	Srsf7	-0.0756779	0.08	Siah2	0.495712	0.273019
3110082I17Rik	0.258977	0.0629325	Nfe2l1	-0.065263	0.0240725	Sun2	-0.0534623	0.0731691	Dhx9	0.288664	0.0618617
Man2b2	0.253256	0.173504	Ntpcr	0.171974	0.163125	Capn7	-0.111245	0.0455706	Snrnp25	-0.148174	-0.160182
Scnm1	-0.228198	0.043922	Pikfyve	-0.13066	-0.0967761	Gnpat	-0.0573057	0.00165143	Grhpr	-0.233661	-0.377183
Ptger2	-0.213577	-0.069254	Gnai3	-0.0455959	-0.0295266	Lin7c	-0.147122	-0.0687727	Tm9sf4	0.375078	0.0283942
Elmo1	0.137082	0.0254341	Tspan4	-0.107019	-0.199765	AU040320	-0.0993073	-0.0619539	C2cd3	-0.209232	-0.0506282
Prxl2c	0.220107	-0.0582353	Rapgef1	-0.108658	-0.0768771	Csnk2a1	-0.0809771	0.0124284	Arhgap10	0.533234	0.226104
Sema4d	-0.0869324	-0.198193	Disc1	-0.223325	0.19439	Pdcd7	-0.080446	-0.00585124	Hnrnpa0	0.308184	0.0264868
Gm32089	-0.49745	-0.331875	Rnf14	-0.0849934	-0.138264	Inip	-0.0658323	-0.0428604	Tuba1a	0.576698	0.273796
Gng10	0.13805	-0.0750908	Ctdsp2	-0.0871341	0.0564276	Tctex1d2	0.193976	-0.00802294	4833420G17Rik	-0.202059	-0.110438
Sec61b	0.100289	0.208947	Rabepk	0.338711	-0.0353891	Cdc42ep3	-0.148519	-0.352081	Fam50a	0.253717	0.0995658
Hnrnpa2b1	0.0756444	0.0844442	Myo1f	-0.0588058	-0.115312	Dop1b	-0.0430187	0.0647408	Bloc1s1	-0.172716	-0.0479777
Camta2	-0.213549	-0.0983977	Csnk2a1	-0.103332	-0.121588	Ufsp2	-0.0587307	-0.0822534	E230029C05Rik	-0.142926	0.0696301
Errfi1	0.291376	0.305579	Usp25	-0.0859576	0.146345	4931406C07Rik	-0.0165582	-0.163959	Arfip1	0.35732	0.171437
Cacna1d	-0.490438	0.159777	Tpd52	0.0783586	0.107038	Kmt5a	-0.0798953	0.147625	Ube2j2	0.232548	0.160931
Dop1b	0.297118	-0.0104222	Sdhc	-0.0702875	-0.116515	Ktn1	-0.0494256	-0.0855367	Armc10	-0.250601	-0.104787
Inpp5f	0.224333	0.133209	Sf3a1	0.195897	0.0374694	Psmb6	0.128218	0.100523	Tom1	0.298252	0.0944128
Gas7	-0.388491	-0.0615615	Marf1	-0.0972931	-0.033434	Fcgrt	-0.0762759	-0.478327	Snrpd1	0.227934	0.190597
Uap1	0.217206	0.0070289	Cers6	-0.102283	0.284464	Rnf181	-0.0613792	-0.0137375	Arfrp1	-0.199647	0.333222
Matk	0.455178	0.0416647	Phb2	0.0941812	-0.172276	Ehd1	-0.174742	0.13526	0610010F05Rik	0.404117	0.0625432
Hspb11	-0.196025	-0.0731563	Dusp3	-0.0858798	-0.0945286	Clec4a3	0.167415	0.0817852	Ino80b	-0.223048	-0.0747617
Wdfy4	0.200166	0.150487	C1galt1	-0.318467	-0.251886	Nup188	-0.166043	0.1154	Frrs1	-0.148975	-0.128947
Romo1	-0.131739	0.174292	Fam91a1	-0.194389	-0.0551411	Aars	-0.0189966	0.0198449	Tlr9	0.583338	0.732984
Fry	0.169933	0.038074	Bst1	-0.0777835	-0.0786431	Hnrnph1	-0.104084	-0.263896	Coro7	0.304224	0.218738
Nup93	-0.297756	0.00526458	Kidins220	-0.156501	0.0437186	Med12	-0.105471	0.132855	Abhd17a	-0.150971	-0.11638
Myo1f	-0.0755563	-0.168459	Cd81	-0.418809	-0.093193	Memo1	-0.0693831	-0.0231033	Dennd1b	0.275804	0.141982
Oas1g	0.515113	0.466406	Ciao2b	-0.087519	0.00656391	Evi5	-0.0825873	-0.0420068	Myo5a	0.380698	0.0336691
Wwp1	0.301735	0.382119	Irf2	-0.0613418	0.118291	Capns1	0.081588	-0.0176949	Wwox	-0.266731	-0.182248
Abhd11	0.269061	0.030735	Rplp1	0.067157	0.0458029	Chst12	-0.0642222	-0.0878638	Ptms	0.195791	-0.103927
Carnmt1	0.282821	0.126124	Heatr1	0.177235	0.0719559	Fcf1	0.228194	0.032255	Ing3	-0.194161	-0.107406
Etfdh	0.305809	-0.0478291	Parl	0.156711	-0.0957527	Ndrg1	0.36531	0.338891	Hspd1	0.27244	0.087484
Crybg1	-0.223438	-0.182611	Tpra1	-0.13206	-0.177324	Ubl5	-0.0575775	-0.0737153	Alkbh2	-0.332663	-0.649805
C77080	0.480312	0.833809	5031439G07Rik	0.156156	-0.00986333	Casp1	-0.0782064	0.145582	Dennd4b	0.442986	0.324148
Ap2m1	0.102423	0.0962063	Hfe	0.140004	-0.0060251	Cwf19l2	-0.0938198	-0.0825225	Sik3	-0.151527	0.101923
Pstpip1	-0.101993	-0.175338	Zfr	-0.0713478	-0.00424807	Rasa1	-0.0740653	-0.0375507	Gfpt1	0.357259	0.510593
St3gal3	0.224203	0.080265	Plekha2	-0.0834306	0.0365717	Casp9	-0.0476931	0.0219567	Gtpbp2	0.342502	0.351301
Prdx6	-0.152803	0.0774729	Spsb1	0.160929	-0.163459	Snx27	-0.0871178	-0.0801621	Hmgcl	-0.133432	0.109873
Pink1	0.267209	0.0294826	Fbxo22	-0.152156	-0.300347	Mnat1	-0.11046	-0.0555327	Fam120a	0.288267	0.169561
Rps15	0.0734712	0.117798	Wipi1	-0.292942	-0.219112	Daglb	0.281149	0.0220954	Wdyhv1	-0.192803	-0.294456
Ifrd1	0.303056	0.131917	Edem3	-0.181291	0.018433	Zdhhc21	-0.103174	-0.026747	Jak2	-0.148484	-0.0915217
Mlf2	-0.094876	-0.0421257	Crk	-0.0971427	0.00678034	Mapk3	-0.0762508	-0.0579562	Fbxl14	-0.195653	-0.0609384
Gpat3	0.394244	-0.463022	Acly	0.127281	0.266873	Ppil1	-0.108447	-0.162602	Mink1	0.300772	0.210983
Tgfbr1	0.248437	-0.128905	Caprin1	-0.0759132	-0.0386623	Adss	-0.0650812	-0.197303	Ulk2	-0.186988	-0.263291
Mrps6	0.325237	0.416566	Acer3	0.122376	0.23098	Plscr1	0.350836	0.278318	Comtd1	0.304991	-0.295443
Haus8	-0.213079	0.00523636	Rab1b	0.0886563	0.00629705	Nrros	0.136641	0.0722296	Lsm12	0.275637	0.157216
Socs3	-0.292523	-0.150287	Pstpip1	0.104001	0.123851	Spi1	0.0711511	0.140559	Slc8a1	-0.0702082	-0.0325117
Hcls1	-0.127705	-0.249576	Hivep3	-0.40387	0.00605991	Mtor	-0.120816	0.00858145	Atp8a1	0.264372	0.60439
Tnfaip3	-0.247269	0.120675	Tmem109	0.15637	-0.0940671	Tmem106b	-0.0504728	0.04322	Plin3	0.413877	0.0798322
Dpp7	0.318075	0.551392	Fam217b	0.237684	0.287818	Wdr44	-0.107745	0.103955	Map4	-0.147467	-0.0214586
Elf2	-0.121029	-0.0352008	Lat2	0.0943807	-0.0764172	Arl5b	-0.223955	-0.0659964	Pgp	-0.16989	-0.022081
Fam89b	0.11994	-0.0814439	Abcd3	-0.29043	-0.0947724	Rac2	-0.0709531	-0.0805813	Manba	-0.150693	-0.395372
Nfkbie	-0.272129	-0.192711	Abr	-0.0658627	-0.0332866	Ybx3	0.243663	-0.0247991	Nudt16l1	-0.15996	-0.0875086
Ier3ip1	-0.118059	-0.0275218	Gm36161	0.158633	0.00964441	Gtpbp8	-0.0493177	-0.0635658	Mkln1	0.201769	0.0487062
Abcc4	-0.270438	-0.394284	Stk3	-0.0739666	0.0367455	Maco1	-0.199393	-0.34561	Rbl2	-0.0962718	-0.279449
Htra1	-0.493816	0.248803	Gsdmd	0.101225	0.114317	Adap1	0.214861	0.138909	Traf7	-0.172954	-0.042792
S100a10	0.112542	0.0711735	Zc3h13	-0.0944872	-0.00852195	Ahnak	-0.0945047	-0.0155285	Srp9	0.114907	0.102398
Nelfb	0.225557	-0.00738116	Bri3bp	0.14939	0.112703	Tmem127	-0.0495162	0.0354205	Tgfb1	0.119459	0.122689
Oas3	-0.0744727	0.106754	Ifi211	0.169703	0.298065	Ak2	0.15766	0.232447	Ascc1	-0.273716	-0.111057
Tubb5	0.119959	0.0527064	Pold4	0.0989134	0.220195	Nr2c2ap	-0.093454	-0.0594625	Rock2	0.267249	0.0402662
Rpl36al	0.0596924	-0.0377067	Phc2	0.11982	0.0946253	Mkln1	-0.113211	0.0691881	Rnf123	-0.181316	-0.0419247
Tor2a	0.171148	-0.0136379	Efr3a	-0.106462	-0.0365266	Mbd6	-0.0893747	-0.0191839	Pstpip1	-0.111076	0.135083
Srgn	-0.0435	0.0760471	Tecr	0.0973676	-0.171295	Wdr83os	0.133416	-0.113472	Akap13	-0.108299	-0.13631
Ppme1	-0.195133	-0.238711	Fermt3	0.0813914	0.0491337	Fmnl3	-0.0619572	-0.0237425	Atp6v1c1	0.387851	0.124333
Itpr1	-0.30992	-0.0413338	Eif3g	0.109101	-0.0306513	B4galt7	-0.0412092	0.113022	Cox7c	-0.0961011	-0.0152259
Ctnnbip1	0.194801	-0.105002	Gtf3a	0.152252	-0.136619	Vdac1	-0.0752492	-0.0691145	Plxnc1	-0.12015	-0.292094
Rusc2	0.530062	0.111918	Ppp1r35	0.156117	-0.0968594	Xpo5	-0.0930642	-0.0815328	Vps35	0.245435	0.0853699
Cltb	0.272598	-0.128341	Gadd45g	0.240028	0.272435	Gcc2	-0.0793335	0.00503715	Snapc1	-0.322871	-0.164044
Usp2	0.281031	0.0710911	Lbh	-0.20069	0.169307	H2-Q7	0.108808	0.445845	Atp6v1d	0.211903	0.00947995
Ywhaz	0.0846735	-0.0615647	Vrk1	0.223718	0.15404	Nf2	-0.0718043	-0.0814611	Rassf2	-0.190924	0.020549
Usp14	0.170987	0.0702708	Ubxn1	0.0742488	-0.0267303	Rab29	-0.0584875	-0.0806436	Tomm34	-0.170965	-0.15133
Nagk	0.186802	0.315456	Dap	-0.0898775	-0.136229	Gga2	-0.052767	0.155909	Stxbp2	-0.13203	-0.0320491
Lacc1	-0.35422	-0.204727	Lrrfip2	-0.0991499	0.0698714	Ddx55	-0.0951061	0.184767	Tbc1d8	-0.274918	-0.217159
Atp5j2	-0.0733589	0.155395	Spcs3	-0.111258	-0.11283	Atf7	-0.0887551	0.0107336	Nop53	-0.142767	0.220791
Lyz2	0.0720714	0.235352	Acadm	-0.136225	-0.13887	Cxcl16	0.191676	0.280367	Ssr2	0.204801	0.0146929
Fam168b	0.198302	0.072778	Mgat2	0.152005	-0.0249687	Gskip	-0.0626909	0.0710657	Hs2st1	-0.138233	-0.234902
Uqcc3	0.211279	0.165105	Ssr2	0.133319	0.0148553	Srebf2	-0.0832068	-0.0496638	Ndufb6	0.201893	0.0371479
Cdk17	0.243485	0.0448415	4930523C07Rik	0.197727	0.124373	A330040F15Rik	-0.327292	0.559377	Ramac	-0.133717	-0.0824823
Ogfr	-0.151994	-0.185375	Usp12	0.21918	0.249199	Pygo2	-0.0412231	0.0992743	Bscl2	-0.129748	-0.169981
Snx1	0.093146	0.0858032	Acsl4	-0.140288	-0.148752	Sik3	-0.107043	0.122195	Srsf3	0.150966	0.142805
Rab10	-0.117636	-0.102824	Ddx28	0.259088	-0.101914	Pla2g4a	-0.0642833	0.116434	Ilk	-0.147236	-0.131406
Sppl3	0.179105	0.0164074	Kti12	0.204685	0.014698	Atg16l1	-0.114599	-0.0237777	Actr2	0.117734	0.166936
Alas1	0.172059	-0.0346474	Matr3	-0.108241	0.0545364	Ptprj	-0.0699462	0.206539	Tbc1d2	-0.220897	0.239321
Luc7l	0.219508	-0.0205639	Ctnnbip1	0.170868	0.048672	Dap	-0.0754878	-0.0599051	Mbnl1	0.232808	0.1971
Cln6	0.23024	-0.127802	Ndufb2	-0.0600649	-0.121146	Psap	0.0874434	0.0315124	Mthfs	-0.188808	-0.035516
Atp7a	-0.245143	-0.222998	Anxa11	0.158475	0.121187	Arhgef37	-0.00711591	0.38715	Dnajc17	-0.39053	0.0766989
Gm21188	0.148067	-0.0603995	Tspan13	0.286944	0.701166	Zfp672	-0.0553351	-0.155758	Zcchc2	0.561896	0.206975
Lrrc42	-0.357199	-0.441686	Ppp2r5a	0.122672	0.0398995	Ddx19b	-0.200349	-0.0748477	Cmtm3	0.3606	0.0521345
Cenpx	0.117416	0.109987	Mrtfa	-0.0887807	-0.0416164	Ube2q2	-0.0876074	0.057296	Adcy7	-0.141186	-0.34299
Tox4	-0.128871	-0.1852	Syap1	-0.124558	0.0204191	Ppid	-0.0961276	0.21777	Atp6v1h	0.273345	0.164811
Hsp90b1	-0.0987925	0.0572277	Ppt2	-0.106589	-0.188358	Zbtb11	-0.0773087	0.120063	Dock11	0.187234	0.10679
Lpcat1	-0.217389	-0.0905393	Tmem35b	-0.136627	-0.120086	Aldh9a1	-0.112359	-0.339901	Batf2	0.383015	0.727801
Rassf5	0.196402	-0.203612	Tbca	-0.0661089	-0.0976093	Sik1	0.326807	0.103067	Arid2	-0.09045	-0.21965
Msr1	0.190869	-0.0420978	Gm42031	-0.203165	-0.364689	Tcp11l2	-0.0433505	-0.314647	Zmynd8	-0.145492	-0.313368
Raly	0.114597	-0.0459666	Ddrgk1	0.0918138	-0.0760244	Stk17b	0.205074	0.19426	Denr	0.451162	0.173281
Tbc1d15	0.199223	-0.00775193	Rpl30	0.0429047	0.0276126	Gm26782	-0.0712936	-0.23065	Arpp19	-0.104391	-0.0252821
Commd8	0.154317	0.0223382	Srxn1	-0.329065	-0.196647	Insig2	-0.0858462	-0.0318132	Arpc3	0.0766806	0.0397476
Ctsk	0.331278	1.13491	Trnt1	-0.11146	-0.0977172	Agps	-0.080064	0.0521569	Usp8	0.198693	-0.0294973
Sdha	0.137015	0.0983683	Fam129b	-0.14345	0.000292338	Snrnp35	-0.0949176	-0.0500303	Nt5c3	0.528958	0.0844448
Rpl7l1	0.172761	0.066564	Mrc1	0.251908	0.375039	Phf21a	-0.0792323	0.0566533	Ttc14	-0.122301	-0.0117421
Dpm3	-0.130625	0.0335463	Nans	0.236451	0.0913367	Sec24c	-0.0802804	0.106728	Notch2	0.199749	0.260482
Nfatc1	0.186438	-0.0592987	Kdsr	-0.13143	-0.0973476	Snhg20	-0.0973834	-0.0935493	Slc30a9	-0.211582	-0.161164
Slc39a11	0.224727	0.0903059	Resf1	0.172435	0.364581	Ext1	-0.124756	0.220154	Elf2	0.213423	-0.0386519
Map1lc3b	0.102611	0.0748846	Tnf	-0.413708	0.0874097	Ndufa1	-0.0906926	-0.0864937	Ikbke	0.277508	0.13724
Znrf1	-0.182146	-0.245512	Dhdh	-0.201371	-0.034225	Arf5	0.101188	-0.0476912	Arrdc3	-0.0685469	-0.313263
Sugt1	-0.138167	-0.108909	Pon2	0.0928779	-0.224358	Anapc11	0.145349	0.0313663	Nup54	0.43235	0.358022
Atp5j	-0.0735489	0.0564677	Mafg	-0.108352	-0.0684356	Rassf5	-0.0434277	-0.151974	Calr	0.184901	0.131159
Maz	0.157029	0.0162122	Gsk3b	-0.0589466	0.00504649	Parp2	-0.051974	-0.0402482	Usp45	-0.227076	-0.0446476
Chic2	0.196955	-0.0391392	Bax	0.0858748	-0.124237	Lfng	-0.0977209	-0.109117	F7	0.382687	-0.400533
Spint1	0.283266	-0.814925	Vps37a	-0.147128	0.0743873	Ikbkg	-0.112139	-0.0654572	Fcgr1	0.226706	0.511995
Ilrun	-0.136001	-0.251847	Lrrc47	0.183854	-0.0864652	D10Wsu102e	-0.0750989	-0.0428903	Rbm42	0.181197	0.201636
Bid	-0.330091	-0.308788	Sec11c	0.116932	0.0144446	Mapk1ip1l	-0.0699991	0.169476	Bbx	-0.111882	0.0434583
Gsap	-0.133171	-0.339081	Rusc2	-0.393582	-0.219532	Mvb12b	-0.0905	-0.375156	Lrrk1	-0.131031	-0.0235225
Pnrc1	-0.0915564	-0.0891793	Rpl31	-0.0485737	-0.0051495	Smcr8	-0.130138	0.131678	Cd52	-0.0742638	0.201532
Phf5a	0.168637	-0.0431669	Grk6	0.195967	0.133994	Prmt5	-0.102928	-0.0608704	Gbp9	0.387511	0.761792
Atp13a2	0.114351	0.0627184	Oas3	0.214874	0.189775	Zmym4	-0.10262	-0.14034	Acly	-0.128416	-0.276264
Psma7	-0.09391	-0.104631	Stard5	-0.100155	-0.170816	Tatdn1	-0.106817	0.0335255	Fam120b	-0.206376	-0.140735
Cggbp1	-0.157928	-0.141165	Nxn	0.242551	0.0664911	Ddit3	0.0359487	0.342514	Slc2a1	-0.131792	-0.00708711
Ndufaf4	0.333638	-0.0777515	Atp6v0c	0.0600598	-0.0331284	Ubxn1	0.109491	0.0475596	Rnaseh2b	0.493426	0.175682
Wnk1	0.148185	0.326584	Baiap2	-0.21641	-0.0172258	Prdm2	-0.0675325	0.0687683	1810058I24Rik	-0.0656251	-0.0254993
Arrdc4	0.264075	-0.225428	Nlrx1	0.257752	0.195849	Cinp	-0.104423	-0.178704	Tcof1	0.259046	0.193963
Umps	0.299586	0.181784	Klhl9	-0.090177	-0.103519	Zyg11b	-0.0932667	0.14553	Ppp4r2	0.343842	0.11431
Zdhhc20	0.197395	0.00729895	Rab2a	0.0815372	0.0188234	Zcchc7	-0.133467	0.035244	Capn15	-0.169487	-0.212402
Gbe1	-0.257717	-0.056241	Pmvk	0.186424	0.104012	Uspl1	-0.0525501	0.165384	Bnip3	-0.0994198	-0.250228
Acsl4	-0.303546	-0.105449	Pebp1	-0.0659541	-0.167317	Smg5	-0.0875647	-0.00438212	Pin4	-0.17514	-0.143497
Osbpl11	0.231699	0.421368	Epsti1	0.101113	0.249227	Park7	0.140194	-0.128391	Psen1	0.234639	0.208612
Mgat2	0.154337	-0.0172244	Tpp1	0.0935394	-0.135501	Golm1	-0.0984763	-0.183626	Adap1	0.30065	0.0489199
Pam	0.282597	0.218024	Chp1	-0.0830541	0.0387849	Alkbh2	-0.126812	-0.286673	Stx4a	0.222868	0.162446
Clpp	0.190098	0.0492584	Capza2	0.0621391	0.150682	Mdn1	-0.102032	-0.175771	Atg2a	-0.0590821	-0.0425413
Usp40	-0.241029	-0.0484952	Cd84	-0.0573142	0.0603735	5031439G07Rik	0.192647	0.0571352	Cd3eap	-0.133309	-0.237945
Ccz1	-0.143716	-0.158406	Apaf1	-0.117927	0.119332	Fam13b	-0.070593	0.039879	Luc7l2	-0.131359	0.164887
Slc25a5	0.0698132	-0.0408253	Zc3h12a	-0.109891	0.128958	Zmym2	-0.117406	0.00739525	Rassf5	-0.137537	-0.0227158
Srsf6	0.17778	0.0702247	Mrpl42	0.12494	-0.162113	Cab39l	-0.0668342	-0.0262807	Akr1b3	-0.159815	-0.362219
Rbbp8	-0.238662	-0.295039	Fbxl17	-0.0938646	0.0236757	Ndufs3	0.154908	-0.00313004	Slc25a36	-0.164169	-0.24269
S100a11	0.127183	0.086664	H2afz	0.0706373	0.0536021	Pde4d	-0.0510223	-0.121116	Timm9	-0.239822	0.00523456
Ldb1	0.206772	-0.0251498	Nfam1	0.103785	0.0685197	Tmem39a	-0.0966585	0.0191661	Pcyox1	-0.135	-0.382586
Stxbp5	-0.661871	-0.332994	Pomp	0.0685975	0.113975	Vps9d1	-0.0666351	-0.0433861	Uqcrc1	0.138407	0.0160001
Hk1	-0.188823	-0.360576	Uhmk1	-0.136868	-0.102333	Man2a1	-0.0501256	0.105465	Cox6c	-0.0843293	-0.230145
Eif3b	0.166965	0.11115	Fam234a	-0.128719	-0.044551	Krit1	-0.120349	0.0223749	Plekho1	0.175156	0.197457
Nbdy	0.23293	0.150362	Ipo7	-0.0858015	0.0484841	Rassf3	-0.0627984	-0.0361214	Myo1g	0.271744	0.230975
Gm14548	0.265733	-0.222102	Senp3	-0.142531	-0.00693359	Ddx60	-0.108169	0.0843322	Plekha3	-0.085826	-0.186732
Zfp706	0.113786	-0.0123082	Stat1	-0.114284	0.263777	Arl5a	-0.0849971	-0.0718747	Arhgap15	-0.064226	0.422846
Pik3cd	-0.164695	-0.191649	Ppfia1	-0.117094	-0.177786	Crebzf	-0.0646997	-0.0680388	Pmvk	-0.266799	0.190042
Neu1	0.126124	0.186359	Ms4a4a	0.15914	0.0715157	Stimate	-0.0803274	-0.0513519	Sf3a3	0.31095	0.0543475
Ap3d1	0.134401	0.0508658	Aco2	-0.0708112	-0.192091	Banf1	0.144551	-0.00123172	Scaf8	-0.142223	-0.0274702
C9orf72	-0.238023	-0.160127	Rrbp1	-0.0368992	0.0843013	Psma6	0.13475	-0.00917781	Senp3	-0.191513	0.207384
Poc1b	0.28461	0.074727	Ddx46	-0.0579152	-0.210703	Cnn2	-0.068516	-0.0500255	Grk5	0.376196	0.215697
Pim3	0.358912	0.404692	Tradd	0.164564	0.146902	Msl3	-0.165525	0.00501743	Wbp1	-0.256287	-0.30851
Pde7b	-0.302755	0.350728	Atp6v1e1	-0.078041	-0.0968573	Txn2	-0.0863384	-0.17653	Tapt1	-0.211384	-0.11311
Tmem258	-0.0862031	0.0285676	Ndufv2	0.0936105	-0.0498771	Wdr11	-0.0490665	-0.116519	Ipo7	-0.129632	-0.00629672
A330040F15Rik	-0.38002	0.130898	Fam98b	-0.171929	-0.0604428	Dhx15	-0.104029	-0.0577932	Cdk16	-0.248146	-0.00981393
Sh3tc1	0.266254	0.110739	Dusp22	0.159869	0.156004	E2f1	-0.126541	0.184083	Slc2a6	0.432853	0.385596
Myo1g	0.156845	-0.0611142	Gas5	-0.062563	0.108514	Zfp609	-0.0881009	-0.214542	Irf2bpl	-0.190174	-0.247319
Stxbp2	0.135592	0.00951107	Galnt6	-0.171006	-0.207647	Arfgap2	-0.0191217	0.0415234	Cox14	0.167522	0.101928
Top1	0.112438	0.0693467	Rc3h2	-0.181497	0.100143	Stam	-0.0767823	0.0996574	Mis18a	-0.214159	0.0395187
Polr2a	0.104309	0.0466292	Arcn1	-0.0956255	-0.00734821	Rxylt1	-0.106601	-0.0495371	Dym	-0.101288	-0.184302
Hp	0.140744	-0.0510779	Mospd2	-0.0702447	-0.00539031	Traf6	-0.135711	-0.188542	Phax	-0.173873	-0.119635
Pik3cg	0.168834	0.0761495	Manf	0.144818	0.13006	Camkmt	-0.0819477	-0.126813	Cbfb	-0.188971	0.068012
Arf4	0.141063	-0.00440545	Sash1	-0.547199	-0.19922	Atp5o	-0.0689053	-0.134532	Zfp467	-0.235705	-0.34649
Commd9	0.250296	0.0439486	Vps26c	-0.0543392	-0.0648012	Elp4	-0.106158	-0.0323902	Zkscan3	-0.0515359	-0.200933
Eloc	-0.0979715	-0.0256146	Cdadc1	-0.21134	-0.29011	Rictor	-0.0676771	0.0688969	Fam102b	-0.158403	-0.256497
Ece1	-0.473564	0.182524	Dennd1c	0.168891	0.164143	Orai1	-0.0741532	-0.095962	Zkscan6	-0.211435	0.177425
Btk	0.206145	0.126029	Rnf41	-0.12128	-0.164384	Snx17	0.202376	0.0381383	Ifrd1	0.382684	0.426174
Mxi1	0.226454	0.149217	Ppp3r1	-0.104999	0.0114726	Mtf2	-0.112754	0.0274472	Lztfl1	-0.184137	-0.247702
Ski	0.169004	-0.0193653	Kif1c	-0.134051	-0.180496	Ecpas	-0.0921502	0.119658	Eif3m	-0.118308	-0.00704326
Rpl36a	0.0867306	0.0779654	Elf2	-0.0992189	-0.0694434	Zfp516	-0.0958919	0.0111059	Emb	-0.0668366	0.150077
Slc25a28	0.19204	-0.0157602	Fnip2	-0.0707363	-0.110825	Ranbp9	0.271767	0.061407	Cnot6l	-0.165149	-0.174922
Sp100	-0.0548786	-0.0243708	Acvr1b	-0.142468	0.194998	Sharpin	0.175695	0.0851628	Prdx4	-0.157064	-0.643658
Mrpl48	0.191519	0.241983	Ktn1	-0.100937	-0.0232842	Pfdn4	-0.0235551	-0.0773357	Ost4	-0.0855134	-0.0954977
Rps17	0.0686735	0.11775	Snd1	0.131888	0.136838	Gpr35	-0.126369	0.0669465	Rbm33	-0.0790552	0.00986669
Mavs	0.279031	0.0236447	Eloa	-0.101153	-0.0213118	Nrp2	-0.134744	0.377261	Sik1	0.361682	0.443008
Plin3	0.259161	0.168356	Tmem168	-0.157401	0.0470499	Srp68	-0.0489178	0.0173008	Snrpb2	-0.159907	-0.00548283
Rnf14	-0.0990292	-0.13808	Arhgdia	0.0649186	0.0462834	Pip5k1a	-0.0643327	0.288745	Atraid	-0.137802	-0.224268
Dctn2	0.120058	0.0236871	Cdyl	-0.195349	-0.188094	Cldnd1	-0.0686176	-0.0336387	Rnaseh2c	-0.156703	-0.409074
Usf2	0.125323	0.112415	Cbl	-0.0544508	0.00084089	Zmym5	-0.0201414	-0.0334843	Atp5l	-0.0803455	-0.0381243
Haghl	0.202582	-0.0535368	Tomm22	0.0753485	-0.0422971	Bcap31	0.121111	0.0360849	Smarcc1	-0.151305	-0.163361
Fam126a	0.269559	0.163603	Naxe	0.129098	-0.134812	Rpl7a	0.0539744	-0.0682472	Mfsd12	0.468437	0.144873
Stk40	0.261891	-0.131201	Tcf20	-0.102646	0.0912428	Gm7030	-0.0188579	0.211855	Rffl	-0.138206	-0.154924
P2rx7	0.26744	0.238986	Rps15	-0.0565216	0.0567321	Ctso	-0.101166	-0.149607	Dad1	-0.109095	-0.0630622
Lpar6	-0.158275	-0.372254	Ube2g1	-0.0741901	-0.0782689	Spop	0.118389	0.210971	Prrc2c	0.193995	0.0702313
Eif3e	0.101028	-0.0952285	Myl12b	0.0457976	-0.0752286	Hmgcr	-0.0925134	0.0734629	Ms4a7	0.319072	-0.663918
Zfp106	-0.117545	-0.177375	Ccdc28b	0.215745	0.194818	Brd7	-0.0707603	0.0765102	Apeh	-0.129233	-0.0531793
Zfp385a	0.191448	-0.0769273	Dennd1a	0.114022	0.222101	Helz	-0.0794569	-0.189544	Sec11c	-0.117777	-0.0281734
Cdk10	0.312099	-0.047347	Ublcp1	0.163991	0.0395141	Afg3l1	-0.0493764	0.00951209	Slc7a8	0.455497	0.266229
Tm9sf1	0.245686	0.00528682	Nubp2	0.199122	-0.0979281	Ppp6r3	-0.0589372	0.121627	Mpv17	-0.167591	-0.168601
Ergic1	0.198018	0.222905	Fuca2	0.119903	-0.0918591	Zmiz1	0.118941	0.0964508	Ndufb9	0.115985	0.0103271
Slc49a4	0.178629	0.140415	Zfand6	-0.0615953	-0.0565925	Sbno2	-0.0571047	0.180197	Dapp1	-0.0686595	0.122552
Hgf	-0.21267	-0.362096	Eef2	0.0595827	0.0879767	Cstf3	-0.125954	-0.0472524	Rab11fip5	-0.0895677	-0.139786
Dph3	0.165411	0.090649	Ralgapb	-0.106387	-0.0294871	Isy1	-0.119323	-0.0813682	Ctps2	-0.14378	-0.213471
Fau	0.0573704	-0.125643	Khdrbs1	-0.0575045	0.117569	AU022252	-0.054392	0.0993797	Noa1	-0.322681	-0.154436
Vav1	-0.090206	-0.126738	Egln2	0.21659	-0.0536084	Tor1a	0.193786	0.100102	Stambpl1	-0.20863	-0.0536963
Ccnd1	-0.519179	-0.874804	Commd4	0.166989	0.137472	Zfyve16	-0.0851428	-0.0139097	Dpagt1	-0.249891	-0.0844785
Sri	0.102591	0.000624646	Cd200r4	-0.0752528	-0.0782822	Ndufs7	0.115998	-0.0262408	Lims1	0.216663	0.28847
Tmem97	0.369092	0.204411	Cdc42bpb	-0.118776	-0.111903	Fbxo4	0.407687	0.293639	Cir1	-0.197554	-0.0771334
Fam120a	0.18855	0.0611995	Pld3	-0.0745425	-0.264505	Zfp524	-0.0721886	0.0586902	Usp39	0.48801	0.10872
Arl3	-0.276227	-0.0331611	Smim10l1	-0.142103	-0.195629	Axl	-0.137028	-0.523063	Gm7072	-0.207545	0.0125404
R3hdm1	-0.132653	-0.252966	Tmbim6	0.0569304	0.104969	Adprm	-0.0330419	0.0319784	Sgsh	-0.109128	-0.332383
Usp3	0.141587	-0.0652827	Zfhx3	-0.113869	-0.056434	Dlst	-0.052322	-0.000793014	Mtss1	-0.204653	-0.101452
Ppp6r3	-0.13724	-0.218772	Tusc3	-0.163914	-0.219601	Fam3c	-0.0919128	-0.111972	Idh3g	-0.17351	-0.0998022
Fam20c	0.183962	0.280379	Ppip5k2	-0.157436	-0.15482	Haus8	0.303102	0.284641	Cd164	0.331215	0.148225
Gcnt1	0.25378	-0.0915537	Casp6	-0.167114	0.0853265	Fbxw7	-0.0593457	0.120181	Clip1	0.289487	0.0500678
Slc15a4	0.217416	0.0103986	Extl3	0.141633	0.0446112	Tasor2	-0.00950929	0.0747908	Tgfbr2	0.245649	-0.0479223
Gm36161	0.146892	-0.0648038	Nck1	-0.12066	-0.0711442	Gmppb	-0.103002	0.0631952	Jkamp	-0.221596	-0.0175211
Mtch1	0.132377	-0.0608486	Coa3	0.108765	-0.0839602	Golga3	-0.0794805	0.00510638	Mxd1	0.655942	0.611332
Arhgef18	0.0835434	-0.0126675	Acat1	0.167711	-0.035577	Cdkn1a	-0.0470025	0.0358647	Ccdc124	0.264389	0.0435952
Ddx49	0.271076	-0.00485131	Stx4a	-0.0555681	-0.00290175	Zfyve27	-0.0230445	0.00183721	Slc35c1	-0.222447	0.0836171
Map4k4	0.216182	0.451411	Hmgb1	-0.0531244	-0.0158553	Fam219a	-0.0992058	-0.083637	Mydgf	0.21893	-0.0361868
Uqcrb	-0.0888991	0.125496	Prrc2b	-0.138075	-0.112961	Tmem68	-0.0398657	0.000649908	Plxna1	0.799708	0.1364
Sirt3	0.295197	0.0481546	Ctnnd1	-0.0884959	-0.148076	Sipa1l3	-0.0559752	-0.0691044	Ldb1	-0.120386	-0.189425
Tor3a	-0.0853927	0.103915	Gch1	-0.133637	0.145934	Pfkl	-0.0550211	-0.118154	Eif6	0.179618	0.210831
Tmed9	0.0864404	0.00834891	C4b	0.225869	0.779836	Dcaf17	-0.0390863	0.019644	Rab3il1	0.63451	0.148781
Krtcap2	0.121633	0.0701729	Rnf187	0.11897	-0.100699	Pcsk7	-0.109207	0.099594	Capn2	0.24036	0.137286
Ndufv1	0.168762	0.01112	Hpf1	0.207724	-0.0579863	Tmem243	0.196901	0.165543	Vma21	-0.164493	-0.0944476
Phf3	0.154069	-0.0867702	Tdg	-0.233491	-0.100406	Erlin2	-0.110428	0.070175	2007-03-01	-0.180324	0.00521629
Tatdn2	-0.128524	-0.201982	P2rx7	-0.128051	-0.016507	Gga3	-0.030074	-0.0568056	Tec	-0.148052	-0.134594
Carhsp1	0.301492	0.121314	H2-Q6	0.103915	-0.0696216	Tmem219	0.121863	0.0660796	Ndrg3	-0.194307	-0.274327
Baiap2	0.28777	0.279523	Maf	-0.306445	0.209834	Edem3	-0.0387324	0.0801353	Abcd3	0.581528	0.197667
Stx16	0.167546	-0.0685964	Slc35a4	0.236947	-0.100258	Tcp11l1	-0.177802	-0.0359595	Socs1	0.379264	0.561363
Arid5a	-0.310965	-0.246957	Fam129a	-0.113985	0.115461	Pde4dip	0.00547997	-0.0109118	Ulk1	-0.185684	-0.368357
Hps3	0.218665	-0.0903098	Hspb11	-0.124795	0.078596	Plagl2	-0.085442	0.152772	Flii	0.206419	0.214865
Edem2	0.145857	0.00242743	Lyst	-0.0580184	-0.110938	Gfm1	-0.0641965	0.0690563	Znfx1	0.267209	0.0944243
Rab10os	0.223284	0.144767	Pja2	-0.112445	0.0703356	Thoc1	-0.0378093	0.0694704	Gnptg	0.398501	0.00722966
Stx4a	-0.108614	-0.000574131	Siah2	0.209571	0.0568714	Dnajc11	-0.02041	-0.0396486	Atg10	-0.178423	-0.130668
Txnl4a	0.291608	0.212651	Kdm4b	-0.216655	0.172852	Btrc	-0.0699434	-0.0251219	Rnf141	0.36322	0.114953
Ccdc22	0.240895	0.0864687	Smap2	0.119566	0.117691	Nsa2	-0.0621621	-0.042298	Ndufs4	0.182051	0.0825749
Mvb12b	0.193322	0.161053	Arid1b	-0.103878	0.0421209	Slc23a2	-0.021962	0.11078	Sh3bp5	-0.195813	0.180242
Larp1	-0.110153	-0.163371	Gm15943	-0.24401	-0.334153	Mxd1	0.0728384	0.465246	Il1rn	0.404335	0.618405
Trnt1	-0.168586	-0.113352	Med8	0.145185	-0.0331879	Rnf40	-0.0655653	0.119821	Setd3	-0.157224	-0.145147
Atg9a	-0.295963	-0.226532	Znrd1	0.159619	0.180257	Gigyf1	-0.0750261	0.0381128	Sfxn3	-0.147122	-0.0132975
Zc3h12a	-0.152062	0.033219	Cdk17	-0.228372	0.0566791	Pus10	-0.0910094	0.0342566	Pias2	-0.160115	0.0039655
Slc8a1	-0.113494	-0.00694515	Haghl	0.20144	-0.0193121	Lrrc8d	-0.0714189	0.0743082	Prkar1a	-0.101877	-0.123023
Nubp1	-0.126511	-0.190131	Smcr8	-0.231424	-0.0195653	Casp4	-0.0947047	0.505529	Gusb	-0.100663	-0.296136
Gm4258	0.25642	0.295842	Sin3a	-0.101281	-0.0202151	Cul9	-0.149219	-0.294832	Timm10b	-0.0970212	0.0851126
Txndc5	0.177913	0.00994983	Znrf1	-0.102181	-0.0640051	Aida	-0.0295658	0.0640411	Mtfr1	-0.320686	-0.207764
Oas1a	0.299995	0.234682	Oga	-0.10996	0.0750664	Irf8	0.0745561	0.116054	Tbc1d5	-0.137072	-0.252043
Pip5k1c	0.189148	-0.121637	Rpl21	0.0417099	0.0593562	Fbxo32	-0.16742	-0.299366	mt-Atp6	0.109949	-0.160513
Ccl4	-0.710754	-0.427681	Tpm3	0.0479145	0.114108	Fbxw8	-0.0263592	-0.114535	Gm31718	-0.296408	0.077174
Efhd2	-0.0866218	-0.0791818	Lilrb4a	0.0928764	0.0513936	Cyth3	-0.0527275	0.162236	Pacs1	-0.257628	-0.307909
Rcor1	0.181678	0.0312684	Btbd9	-0.104929	0.121625	Emp3	0.0785353	-0.00991109	Arhgap1	0.271006	0.0968865
Rnf166	0.171988	0.0392344	Polr2m	-0.0882868	-0.161513	Mesd	-0.095292	-0.228842	Timp2	0.455319	-0.578477
Sfpq	0.13335	0.0171225	Tiparp	-0.118726	0.312699	Kif13b	-0.112263	0.0329905	Klhl9	0.371238	-0.118541
Map3k5	0.190033	-0.0293567	Tesk1	0.259808	-0.114594	Cebpz	-0.114736	-0.00727452	Anxa2	0.109989	-0.0292166
Rps27rt	0.209136	-0.0644374	Polr1d	0.0539081	-0.0985336	Ube3a	-0.0544592	0.00368162	Rnf19b	0.305996	0.302581
Cct5	0.120699	0.0792899	Selenom	0.137601	-0.17696	Taf15	-0.0595427	0.0023485	Tia1	-0.103927	0.0327186
Mrpl20	0.116655	-0.0391216	Gpbp1l1	-0.151412	-0.0971566	Lpcat3	-0.0784086	-0.0336295	Foxp1	-0.109216	-0.0256288
Rbm43	-0.203186	0.0333672	Commd7	0.109777	0.0458843	Myo7a	-0.0530374	-0.334141	Rab20	0.327981	0.345821
Tmem184b	0.237086	-0.0258651	Bak1	0.135374	0.177341	Puf60	-0.0725745	0.0710065	Gtpbp6	-0.266525	-0.0118673
Hsd17b11	-0.0971856	-0.0186247	Cd38	-0.120552	-0.0623964	Zfp182	-0.0681207	0.140967	Timm23	0.170305	0.0451338
Slc7a8	-0.315102	-0.049614	Calm3	0.0638216	-0.144841	Dph6	-0.0658502	0.0563907	Lxn	-0.131656	-0.173462
Nav2	0.156338	0.115387	Svil	0.218051	0.0916099	Dhx57	-0.0250746	0.0847325	Slc7a2	-0.403307	-0.928316
Dpy19l1	-0.191293	-0.189466	Ggh	-0.0633661	-0.236907	Ythdf3	-0.0453432	0.160062	Rp9	-0.133689	-0.121337
Mdh2	0.0974467	0.0924555	Cdip1	-0.173334	-0.0898609	Zfp53	-0.0699676	-0.109302	Cisd1	-0.214227	-0.171647
Tle3	0.301156	0.0116235	Zfp36	0.0686997	0.433869	Ranbp1	0.134927	-0.0453581	Stxbp5	0.938359	0.558492
Mthfd1l	-0.230911	-0.21932	Kdelr2	0.1363	0.0120703	Kpna6	-0.0543745	0.193487	Emc10	-0.0957084	-0.266731
Ric8a	0.198334	0.014433	Trir	0.0875479	-0.0550913	Csf3r	0.151549	0.344605	Bcl10	-0.134041	0.102648
Trim56	-0.250735	-0.243922	Uchl3	0.176075	-0.0395675	Mthfr	-0.108304	0.192491	Elmo2	0.252901	0.183816
Acbd6	0.200387	0.272431	Nfatc1	0.152904	0.132989	Naglu	0.211914	0.0570707	Shprh	-0.238011	-0.198035
Rars	-0.172955	-0.0117689	Ppa1	0.258184	0.199677	Tceal9	0.0130208	-0.0360921	Tlnrd1	0.375609	0.204561
Atp6v0a2	-0.191993	-0.0614466	Nr1h3	-0.272557	-0.327609	Ppdpf	-0.0812257	-0.0906328	Eloc	0.192978	0.0779955
2002-03-01	0.1547	-0.114277	Slc26a2	-0.13707	0.28868	Anks1	-0.175668	0.109216	Colgalt1	-0.0868741	-0.282338
Uqcc1	-0.212379	0.101697	Mpc2	0.0756089	-0.109762	Son	-0.078501	0.0393973	Dda1	0.279322	0.197473
Tnfrsf23	0.346763	0.261716	Cd82	-0.0953528	-0.156554	Ctnnb1	-0.0822647	-0.175131	Jund	0.126228	0.274125
Txndc11	0.263895	-0.123468	2210016F16Rik	0.278263	-0.061675	Zfand2a	-0.0266206	0.251287	Zfp451	-0.137443	-0.106847
Hnrnpc	0.126011	0.212308	3110082I17Rik	0.229277	0.165746	Brd9	-0.0245409	-0.105678	Tmem135	-0.159136	-0.207602
Pacsin2	0.117924	-0.188646	Itpripl2	-0.0691023	-0.0569001	Bnip3	-0.00834047	-0.0440187	Ddx3x	-0.12243	0.172372
Ddx39b	0.135722	0.0035505	Mir142hg	0.137145	0.468688	Nsrp1	0.00120219	-0.00341615	Dnmt1	-0.115424	-0.204636
Siglec1	0.348592	0.623751	Wrnip1	0.287656	0.0168137	Ube2e1	-0.0650905	-0.0356987	Ugp2	-0.158886	0.0642701
Rps6ka5	-0.242337	-0.277585	Vps39	-0.184932	0.105563	Abhd16a	-0.0572772	0.0763979	Chpf2	-0.202953	0.0108515
Lsm10	0.179071	0.0645218	Col4a3bp	-0.112579	0.0544217	Uhmk1	-0.0807242	-0.0844508	Slc25a17	-0.19582	-0.0997144
Lmf1	-0.168819	0.010841	Nrp1	0.108826	0.256195	Rbis	-0.0893385	-0.0873749	Twistnb	-0.134505	-0.0395073
Bcas2	0.150349	0.155935	Ppp6r1	0.148707	0.00831236	Fra10ac1	-0.103974	-0.133639	Hdgf	0.175537	-0.000327661
Timm10	-0.167842	0.0547793	Snu13	0.0898454	-0.0118364	Arhgap19	-0.103154	-0.319727	Psmb3	0.0957175	0.0649002
Asph	0.193587	0.00539011	Nisch	-0.0645655	-0.0852233	Chd2	-0.105828	-0.0510949	Usb1	0.397787	0.515739
Cox6b1	-0.054985	0.0548802	Nek9	-0.093676	-0.152442	Gcn1	-0.0941067	-0.125552	Fbxo6	0.243467	0.172942
Nckipsd	0.356847	-0.0125879	Tbk1	-0.107324	-0.0234383	Hsp90aa1	0.197571	0.215562	Gm2a	0.115901	0.0591394
Mrpl30	0.102406	0.0217596	Ifitm2	0.104619	0.269649	Trp53bp2	0.0585595	0.188612	Trub2	-0.214525	-0.00326937
Rab7b	-0.171852	0.0498384	Ampd3	0.327275	-0.150582	Traf3ip3	-0.0294719	0.0601365	Pstk	-0.248114	-0.386031
Selenop	0.224404	0.363123	Pcyox1	-0.0636099	-0.197562	Fam193a	-0.0843844	0.0128826	Ripor2	0.766573	0.665738
Ogfrl1	0.14651	-0.0868237	2810004N23Rik	-0.172143	-0.164897	Uggt1	-0.0671902	0.0179841	Disc1	-0.351118	-0.415167
Pxk	0.196479	-0.0641236	Anapc11	0.0814543	-0.126052	Ncbp3	-0.0543797	0.106703	Ccdc58	-0.202758	-0.264464
Fam173a	0.126704	0.196454	9930111J21Rik2	-0.126514	0.265823	Crls1	-0.103544	-0.0130255	Sap30	0.248578	0.0766063
Dnajb14	0.152899	-0.0627329	Cacna1d	-0.356226	0.15604	Arf4	-0.060304	-0.0101954	Scly	0.363411	0.188286
Parp1	0.161178	0.11731	Dglucy	-0.128016	-0.0114379	Ndufa13	-0.0664891	-0.118119	Eif3c	0.155293	0.0357452
Polr2k	-0.106268	0.10837	Gm7030	0.207546	-0.0279817	Ldah	-0.0441381	0.000179553	Pak2	0.13709	0.202784
Itpripl2	-0.17545	-0.18353	Ankrd11	-0.0684992	0.0353428	Jaml	-0.0752929	-0.526446	Lcp1	-0.0631948	-0.0768577
Rufy3	-0.20897	0.0275612	Ncf1	-0.0646378	-0.0673389	Plp2	-0.0919228	0.0202615	Kpna1	-0.283762	0.0726633
Ik	-0.141914	0.0248679	Slc30a6	-0.196855	-0.234302	Aco2	-0.0666528	-0.108663	Arpc4	0.0905574	0.0705194
Zfp91	0.114876	-0.106662	H6pd	-0.0840205	-0.251355	Kdm4c	-0.0456283	-0.0121699	Cpq	-0.146891	-0.297453
Mettl26	0.263192	-0.106971	Os9	0.11812	-0.0224576	Rufy2	-0.154309	0.1669	Sh3bgrl3	0.0802518	-0.0846692
Golph3l	-0.173277	-0.460883	Cstf2t	-0.178366	0.103491	Ly86	-0.043441	-0.375676	Mbtps1	-0.168141	-0.129213
Rheb	0.134842	-0.030465	Exoc5	-0.150642	-0.0337763	Crtap	-0.0783485	-0.247726	Inpp4a	0.426909	0.369531
Nr4a1	0.223133	0.350058	Tmem147	0.150597	-0.0507527	Nxn	-0.0876228	0.178871	Prr12	-0.102716	-0.270185
Ddhd2	0.205428	0.0793845	Lsm14a	-0.0814631	-0.0245049	Dtx3l	-0.0845915	0.244504	Lat2	0.265278	0.0565928
Neurl2	0.30994	0.100511	Cln8	-0.106731	-0.12436	Dctn4	-0.117187	-0.0378206	Ywhae	0.118564	0.121499
Grb2	-0.0801289	-0.0361305	Slc31a2	-0.085972	-0.0992599	Tnrc6a	-0.0662808	0.0812637	Szrd1	0.266993	0.135222
Gatad1	0.171465	0.0447587	Ifi209	0.177529	0.319095	Mettl1	-0.0912475	-0.293495	Taf2	-0.184702	0.080326
Mthfd2	-0.214454	-0.256984	4833420G17Rik	-0.121613	0.0507072	Thap4	-0.0473798	0.0532868	Plod3	-0.0878698	-0.282546
Atp6v0b	0.0600466	0.08588	Babam1	0.10549	-0.0173494	Ssh1	-0.0419221	-0.0908267	Gm26782	-0.229129	-0.183286
Ntpcr	0.260681	0.114403	Sec62	-0.0446344	0.0762709	Pik3ca	-0.0606604	0.0936853	Gpaa1	-0.196575	-0.445827
Supt3	0.219766	0.277831	Sirt1	0.20291	-0.0721979	Tada1	-0.0179513	0.0920615	Eif5a	0.104264	0.0855036
Tiam1	-0.370597	-0.206813	Fbxl6	0.173732	0.0763839	Pafah1b2	-0.0806154	-0.0741823	Ehmt1	-0.17322	-0.301601
Id1	0.211003	-0.426829	Hadha	-0.0713904	-0.0456473	Ptpn2	-0.0366289	-0.0115883	Csrp1	-0.241974	-0.199343
Drg1	0.146935	0.119189	Snx6	-0.0749003	0.134615	Pik3r1	-0.0636863	0.0671403	Selenok	0.12862	0.201701
Atg3	0.119896	0.0105376	Zfp869	0.239915	0.044776	Kctd20	-0.0943718	-0.0400202	Hist1h1e	0.280106	0.139318
Slfn9	-0.316028	-0.26731	Spata13	-0.132072	-0.0907804	Vamp8	0.0779627	0.0838031	Bckdk	-0.181329	-0.0522712
Galnt10	-0.238098	-0.213188	Adipor1	0.0640554	-0.0784713	Tnfaip1	0.0160541	-0.125629	Ptpn11	0.244084	0.0300811
Klhl24	0.152434	-0.0228963	Rpf2	0.177423	-0.0195733	Gm26917	-0.211477	0.182544	Abi1	0.158217	0.119422
Mdp1	0.205184	-0.0492352	Prex1	-0.0616435	-0.0266544	Alg3	-0.105155	0.120592	Fam3c	-0.147495	-0.247603
Trappc2l	0.104431	0.267369	Synrg	-0.12957	-0.0488995	Fubp3	-0.150364	-0.0498768	Pqlc3	-0.126402	0.0470992
Yipf1	-0.122772	-0.0674004	Pam16	-0.104804	-0.167293	Foxj2	-0.0835636	0.0602957	Sort1	-0.369495	-0.62382
G6pc3	0.317611	0.00769959	Mrpl58	0.115596	-0.0846464	Rlf	-0.0892834	0.168276	Ss18	-0.0541638	-0.0699752
Shc1	0.214805	-0.0578074	Lactb2	-0.200703	-0.130171	Lap3	-0.0959438	0.16331	Aph1c	0.362504	0.224539
Traf1	-0.469549	-0.153255	Fam3c	-0.110015	-0.0051427	Zfyve19	-0.0113635	0.0432198	Vegfa	-0.171742	-0.21395
Ddost	0.0954009	0.105109	Actn4	-0.0627602	-0.110793	Psenen	0.12781	0.0973174	Echs1	-0.122982	-0.0499605
Banf1	0.096641	0.0356172	Tor1aip1	-0.058735	0.220505	Brk1	0.0826289	-0.0653496	Chmp2a	0.156156	0.233688
Ssh1	0.245098	0.0207838	Nob1	0.202307	-0.0863105	Ppp3r1	-0.0738047	-0.0358887	Clcn7	0.292263	0.220663
Ampd2	0.36733	-0.0221579	Il10rb	-0.0612701	0.0326235	Prkrip1	-0.0947218	0.120462	Il10ra	-0.0980206	0.161371
Dnajb9	0.222388	0.192135	Capg	-0.0541023	-0.118023	Rfc2	0.240203	0.0832735	Epb41	-0.158761	-0.0476088
Smdt1	0.10634	0.106895	Mmadhc	-0.108968	0.0390067	6430548M08Rik	-0.0338549	0.00581757	Fam76a	0.227062	0.0670896
Anxa11	0.195964	-0.0634072	Rhob	0.256732	0.255072	Arrb2	0.157892	0.0551428	Plpp2	-0.181572	-0.0199323
Hnrnpu	0.0820536	-0.041242	Cul2	-0.127957	-0.154738	4930402H24Rik	-0.112546	0.0983147	Fance	-0.198234	-0.165731
Cdk4	0.153274	0.291338	Ccdc58	-0.155467	-0.220677	Ccr5	-0.069782	0.129951	Fxr1	-0.105136	0.0390348
Tob2	0.199173	0.0824744	Slc6a6	-0.0627119	-0.0325864	Wdsub1	-0.0604856	-0.111655	Pkib	-0.145411	-0.153476
Cstb	-0.106642	0.145276	Chmp2b	-0.0882962	0.0313858	Saraf	-0.0857757	0.0589921	Galk1	-0.107226	-0.223633
Tnip2	0.215656	0.200288	Serinc1	-0.114236	-0.0196302	Ddx46	-0.0643159	0.00410024	Pbdc1	0.22282	0.178562
Gm47283	0.287306	-1.50487	Rarg	-0.159635	0.0947438	Polr2h	-0.100867	-0.123592	Fam219a	0.346391	0.126139
Cux1	0.12764	-0.00867299	Prpf19	0.116238	-0.0790864	Nrd1	-0.0676933	0.0752143	Sec62	-0.132337	-0.097765
Socs6	0.288394	0.187702	Pram1	0.174354	0.409558	Tmsb10	-0.0939121	0.00834414	Atp6v0b	0.0833842	-0.0248022
Fbxw2	0.183225	-0.193717	Ptpn7	-0.13414	0.0298802	Selenow	0.093519	-0.0608885	Eml4	-0.0758085	0.134001
Gm46224	-0.116868	-0.224556	Ndufs7	0.0681574	-0.102483	Nabp2	0.219484	0.0203192	Slc38a2	-0.107806	-0.0418995
Fbxl6	0.206645	0.0444382	Dctn4	-0.112993	0.0511091	Nsd1	-0.0455284	0.0830772	Brd1	0.343869	0.0107469
Pkig	-0.0985378	-0.148937	C1qbp	0.137528	-0.189969	Tmem167b	-0.0205276	-0.204212	R3hdm4	-0.0827064	-0.107219
Specc1	0.208815	0.156082	Snx1	0.0688413	-0.0087458	Pin4	-0.0998566	0.0226807	Smim24	-0.220724	-0.482782
Rgl2	0.212057	-0.0220997	Dag1	-0.210432	-0.284955	Inpp4a	-0.0617917	0.102593	Smdt1	0.123044	0.0185351
Vamp2	0.19009	0.0039006	Arpc4	0.0539491	-0.0133568	Rgs14	-0.0900693	0.122555	Plekhm2	0.296355	0.0736189
Mrgbp	0.296698	-0.00936361	Entpd1	0.114482	0.599289	Inpp5a	-0.0220382	0.00611923	Ncoa3	0.262252	0.0682507
Cdca4	-0.18925	-0.08277	Oas1g	0.271803	0.277599	Abcd1	-0.0660847	-0.000276683	Plekhb2	-0.105253	-0.000492894
Kcnab2	0.214573	0.0981442	St3gal3	-0.133831	-0.184308	Scrib	-0.0503849	-0.114805	Clybl	-0.0908539	-0.361768
Nudcd3	-0.203763	-0.0275786	Vps13d	-0.104046	0.050201	Tvp23b	-0.0104087	-0.202992	Supt20	-0.106931	-0.0780181
Comtd1	0.230984	0.423869	Mcee	-0.0704895	-0.215347	Dele1	0.00149742	-0.178381	Nfix	-0.104536	-0.30857
Esd	0.108638	0.0232603	Bccip	0.115796	-0.148399	Etfa	-0.0963334	-0.163036	Rtf2	0.187797	0.223208
Sptbn1	0.162493	-0.0386051	Sfxn5	0.250831	0.196056	Tomm40l	-0.0375284	-0.0636965	Hscb	-0.11167	-0.363117
Csnk1a1	0.0963701	0.0789565	Etf1	-0.064544	0.148497	Lman2l	-0.0753624	0.125592	Smurf1	-0.310204	-0.0156425
Mrps26	0.183841	0.195089	Gm21188	0.0980432	0.0238444	Dusp7	-0.0662484	-0.0520027	Vdac3	0.147689	0.0602036
Pde4b	-0.162183	-0.0995154	Carhsp1	0.225761	0.246285	Slfn8	-0.093223	0.152484	Nlrx1	-0.226506	-0.0356055
Crat	0.221563	0.274784	App	-0.438227	-0.0308825	Kcnk6	-0.141889	0.181156	Crebrf	-0.0631027	-0.222087
Chmp5	-0.0826938	0.0405332	Atpif1	-0.0769025	-0.125762	Ptdss1	-0.0763029	-0.0299819	Calm3	0.154024	0.191167
Uri1	0.139054	0.0466518	Nhp2	0.124352	-0.0939311	Slc12a6	-0.101593	0.0174003	Mob3a	-0.0735912	-0.0513289
Luc7l3	-0.113761	-0.0905499	Trmt1l	-0.105098	-0.126494	Rac1	0.0676092	0.03437	Srgap2	0.232009	0.34576
Coro1b	0.0560623	-0.0239393	Zfp638	-0.0765263	-0.0459221	Cep162	-0.0827541	0.231481	Fto	-0.116076	-0.0972842
Tnfsf13os	0.522125	-0.291303	Dcaf12	-0.0729499	-0.0745867	F13a1	0.232386	0.0785946	Rnmt	-0.0814337	0.0077061
Cd82	-0.128168	-0.201097	Smim14	0.08547	-0.0262377	Matk	-0.133536	-0.80378	4930523C07Rik	-0.220982	0.12758
Sema4a	-0.0999417	-0.471988	Cxcr4	-0.0610202	-0.152493	Rala	0.175611	0.190594	Mllt10	-0.125556	-0.0646634
Litaf	-0.0803191	0.107118	Mpdu1	0.159599	-0.12484	Rnf111	-0.0621637	0.120301	Batf	0.551013	0.0421323
Cdk8	0.112866	-0.12985	Zfp800	-0.139988	0.225321	Med14	-0.104724	-0.228337	Commd1	0.169937	-0.0508799
Plekhm3	-0.0660538	0.0188683	Fgr	-0.0606966	0.154142	Pcnx	-0.060506	0.140307	Dusp3	0.18995	0.111986
Fbxo32	0.296282	0.296607	R3hdm2	-0.0754899	0.0527288	BC005561	-0.0734062	-0.0915104	Nfrkb	-0.0597843	-0.00272426
Dglucy	-0.192746	-0.147038	Chmp2a	0.102554	0.097754	Rbm5	-0.0376664	0.0462466	Bad	-0.135794	0.032585
Gys1	-0.220498	-0.302061	Nhlrc3	-0.0839724	-0.0886725	Pfdn5	0.0554483	-0.118406	Nup133	0.35936	-0.0905634
Xbp1	0.126586	-0.176068	Prkag1	0.164349	0.104392	B4galt5	-0.0824216	0.302408	Cd84	0.139791	0.127739
Cd300lb	0.231898	0.181687	4931406C07Rik	-0.147094	-0.164587	Eif1b	-0.0589233	0.062536	Cdadc1	-0.363986	-0.347285
Gm5150	0.120648	0.0342613	Eef1akmt4	0.156776	-0.0730775	Wdr83	-0.103506	-0.0874688	Cdk17	-0.1437	-0.153
Ifitm6	-0.187811	-0.485844	Psmd3	0.147309	-0.0472515	Msl1	-0.0645189	0.0654095	Lamtor5	0.164484	0.0238215
Alkbh7	0.284206	0.274494	2002-03-01	0.116104	-0.0821651	Nfkbie	-0.0422509	0.415025	Stx11	0.29275	0.401071
Ube2e1	0.140373	0.13187	Emc4	0.156297	-0.134829	Heatr5a	-0.0866353	0.0264771	Mettl26	-0.327341	-0.350235
Parp4	-0.160115	-0.344042	Lipe	0.233676	0.186061	Mtg2	-0.0590962	0.140359	Fbrsl1	-0.15353	0.0228721
Sp3os	0.260765	0.154198	Eif2b2	0.160508	0.0829126	2610002M06Rik	-0.0527125	-0.0201735	Pnisr	-0.128751	-0.00674828
Anapc13	-0.14992	0.0799718	Tut4	-0.121116	0.257022	Ttc14	-0.0471157	-0.00229751	Smarca2	-0.269829	-0.424029
Borcs5	0.337047	0.165815	Slc25a5	0.0455397	-0.0108741	Kdm6a	-0.0998321	-0.0211088	Polr2j	-0.110667	-0.0682158
Ccdc71l	0.176946	0.0522536	2008-03-01	-0.0718168	0.023624	Mier1	-0.0466471	-0.0493969	Khnyn	-0.148122	-0.194989
Dhx9	0.149147	0.0916186	Zfp740	-0.0574206	-0.0920693	Arl3	-0.0701201	0.105127	Cpsf2	0.236362	0.073968
Btf3l4	-0.172544	-0.0597767	Slfn8	-0.129028	0.225901	Otulinl	0.12297	-0.11823	Nit2	-0.319799	-0.0490116
Ehd4	0.186867	0.117582	Trip12	-0.0437047	0.0799598	Wdr75	-0.0596729	-0.00167474	Pkm	-0.0631824	-0.0460698
Ago2	-0.127171	-0.193505	Timm10b	0.0783074	0.0413706	Lcorl	-0.0652842	0.128171	Narf	-0.115964	-0.276202
Rnf38	0.21039	-0.131489	Napg	-0.100481	-0.183006	Zkscan1	-0.0756319	0.0789553	Phactr4	-0.175113	-0.0561275
Stard7	0.241889	0.0267717	Nop2	0.222178	0.174672	Wrnip1	-0.08338	-0.157272	Cdkn2d	0.360751	0.263174
Ptpmt1	0.171446	0.129209	Kdm5a	-0.0783197	-0.166547	Plekho2	-0.0666152	0.372358	Tceanc2	-0.145101	0.0296079
Pxmp4	0.275455	-0.00166538	Nup98	-0.0432957	0.265965	Cox5b	-0.0599519	-0.0797317	Ly86	0.206571	-0.0330596
Isca1	-0.148125	-0.0653102	Ddx39	0.156121	-0.0766149	Irs2	-0.116989	-0.279072	Zfand3	0.210519	0.19466
Bckdha	0.234882	-0.0775301	Impact	-0.167857	0.0460074	Sf3b3	-0.0303858	-0.0479897	Casp8	-0.0748019	-0.122119
Rcl1	0.308189	-0.0279427	Pttg1ip	-0.0899457	-0.0365544	Mdp1	-0.0590543	-0.305532	Cct2	-0.107764	-0.0878855
Arhgap19	0.344586	0.554375	Ndufb9	0.073343	-0.076395	Mavs	-0.0355101	-0.0952399	Fech	-0.103196	-0.0659174
Scfd1	-0.143963	0.00736331	Gpr137b	0.173745	-0.192452	Fbxl20	-0.0802311	-0.077256	Dmxl1	0.406903	0.196648
Atad1	-0.0764195	-0.194401	Snrpa1	0.170624	-0.100204	Rps25	-0.0596585	-0.121071	Nfat5	-0.0522264	-0.16761
2610001J05Rik	0.160941	0.239176	Tinf2	0.254114	0.368479	S100a13	-0.0855419	-0.117282	Pam16	-0.103481	-0.150946
Coq10a	0.279786	0.0874717	Stip1	0.153343	-0.0767146	Cpne2	0.399505	0.386572	Pou2f1	-0.104007	-0.161753
Junos	0.134016	0.182465	Pitpnc1	-0.195039	-0.111224	Git1	-0.189616	-0.263269	Tbl1x	-0.0765883	-0.167693
Gnl1	-0.155313	-0.281592	Fam168a	-0.0648708	-0.104343	Gbp5	-0.211487	0.609547	H2-DMa	0.119744	0.233012
Tnks2	0.139428	0.0313625	Rad23a	0.115238	-0.0592185	Mospd1	-0.0849186	-0.0109203	Spag9	0.25653	0.19618
Sidt2	0.201168	-0.0228377	Mocs1	-0.0988419	0.0587989	Zfp110	-0.0902558	-0.0816978	Il7r	0.590792	0.175985
Arhgap22	-0.101094	-0.119897	Pnkp	0.131166	0.125536	H2-Q6	-0.0798432	0.452343	Pmf1	-0.318747	-0.317943
Pold4	0.103348	0.027347	Lgals3	-0.0221322	-0.17243	Fbxl14	-0.0558965	-0.0911754	Arl1	0.202832	0.141336
Rbmxl1	-0.210713	0.106459	Tppp3	0.282991	0.0523705	Appbp2	-0.0627639	0.0847466	Dhx58	0.586689	0.442505
Ndufb8	0.0764604	0.0948698	Miip	0.254207	0.178294	Ybx1	-0.0663054	-0.104624	Pfkl	-0.0876665	-0.418803
Hnrnpf	0.0621601	-0.0376414	Plxnc1	-0.032895	-0.173645	Spg21	0.126998	0.0218198	Uhrf2	-0.167029	-0.268923
Gla	-0.137336	0.0802654	Tcp1	-0.0591965	-0.127415	Sephs1	0.00648889	0.104211	Ift52	-0.110634	0.00660466
Manba	0.202518	0.150783	Prmt7	0.201295	-0.186529	Mrps15	-0.0594243	-0.1701	Il16	-0.0971496	-0.225384
5031439G07Rik	0.141858	-0.0454819	Fbxo42	-0.119382	1.9143e-05	Mindy1	-0.0721733	-0.178999	Rest	-0.127769	-0.007715
Srm	0.253045	0.242765	Slf2	-0.148963	0.0217475	Pak2	-0.0711728	0.105267	Nek9	-0.0997838	-0.128013
Cfh	0.158418	0.159212	Tacc1	-0.0743262	0.146295	Plin3	-0.0691822	-0.00709047	Erh	-0.221932	-0.0113215
Cib1	0.156271	0.0851797	Zfp871	-0.102046	-0.0183204	Lamp1	-0.0447004	-0.0891612	Traf3ip3	-0.039443	0.0895684
Hps4	0.294756	0.0810946	Xpo1	-0.0809024	0.00358558	Il16	-0.0605819	-0.126002	Slirp	-0.180166	-0.0624909
Hivep2	-0.214601	-0.113032	Bach2	-0.526517	0.357689	Arid4b	-0.0495985	0.0329386	Ipmk	-0.124567	-0.0542173
Coro1a	0.0775867	-0.407696	Nod2	-0.222844	0.390895	Clta	0.0597858	-0.000733227	Patl1	0.399964	0.22446
Gm10282	0.250514	0.152687	Rpp30	0.232236	-0.0675338	Pgpep1	-0.0144155	0.179691	Kansl1	-0.0614937	-0.0618958
Armc8	-0.208161	0.0393656	Shtn1	-0.181952	-0.0684905	Eps15l1	-0.0496658	0.0204849	Lonp2	0.282126	0.0331633
Ncoa4	0.189704	0.181856	Stt3b	-0.115139	-0.081886	Cyp4f16	-0.0686222	-0.068764	Psma4	0.170211	0.220373
Ier5	0.207419	-0.024136	Zfp217	-0.0749079	-0.0163375	Emilin1	-0.0857836	-0.191635	Gnpat	-0.16051	-0.210962
Agpat5	-0.155806	-0.140286	Cbx1	-0.0569392	-0.0236888	Chchd5	-0.0258802	-0.291739	Ola1	-0.131596	-0.0624292
Irak2	-0.0827245	-0.198062	Ube3a	-0.0676159	-0.0516231	Ogfod3	-0.0142912	0.0384504	Acadvl	-0.13009	-0.19852
Polr1d	0.0774799	-0.0778396	Rab5a	-0.0756145	0.0448995	Cblb	0.2895	0.317603	Lrrc8c	0.48983	0.396766
Pfkfb4	0.234202	0.0419327	Mgat4a	-0.104052	0.150261	Fam214b	-0.16536	0.31433	Ints3	-0.236372	-0.243049
Pten	0.103605	-0.11929	Zfp664	-0.194117	-0.230616	Ndufb2	-0.0392908	-0.101424	Ttc13	-0.232378	-0.0397847
Myd88	-0.142642	-0.237154	Gle1	0.222388	-0.0402401	Sord	-0.0339415	-0.218837	Stk16	-0.15357	-0.127371
Cnih4	-0.0877221	-0.177909	Necap2	0.106609	0.036	Ptgr1	-0.1285	-0.0703695	Dgat1	-0.309619	-0.200999
Capn15	0.298853	-0.0989441	Uri1	0.0748975	-0.0867173	Gnai2	0.0445213	-0.0515103	Cul3	0.257815	0.284488
Pik3cb	-0.144867	-0.0881018	Ppm1m	0.176241	0.0958593	Nans	-0.0353044	-0.0387206	B4gat1	-0.228932	-0.0625572
Rcsd1	0.197165	-0.0765985	Trerf1	0.140678	0.294673	Fam241a	-0.0910338	-0.011759	Cops9	-0.108504	-0.134399
Srsf10	-0.109529	0.000746318	Nlrc5	-0.0869871	0.278593	Snap29	-0.0522478	0.0231302	Tnks	0.347901	0.223374
Prrc2c	-0.090528	-0.0264753	Atp11c	-0.134194	0.133406	Snx15	-0.0432593	0.181465	Hnrnpc	-0.101009	-0.192178
Casp4	-0.175679	-0.325959	2010-09-01	-0.287469	-0.013988	Arl11	0.13071	-0.0673312	Aprt	-0.12065	-0.183443
Slc41a3	0.201698	0.0459888	Mea1	0.117882	-0.0281503	Tmem106c	-0.0722297	-0.263324	Ankrd12	0.265459	0.195697
Uxs1	0.278317	0.00746794	Ndufb8	0.0601131	-0.157026	Baz1a	-0.0506395	-0.0314392	Irgm2	0.370922	0.37968
Insig1	0.373795	-0.145177	Atg7	-0.0732639	0.0392931	Ddx3x	-0.00171374	-0.0178541	Ccz1	0.236673	0.206932
Nasp	0.241692	0.139724	Pip5k1a	-0.149576	0.0550111	Terf2	-0.0640957	0.0877237	Rnf167	-0.149534	-0.370508
Plk3	0.243352	-0.0669332	Tcf12	-0.115266	0.0194361	Atxn7l1	-0.0541798	0.0950654	Kcmf1	0.161062	0.119034
Hspbap1	0.270684	0.103683	Erlec1	-0.111735	-0.126461	Ndufa4	0.238107	0.0632965	Cplane1	0.383761	-0.0413157
Tigd2	-0.24126	-0.0678935	Cox20	-0.124657	-0.327646	Tsc1	-0.105087	0.000650189	Tmed2	0.133322	0.228158
Prps1	0.392103	0.194839	Enox2	-0.112517	0.0830569	Oga	-0.0526359	0.024404	Kdm2b	-0.197101	-0.0272101
Nrp2	-0.237086	0.0624285	Rin2	-0.112971	0.164275	Lrrk1	-0.0802292	0.145959	Exosc8	0.327783	-0.0680351
Map4k1	0.230433	0.125954	Tnfrsf23	-0.152795	-0.15157	Hmgcl	0.192848	0.214749	Ube2s	0.168882	0.196273
B4gat1	0.236728	0.154574	Pitpna	0.062869	0.0531963	Smim4	-0.0842576	-0.0874452	Slc44a1	-0.242066	-0.176133
Gatc	0.281749	0.0109055	Il17ra	0.176833	0.101791	Slc25a28	0.255885	0.173537	Pstpip2	0.221176	0.254469
Dctn6	0.154575	0.0112505	Kif16b	-0.119464	0.00660682	2001-03-01	-0.0476756	0.223818	Ncor1	-0.109099	0.0175166
[truncated: 5,256 more rows]

## Sheet: g
KO	Signature	Pearson
Ifngr1	Chemokines	0.96364
Ifngr1	Pro-Inf Cytokines	0.910116
Ifngr1	Pattern Recognition Receptors	0.749974
Ifngr1	Inflammasome	0.957279
Ifngr1	Tissue disruption	0.742627
Ifngr1	Antigen Presentation	0.984097
Ifngr1	Tissue remodelling	0.726574
Ifngr1	Adhesion and migration	0.577088
Tnfrsf1a	Chemokines	0.44128
Tnfrsf1a	Pattern Recognition Receptors	0.702616
Tnfrsf1a	Inflammasome	-0.21969
Tnfrsf1a	Tissue disruption	0.73715
Tnfrsf1a	Antigen Presentation	0.181095
Tnfrsf1a	Adhesion and migration	0.598051
Csf2ra	Chemokines	0.820871
Csf2ra	Pro-Inf Cytokines	0.533604
Csf2ra	Pattern Recognition Receptors	0.565806
Csf2ra	Tissue remodelling	0.858453
Tgfbr1	Chemokines	0.759193
Tgfbr1	Pro-Inf Cytokines	0.711059
Tgfbr1	Pattern Recognition Receptors	0.773016
Tgfbr1	Lipid signaling	0.0758953
Tgfbr1	Lipid processing	0.654072
Tgfbr1	Tissue remodelling	0.748971
Tgfbr1	Homeostasis	0.601133
Tgfbr1	Adhesion and migration	0.811253
