# Supplementary material for: In vivo CRISPR screen reveals regulation of macrophage states in neuroinflammation
Source: Nat Neurosci. 2025 Dec 4;29(2):493–509. doi: 10.1038/s41593-025-02151-6 (PMC12880918; doi:10.1038/s41593-025-02151-6)
Supplement: Supplementary file 22 — Source data and statistical analysis when applicable. [file 41593_2025_2151_MOESM22_ESM.xlsx]

## Sheet: a
Ifngr1					Tnfrsf1a					Csf2ra					Tgfbr1
Var1	Var2	Freq	Prop	Total	Var1	Var2	Freq	Prop	Total	Var1	Var2	Freq	Prop	Total	Var1	Var2	Freq	Prop	Total
Monocyte	one+	15	0.131579	114	Monocyte	one+	13	0.121495	107	Monocyte	one+	16	0.111111	144	Monocyte	one+	17	0.146552	116
Macrophage_Cxcl10_1	one+	17	0.129771	131	Macrophage_Cxcl10_1	one+	16	0.197531	81	Macrophage_Cxcl10_1	one+	13	0.12381	105	Macrophage_Cxcl10_1	one+	19	0.168142	113
Monocyte_Proliferative	one+	29	0.120833	240	Monocyte_Proliferative	one+	24	0.135593	177	Monocyte_Proliferative	one+	15	0.0761421	197	Monocyte_Proliferative	one+	23	0.127778	180
Macrophage_Cxcl10_2	one+	13	0.0860927	151	Macrophage_Cxcl10_2	one+	24	0.195122	123	Macrophage_Cxcl10_2	one+	21	0.157895	133	Macrophage_Cxcl10_2	one+	31	0.144186	215
Macrophage_Cxcl10_3	one+	23	0.115	200	Macrophage_Cxcl10_3	one+	38	0.245161	155	Macrophage_Cxcl10_3	one+	38	0.218391	174	Macrophage_Cxcl10_3	one+	26	0.146067	178
Macrophage_1	one+	23	0.109005	211	Macrophage_1	one+	25	0.173611	144	Macrophage_1	one+	25	0.171233	146	Macrophage_1	one+	36	0.18	200
Macrophage_2	one+	20	0.110497	181	Macrophage_2	one+	26	0.159509	163	Macrophage_2	one+	20	0.119048	168	Macrophage_2	one+	26	0.149425	174
Macrophage_3	one+	25	0.144509	173	Macrophage_3	one+	27	0.207692	130	Macrophage_3	one+	19	0.115854	164	Macrophage_3	one+	15	0.0847458	177
Macrophage_4	one+	20	0.121212	165	Macrophage_4	one+	23	0.158621	145	Macrophage_4	one+	25	0.149701	167	Macrophage_4	one+	23	0.132948	173
Macrophage_5	one+	30	0.145631	206	Macrophage_5	one+	42	0.201923	208	Macrophage_5	one+	29	0.130045	223	Macrophage_5	one+	24	0.114833	209
Macrophage_6	one+	25	0.124378	201	Macrophage_6	one+	32	0.189349	169	Macrophage_6	one+	22	0.125714	175	Macrophage_6	one+	26	0.133333	195
Macrophage_7	one+	29	0.146465	198	Macrophage_7	one+	29	0.194631	149	Macrophage_7	one+	53	0.239819	221	Macrophage_7	one+	51	0.197674	258
Macrophage_8	one+	23	0.134503	171	Macrophage_8	one+	25	0.182482	137	Macrophage_8	one+	26	0.153846	169	Macrophage_8	one+	29	0.210145	138
Monocyte	one+	15	0.131579	114	Monocyte	one+	2	0.0186916	107	Monocyte	one+	11	0.0763889	144	Monocyte	one+	12	0.103448	116
Macrophage_Cxcl10_1	one+	51	0.389313	131	Macrophage_Cxcl10_1	one+	8	0.0987654	81	Macrophage_Cxcl10_1	one+	15	0.142857	105	Macrophage_Cxcl10_1	one+	18	0.159292	113
Monocyte_Proliferative	one+	85	0.354167	240	Monocyte_Proliferative	one+	15	0.0847458	177	Monocyte_Proliferative	one+	29	0.147208	197	Monocyte_Proliferative	one+	26	0.144444	180
Macrophage_Cxcl10_2	one+	76	0.503311	151	Macrophage_Cxcl10_2	one+	37	0.300813	123	Macrophage_Cxcl10_2	one+	57	0.428571	133	Macrophage_Cxcl10_2	one+	94	0.437209	215
Macrophage_Cxcl10_3	one+	107	0.535	200	Macrophage_Cxcl10_3	one+	42	0.270968	155	Macrophage_Cxcl10_3	one+	98	0.563218	174	Macrophage_Cxcl10_3	one+	100	0.561798	178
Macrophage_1	one+	144	0.682464	211	Macrophage_1	one+	58	0.402778	144	Macrophage_1	one+	81	0.554795	146	Macrophage_1	one+	131	0.655	200
Macrophage_2	one+	76	0.41989	181	Macrophage_2	one+	53	0.325153	163	Macrophage_2	one+	49	0.291667	168	Macrophage_2	one+	49	0.281609	174
Macrophage_3	one+	64	0.369942	173	Macrophage_3	one+	11	0.0846154	130	Macrophage_3	one+	42	0.256098	164	Macrophage_3	one+	32	0.180791	177
Macrophage_4	one+	90	0.545455	165	Macrophage_4	one+	24	0.165517	145	Macrophage_4	one+	57	0.341317	167	Macrophage_4	one+	75	0.433526	173
Macrophage_5	one+	89	0.432039	206	Macrophage_5	one+	50	0.240385	208	Macrophage_5	one+	87	0.390135	223	Macrophage_5	one+	97	0.464115	209
Macrophage_6	one+	144	0.716418	201	Macrophage_6	one+	57	0.337278	169	Macrophage_6	one+	99	0.565714	175	Macrophage_6	one+	120	0.615385	195
Macrophage_7	one+	144	0.727273	198	Macrophage_7	one+	61	0.409396	149	Macrophage_7	one+	122	0.552036	221	Macrophage_7	one+	151	0.585271	258
Macrophage_8	one+	121	0.707602	171	Macrophage_8	one+	47	0.343066	137	Macrophage_8	one+	71	0.420118	169	Macrophage_8	one+	20	0.144928	138
Monocyte	unique	84	0.736842	114	Monocyte	unique	92	0.859813	107	Monocyte	unique	117	0.8125	144	Monocyte	unique	87	0.75	116
Macrophage_Cxcl10_1	unique	63	0.480916	131	Macrophage_Cxcl10_1	unique	57	0.703704	81	Macrophage_Cxcl10_1	unique	77	0.733333	105	Macrophage_Cxcl10_1	unique	76	0.672566	113
Monocyte_Proliferative	unique	126	0.525	240	Monocyte_Proliferative	unique	138	0.779661	177	Monocyte_Proliferative	unique	153	0.77665	197	Monocyte_Proliferative	unique	131	0.727778	180
Macrophage_Cxcl10_2	unique	62	0.410596	151	Macrophage_Cxcl10_2	unique	62	0.504065	123	Macrophage_Cxcl10_2	unique	55	0.413534	133	Macrophage_Cxcl10_2	unique	90	0.418605	215
Macrophage_Cxcl10_3	unique	70	0.35	200	Macrophage_Cxcl10_3	unique	75	0.483871	155	Macrophage_Cxcl10_3	unique	38	0.218391	174	Macrophage_Cxcl10_3	unique	52	0.292135	178
Macrophage_1	unique	44	0.208531	211	Macrophage_1	unique	61	0.423611	144	Macrophage_1	unique	40	0.273973	146	Macrophage_1	unique	33	0.165	200
Macrophage_2	unique	85	0.469613	181	Macrophage_2	unique	84	0.515337	163	Macrophage_2	unique	99	0.589286	168	Macrophage_2	unique	99	0.568966	174
Macrophage_3	unique	84	0.485549	173	Macrophage_3	unique	92	0.707692	130	Macrophage_3	unique	103	0.628049	164	Macrophage_3	unique	130	0.734463	177
Macrophage_4	unique	55	0.333333	165	Macrophage_4	unique	98	0.675862	145	Macrophage_4	unique	85	0.508982	167	Macrophage_4	unique	75	0.433526	173
Macrophage_5	unique	87	0.42233	206	Macrophage_5	unique	116	0.557692	208	Macrophage_5	unique	107	0.479821	223	Macrophage_5	unique	88	0.421053	209
Macrophage_6	unique	32	0.159204	201	Macrophage_6	unique	80	0.473373	169	Macrophage_6	unique	54	0.308571	175	Macrophage_6	unique	49	0.251282	195
Macrophage_7	unique	25	0.126263	198	Macrophage_7	unique	59	0.395973	149	Macrophage_7	unique	46	0.208145	221	Macrophage_7	unique	56	0.217054	258
Macrophage_8	unique	27	0.157895	171	Macrophage_8	unique	65	0.474453	137	Macrophage_8	unique	72	0.426036	169	Macrophage_8	unique	89	0.644928	138
