# Supplementary material for: In vivo CRISPR screen reveals regulation of macrophage states in neuroinflammation
Source: Nat Neurosci. 2025 Dec 4;29(2):493–509. doi: 10.1038/s41593-025-02151-6 (PMC12880918; doi:10.1038/s41593-025-02151-6)
Supplement: Supplementary file 23 — Source data and statistical analysis when applicable. [file 41593_2025_2151_MOESM23_ESM.xlsx]

## Sheet: a
Ifngr1					Tnfrsf1a					Csf2ra					Tgfbr1
sample	mean	sd	start	end	sample	mean	sd	start	end	sample	mean	sd	start	end	sample	mean	sd	start	end
IFNa1	0.693156	0.241168	0.451989	0.934324	TNFa	0.258678	0.148046	0.110632	0.406724	IL1b	0.275716	0.141248	0.134468	0.416964	IL19	0.106939	0.0709153	0.0360234	0.177854
IFNb	0.658214	0.24904	0.409173	0.907254	IFNa1	0.248307	0.179447	0.0688606	0.427754	IL1a	0.256051	0.128509	0.127542	0.384559	IL11	0.105943	0.076127	0.0298159	0.18207
IL15	0.65083	0.282073	0.368757	0.932903	IFNb	0.232067	0.174147	0.0579201	0.406215	IL36a	0.233806	0.100457	0.133349	0.334263	TGF-beta-1	0.0971348	0.0695967	0.0275381	0.166732
IFNg	0.632537	0.253931	0.378606	0.886468	IL15	0.223787	0.165679	0.0581084	0.389466	IL3	0.233262	0.103507	0.129755	0.336769	IL17F	0.0957969	0.0683962	0.0274006	0.164193
IL18	0.619294	0.289024	0.33027	0.908317	IFNl2	0.184113	0.160305	0.0238076	0.344418	TNFa	0.220364	0.0968182	0.123546	0.317182	IL9	0.0955107	0.068894	0.0266166	0.164405
IL2	0.479275	0.219101	0.260174	0.698376	IL27	0.171799	0.151502	0.0202977	0.323301	GM-CSF	0.214252	0.0995295	0.114723	0.313782	IL36RA	0.0954184	0.0656564	0.029762	0.161075
IL12	0.45693	0.246413	0.210518	0.703343	IL36a	0.168171	0.12891	0.0392603	0.297081	IL18	0.201377	0.0902137	0.111164	0.291591	IL17C	0.0950803	0.0580555	0.0370248	0.153136
IL27	0.44386	0.248988	0.194872	0.692848	IL36RA	0.160118	0.147299	0.0128185	0.307417	M-CSF	0.198177	0.09677	0.101407	0.294947	IL1ra	0.094726	0.0690072	0.0257187	0.163733
IFNl2	0.442968	0.23351	0.209458	0.676478	IFNk	0.160083	0.133744	0.0263389	0.293827	IL15	0.194384	0.0904958	0.103888	0.28488	IL22	0.0946523	0.0660088	0.0286436	0.160661
IFNk	0.421664	0.217663	0.204001	0.639327	IL18	0.158935	0.130239	0.0286965	0.289174	IL10	0.187252	0.107227	0.0800256	0.294479	IL7	0.0933581	0.0645575	0.0288006	0.157916
IFNe	0.409835	0.178143	0.231692	0.587978	IL7	0.158501	0.12512	0.0333818	0.283621	LIF	0.185181	0.102851	0.082331	0.288032	IL5	0.0930578	0.0684155	0.0246423	0.161473
IL24	0.404174	0.195835	0.208339	0.60001	IL9	0.153906	0.141154	0.0127525	0.29506	IL11	0.174988	0.0905706	0.0844178	0.265559	IL6	0.0929528	0.058014	0.0349388	0.150967
IL36a	0.402032	0.230067	0.171966	0.632099	IL19	0.1499	0.117993	0.0319076	0.267893	IL7	0.174	0.0879615	0.086038	0.261961	M-CSF	0.0920543	0.0686318	0.0234226	0.160686
IL7	0.401171	0.194109	0.207062	0.595281	IFNe	0.149731	0.11858	0.0311509	0.268312	IL33	0.170976	0.102802	0.0681744	0.273778	IFNl2	0.092048	0.062581	0.029467	0.154629
IL36RA	0.376471	0.175853	0.200618	0.552324	IFNg	0.145908	0.11098	0.0349275	0.256888	IL5	0.170621	0.093449	0.0771724	0.26407	LIF	0.0916294	0.0684369	0.0231925	0.160066
IL3	0.366258	0.186517	0.179741	0.552776	IL23	0.144111	0.119277	0.0248338	0.263388	IFNb	0.167052	0.0711985	0.0958532	0.23825	IL10	0.091299	0.0774529	0.0138461	0.168752
IL19	0.365424	0.16191	0.203514	0.527335	IL6	0.143367	0.154477	-0.0111093	0.297844	IFNa1	0.166585	0.0818918	0.0846934	0.248477	IGF-I	0.0911752	0.0647471	0.026428	0.155922
IL11	0.363856	0.167678	0.196178	0.531534	IL2	0.139431	0.107557	0.0318741	0.246988	IL2	0.166356	0.0825391	0.0838169	0.248895	IL31	0.0905521	0.0741387	0.0164134	0.164691
IL9	0.363588	0.177009	0.186579	0.540597	HGF	0.139133	0.108991	0.0301419	0.248124	IL27	0.166293	0.0921847	0.0741085	0.258478	IL17B	0.0895827	0.0698147	0.0197681	0.159397
IL10	0.360339	0.167912	0.192427	0.528252	IL17B	0.134413	0.111111	0.0233022	0.245524	IL17F	0.164387	0.0880238	0.0763633	0.252411	EGF	0.088889	0.0661468	0.0227422	0.155036
IL23	0.359461	0.163785	0.195676	0.523246	IL12	0.13316	0.127323	0.00583763	0.260483	IL9	0.163665	0.0960574	0.0676076	0.259722	TRAIL	0.0885634	0.0598849	0.0286785	0.148448
HGF	0.359209	0.185624	0.173585	0.544833	VEGF	0.131132	0.107006	0.0241262	0.238138	IL31	0.160857	0.0840876	0.0767697	0.244945	IL-Y	0.0885156	0.0608198	0.0276958	0.149335
LIF	0.358057	0.173998	0.184059	0.532056	IL20	0.128799	0.11867	0.0101291	0.247468	IL13	0.160553	0.0817261	0.0788268	0.242279	HGF	0.0876128	0.0587495	0.0288633	0.146362
IL17F	0.353458	0.159072	0.194386	0.51253	IL22	0.12556	0.114046	0.0115139	0.239606	IL4	0.158939	0.0957942	0.0631449	0.254733	IL1a	0.0868652	0.0635903	0.0232749	0.150455
IL6	0.344698	0.179353	0.165346	0.524051	IL24	0.124786	0.108858	0.015928	0.233644	IFNg	0.155513	0.0756803	0.0798322	0.231193	IFNb	0.0868612	0.0681738	0.0186874	0.155035
IL17E	0.344317	0.189261	0.155056	0.533578	IL17E	0.123271	0.110087	0.0131834	0.233358	IL6	0.154476	0.0909658	0.0635106	0.245442	IL15	0.0868448	0.0624818	0.024363	0.149327
TNFa	0.338009	0.15997	0.178039	0.497979	IL11	0.122639	0.0999024	0.0227365	0.222541	EGF	0.151966	0.0774617	0.0745045	0.229428	IL21	0.0859256	0.0618485	0.0240772	0.147774
IL22	0.32902	0.178734	0.150286	0.507754	FGF-basic	0.122241	0.0973079	0.0249327	0.219549	IL23	0.149638	0.0923644	0.0572732	0.242002	IL3	0.0857875	0.0619292	0.0238583	0.147717
IL5	0.328788	0.179012	0.149776	0.5078	IL5	0.122178	0.101809	0.020369	0.223987	IL12	0.149394	0.079072	0.0703219	0.228466	IFNe	0.0854351	0.0614775	0.0239575	0.146913
EGF	0.328481	0.142782	0.185699	0.471263	IL34	0.122072	0.111915	0.0101571	0.233987	IL36RA	0.148767	0.0729706	0.075796	0.221737	VEGF	0.0849232	0.0666335	0.0182897	0.151557
IL20	0.327971	0.180794	0.147176	0.508765	IL-Y	0.122016	0.104457	0.0175589	0.226474	HGF	0.14769	0.0806917	0.0669986	0.228382	IL33	0.0839914	0.0697804	0.014211	0.153772
TRAIL	0.325884	0.158254	0.167631	0.484138	IL17C	0.118277	0.111123	0.00715461	0.2294	IL19	0.146748	0.0743792	0.0723688	0.221127	IL17D	0.0838584	0.0704382	0.0134202	0.154297
IL31	0.325614	0.181948	0.143666	0.507561	M-CSF	0.118265	0.0864124	0.0318527	0.204678	IGF-I	0.145326	0.0907989	0.0545271	0.236125	IL1b	0.0835559	0.058003	0.0255529	0.141559
IL33	0.324708	0.158967	0.16574	0.483675	IL3	0.117898	0.111757	0.00614077	0.229655	IL22	0.144993	0.0869434	0.0580492	0.231936	IL30	0.0833555	0.0639147	0.0194408	0.14727
VEGF	0.324085	0.165724	0.158362	0.489809	IL1b	0.117787	0.0882516	0.0295353	0.206039	VEGF	0.144348	0.0856143	0.0587337	0.229962	IFNa1	0.0832487	0.0568371	0.0264116	0.140086
IL17B	0.322086	0.177493	0.144592	0.499579	EGF	0.117695	0.0928532	0.0248421	0.210549	IL1ra	0.143817	0.0896538	0.0541632	0.233471	IFNk	0.08307	0.0599716	0.0230984	0.143042
IL1b	0.321545	0.144311	0.177235	0.465856	IL10	0.117058	0.0985712	0.0184864	0.215629	IFNl2	0.142906	0.0829869	0.0599196	0.225893	IL36a	0.0824949	0.0597685	0.0227264	0.142263
IL17C	0.317146	0.137125	0.180021	0.45427	IL21	0.115363	0.112233	0.00312917	0.227596	IL17A	0.141762	0.0931504	0.0486115	0.234912	FGF-basic	0.0811933	0.054563	0.0266304	0.135756
TGF-beta-1	0.316708	0.164084	0.152624	0.480792	TRAIL	0.113338	0.0945328	0.0188049	0.20787	IL24	0.136183	0.0811039	0.0550786	0.217286	TNFa	0.0801836	0.0563808	0.0238028	0.136564
FGF-basic	0.312597	0.155545	0.157051	0.468142	TGF-beta-1	0.113082	0.113273	-0.000190781	0.226355	IL21	0.135207	0.0794411	0.0557659	0.214648	IL17E	0.0797867	0.0543195	0.0254672	0.134106
IL21	0.31136	0.151435	0.159925	0.462794	IL31	0.112934	0.0820353	0.0308991	0.19497	TRAIL	0.134919	0.0699899	0.0649288	0.204909	IL13	0.079475	0.0600236	0.0194514	0.139499
M-CSF	0.307846	0.168968	0.138878	0.476814	IL33	0.112596	0.0829359	0.0296599	0.195532	IFNk	0.134402	0.0879984	0.0464035	0.2224	IL18	0.0783711	0.0497727	0.0285984	0.128144
IGF-I	0.306048	0.14869	0.157358	0.454738	IL1ra	0.111619	0.0904024	0.0212164	0.202021	IL17B	0.134148	0.0866525	0.047495	0.2208	IL24	0.0774083	0.0588229	0.0185854	0.136231
GM-CSF	0.305501	0.146143	0.159359	0.451644	IL1a	0.111545	0.0869114	0.0246339	0.198457	IL20	0.13256	0.0726959	0.0598639	0.205256	IL27	0.0771732	0.0608664	0.0163067	0.13804
IL-Y	0.303486	0.148857	0.154629	0.452343	LIF	0.110246	0.0967903	0.0134562	0.207037	IL-Y	0.130897	0.0837498	0.0471471	0.214647	IL34	0.076451	0.0619875	0.0144635	0.138438
IL1ra	0.302835	0.145471	0.157364	0.448307	IL17D	0.110117	0.101796	0.0083215	0.211913	IL17C	0.130467	0.0626582	0.0678086	0.193125	GM-CSF	0.076152	0.0514581	0.0246938	0.12761
IL13	0.299387	0.135444	0.163943	0.434831	IL17F	0.110043	0.0959244	0.0141184	0.205967	IL17E	0.129683	0.0800396	0.0496435	0.209723	IL20	0.075749	0.0478794	0.0278696	0.123628
IL34	0.294398	0.145711	0.148687	0.440109	IL30	0.103644	0.0835643	0.0200802	0.187209	IL17D	0.129133	0.0916412	0.0374917	0.220774	IL23	0.0752384	0.0569326	0.0183059	0.132171
IL30	0.287782	0.14096	0.146822	0.428742	IL17A	0.100714	0.10234	-0.00162632	0.203054	IFNe	0.127981	0.0672459	0.0607348	0.195227	IL4	0.07511	0.0670567	0.00805331	0.142167
IL1a	0.285134	0.135858	0.149276	0.420993	GM-CSF	0.0979529	0.0756291	0.0223238	0.173582	FGF-basic	0.123351	0.0749509	0.0484006	0.198302	IFNg	0.0739454	0.0569769	0.0169685	0.130922
IL17D	0.285002	0.175005	0.109997	0.460007	IGF-I	0.0954192	0.0967548	-0.00133557	0.192174	TGF-beta-1	0.122476	0.0776081	0.0448677	0.200084	IL12	0.0736621	0.0592112	0.0144509	0.132873
IL4	0.275462	0.158838	0.116624	0.4343	IL13	0.0913623	0.0813522	0.0100101	0.172715	IL30	0.122299	0.0708444	0.0514548	0.193144	IL17A	0.0732384	0.062616	0.0106225	0.135854
IL17A	0.2739	0.174334	0.0995655	0.448234	IL4	0.0870381	0.0678145	0.0192236	0.154853	IL34	0.110027	0.061125	0.0489017	0.171152	IL2	0.0703293	0.0459888	0.0243406	0.116318
